# Supplementary material for: PAX5 is part of a functional transcription factor network targeted in lymphoid leukemia
Source: PLoS Genet. 2019 Aug 5;15(8):e1008280. doi: 10.1371/journal.pgen.1008280 (PMC6695195; doi:10.1371/journal.pgen.1008280)
Supplement: S3 Table — The table display a GO analysis (DAVID v6.8 (https://david.ncifcrf.gov/)) [45, 46] of genes annotated to specific ChIP-seq peaks with unique or combined binding of transcription factors (S2 Table) as shown in Fig 3A. Genes annotated to several categories were excluded from the analysis. (XLSX) [file pgen.1008280.s004.xlsx]

## Sheet: PAX5
Category	Term	Count	%	PValue	Genes	List Total	Pop Hits	Pop Total	Fold Enrichment	Bonferroni	Benjamini	FDR
GOTERM_BP_DIRECT	GO:0051968~positive regulation of synaptic transmission, glutamatergic	10	0.0073302	1.43765e-06	EGFR, NPS, TNR, NLGN1, OXTR, RELN, NGFR, SHANK2, SHANK3, ADCYAP1	921	24	18082	8.18042	0.00437666	0.00437666	0.00259356
GOTERM_BP_DIRECT	GO:0060291~long-term synaptic potentiation	13	0.00952925	4.51148e-06	NLGN1, GRIN2A, SHANK2, RIMS1, SHANK3, CRHR1, RASGRF2, TNR, SLC24A2, LRRTM1, HTR6, RELN, SNAP25	921	49	18082	5.20876	0.0136702	0.00685864	0.00813863
GOTERM_BP_DIRECT	GO:0035640~exploration behavior	8	0.00586416	1.6747e-05	BRINP1, HTR1A, PTPN5, LRRTM1, CHRNA4, ABAT, SHANK2, SHANK3	921	18	18082	8.72578	0.0498121	0.0168876	0.0302082
GOTERM_BP_DIRECT	GO:0007155~cell adhesion	48	0.0351849	1.7577e-05	OLFM4, TLN2, TNC, ZAN, CTNND2, COL28A1, CDH2, FER, CNTNAP5C, CNTNAP5A, CDH8, NRCAM, IGSF11, CDH20, APP, SORBS3, FAT4, TNR, COL6A4, COMP, EMB, ANGPTL3, CDH26, THBS2, KLRA2, PTPRK, CLCA2, CNTNAP4, EFNB2, PCDH10, NLGN1, SDK1, PCDH15, AJAP1, MSLNL, COL5A1, PCDH18, CDH13, COL14A1, DSG2, MADCAM1, RELN, HAS3, ADAM12, CD226, JAM3, SELE, CDH11	921	485	18082	1.94306	0.0522154	0.0133175	0.0317052
GOTERM_BP_DIRECT	GO:0007268~chemical synaptic transmission	24	0.0175925	2.13399e-05	GABRG1, DLGAP1, SNCB, FGF14, 9530002B09RIK, TACR1, SLC6A13, MET, GRIN2A, FGF12, OLFR748, CDH8, SSTR5, SSTR3, HTR1A, HTR6, APBA3, CACNA1G, SLC18A3, HTR1D, CACNA1C, SV2C, CACNA1A, APBA1	921	172	18082	2.73949	0.0630343	0.0129373	0.0384912
GOTERM_BP_DIRECT	GO:0008543~fibroblast growth factor receptor signaling pathway	11	0.00806322	4.57619e-05	FGF6, FGF5, FGFR4, FAT4, FGF14, FGF10, FGF23, FGF12, KIF16B, FGF1, FGF20	921	43	18082	5.0224	0.130314	0.0230018	0.0825248
GOTERM_BP_DIRECT	GO:0007399~nervous system development	38	0.0278547	0.000103882	CER1, NRP2, HELT, ERBB4, FGF14, ERBB2, MYT1, SDC2, ITM2A, ADCYAP1, EPHB2, APP, GATA3, BTBD3, PRPS1L3, NRG1, SIM2, NR2F1, TNIK, 9530002B09RIK, SOX11, EFNB2, BARHL2, NLGN1, NTNG1, DOCK7, PCDH18, PRDM8, NTRK3, FEZF2, SLITRK1, EPHA7, DACT1, DOK5, CHN1, RGS9, NGFR, UNCX	921	377	18082	1.97892	0.27164	0.0442701	0.187243
GOTERM_BP_DIRECT	GO:0050679~positive regulation of epithelial cell proliferation	14	0.0102623	0.00010902	EGFR, HYAL1, ERBB4, TACR1, ERBB2, FGF10, FOXP2, SMO, EYA1, MIR205, DLX6, BNC1, FGF1, TBX18	921	76	18082	3.61661	0.28297	0.0407272	0.196495
GOTERM_BP_DIRECT	GO:0007275~multicellular organism development	79	0.0579085	0.000267363	FGF6, NRP2, HELT, GDF6, ANPEP, TNFSF12, PAX1, LGR4, WNT3, DYNC2H1, MSGN1, ETL4, FGF1, ALX4, TWIST2, PITX2, EGFR, NANOG, SOX11, DRAXIN, EFNB2, BARHL2, SIX2, DPPA5A, EDAR, GRHL1, BOLL, SMO, EYA1, DACT1, DACT2, CATSPER1, RELN, RIPPLY2, NGFR, TBX18, KIF26B, UNCX, IRX4, TSHZ3, HOXA13, ERBB4, CTNND2, SOX6, LRIG3, MYT1, GREM2, MEIS1, MLF1, EPHB2, PAQR5, OVOL2, SHISA3, HOXA7, KLHL40, CATSPERG2, NKX2-4, S…	921	1029	18082	1.5073	0.557729	0.0866609	0.48124
GOTERM_BP_DIRECT	GO:0007626~locomotory behavior	16	0.0117283	0.000368804	DRD3, GRIN2A, PCDH15, MEIS1, SHANK3, FEZF2, APP, FIGN, LRRTM1, CHRNA4, ABAT, RELN, NRG1, SNAP25, RASD2, APBA1	921	108	18082	2.90859	0.675486	0.106441	0.663255
GOTERM_BP_DIRECT	GO:0034765~regulation of ion transmembrane transport	18	0.0131944	0.000501173	KCNH1, KCNB2, CACNG7, ASIC2, KCNJ10, KCNA5, CACNA2D3, KCNJ3, KCNIP1, KCNIP4, KCNV1, KCNIP3, KCNQ3, KCNJ8, CATSPER1, CACNA1C, CACNA1A, KCNE4	921	135	18082	2.61773	0.783348	0.129808	0.900292
GOTERM_BP_DIRECT	GO:0051965~positive regulation of synapse assembly	12	0.00879624	0.00076708	NTRK3, LINGO2, SLITRK1, LRRTM1, NLGN1, ASIC2, LRRN1, OXTR, ADGRB1, TPBG, THBS2, EPHB2	921	70	18082	3.36566	0.903794	0.177252	1.37485
GOTERM_BP_DIRECT	GO:0097114~NMDA glutamate receptor clustering	4	0.00293208	0.00233836	HTR1A, NLGN1, RELN, SHANK3	921	6	18082	13.0887	0.999209	0.422726	4.13553
GOTERM_BP_DIRECT	GO:0042713~sperm ejaculation	4	0.00293208	0.00233836	ACVR2A, TACR1, AVPR1A, OXTR	921	6	18082	13.0887	0.999209	0.422726	4.13553
GOTERM_BP_DIRECT	GO:2000463~positive regulation of excitatory postsynaptic potential	7	0.00513114	0.00245211	NLGN1, GRIN2A, RELN, NGFR, RIMS1, SHANK3, DVL1	921	28	18082	4.90825	0.999442	0.414354	4.33251
GOTERM_BP_DIRECT	GO:0050804~modulation of synaptic transmission	7	0.00513114	0.00245211	CEL, GRM3, TNR, MET, NLGN1, GRIN2A, RELN	921	28	18082	4.90825	0.999442	0.414354	4.33251
GOTERM_BP_DIRECT	GO:0048265~response to pain	6	0.00439812	0.00346898	UCN, TACR1, NMUR2, RELN, CACNA1A, KCNIP3	921	21	18082	5.60943	0.999975	0.506788	6.07664
GOTERM_BP_DIRECT	GO:0016042~lipid catabolic process	14	0.0102623	0.00357585	CEL, PLCXD3, PLIN1, LIPM, HRASLS, PLA2G7, GALC, LIPH, LIPI, INS2, PNPLA1, PLA2G2D, PLA2G4E, LIPF	921	109	18082	2.52167	0.999982	0.494947	6.25819
GOTERM_BP_DIRECT	GO:0007166~cell surface receptor signaling pathway	22	0.0161264	0.00402866	EGFR, EDN3, CD8A, ADGRD1, ADGRF4, ERBB2, TACR1, ADGRG6, PROKR2, FZD2, TSPAN15, TSPAN18, CRHR1, P2RX5, TSPAN11, TSPAN12, SMO, KLRG1, GIPR, GPR50, ADGRB1, SST	921	219	18082	1.97227	0.999996	0.515426	7.02374
GOTERM_BP_DIRECT	GO:0016477~cell migration	20	0.0146604	0.00407078	PTPRK, FGFR4, ERBB4, FSCN1, PEAK1, EFNB2, SIX2, CDH2, SIRPA, SDC2, COL5A1, EPHA3, TIAM1, GPC6, FAT1, RELN, NRG1, JAM3, SRGAP1, PRPF40A	921	191	18082	2.05581	0.999996	0.499128	7.09464
GOTERM_BP_DIRECT	GO:0007165~signal transduction	86	0.0630397	0.00409297	CCKAR, GDF1, TACR1, ADGRF4, FER, OLFR748, LGR4, OLFR552, ARHGAP5, WNT3, OLFR656, HTR1A, GPR45, MRGPRX1, TIAM1, NMUR2, GATA3, S1PR4, CHRNA4, CHRNA7, HTR1D, EGFR, PTPRK, GPR139, MRGPRD, RPS6KC1, PROKR2, ARRDC4, OXGR1, OLFR1009, CRHR1, SMO, SSTR5, OLFR56, GRM3, SSTR3, CHRM2, HTR6, GIPR, RASSF10, GPR50, NGFR, RASD1, SRGAP1, RASD2, PLCXD3, DRD3, ERBB4, ERBB2, OXTR, RTKN, FPR3, SPOCK1, OLFR139, TRH, GP…	921	1255	18082	1.34537	0.999996	0.482422	7.13199
GOTERM_BP_DIRECT	GO:0030900~forebrain development	12	0.00879624	0.00415399	FEZF2, CCKAR, APP, SSTR3, DKK1, DRAXIN, DYNC2H1, RELN, TRP73, LRP2, PPARGC1A, NR2F1	921	86	18082	2.73949	0.999997	0.470071	7.23459
GOTERM_BP_DIRECT	GO:0001964~startle response	6	0.00439812	0.00430384	KCNH1, UCN, GRIN2A, PCDH15, NRG1, CSMD1	921	22	18082	5.35446	0.999998	0.465614	7.48609
GOTERM_BP_DIRECT	GO:0007169~transmembrane receptor protein tyrosine kinase signaling pathway	13	0.00952925	0.00477777	EGFR, NTRK3, FRK, EPHA7, ERBB4, DOK5, ERBB2, MET, TNK1, DDR2, EPHB2, SHC4, EPHA3	921	100	18082	2.55229	1	0.485304	8.27729
GOTERM_BP_DIRECT	GO:0048565~digestive tract development	8	0.00586416	0.00488962	SMO, MYOCD, FAT4, GATA3, FGF10, OXTR, ALX4, LGR4	921	42	18082	3.73962	1	0.478063	8.46307
GOTERM_BP_DIRECT	GO:0019233~sensory perception of pain	11	0.00806322	0.00551006	NPVF, GRM3, ALOXE3, TACR1, GRIN2A, EPHX2, CHRNA4, NGFR, CACNA1A, ADCYAP1, KCNIP3	921	77	18082	2.80472	1	0.504607	9.48723
GOTERM_BP_DIRECT	GO:0007612~learning	10	0.0073302	0.00600174	CHST10, SLC24A2, HTR6, GRIN2A, CTNND2, RELN, SHANK2, SHANK3, SORCS3, EPHB2	921	66	18082	2.9747	1	0.520331	10.2912
GOTERM_BP_DIRECT	GO:0006811~ion transport	45	0.0329859	0.00619251	KCNH1, FXYD4, PANX2, KCNJ10, KCNA5, KCNIP1, KCNJ3, KCNIP4, KCNIP3, KCNQ3, GRID2, CHRNA4, CHRNA7, LRRC55, SLC30A3, SLCO3A1, SLC4A4, SCNN1B, KCNE4, GABRG1, TMC7, CLCA2, GABRA1, GABRA4, KCNB2, TMC5, SLCO6B1, CACNG7, TRPC7, GRIN2A, ASIC2, SLC22A21, SLC6A15, ASIC1, SLC10A2, KCNK1, CACNA2D3, KCNV1, SLC34A2, KCNJ8, CATSPER1, SLC5A7, CACNA1C, STEAP1, CACNA1A	921	584	18082	1.51282	1	0.517573	10.6013
GOTERM_BP_DIRECT	GO:0009880~embryonic pattern specification	6	0.00439812	0.00638574	NANOG, ERBB4, FGF10, SMAD1, BMP7, SIM2	921	24	18082	4.90825	1	0.515144	10.9143
GOTERM_BP_DIRECT	GO:0045471~response to ethanol	14	0.0102623	0.00653619	NTRK3, DRD3, TNC, TACR1, GATA3, MGMT, GRIN2A, GGH, ABAT, IL13, CHRNA7, CYP2E1, TRH, ADCYAP1	921	117	18082	2.34925	1	0.510587	11.1574
GOTERM_BP_DIRECT	GO:0007416~synapse assembly	8	0.00586416	0.00721038	CEL, NLGN1, SDK1, CDH2, NRG1, SHANK2, CACNA1A, SHANK3	921	45	18082	3.49031	1	0.532955	12.2388
GOTERM_BP_DIRECT	GO:0046887~positive regulation of hormone secretion	5	0.0036651	0.00741368	EDN3, TACR1, SOX11, NELL2, SNAP25	921	16	18082	6.13531	1	0.530825	12.5624
GOTERM_BP_DIRECT	GO:0032230~positive regulation of synaptic transmission, GABAergic	5	0.0036651	0.00741368	NPS, ERBB4, TACR1, NLGN1, OXTR	921	16	18082	6.13531	1	0.530825	12.5624
GOTERM_BP_DIRECT	GO:0035418~protein localization to synapse	5	0.0036651	0.00741368	DLGAP1, LRRTM1, NLGN1, ASIC2, RELN	921	16	18082	6.13531	1	0.530825	12.5624
GOTERM_BP_DIRECT	GO:1900106~positive regulation of hyaluranon cable assembly	3	0.00219906	0.0074955	HYAL1, HAS3, BMP7	921	3	18082	19.633	1	0.523115	12.6924
GOTERM_BP_DIRECT	GO:0010579~positive regulation of adenylate cyclase activity involved in G-protein coupled receptor signaling pathway	4	0.00293208	0.00875331	CRHR1, ADGRD1, ADGRG6, ADCYAP1	921	9	18082	8.72578	1	0.567532	14.6671
GOTERM_BP_DIRECT	GO:0007156~homophilic cell adhesion via plasma membrane adhesion molecules	17	0.0124613	0.00901763	PCDHB8, PCDH10, SDK1, PCDH15, CDH2, PCDH7, PCDH18, CDH8, CDH13, CDH20, DSG2, FAT4, FAT1, CDH19, CDH26, CD226, CDH11	921	163	18082	2.04761	1	0.56721	15.0766
GOTERM_BP_DIRECT	GO:0001967~suckling behavior	5	0.0036651	0.00931034	APP, HELT, OXTR, CNTFR, DACH1	921	17	18082	5.77441	1	0.568021	15.528
GOTERM_BP_DIRECT	GO:0051897~positive regulation of protein kinase B signaling	12	0.00879624	0.0102186	EGFR, GCNT2, MUP20, C1QTNF3, MIR205, GATA3, INS2, NGFR, NRG1, AI464131, TSPYL5, RASD2	921	97	18082	2.42883	1	0.591538	16.9143
GOTERM_BP_DIRECT	GO:0050808~synapse organization	7	0.00513114	0.010264	DACT1, SNCB, TNR, LRRTM1, NLGN1, CTNND2, DVL1	921	37	18082	3.71435	1	0.582876	16.9831
GOTERM_BP_DIRECT	GO:0008306~associative learning	7	0.00513114	0.010264	UCN, TACR1, TNR, CHRNA7, RELN, ASIC1, SNAP25	921	37	18082	3.71435	1	0.582876	16.9831
GOTERM_BP_DIRECT	GO:1900273~positive regulation of long-term synaptic potentiation	5	0.0036651	0.0114966	NOS1, PTPN5, GRIN2A, RELN, SHANK3	921	18	18082	5.45361	1	0.61461	18.8286
GOTERM_BP_DIRECT	GO:2000252~negative regulation of feeding behavior	4	0.00293208	0.0120366	CRHR1, UCN, INS2, TRH	921	10	18082	7.8532	1	0.621778	19.6248
GOTERM_BP_DIRECT	GO:0048791~calcium ion-regulated exocytosis of neurotransmitter	6	0.00439812	0.012487	SYT3, SYT6, SYT7, RIMS1, SNAP25, CACNA1A	921	28	18082	4.20707	1	0.625821	20.2833
GOTERM_BP_DIRECT	GO:0048148~behavioral response to cocaine	5	0.0036651	0.0139872	CRHR1, NOS1, DRD3, SDK1, ABAT	921	19	18082	5.16658	1	0.658499	22.4399
GOTERM_BP_DIRECT	GO:0007218~neuropeptide signaling pathway	10	0.0073302	0.0147581	CRHR1, UCN, NPVF, NPS, SSTR3, NPY, NMUR2, GALP, GIPR, ADCYAP1	921	76	18082	2.58329	1	0.669254	23.5267
GOTERM_BP_DIRECT	GO:0071805~potassium ion transmembrane transport	11	0.00806322	0.0159639	KCNH1, KCNQ3, KCNB2, KCNJ10, KCNA5, KCNK1, KCNIP1, KCNV1, KCNIP4, KCNE4, KCNIP3	921	90	18082	2.39959	1	0.689329	25.1977
GOTERM_BP_DIRECT	GO:0031290~retinal ganglion cell axon guidance	5	0.0036651	0.0167947	NRCAM, EPHA7, POU4F2, ISL1, EPHB2	921	20	18082	4.90825	1	0.699336	26.3288
GOTERM_BP_DIRECT	GO:0007204~positive regulation of cytosolic calcium ion concentration	15	0.0109953	0.0187907	CCKAR, TACR1, OXTR, FPR3, FZD2, GNAT2, ADCYAP1, CRHR1, NMUR2, GIPR, AVPR1A, CACNA1G, CACNA1C, CACNA1A, ADRA1D	921	148	18082	1.98983	1	0.731623	28.9808
GOTERM_BP_DIRECT	GO:0035176~social behavior	8	0.00586416	0.019005	BRINP1, UCN, AVPR1A, MKKS, OXTR, SHANK2, SHANK3, DVL1	921	54	18082	2.90859	1	0.727724	29.26
GOTERM_BP_DIRECT	GO:0050767~regulation of neurogenesis	6	0.00439812	0.0190512	FERD3L, WNT3, NOS1, TNR, DOCK7, GFI1	921	31	18082	3.79994	1	0.720787	29.3201
GOTERM_BP_DIRECT	GO:0009813~flavonoid biosynthetic process	5	0.0036651	0.0199302	UGT1A10, UGT2B35, UGT2B34, UGT8A, UGT3A2	921	21	18082	4.67453	1	0.729323	30.454
GOTERM_BP_DIRECT	GO:0052696~flavonoid glucuronidation	5	0.0036651	0.0199302	UGT1A10, UGT2B35, UGT2B34, UGT8A, UGT3A2	921	21	18082	4.67453	1	0.729323	30.454
GOTERM_BP_DIRECT	GO:0048557~embryonic digestive tract morphogenesis	5	0.0036651	0.0199302	OVOL2, SOX11, FGF10, SIX2, PITX2	921	21	18082	4.67453	1	0.729323	30.454
GOTERM_BP_DIRECT	GO:0010001~glial cell differentiation	5	0.0036651	0.0199302	FGF5, ERBB2, RELN, CDH2, NRG1	921	21	18082	4.67453	1	0.729323	30.454
GOTERM_BP_DIRECT	GO:0021953~central nervous system neuron differentiation	4	0.00293208	0.0204524	SMO, BCL11B, SPOCK1, CACNA1A	921	12	18082	6.54434	1	0.731119	31.1196
GOTERM_BP_DIRECT	GO:0021987~cerebral cortex development	9	0.00659718	0.0216608	SMO, NPY, FAT4, BTBD3, MKKS, RELN, CDH2, TFAP2C, FOXP2	921	68	18082	2.59849	1	0.744246	32.6365
GOTERM_BP_DIRECT	GO:0060078~regulation of postsynaptic membrane potential	3	0.00219906	0.0233328	FGF14, GRIN2A, ADCYAP1	921	5	18082	11.7798	1	0.763224	34.6835
GOTERM_BP_DIRECT	GO:0072178~nephric duct morphogenesis	3	0.00219906	0.0233328	EPHA7, GATA3, EFNB2	921	5	18082	11.7798	1	0.763224	34.6835
GOTERM_BP_DIRECT	GO:0007548~sex differentiation	5	0.0036651	0.0234027	CYP17A1, DMRT2, CNTFR, PBX1, SRD5A2	921	22	18082	4.46205	1	0.757481	34.7677
GOTERM_BP_DIRECT	GO:0016055~Wnt signaling pathway	19	0.0139274	0.0243808	TNIK, CSNK1G1, DRAXIN, TRABD2B, TLE4, CXXC4, FZD2, MIR221, MIR196A-1, LGR4, DVL1, DKK2, MIR32, WNT3, DKK1, DACT1, RSPO3, RSPO2, PITX2	921	213	18082	1.7513	1	0.765013	35.9364
GOTERM_BP_DIRECT	GO:0035094~response to nicotine	7	0.00513114	0.0255595	TACR1, CHRNA4, ABAT, IL13, CHRNA7, KCNK1, SLC7A11	921	45	18082	3.05402	1	0.774738	37.3184
GOTERM_BP_DIRECT	GO:0042391~regulation of membrane potential	11	0.00806322	0.0256293	KCNH1, ASIC2, GRIN2A, CACNA1G, CHRNA4, KCNJ10, CHRNA7, KCNA5, ASIC1, RIMS1, CACNA1A	921	97	18082	2.22642	1	0.769368	37.3993
GOTERM_BP_DIRECT	GO:0090103~cochlea morphogenesis	5	0.0036651	0.0272196	EYA1, POU3F4, FZD2, TBX18, DVL1	921	23	18082	4.26805	1	0.783653	39.2171
GOTERM_BP_DIRECT	GO:0007616~long-term memory	6	0.00439812	0.0275493	CHST10, ADCY8, TACR1, GLUD1, RELN, SNAP25	921	34	18082	3.46465	1	0.781726	39.5877
GOTERM_BP_DIRECT	GO:0006813~potassium ion transport	13	0.00952925	0.0284402	KCNH1, KCNQ3, KCNB2, KCNJ8, KCNJ10, KCNA5, KCNK1, KCNIP1, KCNJ3, KCNIP4, KCNV1, KCNIP3, KCNE4	921	127	18082	2.00968	1	0.786552	40.5784
GOTERM_BP_DIRECT	GO:0042472~inner ear morphogenesis	9	0.00659718	0.0294275	EYA1, DLX6, MAFB, GATA3, USH1G, FGF10, GFI1, ATP6V1B1, EPHB2	921	72	18082	2.45413	1	0.792209	41.6585
GOTERM_BP_DIRECT	GO:0071773~cellular response to BMP stimulus	6	0.00439812	0.0308393	CER1, ACVR2A, SPINT2, GATA3, SMAD1, BMP7	921	35	18082	3.36566	1	0.802075	43.1706
GOTERM_BP_DIRECT	GO:0048646~anatomical structure formation involved in morphogenesis	5	0.0036651	0.0313863	WNT3, DLX6, GATA3, BMP7, TBX18	921	24	18082	4.09021	1	0.802413	43.7465
GOTERM_BP_DIRECT	GO:0030157~pancreatic juice secretion	3	0.00219906	0.03383	CCKAR, CEL, UCN	921	6	18082	9.8165	1	0.821174	46.2526
GOTERM_BP_DIRECT	GO:0060022~hard palate development	3	0.00219906	0.03383	SOX11, FZD2, MMP25	921	6	18082	9.8165	1	0.821174	46.2526
GOTERM_BP_DIRECT	GO:0055062~phosphate ion homeostasis	3	0.00219906	0.03383	FGFR4, TFAP2B, FGF23	921	6	18082	9.8165	1	0.821174	46.2526
GOTERM_BP_DIRECT	GO:0043374~CD8-positive, alpha-beta T cell differentiation	3	0.00219906	0.03383	SATB1, PAX1, TNFSF8	921	6	18082	9.8165	1	0.821174	46.2526
GOTERM_BP_DIRECT	GO:0005975~carbohydrate metabolic process	18	0.0131944	0.0342087	HYAL1, ST6GAL2, HKDC1, GLT6D1, 4933406M09RIK, GLB1, CHIL5, CHST10, CHIL3, CHST9, GALC, FUT2, GLB1L3, GK5, INS2, AI464131, INS1, G6PD2	921	206	18082	1.71551	1	0.819652	46.6314
GOTERM_BP_DIRECT	GO:0045786~negative regulation of cell cycle	6	0.00439812	0.0343655	PTPRK, BRINP1, BRINP2, GATA3, BMP7, ADCYAP1	921	36	18082	3.27217	1	0.816133	46.7875
GOTERM_BP_DIRECT	GO:0007214~gamma-aminobutyric acid signaling pathway	5	0.0036651	0.0359068	GABRG1, PLCL1, GABRA1, GABRA4, CACNA1A	921	25	18082	3.9266	1	0.825046	48.299
GOTERM_BP_DIRECT	GO:0001755~neural crest cell migration	7	0.00513114	0.0370448	NRP2, EDN3, SMO, OVOL2, ERBB4, ISL1, SOX8	921	49	18082	2.80472	1	0.829982	49.389
GOTERM_BP_DIRECT	GO:0008544~epidermis development	8	0.00586416	0.0373508	EGFR, SATB1, ALOXE3, OVOL2, SHARPIN, SPRR2H, FGF10, GRHL1	921	62	18082	2.53329	1	0.827903	49.6783
GOTERM_BP_DIRECT	GO:1901379~regulation of potassium ion transmembrane transport	4	0.00293208	0.0377739	DPP10, KCNIP1, KCNIP4, KCNIP3	921	15	18082	5.23547	1	0.826825	50.0759
GOTERM_BP_DIRECT	GO:0060997~dendritic spine morphogenesis	4	0.00293208	0.0377739	CTNND2, SHANK3, EPHB2, DVL1	921	15	18082	5.23547	1	0.826825	50.0759
GOTERM_BP_DIRECT	GO:0060134~prepulse inhibition	4	0.00293208	0.0377739	UCN, DRD3, GRID2, DVL1	921	15	18082	5.23547	1	0.826825	50.0759
GOTERM_BP_DIRECT	GO:0031643~positive regulation of myelination	4	0.00293208	0.0377739	PARD3, NCMAP, NGFR, NRG1	921	15	18082	5.23547	1	0.826825	50.0759
GOTERM_BP_DIRECT	GO:0000187~activation of MAPK activity	9	0.00659718	0.0389242	NTRK3, MET, FGF10, CHRNA7, INS2, TRP73, NRG1, FGF1, MAP2K6	921	76	18082	2.32496	1	0.831587	51.1417
GOTERM_BP_DIRECT	GO:0042475~odontogenesis of dentin-containing tooth	8	0.00586416	0.0402514	ODAM, SMO, BCL11B, TNC, FGF10, EDAR, BMP7, PITX2	921	63	18082	2.49308	1	0.837426	52.3447
GOTERM_BP_DIRECT	GO:0007411~axon guidance	14	0.0102623	0.0406768	NRP2, DRAXIN, EFNB2, DVL1, EPHB2, NRCAM, FEZF2, WNT3, GATA3, POU4F2, RELN, NGFR, BMP7, KIF26B	921	149	18082	1.84471	1	0.836345	52.7243
GOTERM_BP_DIRECT	GO:0048545~response to steroid hormone	5	0.0036651	0.0407831	OXTR, PAQR9, SRD5A2, SST, PAQR5	921	26	18082	3.77558	1	0.832917	52.8187
GOTERM_BP_DIRECT	GO:0042594~response to starvation	6	0.00439812	0.0421396	CCKAR, UCN, SSTR3, PFKFB1, PPARGC1A, ADCYAP1	921	38	18082	3.09995	1	0.838683	54.008
GOTERM_BP_DIRECT	GO:0045944~positive regulation of transcription from RNA polymerase II promoter	64	0.0469133	0.0423696	HELT, FGF10, PAX1, APP, MYOCD, BAG1, GATA3, POU4F2, NRG1, ALX4, FGF1, NR2F1, PITX2, EGFR, NANOG, BARHL1, SOX11, BARHL2, DMRT2, SIX2, GRHL1, PROX2, PPARGC1A, CARF, LPIN3, SMO, ACVR2A, EYA1, TFAP2B, TRP73, TFAP2C, HOXA13, DRD3, ABLIM3, SOX6, MYT1, POU1F1, SOX8, MEIS1, ADCYAP1, BCL11B, HOXA7, ECD, AUTS2, NR1H3, FOXD3, UCN, NOS1, MAFB, MET, ESRRG, KLF14, SMAD1, ISL1, DDX5, BRCA1, TNFSF8, CDH13, MIR74…	921	995	18082	1.26283	1	0.836252	54.2069
GOTERM_BP_DIRECT	GO:0010468~regulation of gene expression	24	0.0175925	0.0427321	TSHZ3, EDN3, NANOG, KMT2C, ASIC2, FGF10, DPPA5A, SOX6, ISL1, SMO, APP, MIR205, BCL11B, APBA3, RIPPLY2, TCF19, RELN, NGFR, TRP73, INS2, PHLDA2, APBA1, SHC4, UNCX	921	308	18082	1.52984	1	0.834798	54.5186
GOTERM_BP_DIRECT	GO:2000310~regulation of N-methyl-D-aspartate selective glutamate receptor activity	4	0.00293208	0.0447801	RASGRF2, NLGN1, RELN, PPARGC1A	921	16	18082	4.90825	1	0.844903	56.2424
GOTERM_BP_DIRECT	GO:0030510~regulation of BMP signaling pathway	3	0.00219906	0.045787	ACVR2A, HOXA13, TFAP2B	921	7	18082	8.41415	1	0.847641	57.067
GOTERM_BP_DIRECT	GO:0055075~potassium ion homeostasis	3	0.00219906	0.045787	TFAP2B, KCNJ10, KCNA5	921	7	18082	8.41415	1	0.847641	57.067
GOTERM_BP_DIRECT	GO:0007409~axonogenesis	11	0.00806322	0.0458292	OGN, SLITRK1, CCKAR, APP, RNF165, BCL11B, NTNG1, POU4F2, DOCK7, LRRC55, DVL1	921	107	18082	2.01835	1	0.844146	57.1013
GOTERM_BP_DIRECT	GO:0010033~response to organic substance	8	0.00586416	0.0464832	TRIML2, EU599041, XRCC3, NANOG, AVPR1A, KCNA5, SRD5A2, CES2H	921	65	18082	2.41637	1	0.844611	57.6287
GOTERM_BP_DIRECT	GO:0001942~hair follicle development	7	0.00513114	0.0475276	EGFR, DKK1, CD109, TFAP2C, EDAR, ALX4, LGR4	921	52	18082	2.6429	1	0.847499	58.4582
GOTERM_BP_DIRECT	GO:0007605~sensory perception of sound	13	0.00952925	0.048953	UCN, MYO3A, BARHL1, USH1G, ASIC2, PCDH15, ATP6V1B1, OTOGL, POU3F4, ATP8B1, POU4F2, TBX18, USH2A	921	138	18082	1.84949	1	0.852539	59.5655
GOTERM_BP_DIRECT	GO:0009887~organ morphogenesis	11	0.00806322	0.0508804	EYA1, WNT3, HOXA13, EFNB2, FGF10, PBX1, BMP7, PAX1, PHLDA2, EPHB2, PITX2	921	109	18082	1.98131	1	0.86012	61.0186
GOTERM_BP_DIRECT	GO:0008045~motor neuron axon guidance	5	0.0036651	0.0516039	RNF165, ERBB2, KIF5C, CHN1, EPHA3	921	28	18082	3.50589	1	0.860732	61.5512
GOTERM_BP_DIRECT	GO:0048485~sympathetic nervous system development	4	0.00293208	0.0523808	GATA3, ERBB2, SOX11, TFAP2B	921	17	18082	4.61953	1	0.861617	62.1155
GOTERM_BP_DIRECT	GO:0006816~calcium ion transport	13	0.00952925	0.055956	SLC24A2, NMUR2, PLN, CACNG7, CATSPER1, TRPC7, GRIN2A, CHRNA4, CHRNA7, ASIC1, CACNA2D3, CACNA1C, CACNA1A	921	141	18082	1.81014	1	0.876496	64.6128
GOTERM_BP_DIRECT	GO:0000122~negative regulation of transcription from RNA polymerase II promoter	48	0.0351849	0.0568767	FRK, AEBP1, DRD3, HELT, SOX6, POU1F1, KCNIP3, FERD3L, SORBS3, MYOCD, GATA3, HOXA7, NKX3-2, POU4F2, E4F1, GFI1, SCRT1, TWIST2, FOXD3, NR1H3, NR2F1, SIM2, SATB1, NANOG, HBB-BH1, TRIM29, SOX11, MET, TLE4, DACH1, PROX2, ISL1, DDX5, PPP1R13L, FOXP2, GZF1, FEZF2, SMO, DACT1, DKK1, H2AFY2, TFAP2B, ZNHIT1, RIPPLY2, IRF3, TRP73, INS2, TBX18	921	729	18082	1.29271	1	0.877775	65.2302
GOTERM_BP_DIRECT	GO:0048738~cardiac muscle tissue development	5	0.0036651	0.057545	PLN, HSPG2, NRG1, BMP7, PITX2	921	29	18082	3.385	1	0.877862	65.6721
GOTERM_BP_DIRECT	GO:0045840~positive regulation of mitotic nuclear division	5	0.0036651	0.057545	EDN3, HOXA13, DRD3, MET, INS2	921	29	18082	3.385	1	0.877862	65.6721
GOTERM_BP_DIRECT	GO:0055078~sodium ion homeostasis	3	0.00219906	0.0590283	TFAP2B, MC3R, SCNN1B	921	8	18082	7.36238	1	0.881598	66.6338
GOTERM_BP_DIRECT	GO:0007613~memory	9	0.00659718	0.0600645	CRHR1, SLC24A2, GRIN2A, OXTR, CHRNA7, ASIC1, SHANK2, SHANK3, SORCS3	921	83	18082	2.12888	1	0.883239	67.2905
GOTERM_BP_DIRECT	GO:0060037~pharyngeal system development	4	0.00293208	0.0605576	EYA1, GATA3, ISL1, BMP7	921	18	18082	4.36289	1	0.88252	67.5987
GOTERM_BP_DIRECT	GO:0007162~negative regulation of cell adhesion	6	0.00439812	0.0606262	CDH13, DACT2, SPACA7, TNR, TNC, JAM2	921	42	18082	2.80472	1	0.879988	67.6413
GOTERM_BP_DIRECT	GO:0008344~adult locomotory behavior	8	0.00586416	0.0607106	APP, FGF14, PREX2, PCDH15, FGF12, ADAM22, SEZ6L, TMOD1	921	69	18082	2.27629	1	0.877529	67.6937
GOTERM_BP_DIRECT	GO:0000165~MAPK cascade	8	0.00586416	0.0607106	DOK5, POU4F2, FGF23, INS2, SMAD1, NRG1, MAP2K6, SHANK3	921	69	18082	2.27629	1	0.877529	67.6937
GOTERM_BP_DIRECT	GO:0008284~positive regulation of cell proliferation	37	0.0271217	0.0610396	FGF6, FGF5, EDN3, FGFR4, GCNT2, DRD3, ERBB4, TNC, ERBB2, FGF10, CNTFR, FER, POU1F1, TSPYL5, DDR2, ADCYAP1, MYOCD, TIAM1, RTKN2, CHRNA7, NRG1, FGF1, SHC4, EGFR, NUDT16, NANOG, SOX11, EFNB2, ISL1, FGF20, NTRK3, SMO, TFAP2B, AVPR1A, PBX1, INS2, MAB21L2	921	542	18082	1.34026	1	0.876149	67.8972
GOTERM_BP_DIRECT	GO:0021983~pituitary gland development	5	0.0036651	0.0638355	FGF10, ISL1, POU1F1, ADCYAP1, PITX2	921	30	18082	3.27217	1	0.885141	69.5787
GOTERM_BP_DIRECT	GO:0010975~regulation of neuron projection development	5	0.0036651	0.0638355	NRCAM, GATA3, GRID2, CHODL, SNAP25	921	30	18082	3.27217	1	0.885141	69.5787
GOTERM_BP_DIRECT	GO:0048013~ephrin receptor signaling pathway	6	0.00439812	0.0658627	EPHA7, TIAM1, EFNB2, CHN1, EPHB2, EPHA3	921	43	18082	2.73949	1	0.890451	70.7454
GOTERM_BP_DIRECT	GO:0016339~calcium-dependent cell-cell adhesion via plasma membrane cell adhesion molecules	4	0.00293208	0.0692896	CDH13, NLGN1, CDH2, PCDH18	921	19	18082	4.13326	1	0.900355	72.6222
GOTERM_BP_DIRECT	GO:0045739~positive regulation of DNA repair	5	0.0036651	0.0704702	EGFR, EYA1, MGMT, FGF10, BRCA1	921	31	18082	3.16661	1	0.901968	73.242
GOTERM_BP_DIRECT	GO:0045777~positive regulation of blood pressure	5	0.0036651	0.0704702	TACR1, EPHX2, AVPR1A, OXTR, GRIP2	921	31	18082	3.16661	1	0.901968	73.242
GOTERM_BP_DIRECT	GO:0070474~positive regulation of uterine smooth muscle contraction	3	0.00219906	0.0733925	TACR1, ABAT, OXTR	921	9	18082	6.54434	1	0.90906	74.7197
GOTERM_BP_DIRECT	GO:0050795~regulation of behavior	3	0.00219906	0.0733925	HTR1A, RELN, HTR1D	921	9	18082	6.54434	1	0.90906	74.7197
GOTERM_BP_DIRECT	GO:0060113~inner ear receptor cell differentiation	3	0.00219906	0.0733925	USH1G, FGF20, USH2A	921	9	18082	6.54434	1	0.90906	74.7197
GOTERM_BP_DIRECT	GO:0030517~negative regulation of axon extension	4	0.00293208	0.0785534	TNR, DRAXIN, FSTL4, CDKL3	921	20	18082	3.9266	1	0.921682	77.1428
GOTERM_BP_DIRECT	GO:0019229~regulation of vasoconstriction	4	0.00293208	0.0785534	EDN3, ASIC2, KCNA5, CACNA1C	921	20	18082	3.9266	1	0.921682	77.1428
GOTERM_BP_DIRECT	GO:0070588~calcium ion transmembrane transport	9	0.00659718	0.0788719	SLC24A2, CACNG7, CATSPER1, TRPC7, CACNA1G, ASIC1, CACNA2D3, CACNA1C, CACNA1A	921	88	18082	2.00792	1	0.920493	77.2849
GOTERM_BP_DIRECT	GO:0007267~cell-cell signaling	10	0.0073302	0.0789625	GJA8, AMH, WNT3, CXCL14, NPY, PANX2, FGF10, FZD2, SST, ADRA1D	921	103	18082	1.90612	1	0.918698	77.3252
GOTERM_BP_DIRECT	GO:0045597~positive regulation of cell differentiation	6	0.00439812	0.0830291	EDN3, GATA3, POU4F2, SMAD1, BMP7, PPP1R13L	921	46	18082	2.56083	1	0.927081	79.0649
GOTERM_BP_DIRECT	GO:0043523~regulation of neuron apoptotic process	5	0.0036651	0.0847467	GATA3, GRID2, TRP73, FAIM2, KCNIP3	921	33	18082	2.9747	1	0.929265	79.7612
GOTERM_BP_DIRECT	GO:0007586~digestion	5	0.0036651	0.0847467	CCKAR, NPY, CTRB1, PGC, CAPN9	921	33	18082	2.9747	1	0.929265	79.7612
GOTERM_BP_DIRECT	GO:0048266~behavioral response to pain	4	0.00293208	0.088324	CRHR1, TACR1, CACNA1A, KCNIP3	921	21	18082	3.73962	1	0.935372	81.1417
GOTERM_BP_DIRECT	GO:0097120~receptor localization to synapse	3	0.00219906	0.0887315	CEP112, NLGN1, RELN	921	10	18082	5.8899	1	0.934512	81.2932
GOTERM_BP_DIRECT	GO:0006817~phosphate ion transport	3	0.00219906	0.0887315	ANK, SLC17A3, SLC34A2	921	10	18082	5.8899	1	0.934512	81.2932
GOTERM_BP_DIRECT	GO:2000727~positive regulation of cardiac muscle cell differentiation	3	0.00219906	0.0887315	MYOCD, EFNB2, NRG1	921	10	18082	5.8899	1	0.934512	81.2932
GOTERM_BP_DIRECT	GO:0007158~neuron cell-cell adhesion	3	0.00219906	0.0887315	CEL, TNR, NLGN1	921	10	18082	5.8899	1	0.934512	81.2932
GOTERM_BP_DIRECT	GO:0014824~artery smooth muscle contraction	3	0.00219906	0.0887315	CACNA1G, MKKS, GRIP2	921	10	18082	5.8899	1	0.934512	81.2932
GOTERM_BP_DIRECT	GO:0032922~circadian regulation of gene expression	7	0.00513114	0.0890045	DRD3, PRKCDBP, PRKG2, NGFR, MC3R, PPARGC1A, LGR4	921	61	18082	2.25297	1	0.933372	81.3941
GOTERM_BP_DIRECT	GO:0050796~regulation of insulin secretion	6	0.00439812	0.0892283	SSTR5, TFAP2B, INS2, SYT7, INS1, SNAP25	921	47	18082	2.50634	1	0.932129	81.4764
GOTERM_BP_DIRECT	GO:0034220~ion transmembrane transport	6	0.00439812	0.0892283	KCNH1, KCNQ3, SLC24A2, ASIC2, CHRNA7, ASIC1	921	47	18082	2.50634	1	0.932129	81.4764
GOTERM_BP_DIRECT	GO:0007631~feeding behavior	5	0.0036651	0.092373	CRHR1, CCKAR, UCN, NPY, NPW	921	34	18082	2.88721	1	0.936938	82.5969
GOTERM_BP_DIRECT	GO:0006694~steroid biosynthetic process	7	0.00513114	0.0945389	HSD3B2, CYP17A1, CYP21A1, SDR42E1, HSD3B5, PBX1, SRD5A2	921	62	18082	2.21663	1	0.939526	83.331
GOTERM_BP_DIRECT	GO:0001657~ureteric bud development	6	0.00439812	0.0956605	CER1, TSHZ3, EYA1, BMPER, SMAD1, BMP7	921	48	18082	2.45413	1	0.940065	83.6996
GOTERM_BP_DIRECT	GO:0046579~positive regulation of Ras protein signal transduction	4	0.00293208	0.0985747	ERBB2, FGF10, MMD2, NRG1	921	22	18082	3.56964	1	0.943777	84.6217
GOTERM_BP_DIRECT	GO:0071385~cellular response to glucocorticoid stimulus	4	0.00293208	0.0985747	SSTR5, SSTR3, ISL1, ADCYAP1	921	22	18082	3.56964	1	0.943777	84.6217
GOTERM_BP_DIRECT	GO:0009948~anterior/posterior axis specification	4	0.00293208	0.0985747	CER1, WNT3, SIX2, TBX18	921	22	18082	3.56964	1	0.943777	84.6217
GOTERM_BP_DIRECT	GO:0032148~activation of protein kinase B activity	4	0.00293208	0.0985747	NTRK3, INS2, NRG1, FGF1	921	22	18082	3.56964	1	0.943777	84.6217
GOTERM_BP_DIRECT	GO:0016337~single organismal cell-cell adhesion	10	0.0073302	0.0990141	EGFR, NRCAM, EMCN, PARD3, FAT1, CTNND2, LMO7, CDH2, CRNN, CDSN	921	108	18082	1.81787	1	0.943068	84.7564
GOTERM_BP_DIRECT	GO:1902722~positive regulation of prolactin secretion	2	0.00146604	0.0991726	EGFR, ABAT	921	2	18082	19.633	1	0.941872	84.8047
GOTERM_BP_DIRECT	GO:1990926~short-term synaptic potentiation	2	0.00146604	0.0991726	SYT7, SNAP25	921	2	18082	19.633	1	0.941872	84.8047
GOTERM_BP_DIRECT	GO:2000620~positive regulation of histone H4-K16 acetylation	2	0.00146604	0.0991726	AUTS2, BRCA1	921	2	18082	19.633	1	0.941872	84.8047
GOTERM_BP_DIRECT	GO:0071635~negative regulation of transforming growth factor beta production	2	0.00146604	0.0991726	MET, IL13	921	2	18082	19.633	1	0.941872	84.8047
GOTERM_BP_DIRECT	GO:0061290~canonical Wnt signaling pathway involved in metanephric kidney development	2	0.00146604	0.0991726	GATA3, LGR4	921	2	18082	19.633	1	0.941872	84.8047
GOTERM_BP_DIRECT	GO:1904479~negative regulation of intestinal absorption	2	0.00146604	0.0991726	ISX, ABCG2	921	2	18082	19.633	1	0.941872	84.8047

## Sheet: RUNX1
Category	Term	Count	%	PValue	Genes	List Total	Pop Hits	Pop Total	Fold Enrichment	Bonferroni	Benjamini	FDR
GOTERM_BP_DIRECT	GO:0006361~transcription initiation from RNA polymerase I promoter	6	0.331309	0.00395653	TAF1B, PTRF, POLR1D, TAF1D, TBP, POLR1B	1279	16	18082	5.3016	1	1	7.04059
GOTERM_BP_DIRECT	GO:0006810~transport	158	8.72446	0.00456484	KCNC4, SLC6A20A, ATP1B2, ATP6AP1, GRIK5, USE1, SLC52A2, APOA4, TTR, MCOLN3, APOF, COL4A3BP, SCAMP5, MB, SLC12A8, SCN2B, OBP1A, CHP2, VPS41, PKD2L1, CNGA1, ERGIC3, TRAPPC12, ATP2C2, KCNT1, ARRB1, SLC37A1, PEX26, RYR1, SLC9C1, RAB13, NUP43, CROT, CRACR2A, CLCN1, SLC38A4, FXYD2, RAB7B, FXYD3, KCNA6, IGF2BP2, RIMS2, RAB9, HBB-Y, TRF, SFXN5, ABCA6, OSCP1, RIMS3, RILPL2, TOMM6, TTYH2, SLC35F2, SLC30A2,…	1279	1822	18082	1.22598	1	0.999779	8.08056
GOTERM_BP_DIRECT	GO:0048339~paraxial mesoderm development	5	0.276091	0.00547901	DLL3, TEAD2, YAP1, POGLUT1, NCKAP1	1279	11	18082	6.42619	1	0.998814	9.62275
GOTERM_BP_DIRECT	GO:0019933~cAMP-mediated signaling	8	0.441745	0.00727851	ADCY4, DGKQ, ADM, GHRH, ADCY5, ADCY6, RIMS2, RAPGEF2	1279	33	18082	3.4273	1	0.998792	12.5873
GOTERM_BP_DIRECT	GO:0035735~intraciliary transport involved in cilium morphogenesis	4	0.220872	0.00993366	IFT122, IFT81, PCM1, IFT74	1279	7	18082	8.07863	1	0.999355	16.794
GOTERM_BP_DIRECT	GO:0030903~notochord development	5	0.276091	0.0105945	NOTO, COL2A1, TEAD2, YAP1, NCKAP1	1279	13	18082	5.43754	1	0.998542	17.8109
GOTERM_BP_DIRECT	GO:0006883~cellular sodium ion homeostasis	6	0.331309	0.0110903	SGK1, ATP1B2, ATP1A3, NR3C2, ATP1A2, TMPRSS3	1279	20	18082	4.24128	1	0.997153	18.5661
GOTERM_BP_DIRECT	GO:0007601~visual perception	18	0.993926	0.0125635	GNAT1, GM11744, TH, NOB1, COL2A1, CNGB1, OPN1SW, PRPH2, CNGA1, MFRP, GJC1, PDE6C, CRYGD, DLL4, SLC24A1, RLBP1, SPATA7, OPN4	1279	133	18082	1.91336	1	0.997015	20.7714
GOTERM_BP_DIRECT	GO:0000183~chromatin silencing at rDNA	10	0.552181	0.0142571	TAF1B, HIST1H4N, HIST1H4A, POLR1D, TAF1D, HIST1H3A, TBP, POLR1B, RBBP7, SIRT1	1279	55	18082	2.57047	1	0.997177	23.2368
GOTERM_BP_DIRECT	GO:0021522~spinal cord motor neuron differentiation	7	0.386527	0.0143275	LBX1, OLIG3, ABT1, ZC4H2, GBX1, GLI2, GIGYF2	1279	29	18082	3.41253	1	0.995054	23.3377
GOTERM_BP_DIRECT	GO:2000480~negative regulation of cAMP-dependent protein kinase activity	4	0.220872	0.0150658	PRKAR2A, PKIB, PKIA, SIRT1	1279	8	18082	7.0688	1	0.993762	24.3883
GOTERM_BP_DIRECT	GO:0045654~positive regulation of megakaryocyte differentiation	4	0.220872	0.0150658	RAB7B, HMGB2, RCOR1, THPO	1279	8	18082	7.0688	1	0.993762	24.3883
GOTERM_BP_DIRECT	GO:0006813~potassium ion transport	17	0.938708	0.017208	FXYD2, SLC12A8, KCNC4, ATP1B2, KCNK18, TMEM38A, ATP1A3, KCNA6, ATP1A2, GJA5, KCNK2, KCNJ5, KCNN4, KCNT1, CDKN1B, KCNJ9, KCNH3	1279	127	18082	1.89244	1	0.995115	27.3601
GOTERM_BP_DIRECT	GO:0006811~ion transport	56	3.09221	0.0180373	KCNC4, ATP1B2, ATP6AP1, KCNK18, ANO1, GRIK5, GPR89, MCOLN3, TRPV6, ATP5K, TRPM6, SLC12A8, SCN2B, TMEM38A, CACNG4, CACNG1, TRPM2, CNGA1, PKD2L1, BSPRY, ATP2C2, KCNT1, RYR1, SLC9C1, KCNH3, CRACR2A, CLCN1, FXYD2, SLC38A4, FXYD3, CLCNKA, KCNA6, SFXN5, TRF, BEST2, BEST3, TTYH2, SLC30A2, SCN5A, SLC30A9, FAM26E, TMC4, ATP1A3, SLC10A4, GRIA3, ATP1A2, SLC10A5, SLCO2B1, KCNK2, ATP7A, KCNJ5, KCNN4, ATP6V0E2…	1279	584	18082	1.35566	1	0.994207	28.4807
GOTERM_BP_DIRECT	GO:0045410~positive regulation of interleukin-6 biosynthetic process	4	0.220872	0.0214259	TLR1, IFNG, TIRAP, TLR6	1279	9	18082	6.28338	1	0.996626	32.8918
GOTERM_BP_DIRECT	GO:0008344~adult locomotory behavior	11	0.607399	0.022575	SEZ6L2, GIP, GRM2, DRD4, ATP1A3, LGI4, ATP1A2, NTSR1, GIGYF2, TSHR, SEZ6	1279	69	18082	2.25382	1	0.996303	34.3282
GOTERM_BP_DIRECT	GO:0008283~cell proliferation	25	1.38045	0.0225977	GNAT1, TSPAN1, CYP1A1, BYSL, RHBDF1, TBX20, CSPG4, CD70, GLI2, APPL1, TCF7L2, NKX6-1, TACC2, HDGFRP3, SRRT, COL4A3BP, SIX1, BUB1, FOXC1, GNG2, YAP1, LHX9, THPO, GNL3, MVP	1279	220	18082	1.60655	1	0.994782	34.3563
GOTERM_BP_DIRECT	GO:0006171~cAMP biosynthetic process	5	0.276091	0.0227644	ADCY4, ADM, ADCY5, ADCY6, PTH2	1279	16	18082	4.418	1	0.993149	34.5622
GOTERM_BP_DIRECT	GO:0006936~muscle contraction	9	0.496963	0.022999	CLCN1, TNNT2, MYL6, COL4A3BP, SLMAP, CALD1, TBX20, RYR1, MYH6	1279	50	18082	2.54477	1	0.991397	34.8509
GOTERM_BP_DIRECT	GO:0070779~D-aspartate import	3	0.165654	0.0272067	SLC1A2, NTSR1, SLC1A1	1279	4	18082	10.6032	1	0.995209	39.8287
GOTERM_BP_DIRECT	GO:0030091~protein repair	3	0.165654	0.0272067	MSRB1, MSRB2, MSRB3	1279	4	18082	10.6032	1	0.995209	39.8287
GOTERM_BP_DIRECT	GO:0045666~positive regulation of neuron differentiation	14	0.773054	0.0293992	GDF7, MAP1B, ZEB1, TIMP2, GLI2, NKX6-1, RNF112, NBL1, ASCL1, NCOA1, SALL1, IFNG, NEUROD2, BMP6	1279	103	18082	1.92162	1	0.995868	42.2777
GOTERM_BP_DIRECT	GO:1903146~regulation of mitophagy	6	0.331309	0.0331502	SREBF1, CSNK2A2, CTTN, PARL, ZDHHC8, FZD5	1279	26	18082	3.26252	1	0.997277	46.2505
GOTERM_BP_DIRECT	GO:0010259~multicellular organism aging	5	0.276091	0.0342143	SLC1A2, EDN1, TH, SPEF2, SERP1	1279	18	18082	3.92711	1	0.997038	47.3295
GOTERM_BP_DIRECT	GO:0001678~cellular glucose homeostasis	5	0.276091	0.0342143	GCKR, HK3, SIRT1, TCF7L2, PIK3R2	1279	18	18082	3.92711	1	0.997038	47.3295
GOTERM_BP_DIRECT	GO:1902176~negative regulation of oxidative stress-induced intrinsic apoptotic signaling pathway	4	0.220872	0.0378566	BAG5, NME5, NOL3, SIRT1	1279	11	18082	5.14095	1	0.997915	50.8698
GOTERM_BP_DIRECT	GO:0001501~skeletal system development	14	0.773054	0.038499	SH3PXD2B, HAPLN2, LTBP3, EDN1, DLL3, COL2A1, ACP2, GLI2, COL5A2, GJA5, ROR2, FOXC1, NCAN, SERP1	1279	107	18082	1.84978	1	0.997566	51.4705
GOTERM_BP_DIRECT	GO:0001887~selenium compound metabolic process	3	0.165654	0.0432373	CTH, SCLY, SEPP1	1279	5	18082	8.48256	1	0.998503	55.6907
GOTERM_BP_DIRECT	GO:0090335~regulation of brown fat cell differentiation	3	0.165654	0.0432373	DUSP10, MTOR, SIRT1	1279	5	18082	8.48256	1	0.998503	55.6907
GOTERM_BP_DIRECT	GO:1903214~regulation of protein targeting to mitochondrion	3	0.165654	0.0432373	SREBF1, PARL, ATPIF1	1279	5	18082	8.48256	1	0.998503	55.6907
GOTERM_BP_DIRECT	GO:0045747~positive regulation of Notch signaling pathway	7	0.386527	0.0435142	ASCL1, ERH, GSX2, TSPAN33, DLL4, RFNG, POGLUT1	1279	37	18082	2.67468	1	0.998155	55.9263
GOTERM_BP_DIRECT	GO:0090023~positive regulation of neutrophil chemotaxis	6	0.331309	0.0441191	IL23A, C5AR1, EDN1, TIRAP, NCKAP1L, CAMK1D	1279	28	18082	3.02949	1	0.997863	56.4367
GOTERM_BP_DIRECT	GO:0000462~maturation of SSU-rRNA from tricistronic rRNA transcript (SSU-rRNA, 5.8S rRNA, LSU-rRNA)	6	0.331309	0.0441191	DCAF13, KRR1, NOC4L, RPS16, BYSL, RPS8	1279	28	18082	3.02949	1	0.997863	56.4367
GOTERM_BP_DIRECT	GO:0007160~cell-matrix adhesion	11	0.607399	0.0474843	MIA, FGG, GP5, LYPD3, TNXB, TMEM8B, STRC, CNTN2, ITGA11, COL5A3, ITGA2B	1279	78	18082	1.99377	1	0.998325	59.1762
GOTERM_BP_DIRECT	GO:0007602~phototransduction	5	0.276091	0.0484594	GNAT1, ARRB1, CNGB1, OPN1SW, OPN4	1279	20	18082	3.5344	1	0.998167	59.939
GOTERM_BP_DIRECT	GO:0042254~ribosome biogenesis	12	0.662617	0.048727	DDX27, DCAF13, MRPL10, KRR1, DDX28, NOC4L, IPO4, BYSL, ERAL1, UTP14A, NSA2, GNL3	1279	89	18082	1.90619	1	0.997815	60.1459
GOTERM_BP_DIRECT	GO:0002376~immune system process	37	2.04307	0.0495827	TNFAIP8L2, GPR183, HMGB2, TLR1, FCNB, PML, PGLYRP1, TIRAP, IL31, TLR6, CFP, NLRC5, FGG, IL23A, SH2D1B1, FCMR, PGLYRP2, PYCARD, CD4, ARHGEF2, IL23R, TLR13, IDO2, MSRB1, SERPING1, TRIL, PSMB8, DCSTAMP, C8G, DCLRE1C, KCNN4, IFIT1, LAMP3, H2-DMA, CLEC5A, NLRP10, CRACR2A	1279	383	18082	1.36577	1	0.997607	60.801
GOTERM_BP_DIRECT	GO:0071805~potassium ion transmembrane transport	12	0.662617	0.0521264	P2RY12, HPN, KCNC4, KCNT1, KCNK18, TMEM38A, SLC9C1, KCNA6, KCNH3, KCNK2, PKD2L1, KCNK10	1279	90	18082	1.88501	1	0.997877	62.6887
GOTERM_BP_DIRECT	GO:0030199~collagen fibril organization	7	0.386527	0.0542644	ATP7A, P3H1, TNXB, COL2A1, FOXC1, COL5A2, MMP11	1279	39	18082	2.53752	1	0.998011	64.2084
GOTERM_BP_DIRECT	GO:0043408~regulation of MAPK cascade	9	0.496963	0.054682	BMP1, REN1, GDF7, INHBE, TLR13, TIMP2, BMP8A, RNF41, BMP6	1279	59	18082	2.15658	1	0.997723	64.4984
GOTERM_BP_DIRECT	GO:0010460~positive regulation of heart rate	5	0.276091	0.056632	ADM, EDN1, SLC1A1, SIRT1, SCN5A	1279	21	18082	3.3661	1	0.997819	65.823
GOTERM_BP_DIRECT	GO:0021527~spinal cord association neuron differentiation	4	0.220872	0.0590755	ASCL1, GSX2, GDF7, LHX5	1279	13	18082	4.35003	1	0.998016	67.4171
GOTERM_BP_DIRECT	GO:0032024~positive regulation of insulin secretion	8	0.441745	0.0605463	GIP, PTBP1, DOC2B, TCF7L2, TRPM2, NKX6-1, SIRT3, SERP1	1279	50	18082	2.26202	1	0.997991	68.3424
GOTERM_BP_DIRECT	GO:0071287~cellular response to manganese ion	3	0.165654	0.0618611	TH, HSPA5, SLFN14	1279	6	18082	7.0688	1	0.997935	69.1484
GOTERM_BP_DIRECT	GO:0070296~sarcoplasmic reticulum calcium ion transport	3	0.165654	0.0618611	SLN, RYR1, CACNG1	1279	6	18082	7.0688	1	0.997935	69.1484
GOTERM_BP_DIRECT	GO:0045746~negative regulation of Notch signaling pathway	6	0.331309	0.0641946	PEAR1, EGFL7, DLL4, NOTCH4, DLL3, RFNG	1279	31	18082	2.73631	1	0.998086	70.5314
GOTERM_BP_DIRECT	GO:0022617~extracellular matrix disassembly	5	0.276091	0.065494	SH3PXD2B, MMP20, LAMA3, MMP19, LAMC2	1279	22	18082	3.21309	1	0.998031	71.2759
GOTERM_BP_DIRECT	GO:0060252~positive regulation of glial cell proliferation	4	0.220872	0.0713647	PLAG1, GFAP, PRKCH, MTOR	1279	14	18082	4.03932	1	0.998698	74.4233
GOTERM_BP_DIRECT	GO:0070935~3'-UTR-mediated mRNA stabilization	4	0.220872	0.0713647	ZFP36, PTBP1, TIRAP, RBM10	1279	14	18082	4.03932	1	0.998698	74.4233
GOTERM_BP_DIRECT	GO:0032729~positive regulation of interferon-gamma production	8	0.441745	0.0719478	IL18R1, IL23R, IL23A, ZP3, KLRE1, PYCARD, FZD5, TNFSF9	1279	52	18082	2.17502	1	0.998556	74.7175
GOTERM_BP_DIRECT	GO:0002026~regulation of the force of heart contraction	5	0.276091	0.0750315	ADM, IFNG, ATP1A2, MYH6, APLN	1279	23	18082	3.07339	1	0.998736	76.2206
GOTERM_BP_DIRECT	GO:0090103~cochlea morphogenesis	5	0.276091	0.0750315	HPN, SIX1, ZEB1, GLI2, TSHR	1279	23	18082	3.07339	1	0.998736	76.2206
GOTERM_BP_DIRECT	GO:0006937~regulation of muscle contraction	5	0.276091	0.0750315	TNNT2, TNNT3, TNNT1, RYR1, ATP1A2	1279	23	18082	3.07339	1	0.998736	76.2206
GOTERM_BP_DIRECT	GO:0035050~embryonic heart tube development	5	0.276091	0.0750315	IFT122, TBX20, FOXC1, GJA5, NCKAP1	1279	23	18082	3.07339	1	0.998736	76.2206
GOTERM_BP_DIRECT	GO:0051151~negative regulation of smooth muscle cell differentiation	3	0.165654	0.0826321	RBPMS2, RCAN1, FOXO4	1279	7	18082	6.05897	1	0.999262	79.5728
GOTERM_BP_DIRECT	GO:1901799~negative regulation of proteasomal protein catabolic process	3	0.165654	0.0826321	LAMP3, PRKCG, SCO1	1279	7	18082	6.05897	1	0.999262	79.5728
GOTERM_BP_DIRECT	GO:2000574~regulation of microtubule motor activity	3	0.165654	0.0826321	NDE1, CFAP73, WDR43	1279	7	18082	6.05897	1	0.999262	79.5728
GOTERM_BP_DIRECT	GO:0030049~muscle filament sliding	3	0.165654	0.0826321	TNNT2, MYL6, MYH6	1279	7	18082	6.05897	1	0.999262	79.5728
GOTERM_BP_DIRECT	GO:0031102~neuron projection regeneration	3	0.165654	0.0826321	APOA4, GFAP, ADM	1279	7	18082	6.05897	1	0.999262	79.5728
GOTERM_BP_DIRECT	GO:0048251~elastic fiber assembly	3	0.165654	0.0826321	ATP7A, TNXB, MYH11	1279	7	18082	6.05897	1	0.999262	79.5728
GOTERM_BP_DIRECT	GO:0050965~detection of temperature stimulus involved in sensory perception of pain	4	0.220872	0.0846902	LXN, ANO1, PAWR, NTSR1	1279	15	18082	3.77003	1	0.999279	80.4004
GOTERM_BP_DIRECT	GO:0006165~nucleoside diphosphate phosphorylation	4	0.220872	0.0846902	NME5, NME3, NME7, CMPK2	1279	15	18082	3.77003	1	0.999279	80.4004
GOTERM_BP_DIRECT	GO:0030322~stabilization of membrane potential	4	0.220872	0.0846902	KCNN4, KCNK18, KCNK2, KCNK10	1279	15	18082	3.77003	1	0.999279	80.4004
GOTERM_BP_DIRECT	GO:2000249~regulation of actin cytoskeleton reorganization	4	0.220872	0.0846902	F11R, SEMA3E, TRPM2, ARHGDIB	1279	15	18082	3.77003	1	0.999279	80.4004
GOTERM_BP_DIRECT	GO:0007026~negative regulation of microtubule depolymerization	5	0.276091	0.0852258	ARHGEF2, TRIM54, MAP1A, MAP1B, HDGFRP3	1279	24	18082	2.94533	1	0.999195	80.6106
GOTERM_BP_DIRECT	GO:0001731~formation of translation preinitiation complex	5	0.276091	0.0960545	EIF3H, EIF4H, EIF3F, MCTS2, MCTS1	1279	25	18082	2.82752	1	0.999631	84.4287
GOTERM_BP_DIRECT	GO:0007417~central nervous system development	11	0.607399	0.0969654	HAPLN2, GSX2, TPP1, DNER, CNTN2, ARSA, COL2A1, ZEB1, TIMP2, ADGRA2, NCAN	1279	89	18082	1.74734	1	0.999597	84.7151
GOTERM_BP_DIRECT	GO:0050829~defense response to Gram-negative bacterium	8	0.441745	0.0983001	LYZL1, LYZ2, HMGB2, IL23A, ADM, PYCARD, CD4, NLRP10	1279	56	18082	2.01966	1	0.999577	85.1258
GOTERM_BP_DIRECT	GO:0051016~barbed-end actin filament capping	4	0.220872	0.0989808	TWF1, TWF2, CAPZA1, VIL1	1279	16	18082	3.5344	1	0.999533	85.3313
GOTERM_BP_DIRECT	GO:0003351~epithelial cilium movement	4	0.220872	0.0989808	NME5, CCDC40, SPEF2, NME7	1279	16	18082	3.5344	1	0.999533	85.3313
GOTERM_BP_DIRECT	GO:0021680~cerebellar Purkinje cell layer development	4	0.220872	0.0989808	SEZ6L2, AARS, HSPA5, SEZ6	1279	16	18082	3.5344	1	0.999533	85.3313
GOTERM_BP_DIRECT	GO:0030150~protein import into mitochondrial matrix	4	0.220872	0.0989808	TIMM17A, TOMM22, TOMM20L, TIMM44	1279	16	18082	3.5344	1	0.999533	85.3313
GOTERM_BP_DIRECT	GO:0006814~sodium ion transport	14	0.773054	0.0990267	FXYD2, SLC38A4, SLC5A4B, SCN2B, ATP1B2, ATP1A3, CHP2, SLC9C1, SLC10A4, ATP1A2, SLC10A5, SCN5A, TRPM2, SLC5A11	1279	124	18082	1.59618	1	0.999459	85.345

## Sheet: PAX5_RUNX1
Category	Term	Count	%	PValue	Genes	List Total	Pop Hits	Pop Total	Fold Enrichment	Bonferroni	Benjamini	FDR
GOTERM_BP_DIRECT	GO:0015031~protein transport	71	4.29522	1.38911e-05	TTC26, VIPAS39, VPS52, AP3S2, PEX5, TIMM50, VPS33B, MVB12A, BLZF1, DNAJC15, DNAJC14, RAB29, JAGN1, NUP133, DUOXA2, RAB4B, NUP85, YIF1A, NUPL1, GCC2, PSEN1, IPO7, LCA5, ARCN1, TOM1, RANGRF, COMMD1, VAMP2, COL1A1, SEC23B, MON1A, VPS29, ZFAND6, BBS4, ARFGAP3, SDAD1, AP1M2, SNX15, NAPG, 2610002M06RIK, CCDC93, MTX2, MTX1, COPZ1, TIMM10, LMAN2, SEC62, NACAD, IFT46, GORASP1, TOMM5, TMED1, SNF8, LSG1, SN…	1277	592	18082	1.69821	0.0470989	0.0470989	0.025418
GOTERM_BP_DIRECT	GO:0006364~rRNA processing	24	1.45191	2.20009e-05	EXOSC9, RRP36, GAR1, TSR2, NOL9, RRP15, MPHOSPH10, EXOSC2, EXOSC3, SKIV2L2, RBFA, PIH1D2, FBL, ISG20, RCL1, EBNA1BP2, UTP11L, RPL7, YBEY, POP4, MPHOSPH6, NSUN5, UTP14B, DDX51	1277	126	18082	2.6971	0.0735636	0.0374843	0.0402545
GOTERM_BP_DIRECT	GO:0006810~transport	169	10.2238	0.000139664	DYNC1LI2, STAR, SLC6A3, OBP2A, CRABP2, VPS52, SLC7A9, AQP7, AQP1, VPS33B, SLC35A2, SLC35A3, AQP2, MVB12A, SLC25A20, RAB29, SLC25A23, SLC25A29, SLC25A26, JAGN1, HIGD1A, NUP133, DBNL, SLC12A9, DUOXA2, SARAF, SLC33A1, MFI2, FMR1, NUPL1, YIF1A, GCC2, GABRR2, SLC25A30, SLC25A32, SLC25A34, LCA5, UBL4A, TRAPPC4, TMEM184C, ZFAND6, BBS4, ARFGAP3, SDAD1, CCDC93, NAPG, FDX1, SLC38A8, MTX2, TMX4, COPZ1, MTX1…	1277	1822	18082	1.31339	0.384357	0.1493	0.255281
GOTERM_BP_DIRECT	GO:0006412~translation	49	2.96431	0.000230477	MRPL41, EEF1B2, EIF5, RPS27L, WARS2, MTIF2, MRPL20, RPL14-PS1, SLC25A20, WARS, RPL7, PARS2, GFM1, SLC25A23, MRPL16, RPL8, MRPL19, SLC25A29, EIF3L, SLC25A26, TARSL2, RPL36AL, MARS, RPSA, CARS, MRPL3, SLC25A4, RPL27, RPS9, DARS2, LARS2, MRPS7, MRPS2, EARS2, SLC25A30, EIF4G2, SLC25A14, SLC25A32, MRPL21, SLC25A34, GSPT1, KXD1, RPS13, MRPL47, CARS2, MTFMT, GATB, MRPL43, GATC	1277	401	18082	1.73024	0.550913	0.181379	0.420939
GOTERM_BP_DIRECT	GO:0042073~intraciliary transport	9	0.544465	0.000397307	CEP131, TRAF3IP1, IFT46, LCA5, TTC26, IFT22, BBS12, IFT52, SSNA1	1277	27	18082	4.71992	0.748452	0.241206	0.72459
GOTERM_BP_DIRECT	GO:0007049~cell cycle	67	4.05324	0.000411446	CLSPN, E2F4, MRPL41, DBF4, CCNT1, E030030I06RIK, CDCA8, CDKN2C, CCSAP, USP16, CDCA5, CDC6, CCNK, BRCC3, DCTN3, UBE2C, NCAPD2, STRA13, MAPK1, DCLRE1A, RIF1, SPAG5, ZWINT, CNTROB, BIN3, PSME3, RUVBL1, MAD2L2, NEK4, EIF2AK4, EID1, MPLKIP, 2610002M06RIK, GNAI1, NEK1, ANAPC15, KATNB1, LRRCC1, TXLNG, CHEK1, BCCIP, ENSA, RCC1, SYCP1, NCAPH, SMARCB1, SKA2, FAM32A, TERF2, NUDC, CEP131, TXNL4B, BECN1, CKAP…	1277	614	18082	1.54512	0.760511	0.211961	0.750285
GOTERM_BP_DIRECT	GO:0007067~mitotic nuclear division	36	2.17786	0.000589412	MPLKIP, NEK1, ANAPC15, LRRCC1, KATNB1, ENSA, RCC1, NCAPH, CDCA8, CCSAP, SKA2, USP16, CDCA5, NUDC, CDC6, CCNK, BRCC3, CKAP5, SPDL1, ESPL1, CDC20, CDC26, DCTN3, UBE2C, SMC2, NCAPD2, STRA13, DCLRE1A, SPAG5, ZWINT, RUVBL1, SNX33, MAD2L2, NEK4, CIT, SMC1A	1277	277	18082	1.84026	0.87096	0.253619	1.07316
GOTERM_BP_DIRECT	GO:0006418~tRNA aminoacylation for protein translation	10	0.604961	0.000696153	WARS, CARS, PARS2, WARS2, CARS2, LARS2, DARS2, TARSL2, EARS2, MARS	1277	36	18082	3.93326	0.910952	0.260901	1.26634
GOTERM_BP_DIRECT	GO:0006397~mRNA processing	39	2.35935	0.00128942	SCAF1, APOBEC2, AURKAIP1, STRAP, SKIV2L2, SF3B6, HNRNPLL, DGCR14, SART1, RNGTT, DDX46, CNOT6L, PRPF8, NUDT21, HNRNPC, ZPR1, ZRSR2, RBM25, GEMIN5, TXNL4B, RBM20, FMR1, GRSF1, RNPS1, SF3A1, SMN1, PRPF6, WDR83, PPIE, DDX39, SRSF5, AQR, SNRNP200, GPATCH1, THOC5, ESRP2, SNRPE, ADAR, THOC1	1277	322	18082	1.715	0.988678	0.39219	2.33353
GOTERM_BP_DIRECT	GO:0051301~cell division	43	2.60133	0.00193858	MPLKIP, 2610002M06RIK, GNAI1, NEK1, CCNT1, ANAPC15, LRRCC1, KATNB1, ENSA, RCC1, SYCP1, NCAPH, CDCA8, CCSAP, SKA2, USP16, CDCA5, NUDC, CDC6, CCNK, BRCC3, CKAP5, BECN1, SPDL1, CDC20, CDC26, DCTN3, UBE2C, CDC27, SMC2, NCAPD2, STRA13, DCLRE1A, SPAG5, ZWINT, CNTROB, BIN3, SNX33, RUVBL1, MAD2L2, NEK4, CIT, SMC1A	1277	374	18082	1.62799	0.998816	0.490294	3.48879
GOTERM_BP_DIRECT	GO:0008380~RNA splicing	30	1.81488	0.00339849	SCAF1, STRAP, SKIV2L2, SF3B6, DGCR14, SART1, DDX46, PRPF8, ZPR1, ZRSR2, HNRNPC, RBM25, GEMIN5, TXNL4B, RBM20, FMR1, RNPS1, SF3A1, SMN1, PRPF6, WDR83, DDX39, PPIE, SRSF5, AQR, SNRNP200, THOC5, ESRP2, SNRPE, THOC1	1277	241	18082	1.76262	0.999993	0.658642	6.03983
GOTERM_BP_DIRECT	GO:0006974~cellular response to DNA damage stimulus	46	2.78282	0.00342549	RAD51D, CLSPN, FAM175A, NEK1, MORF4L2, RPS27L, BCCIP, CHEK1, BC029214, ERCC5, AEN, WDR76, FBXO6, PARG, FANCG, USP16, NTHL1, ERCC4, RTEL1, PGAP2, RBBP5, CCNK, BRCC3, DDB1, FMR1, GTF2H4, CDKN3, GTF2H2, STRA13, MAPK1, MPG, DDX39, PSMD14, DCLRE1A, RFWD3, PLK3, RIF1, PSEN1, SPATA18, PARPBP, ZBTB4, RUVBL1, MAD2L2, NEK4, ALKBH3, SMC1A	1277	420	18082	1.55083	0.999993	0.629572	6.0864
GOTERM_BP_DIRECT	GO:0008033~tRNA processing	14	0.846945	0.00641227	HSD17B10, GRSF1, TRMT1, TYW5, QTRT1, FBL, RPP14, ZBTB8OS, TRDMT1, POP1, POP4, DUS4L, RPP40, RTCB	1277	85	18082	2.33219	1	0.820679	11.1059
GOTERM_BP_DIRECT	GO:0055114~oxidation-reduction process	66	3.99274	0.00677882	MRPS36, CYB5R3, LDHA, CYC1, PDHB, GLDC, MTHFD1, KDM1A, CPOX, TPO, LOXL3, NDUFS3, HIGD1A, IMPDH2, NQO2, SUOX, CYP3A16, NOXO1, DECR2, NDUFC2, CYB5RL, CYB5B, ACADL, COQ7, NDUFA10, DHRS7C, ACADVL, SQLE, HSD11B2, MECR, PRODH, HSD17B10, CYP1B1, NDUFB8, FDX1, ETHE1, TMX4, TYW5, HADHA, CYB561D1, IVD, PNPO, HSD17B3, GSTO1, HSD17B7, ETFB, ALKBH6, GPD2, CHDH, PTGR1, PAOX, NDUFA3, MSMO1, FAM213B, CRYZ, NDUFA…	1277	676	18082	1.38246	1	0.814992	11.7041
GOTERM_BP_DIRECT	GO:0000387~spliceosomal snRNP assembly	7	0.423472	0.00825797	PRMT7, STRAP, SNRPE, SART1, SMN1, GEMIN5, SNRPG	1277	26	18082	3.81224	1	0.853383	14.0798
GOTERM_BP_DIRECT	GO:0007030~Golgi organization	13	0.786449	0.00910682	LMAN2, KIFC3, BLZF1, GBF1, UBXN2A, COG7, GORASP1, UBXN2B, RAB29, CIT, SEC23IP, ATP8B3, COG2	1277	79	18082	2.33009	1	0.86273	15.4156
GOTERM_BP_DIRECT	GO:0030030~cell projection organization	20	1.20992	0.0100253	BBS4, CEP131, RSG1, SPAG6L, CCP110, E2F4, NEK1, B9D1, TTC17, TRAF3IP1, POC1B, WRAP73, ITGA8, CCDC151, CFAP206, TCHP, FAM161A, TCTN1, SSX2IP, IFT88	1277	151	18082	1.87546	1	0.872348	16.839
GOTERM_BP_DIRECT	GO:0006281~DNA repair	35	2.11736	0.0103587	RAD51D, CLSPN, ENDOV, FAM175A, MORF4L2, RPS27L, BCCIP, CHEK1, BC029214, DMAP1, ANKLE1, ERCC5, SMARCB1, FBXO6, FANCG, ERCC4, NTHL1, RTEL1, NUDT1, BRCC3, DDB1, GTF2H4, GTF2H2, RECQL, MPG, STRA13, PSMD14, DCLRE1A, RFWD3, RFC1, PARPBP, RUVBL1, SMC1A, ALKBH3, USP45	1277	318	18082	1.55846	1	0.865889	17.3501
GOTERM_BP_DIRECT	GO:0007076~mitotic chromosome condensation	5	0.30248	0.010537	NCAPH, ATF6B, CDCA5, SMC2, NCAPD2	1277	13	18082	5.44606	1	0.855759	17.6221
GOTERM_BP_DIRECT	GO:0032543~mitochondrial translation	8	0.483969	0.0117326	MRPS34, MRPL16, MRPL47, LARS2, MRPS7, MRPS2, GATB, GATC	1277	36	18082	3.14661	1	0.871188	19.4247
GOTERM_BP_DIRECT	GO:0033120~positive regulation of RNA splicing	5	0.30248	0.0139406	SRSF5, RBM20, HNRNPLL, ZPR1, SMN1	1277	14	18082	5.05705	1	0.901896	22.6564
GOTERM_BP_DIRECT	GO:0000467~exonucleolytic trimming to generate mature 3'-end of 5.8S rRNA from tricistronic rRNA transcript (SSU-rRNA, 5.8S rRNA, LSU-rRNA)	4	0.241984	0.0150016	EXOSC9, EXOSC2, EXOSC3, ERI2	1277	8	18082	7.07987	1	0.908017	24.1652
GOTERM_BP_DIRECT	GO:0016192~vesicle-mediated transport	25	1.5124	0.0156039	ARFGAP3, AP1M2, NAPG, COPZ1, AP3S2, VPS33B, TVP23B, BLZF1, BLOC1S5, GBF1, JAGN1, STX11, VPS39, YIF1A, KXD1, ARCN1, TRAPPC4, KLHL12, MAPK8IP3, SYT13, YIPF5, CNIH1, VAMP2, SEC23B, MON1A	1277	213	18082	1.66194	1	0.906964	25.0094
GOTERM_BP_DIRECT	GO:0005975~carbohydrate metabolic process	24	1.45191	0.0194587	B4GALT3, LDHA, TALDO1, GNPDA2, GK2, GBGT1, PHKG2, PDK3, CS, GALT, SHPK, FBP2, PDHB, CHIL4, PGP, MAN2C1, PYGM, GSK3B, NAGA, PARG, GLO1, NEU2, CTBS, LCT	1277	206	18082	1.64968	1	0.941783	30.2051
GOTERM_BP_DIRECT	GO:1901409~positive regulation of phosphorylation of RNA polymerase II C-terminal domain	4	0.241984	0.0213364	CCNK, CCNT1, FAM58B, CCNL2	1277	9	18082	6.29322	1	0.95002	32.6109
GOTERM_BP_DIRECT	GO:0042254~ribosome biogenesis	13	0.786449	0.022221	SDAD1, FASTKD2, TSR1, GAR1, RRP36, MPHOSPH10, EBNA1BP2, RCL1, BRIX1, LSG1, GNL2, UTP14B, DDX51	1277	89	18082	2.06828	1	0.950297	33.717
GOTERM_BP_DIRECT	GO:0090316~positive regulation of intracellular protein transport	6	0.362976	0.0239147	CEP131, OAZ1, PLK3, PCNT, RAB29, VAMP2	1277	24	18082	3.53994	1	0.955555	35.7869
GOTERM_BP_DIRECT	GO:0006986~response to unfolded protein	9	0.544465	0.0254347	UPF3A, HSPH1, ATF6B, FBXO6, HSPA4L, HSPE1, UBE2J2, PARK2, DNAJC3	1277	51	18082	2.49878	1	0.959059	37.5924
GOTERM_BP_DIRECT	GO:0000398~mRNA splicing, via spliceosome	15	0.907441	0.0260003	TXNL4B, SF3B6, SF3A1, SART1, PRPF6, WDR83, DDX39, DDX46, AQR, PRPF8, SNRNP200, ZRSR2, HNRNPC, SNRPE, SNRPG	1277	112	18082	1.8964	1	0.95736	38.252
GOTERM_BP_DIRECT	GO:0006482~protein demethylation	3	0.181488	0.0271257	KDM1A, PPME1, ALKBH4	1277	4	18082	10.6198	1	0.958565	39.5447
GOTERM_BP_DIRECT	GO:0015793~glycerol transport	3	0.181488	0.0271257	AQP7, AQP1, AQP2	1277	4	18082	10.6198	1	0.958565	39.5447
GOTERM_BP_DIRECT	GO:0006884~cell volume homeostasis	4	0.241984	0.0289074	E2F4, AQP1, AQP2, ADD1	1277	10	18082	5.6639	1	0.962608	41.5391
GOTERM_BP_DIRECT	GO:0031145~anaphase-promoting complex-dependent catabolic process	4	0.241984	0.0289074	1500015O10RIK, CDC20, UBE2C, CDC26	1277	10	18082	5.6639	1	0.962608	41.5391
GOTERM_BP_DIRECT	GO:0032480~negative regulation of type I interferon production	4	0.241984	0.0289074	DDX58, HAVCR2, TRAF3IP1, PELI3	1277	10	18082	5.6639	1	0.962608	41.5391
GOTERM_BP_DIRECT	GO:0061025~membrane fusion	7	0.423472	0.0339812	DNM1L, NAPG, UBXN2A, UBXN2B, VAMP2, STX11, VPS33B	1277	35	18082	2.83195	1	0.976533	46.8832
GOTERM_BP_DIRECT	GO:0006629~lipid metabolic process	44	2.66183	0.0356615	CYB5R3, CHKA, SGMS2, C3, NAAA, HACD2, FDX1, SLC16A11, CHKB, ECHS1, ABHD3, PTPMT1, HADHA, ACSBG1, DDHD2, AGPAT5, SERAC1, PLA1A, INPP5E, HSD17B3, PCYT2, HSD17B7, PLAGL2, MOGAT2, MSMO1, SPTLC2, DECR2, ERLIN2, FAM213B, ACADL, CHPT1, LPCAT4, CPT1A, PCK1, ACADVL, LCN5, MBOAT7, OSBPL10, ATP5A1, THEM4, PLA2G2E, NEU2, MECR, SLC27A4	1277	459	18082	1.35736	1	0.978109	48.5488
GOTERM_BP_DIRECT	GO:0018298~protein-chromophore linkage	4	0.241984	0.0377046	AMBP, OPN1MW, RGR, OPN3	1277	11	18082	5.149	1	0.980276	50.5076
GOTERM_BP_DIRECT	GO:1903827~regulation of cellular protein localization	4	0.241984	0.0377046	DVL3, KDM1A, VHL, CSNK1E	1277	11	18082	5.149	1	0.980276	50.5076
GOTERM_BP_DIRECT	GO:0034644~cellular response to UV	8	0.483969	0.0409762	KDM1A, FMR1, CREBBP, MYEOV2, PBK, AQP1, ERCC4, EIF2AK4	1277	46	18082	2.46257	1	0.984262	53.4979
GOTERM_BP_DIRECT	GO:0038031~non-canonical Wnt signaling pathway via JNK cascade	3	0.181488	0.0431119	DVL3, MYOC, FZD7	1277	5	18082	8.49585	1	0.985756	55.357
GOTERM_BP_DIRECT	GO:0007091~metaphase/anaphase transition of mitotic cell cycle	3	0.181488	0.0431119	CIT, TACC3, CDC27	1277	5	18082	8.49585	1	0.985756	55.357
GOTERM_BP_DIRECT	GO:0010999~regulation of eIF2 alpha phosphorylation by heme	3	0.181488	0.0431119	FECH, EIF2AK1, HBB-BS	1277	5	18082	8.49585	1	0.985756	55.357
GOTERM_BP_DIRECT	GO:0071038~nuclear polyadenylation-dependent tRNA catabolic process	3	0.181488	0.0431119	EXOSC9, EXOSC2, EXOSC3	1277	5	18082	8.49585	1	0.985756	55.357
GOTERM_BP_DIRECT	GO:0006289~nucleotide-excision repair	7	0.423472	0.0432348	RAD51D, DCLRE1A, ERCC5, DDB1, GTF2H4, ERCC4, GTF2H2	1277	37	18082	2.67887	1	0.984213	55.4617
GOTERM_BP_DIRECT	GO:0006888~ER to Golgi vesicle-mediated transport	11	0.665457	0.0470677	MIA2, DDHD2, IER3IP1, NRBP1, TRAPPC4, KLHL12, RANGRF, LMAN2, YIF1A, SEC23IP, SEC23B	1277	78	18082	1.99689	1	0.987799	58.6163
GOTERM_BP_DIRECT	GO:0019538~protein metabolic process	4	0.241984	0.0476993	SENP3, PARK2, NECAB3, NUMBL	1277	12	18082	4.71992	1	0.987123	59.1154
GOTERM_BP_DIRECT	GO:0006120~mitochondrial electron transport, NADH to ubiquinone	4	0.241984	0.0476993	NDUFB8, NDUFC2, COQ9, NDUFA10	1277	12	18082	4.71992	1	0.987123	59.1154
GOTERM_BP_DIRECT	GO:0006099~tricarboxylic acid cycle	6	0.362976	0.0500442	SDHC, CS, IDH3B, FH1, SUCLA2, PDHB	1277	29	18082	2.9296	1	0.98841	60.919
GOTERM_BP_DIRECT	GO:0032259~methylation	19	1.14943	0.0525445	ZCCHC4, METTL5, ASMT, TRMT1, NTMT1, TRMT10B, FBL, COQ5, ECE2, PRMT7, METTL2, TRDMT1, SMYD5, SETMAR, GAMT, METTL7A1, CARM1, METTL16, NSUN5	1277	169	18082	1.59192	1	0.989664	62.7591
GOTERM_BP_DIRECT	GO:0008654~phospholipid biosynthetic process	9	0.544465	0.0542725	CHKA, AGPAT5, CHKB, MBOAT7, SERAC1, PTPMT1, PCYT2, CHPT1, LPCAT4	1277	59	18082	2.15996	1	0.99009	63.9827
GOTERM_BP_DIRECT	GO:0060271~cilium morphogenesis	19	1.14943	0.0550673	BBS4, CEP131, E2F4, TTC26, PCNT, NEK1, DZIP1, B9D1, TTLL1, BBS1, TRAF3IP1, POC1B, IFT46, RAB29, FAM161A, TCTN1, SSX2IP, IFT52, IFT88	1277	170	18082	1.58256	1	0.989692	64.5326
GOTERM_BP_DIRECT	GO:0016567~protein ubiquitination	35	2.11736	0.0551806	LTN1, AURKAIP1, PPIL2, MED24, RAB40C, MED23, RNF181, RNF123, FBXW5, ASB10, ANKIB1, FBXL12, KBTBD7, RNF34, FBXO9, TRAF3, VHL, TAZ, MED12, MED11, CDC20, PARK2, SOCS5, UBE2C, 6330408A02RIK, MED6, DCAF5, KLHL36, RFWD3, RNF5, KLHL15, ASB1, ASB3, KCTD13, ASB6	1277	362	18082	1.36904	1	0.98867	64.6103
GOTERM_BP_DIRECT	GO:0071398~cellular response to fatty acid	5	0.30248	0.0563636	NME2, PDK3, SMARCD1, CPT1A, KCNK4	1277	21	18082	3.37137	1	0.988637	65.4125
GOTERM_BP_DIRECT	GO:0007288~sperm axoneme assembly	4	0.241984	0.058848	CEP131, SPAG6L, TTLL1, IFT88	1277	13	18082	4.35685	1	0.989736	67.0416
GOTERM_BP_DIRECT	GO:0044782~cilium organization	4	0.241984	0.058848	IFT46, FAM161A, TTC17, TTLL1	1277	13	18082	4.35685	1	0.989736	67.0416
GOTERM_BP_DIRECT	GO:0010756~positive regulation of plasminogen activation	3	0.181488	0.0616863	MFI2, PLGRKT, RUVBL1	1277	6	18082	7.07987	1	0.990949	68.8139
GOTERM_BP_DIRECT	GO:0044828~negative regulation by host of viral genome replication	3	0.181488	0.0616863	CCNK, PARK2, EIF2AK4	1277	6	18082	7.07987	1	0.990949	68.8139
GOTERM_BP_DIRECT	GO:0071035~nuclear polyadenylation-dependent rRNA catabolic process	3	0.181488	0.0616863	EXOSC9, EXOSC2, EXOSC3	1277	6	18082	7.07987	1	0.990949	68.8139
GOTERM_BP_DIRECT	GO:0070585~protein localization to mitochondrion	3	0.181488	0.0616863	DNM1L, PARK2, MARCH5	1277	6	18082	7.07987	1	0.990949	68.8139
GOTERM_BP_DIRECT	GO:0006396~RNA processing	10	0.604961	0.0706132	NRDE2, RCL1, EXOSC9, GRSF1, SF3A1, FBL, RTCB, PRPF6, ADAR, RNGTT	1277	73	18082	1.93969	1	0.995001	73.819
GOTERM_BP_DIRECT	GO:0042384~cilium assembly	15	0.907441	0.0709856	BBS4, RSG1, E2F4, TTC26, PCNT, B9D1, DZIP1, NEK1, BBS1, TRAF3IP1, POC1B, IFT46, FAM161A, SSX2IP, IFT88	1277	129	18082	1.64648	1	0.994586	74.0103
GOTERM_BP_DIRECT	GO:0006744~ubiquinone biosynthetic process	4	0.241984	0.0710955	UBIAD1, COQ9, COQ7, COQ5	1277	14	18082	4.04564	1	0.99404	74.0665
GOTERM_BP_DIRECT	GO:0006107~oxaloacetate metabolic process	4	0.241984	0.0710955	GOT1, NIT2, CS, PCK1	1277	14	18082	4.04564	1	0.99404	74.0665
GOTERM_BP_DIRECT	GO:0000460~maturation of 5.8S rRNA	4	0.241984	0.0710955	NOL9, RRP15, SKIV2L2, MPHOSPH6	1277	14	18082	4.04564	1	0.99404	74.0665
GOTERM_BP_DIRECT	GO:0006839~mitochondrial transport	4	0.241984	0.0710955	SLC25A14, PSEN1, MFSD7B, TMEM14C	1277	14	18082	4.04564	1	0.99404	74.0665
GOTERM_BP_DIRECT	GO:0060259~regulation of feeding behavior	4	0.241984	0.0710955	ANKRD26, TACR3, IFT88, EIF2AK4	1277	14	18082	4.04564	1	0.99404	74.0665
GOTERM_BP_DIRECT	GO:0045947~negative regulation of translational initiation	4	0.241984	0.0710955	EIF4EBP2, FMR1, EIF2AK4, PAIP2B	1277	14	18082	4.04564	1	0.99404	74.0665
GOTERM_BP_DIRECT	GO:0090141~positive regulation of mitochondrial fission	4	0.241984	0.0710955	DDHD2, DNM1L, PARK2, MARCH5	1277	14	18082	4.04564	1	0.99404	74.0665
GOTERM_BP_DIRECT	GO:0000070~mitotic sister chromatid segregation	5	0.30248	0.0746884	CDCA8, SPAG5, ZWINT, ESPL1, CIT	1277	23	18082	3.07821	1	0.994939	75.842
GOTERM_BP_DIRECT	GO:0006139~nucleobase-containing compound metabolic process	6	0.362976	0.0795698	REXO2, AK3, DCK, EXD2, CMPK1, RTEL1	1277	33	18082	2.5745	1	0.996064	78.0708
GOTERM_BP_DIRECT	GO:0098779~mitophagy in response to mitochondrial depolarization	15	0.907441	0.0823327	DPF3, BECN1, LARP1B, LENG9, PARK2, ANXA5, MRPS2, CDC37, NME2, SLC1A3, RFWD3, GMIP, PNPO, NTHL1, CAR7	1277	132	18082	1.60906	1	0.996412	79.2447
GOTERM_BP_DIRECT	GO:0000729~DNA double-strand break processing	3	0.181488	0.0824046	SETMAR, EXD2, UBE2V2	1277	7	18082	6.06846	1	0.996038	79.2744
GOTERM_BP_DIRECT	GO:0097345~mitochondrial outer membrane permeabilization	3	0.181488	0.0824046	BLOC1S2, BNIP3L, RHOT2	1277	7	18082	6.06846	1	0.996038	79.2744
GOTERM_BP_DIRECT	GO:0060296~regulation of cilium beat frequency involved in ciliary motility	3	0.181488	0.0824046	BBS1, BBS4, CCSAP	1277	7	18082	6.06846	1	0.996038	79.2744
GOTERM_BP_DIRECT	GO:0042760~very long-chain fatty acid catabolic process	3	0.181488	0.0824046	ACADVL, ACOT2, SLC27A4	1277	7	18082	6.06846	1	0.996038	79.2744
GOTERM_BP_DIRECT	GO:0007006~mitochondrial membrane organization	3	0.181488	0.0824046	PEX5, TIMM50, CLN8	1277	7	18082	6.06846	1	0.996038	79.2744
GOTERM_BP_DIRECT	GO:0006725~cellular aromatic compound metabolic process	3	0.181488	0.0824046	CYP1B1, SQLE, CYP4B1	1277	7	18082	6.06846	1	0.996038	79.2744
GOTERM_BP_DIRECT	GO:0035357~peroxisome proliferator activated receptor signaling pathway	3	0.181488	0.0824046	FAM120B, PDK3, RXRA	1277	7	18082	6.06846	1	0.996038	79.2744
GOTERM_BP_DIRECT	GO:0043968~histone H2A acetylation	4	0.241984	0.0843775	MORF4L2, DMAP1, RUVBL1, EP400	1277	15	18082	3.77593	1	0.996176	80.0749
GOTERM_BP_DIRECT	GO:0010812~negative regulation of cell-substrate adhesion	4	0.241984	0.0843775	WNT1, COL1A1, PLG, FZD7	1277	15	18082	3.77593	1	0.996176	80.0749
GOTERM_BP_DIRECT	GO:0044257~cellular protein catabolic process	4	0.241984	0.0843775	HTRA2, RNF5, PARK2, CLN8	1277	15	18082	3.77593	1	0.996176	80.0749
GOTERM_BP_DIRECT	GO:0042273~ribosomal large subunit biogenesis	5	0.30248	0.0848432	WDR74, EBNA1BP2, SDAD1, RPL7, NLE1	1277	24	18082	2.94995	1	0.995907	80.2595
GOTERM_BP_DIRECT	GO:0007399~nervous system development	35	2.11736	0.0856474	DEAF1, FGF18, DPF3, DGCR14, GNG8, UTP11L, GPM6A, FRMD7, SMARCD3, SMARCB1, SMARCD1, DLG3, ISLR2, BEND6, DYX1C1, RBM45, FMR1, DPYSL5, CDC20, DLL1, ELAVL3, SHANK1, SMN1, NUMBL, AMIGO1, EPHA4, SARM1, SEMA6C, MAP1S, ITGA8, GSK3B, CIT, CLN8, IFT88, EIF2AK4	1277	377	18082	1.31457	1	0.995728	80.5746
GOTERM_BP_DIRECT	GO:0022008~neurogenesis	9	0.544465	0.0858791	WNT1, NUP133, COPS2, NOM1, PSEN1, OMP, COQ7, TACC3, CLN5	1277	65	18082	1.96058	1	0.995377	80.6645
GOTERM_BP_DIRECT	GO:0006635~fatty acid beta-oxidation	7	0.423472	0.0870646	ACADVL, ECI2, PEX5, ECHS1, ACAT2, CPT1A, HADHA	1277	44	18082	2.25269	1	0.995308	81.1183
GOTERM_BP_DIRECT	GO:0006915~apoptotic process	50	3.0248	0.0890197	MRPL41, 1600012H06RIK, SPINK2, AQP2, CSNK2A1, HTRA2, AEN, RNF34, EVA1A, NUDT2, DFFA, BCL2L13, ELMO2, 6330408A02RIK, MAPK1, TAF10, ADRB1, PSEN1, RFK, TCHP, PSME3, THEM4, ZFP369, THOC1, ARL6IP1, ZFAND6, FGFR3, RRAGA, TNFRSF1A, DAPL1, DOCK1, NAIP2, NAIP5, XAF1, FAM32A, RBM25, TRAF3, BECN1, KLF11, SRA1, RMDN3, PLEKHF1, EI24, APOPT1, PLK3, MAP1S, CSRNP2, BNIP3L, PPP1R13B, APIP	1277	570	18082	1.24208	1	0.995468	81.8447
GOTERM_BP_DIRECT	GO:0008652~cellular amino acid biosynthetic process	5	0.30248	0.0956311	MTHFD1, GOT1, ASNS, ENOPH1, APIP	1277	25	18082	2.83195	1	0.99673	84.1104
GOTERM_BP_DIRECT	GO:0007051~spindle organization	4	0.241984	0.0986231	CKAP5, SPAG5, PCNT, NTMT1	1277	16	18082	3.53994	1	0.997021	85.0454
GOTERM_BP_DIRECT	GO:0051568~histone H3-K4 methylation	4	0.241984	0.0986231	RBBP5, SETMAR, DYDC1, CXXC1	1277	16	18082	3.53994	1	0.997021	85.0454
GOTERM_BP_DIRECT	GO:0010288~response to lead ion	4	0.241984	0.0986231	FECH, STAR, CPOX, LCT	1277	16	18082	3.53994	1	0.997021	85.0454
GOTERM_BP_DIRECT	GO:0032418~lysosome localization	4	0.241984	0.0986231	BLOC1S2, KXD1, HPS6, VPS33B	1277	16	18082	3.53994	1	0.997021	85.0454
GOTERM_BP_DIRECT	GO:0000038~very long-chain fatty acid metabolic process	4	0.241984	0.0986231	ACOT2, PEX5, SLC27A4, ACSBG1	1277	16	18082	3.53994	1	0.997021	85.0454

## Sheet: PAX5_IKZF1_RUNX1
Category	Term	Count	%	PValue	Genes	List Total	Pop Hits	Pop Total	Fold Enrichment	Bonferroni	Benjamini	FDR
GOTERM_BP_DIRECT	GO:0007049~cell cycle	83	5.8907	2.19962e-10	NBN, CHMP3, TSG101, MLH1, AURKA, MITD1, ANKLE2, SPICE1, CDC45, CASP8AP2, FANCI, SEH1L, RHOA, KLHL22, RALA, ZW10, ARL2, KIF11, RAN, CHTF8, CCNF, RINT1, NUPR1L, LIG3, TPX2, HMG20B, CDK7, MCM3, MCM4, CDK5, CDK2, RAD50, GAK, PPM1G, TIMELESS, MAPK7, USP22, CHFR, SPAST, HAUS3, FZR1, USP8, GNAI3, NEK3, A730008H23RIK, TIPIN, ANLN, PIN1, SPC25, WAPL, TRP53BP2, SAC3D1, KATNA1, CDC123, FBXO5, RHNO1, MYOG, P…	1167	614	18082	2.09452	7.18174e-07	7.18174e-07	3.99812e-07
GOTERM_BP_DIRECT	GO:0006974~cellular response to DNA damage stimulus	63	4.47126	7.44494e-10	MMS19, NBN, XRCC2, MLH1, ASH2L, FANCI, ACTR5, USP10, FANCF, TFPT, DDX39B, NUPR1L, LIG3, NEIL1, APTX, POLB, TOPBP1, CDK7, GTF2H5, RAD52, CDK2, RAD50, PITHD1, RAD51, JMY, UBE2N, WDR48, XPA, PNKP, DCLRE1B, TIMELESS, SMARCAL1, CLOCK, FZR1, TIPIN, SLX4, SFR1, RHNO1, RNF168, PALB2, FEN1, ERCC2, EXO1, ALKBH7, ALKBH8, SHPRH, RAD51AP1, TAOK2, MSH3, SLX1B, AP5S1, SUV39H1, BRCA2, SMC6, ATR, BRAT1, ATMIN, RN…	1167	420	18082	2.32416	2.43077e-06	1.21539e-06	1.35323e-06
GOTERM_BP_DIRECT	GO:0006281~DNA repair	48	3.40667	8.27936e-08	MMS19, NBN, FZR1, XRCC2, MLH1, TRRAP, SLX4, SFR1, FANCI, ACTR5, RNF168, FANCF, USP10, PALB2, FEN1, ERCC2, EXO1, SHPRH, RAD51AP1, TFPT, MSH3, SLX1B, AP5S1, TRIM28, LIG3, NEIL1, BRCA2, SMC6, APTX, TOPBP1, POLB, CDK7, ATR, GTF2H5, RAD52, CDK2, RAD50, RAD51, JMY, UBE2N, RNF8, XPA, PNKP, DCLRE1B, NSMCE4A, TDP2, BABAM1, OGG1	1167	318	18082	2.33878	0.000270285	9.0103e-05	0.000150489
GOTERM_BP_DIRECT	GO:0051301~cell division	51	3.61959	7.50439e-07	HAUS3, FZR1, GNAI3, CHMP3, NEK3, TSG101, TIPIN, AURKA, ANLN, MITD1, ANKLE2, SPICE1, SPC25, WAPL, CDC45, SAC3D1, SEH1L, KATNA1, CDC123, RHOA, KLHL22, FBXO5, RALA, PAFAH1B1, ZW10, TERF1, CSNK1A1, KIF11, RAN, CCNF, PSRC1, LIG3, TPX2, BIRC6, CDK7, CDC25C, CDK5, CDK2, SMC4, RNF8, SGOL2A, TIMELESS, PLK1, PHF13, IST1, BABAM1, CENPW, MIS18BP1, MAP9, CHFR, SPAST	1167	374	18082	2.11288	0.00244719	0.000612359	0.00136402
GOTERM_BP_DIRECT	GO:0006888~ER to Golgi vesicle-mediated transport	19	1.34847	1.71118e-06	SEC24A, VAPB, ERP29, VTI1B, RAB1B, YIF1B, RAB1A, WHAMM, HYOU1, COPB2, TRAPPC6A, STX17, BCAP29, SEC24C, STX5A, TBC1D20, SPAST, COPE, ZW10	1167	78	18082	3.77428	0.00557142	0.00111678	0.00311027
GOTERM_BP_DIRECT	GO:0006611~protein export from nucleus	11	0.780696	7.73336e-06	CCHCR1, NUP214, XPO5, RAN, FRAT1, NUTF2, AHCYL1, CALR, NUPL2, XPO7, TGFB1	1167	29	18082	5.8772	0.0249334	0.00419941	0.0140556
GOTERM_BP_DIRECT	GO:0007067~mitotic nuclear division	39	2.76792	8.53578e-06	HAUS3, FZR1, NEK3, TIPIN, AURKA, ANLN, ANKLE2, SPICE1, SPC25, WAPL, NUP214, SAC3D1, SEH1L, KATNA1, KLHL22, FBXO5, PAFAH1B1, ZW10, TERF1, CSNK1A1, KIF11, RAN, CCNF, PSRC1, TPX2, BIRC6, CDC25C, CDK2, SMC4, RNF8, SRSF2, TIMELESS, PLK1, PHF13, BABAM1, CENPW, MIS18BP1, CHFR, MAP9	1167	277	18082	2.18153	0.0274847	0.00397343	0.0155139
GOTERM_BP_DIRECT	GO:0006397~mRNA processing	43	3.05181	1.04688e-05	SRSF1, NCBP1, FIP1L1, LSM8, RBM4, SNRPD2, CACTIN, RBM4B, RBM8A, SRRM2, TARDBP, CLP1, U2AF1, ISY1, DBR1, PPIL3, PRKACA, LSM2, DDX41, PRPF40B, SNRPA1, TSEN54, CSTF3, PHRF1, CSTF2, DDX39B, HNRNPA2B1, YTHDC1, PRPF39, PRPF18, HNRNPA1, GCFC2, IWS1, SLBP, SRSF2, SNRNP48, C1QBP, ZRANB2, THOC6, CELF1, CPSF1, PUF60, SSU72	1167	322	18082	2.06913	0.0336031	0.00426347	0.0190268
GOTERM_BP_DIRECT	GO:0006886~intracellular protein transport	34	2.41306	1.54568e-05	SEC24A, CLTB, AP1G2, AP1G1, XPO5, STAM2, NAPA, RAB1A, ADPRHL1, COPB2, TBC1D15, AP1S1, RUNDC1, STX17, BCAP29, SEC24C, SAR1A, ASPSCR1, STX1A, RAN, ERP29, VTI1B, SNAPIN, ARFIP1, M6PR, CDK5, TBCK, TBC1D25, GRTP1, XPO7, GGA2, STX5A, TBC1D8B, HDAC6	1167	232	18082	2.27074	0.0492147	0.00559175	0.0280914
GOTERM_BP_DIRECT	GO:0000724~double-strand break repair via homologous recombination	16	1.13556	2.20439e-05	NBN, RAD51AP1, XRCC2, TONSL, AP5S1, SMC6, BRCA2, ORAOV1, RAD52, RAD50, RAD51, WDR48, UBE2N, SLX4, SFR1, PALB2	1167	68	18082	3.64575	0.069445	0.00717157	0.0400604
GOTERM_BP_DIRECT	GO:0006810~transport	158	11.2136	8.00281e-05	NCBP1, CALHM2, CHMP3, TUSC3, AP1G2, XPO5, AP1G1, NDUFAB1, RAB1B, SELENBP1, VPS51, VPS33A, RAB1A, SLC35A4, HOOK1, UQCR10, TBC1D17, UQCR11, APOD, SLC2A4, AAGAB, ABCB10, MCOLN1, SAR1A, SCAMP4, ATG9A, SCAMP2, RAN, DDX39B, RINT1, HNRNPA2B1, VTI1B, NUPL2, DCTN1, GLTP, CATSPER2, SLC25A35, ATP5C1, FDX1L, DYNLRB1, STX5A, HIGD2A, ORAI1, STAM2, TXN1, NAPA, SFXN2, SNX3, ABCA3, CHMP2B, ATP6V0C, MRS2, KCNS1, M…	1167	1822	18082	1.34364	0.229952	0.0234748	0.145363
GOTERM_BP_DIRECT	GO:0008380~RNA splicing	33	2.34209	8.09709e-05	SRSF1, NCBP1, LSM8, RBM4, SNRPD2, CACTIN, RBM4B, RBM8A, SRRM2, TARDBP, ISY1, MTERF3, U2AF1, PPIL3, LSM2, DDX41, PRPF40B, SNRPA1, DDX39B, HNRNPA2B1, YTHDC1, PRPF39, PRPF18, HNRNPA1, GCFC2, IWS1, SRSF2, SNRNP48, C1QBP, THOC6, ZRANB2, CELF1, PUF60	1167	241	18082	2.12164	0.232319	0.0217908	0.147074
GOTERM_BP_DIRECT	GO:0015031~protein transport	63	4.47126	0.000110937	SEC24A, CHMP3, AP1G2, AP1G1, TSG101, XPO5, RAB1B, SELENBP1, VPS51, VPS33A, RAB1A, PEX7, HOOK1, COPB2, AP1S1, TBC1D17, SEH1L, AAGAB, SAR1A, KLHL20, SCAMP4, ZW10, SCAMP2, ATG9A, RAN, RINT1, VTI1B, NUPL2, BBS2, ARHGAP33, ATG4B, KPNA6, KPNA3, RAB11FIP1, COPE, NUP98, NACA, STAM2, NAPA, SNX3, CHMP2B, TMED4, NUP214, RBSN, BCAP29, APPBP2, SEC61A1, TNPO3, EXOC1, SYS1, RAB2B, AP5S1, LIN7C, SFT2D3, GABARAP,…	1167	592	18082	1.6489	0.303877	0.0274792	0.201452
GOTERM_BP_DIRECT	GO:0016569~covalent chromatin modification	33	2.34209	0.000497073	0610010K14RIK, KMT2D, 2410016O06RIK, COPRS, DEK, VPRBP, TRRAP, BAG6, ASH2L, RNF168, BRD4, KDM5A, ASF1B, SS18L1, KDM5D, AEBP2, EHMT1, KANSL3, TRIM28, RING1, HDAC10, SUV39H1, RRP8, HMG20B, SUV39H2, RNF8, SUZ12, HDAC3, PHF1, PHF13, BABAM1, USP22, HDAC6	1167	266	18082	1.92224	0.802763	0.109483	0.899656
GOTERM_BP_DIRECT	GO:0032465~regulation of cytokinesis	8	0.567779	0.000595729	PDXP, BRCA2, BIRC6, AURKA, FLCN, CALM2, CALM1, PIN1	1167	24	18082	5.16481	0.857103	0.121649	1.0773
GOTERM_BP_DIRECT	GO:0006511~ubiquitin-dependent protein catabolic process	22	1.56139	0.000908097	NPLOC4, USP8, TOLLIP, USP5, USP4, RNF8, UBE2N, USP19, ADRM1, ARIH1, BAG6, PSMA5, RNF11, USP10, RNF168, USP22, USP48, CHFR, USP42, USP32, HDAC6, USP31	1167	154	18082	2.21349	0.948506	0.169222	1.63779
GOTERM_BP_DIRECT	GO:0006351~transcription, DNA-templated	155	11.0007	0.000989948	MMS19, HMX2, ZXDC, FSTL3, VPRBP, ZFP786, ZFP580, GABPB1, ZFP784, ZFP93, CASP8AP2, MED29, MED26, TARDBP, RPRD1B, SS18L1, GABPB2, RCOR3, TFPT, RXRB, ZHX1, GTF2IRD2, HDAC10, HMG20B, RRP8, ZFP593, SUZ12, ZFP82, PA2G4, PIAS4, ZFP120, TIMELESS, ASCC2, ZFP280C, MED17, EDF1, ZFP821, DNTTIP1, TFB1M, EIF2AK2, ZFP513, CRTC2, CNBP, HDGF, CHCHD2, ELK1, TXN1, TRRAP, SRF, ZC3H8, DRAP1, HTATSF1, MTERF3, ASF1B, R…	1167	1885	18082	1.27408	0.960592	0.173225	1.78416
GOTERM_BP_DIRECT	GO:0016579~protein deubiquitination	14	0.993612	0.00136002	WDR48, USP19, USP53, USP8, COPS5, JOSD2, USP5, USP4, USP10, USP22, USP48, USP42, USP32, USP31	1167	78	18082	2.78105	0.988245	0.218751	2.44338
GOTERM_BP_DIRECT	GO:0051028~mRNA transport	15	1.06458	0.0014404	SRSF1, NCBP1, NUP98, HNRNPA2B1, DDX39B, NUPL2, HNRNPA1, IWS1, SLBP, NUP214, SEH1L, RBM8A, THOC6, XPO7, NUP35	1167	88	18082	2.6411	0.990962	0.219406	2.58601
GOTERM_BP_DIRECT	GO:0007131~reciprocal meiotic recombination	8	0.567779	0.00162473	XRCC2, MSH3, CHTF18, MLH1, TOPBP1, RAD50, RAD51, TRIP13	1167	28	18082	4.42698	0.995053	0.233142	2.91234
GOTERM_BP_DIRECT	GO:0051225~spindle assembly	8	0.567779	0.00202405	HAUS3, HDAC3, KIF11, CSNK1D, SAC3D1, TPX2, FBXO5, MAP9	1167	29	18082	4.27433	0.99866	0.270219	3.61575
GOTERM_BP_DIRECT	GO:0032008~positive regulation of TOR signaling	8	0.567779	0.00202405	HDAC3, LAMTOR4, LAMTOR1, SEH1L, RHEB, MLST8, FLCN, RRAGB	1167	29	18082	4.27433	0.99866	0.270219	3.61575
GOTERM_BP_DIRECT	GO:0006289~nucleotide-excision repair	9	0.638751	0.00210027	SLX4, XPA, DCLRE1B, NEIL1, BRCA2, ORAOV1, GTF2H5, OGG1, ERCC2	1167	37	18082	3.76892	0.998956	0.268039	3.74947
GOTERM_BP_DIRECT	GO:0000398~mRNA splicing, via spliceosome	17	1.20653	0.00218939	SNRPA1, LSM8, NHP2L1, HNRNPA2B1, ZMAT2, DDX39B, YTHDC1, HTATSF1, RAVER1, PSPC1, U2AF1, DBR1, DHX16, SNRPC, LSM2, DDX41, PRPF40B	1167	112	18082	2.35183	0.99922	0.267388	3.90559
GOTERM_BP_DIRECT	GO:0006412~translation	42	2.98084	0.00234587	MRPS17, TARS2, RPL19, MRPS15, MRPS14, PSTK, RPL14, RPL37, IARS2, ITGAM, RPL30, MRPL12, RPL32, MRPL14, SEPSECS, RPL4, SLC25A42, EIF2B4, MRPL52, YARS, MRPL4, PDF, EPRS, DENR, RPS5, EIF2B1, RPS7, MRPL24, MRPL22, TRNAU1AP, DHX29, RPL23, MRPS18B, EIF2S1, SLC25A35, EEF1G, FARSA, YARS2, EEF1D, EIF2AK2, AARS2, EIF4E2	1167	401	18082	1.62286	0.999533	0.273496	4.17914
GOTERM_BP_DIRECT	GO:0006310~DNA recombination	14	0.993612	0.00300491	EXO1, RAD51AP1, XRCC2, TFPT, SLX1B, LIG3, SMC6, BRCA2, RAD52, RAD50, RAD51, SLX4, ACTR5, PALB2	1167	85	18082	2.55202	0.999946	0.324993	5.32317
GOTERM_BP_DIRECT	GO:0006457~protein folding	18	1.2775	0.00354708	FKBP8, ERP29, TXN1, CALR, HSCB, CCT7, ST13, NUDCD3, CCT6B, CLGN, PPIG, PPIB, TXNDC5, BAG2, PFDN4, PPIL3, ERO1L, DNAJA3	1167	128	18082	2.1789	0.999991	0.35996	6.25464
GOTERM_BP_DIRECT	GO:0043388~positive regulation of DNA binding	8	0.567779	0.0036859	TRIM28, EDF1, TXN1, BRD4, CALM2, CALM1, PLAUR, ERCC2	1167	32	18082	3.87361	0.999994	0.360165	6.49174
GOTERM_BP_DIRECT	GO:0015991~ATP hydrolysis coupled proton transport	8	0.567779	0.00442248	ATP6V1C1, ATP6V0C, ATP6V1A, ATP6V1E1, ATP5G1, ATP6V0D1, ATP6V0A2, ATP6V1F	1167	33	18082	3.75623	0.999999	0.403596	7.74035
GOTERM_BP_DIRECT	GO:0007059~chromosome segregation	14	0.993612	0.00451088	MMS19, CEP85, KIF11, NEK3, A730008H23RIK, SGOL2A, SPC25, PHF13, SEH1L, CENPW, BRD4, CDK5RAP2, ERCC2, TOP3B	1167	89	18082	2.43733	1	0.398911	7.88914
GOTERM_BP_DIRECT	GO:0006914~autophagy	19	1.34847	0.00454553	TM9SF1, ATG9A, TOLLIP, ATG101, ATG13, RAB1B, VPS51, VPS33A, RUBCN, RAB1A, GABARAP, TBC1D25, LAMP1, TBC1D17, ATG4B, STX17, ULK2, USP10, VMP1	1167	142	18082	2.0732	1	0.390937	7.9474
GOTERM_BP_DIRECT	GO:0090160~Golgi to lysosome transport	4	0.283889	0.00461461	LAMP1, AP1G1, RBSN, GAK	1167	6	18082	10.3296	1	0.385623	8.06343
GOTERM_BP_DIRECT	GO:0016192~vesicle-mediated transport	25	1.77431	0.00549648	RAB2B, STX1A, SEC24A, CLTB, AP1G2, AP1G1, RINT1, VTI1B, NAPA, VPS33A, SFT2D3, RAB1A, TRAPPC6A, COPB2, AP1S1, ARF1, ZFYVE27, STX17, NCK1, BCAP29, GGA2, STX5A, SAR1A, COPE, ZW10	1167	213	18082	1.8186	1	0.430137	9.53273
GOTERM_BP_DIRECT	GO:0043039~tRNA aminoacylation	5	0.354862	0.00560273	TARS2, EPRS, FARSA, YARS2, AARS2	1167	12	18082	6.45601	1	0.426438	9.70826
GOTERM_BP_DIRECT	GO:0090307~mitotic spindle assembly	8	0.567779	0.00622223	NLRC4, KIF11, TPX2, RHOA, PIBF1, MAP9, SPICE1, TUBGCP2	1167	35	18082	3.54158	1	0.45085	10.7252
GOTERM_BP_DIRECT	GO:0034198~cellular response to amino acid starvation	7	0.496806	0.00650788	SEH1L, EIF2S1, IMPACT, GCN1L1, EIF2AK2, NPRL3, RRAGB	1167	27	18082	4.01707	1	0.456147	11.1905
GOTERM_BP_DIRECT	GO:0006364~rRNA processing	17	1.20653	0.00708802	RRP1, RPL14, EXOSC5, SUV39H1, RRP8, GTF2H5, RRP9, RPF1, RPS7, EXOSC10, PA2G4, IMP3, TFB1M, PES1, MDN1, GEMIN4, NSUN4	1167	126	18082	2.09052	1	0.475407	12.1284
GOTERM_BP_DIRECT	GO:0001514~selenocysteine incorporation	4	0.283889	0.00768988	TRNAU1AP, PSTK, SEPSECS, SECISBP2	1167	7	18082	8.85396	1	0.493992	13.0916
GOTERM_BP_DIRECT	GO:0006355~regulation of transcription, DNA-templated	175	12.4202	0.00859939	MMS19, HMX2, FSTL3, ZXDC, VPRBP, ZFP786, ZFP580, GABPB1, ZFP784, ZFP93, CASP8AP2, MED29, MED26, TARDBP, YEATS2, RPRD1B, NUP35, SS18L1, GABPB2, ZFP623, RCOR3, TFPT, RXRB, MTA2, ZHX1, GTF2IRD2, HDAC10, HMG20B, RRP8, ZFP593, SUZ12, ZFP82, PA2G4, PIAS4, ZFP120, TIMELESS, ASCC2, ZFP280C, MED17, EDF1, MAPK8, ZFP821, DNTTIP1, TFB1M, EIF2AK2, ZFP513, CRTC2, CNBP, HDGF, ELK1, TXN1, TRRAP, SRF, ZFP617, ZC3…	1167	2279	18082	1.18979	1	0.52387	14.5281
GOTERM_BP_DIRECT	GO:0015693~magnesium ion transport	5	0.354862	0.0102165	MAGT1, CNNM4, TUSC3, MMGT1, NIPA2	1167	14	18082	5.53373	1	0.576711	17.0269
GOTERM_BP_DIRECT	GO:0010212~response to ionizing radiation	10	0.709723	0.0102199	RNF8, ALAD, TRP53BP2, BAX, BABAM1, RNF168, TOPBP1, BRAT1, RAD51, LZIC	1167	57	18082	2.71832	1	0.567637	17.0321
GOTERM_BP_DIRECT	GO:0006417~regulation of translation	16	1.13556	0.011072	NCBP1, IMPACT, EPRS, GCN1L1, RBM4B, LSM14B, PA2G4, TSC1, RBM8A, EIF2S1, NCK1, CDC123, AGO3, AGO4, MIF4GD, EIF4E2	1167	121	18082	2.04885	1	0.587956	18.3209
GOTERM_BP_DIRECT	GO:0015992~proton transport	10	0.709723	0.0114243	ATP6V1C1, ATP6V0C, ATP6V1A, ATP5E, ATP6V1E1, ATP5C1, ATP5G1, ATP6V0D1, ATP6V0A2, ATP6V1F	1167	58	18082	2.67145	1	0.590662	18.8482
GOTERM_BP_DIRECT	GO:0040020~regulation of meiotic nuclear division	4	0.283889	0.0117183	FZR1, MOS, FBXO5, CALR	1167	8	18082	7.74722	1	0.591402	19.2857
GOTERM_BP_DIRECT	GO:1905098~negative regulation of guanyl-nucleotide exchange factor activity	3	0.212917	0.0119296	EIF2S1, EIF2B1, EIF2B4	1167	3	18082	15.4944	1	0.589571	19.5988
GOTERM_BP_DIRECT	GO:0009236~cobalamin biosynthetic process	3	0.212917	0.0119296	MMACHC, MMAB, MMAA	1167	3	18082	15.4944	1	0.589571	19.5988
GOTERM_BP_DIRECT	GO:0002949~tRNA threonylcarbamoyladenosine modification	3	0.212917	0.0119296	OSGEP, OSGEPL1, YRDC	1167	3	18082	15.4944	1	0.589571	19.5988
GOTERM_BP_DIRECT	GO:0071479~cellular response to ionizing radiation	7	0.496806	0.0129983	RAD51AP1, GRB2, RHNO1, EEF1D, CLOCK, TGFB1, RAD51	1167	31	18082	3.49874	1	0.612982	21.165
GOTERM_BP_DIRECT	GO:0097352~autophagosome maturation	5	0.354862	0.0132319	STX17, LIX1L, SNAPIN, MCOLN1, VPS33A	1167	15	18082	5.16481	1	0.611493	21.5033
GOTERM_BP_DIRECT	GO:1902187~negative regulation of viral release from host cell	5	0.354862	0.0132319	TRIM35, CHMP3, TRIM28, TRIM13, TRIM26	1167	15	18082	5.16481	1	0.611493	21.5033
GOTERM_BP_DIRECT	GO:0006506~GPI anchor biosynthetic process	7	0.496806	0.0151474	PGAP3, PIGZ, PIGU, PIGB, GPAA1, PIGC, PIGO	1167	32	18082	3.38941	1	0.653651	24.2273
GOTERM_BP_DIRECT	GO:0051297~centrosome organization	7	0.496806	0.0151474	ARL2, HAUS3, CEP120, XRCC2, PLK1, AURKA, CDK5RAP2	1167	32	18082	3.38941	1	0.653651	24.2273
GOTERM_BP_DIRECT	GO:0008090~retrograde axonal transport	4	0.283889	0.0167438	PAFAH1B1, SNAPIN, SOD1, WDR81	1167	9	18082	6.88641	1	0.68291	26.429
GOTERM_BP_DIRECT	GO:0032418~lysosome localization	5	0.354862	0.0167587	LAMTOR1, BLOC1S1, SNAPIN, VPS33A, HDAC6	1167	16	18082	4.84201	1	0.675717	26.4493
GOTERM_BP_DIRECT	GO:0006302~double-strand break repair	10	0.709723	0.0190902	RNF8, NBN, TDP2, ACTR5, LIG3, BABAM1, BRCA2, RNF168, RAD50, TRIP13	1167	63	18082	2.45943	1	0.715961	29.5557
GOTERM_BP_DIRECT	GO:0098609~cell-cell adhesion	21	1.49042	0.0199954	LIMA1, TLN1, BSG, USP8, RPL14, ZC3HAV1, VAPB, ANLN, GIPC1, ARFIP1, DCHS1, BZW2, TJP1, DHX29, SLK, IST1, EEF1G, EEF1D, EMD, PUF60, SH3GL1	1167	189	18082	1.7216	1	0.725572	30.7279
GOTERM_BP_DIRECT	GO:0045190~isotype switching	5	0.354862	0.0208202	RNF8, EXO1, NBN, MLH1, RNF168	1167	17	18082	4.55719	1	0.733151	31.7801
GOTERM_BP_DIRECT	GO:0006413~translational initiation	9	0.638751	0.0215812	ABCF1, DHX29, EIF1AD, EIF2S1, DENR, EIF2B3, EIF2B1, EIF2B4, EIF4E2	1167	54	18082	2.58241	1	0.739209	32.7373
GOTERM_BP_DIRECT	GO:0051716~cellular response to stimulus	3	0.212917	0.0228408	EIF2B3, EIF2B1, EIF2B4	1167	4	18082	11.6208	1	0.752672	34.294
GOTERM_BP_DIRECT	GO:1902512~positive regulation of apoptotic DNA fragmentation	3	0.212917	0.0228408	HSF1, BAX, ENDOG	1167	4	18082	11.6208	1	0.752672	34.294
GOTERM_BP_DIRECT	GO:0031860~telomeric 3' overhang formation	3	0.212917	0.0228408	NBN, DCLRE1B, RAD50	1167	4	18082	11.6208	1	0.752672	34.294
GOTERM_BP_DIRECT	GO:0007000~nucleolus organization	3	0.212917	0.0228408	RRN3, NOLC1, PES1	1167	4	18082	11.6208	1	0.752672	34.294
GOTERM_BP_DIRECT	GO:0009117~nucleotide metabolic process	6	0.425834	0.0272185	ITPA, GMPR2, DNPH1, NT5C3B, NT5M, NME6	1167	27	18082	3.44321	1	0.805668	39.4436
GOTERM_BP_DIRECT	GO:0007029~endoplasmic reticulum organization	6	0.425834	0.0272185	ATL1, VAPB, SEC16A, VMP1, SEC61A1, GAK	1167	27	18082	3.44321	1	0.805668	39.4436
GOTERM_BP_DIRECT	GO:0042254~ribosome biogenesis	12	0.851668	0.027688	MINA, IMP3, 2410016O06RIK, RRN3, C1QBP, NOP58, ISG20L2, NOP56, PES1, SETD4, RPF1, NSUN4	1167	89	18082	2.08914	1	0.805453	39.9726
GOTERM_BP_DIRECT	GO:0016567~protein ubiquitination	34	2.41306	0.0283612	FZR1, UBE2Z, SYVN1, VPRBP, ARIH1, KATNA1, KLHL22, FBXO5, RC3H2, RNF168, FANCF, FBXL15, DCAF17, KLHL20, RNF14, DCAF15, UBE2CBP, CCNF, TRIM41, BIRC6, BRAP, RNF170, UBE2N, RNF8, MIB1, KLHL17, PLK1, MED8, MED17, FBXO30, FBXL22, CHFR, KCTD11, MED1	1167	362	18082	1.45528	1	0.807572	40.7236
GOTERM_BP_DIRECT	GO:0009408~response to heat	9	0.638751	0.0289674	OSM, HSF1, P2RX3, MAPK8, SOD1, EIF2B3, EIF2B1, DNAJA3, EIF2B4	1167	57	18082	2.44649	1	0.80886	41.3922
GOTERM_BP_DIRECT	GO:0030433~ER-associated ubiquitin-dependent protein catabolic process	9	0.638751	0.0289674	STT3B, USP19, NPLOC4, SYVN1, JKAMP, PSMC3, TRIM13, FAF2, UBXN4	1167	57	18082	2.44649	1	0.80886	41.3922
GOTERM_BP_DIRECT	GO:0031338~regulation of vesicle fusion	7	0.496806	0.0296109	TBC1D25, ADPRHL1, TBC1D15, RUNDC1, GRTP1, TBC1D8B, TBCK	1167	37	18082	2.93138	1	0.810504	42.0941
GOTERM_BP_DIRECT	GO:0007265~Ras protein signal transduction	8	0.567779	0.0298599	LAT, USP8, GRB2, TRIM28, RALA, SDCBP, BRAP, CDK2	1167	47	18082	2.63735	1	0.807879	42.3636
GOTERM_BP_DIRECT	GO:0034244~negative regulation of transcription elongation from RNA polymerase II promoter	4	0.283889	0.0298601	RNF8, NELFB, RNF168, NELFE	1167	11	18082	5.63434	1	0.802615	42.3638
GOTERM_BP_DIRECT	GO:0000722~telomere maintenance via recombination	4	0.283889	0.0298601	SMC6, BRCA2, RAD50, RAD51	1167	11	18082	5.63434	1	0.802615	42.3638
GOTERM_BP_DIRECT	GO:0007030~Golgi organization	11	0.780696	0.0301145	CSNK1A1, NPLOC4, CSNK1D, STX17, NSFL1C, VMP1, TBC1D20, TRIP11, RAB1A, GAK, ZW10	1167	79	18082	2.15745	1	0.80016	42.6379
GOTERM_BP_DIRECT	GO:0006783~heme biosynthetic process	5	0.354862	0.0306162	IBA57, ALAD, ALAS1, UROS, SNX3	1167	19	18082	4.07748	1	0.800411	43.1748
GOTERM_BP_DIRECT	GO:0008156~negative regulation of DNA replication	5	0.354862	0.0306162	WAPL, CDAN1, ATR, TGFB1, TERF1	1167	19	18082	4.07748	1	0.800411	43.1748
GOTERM_BP_DIRECT	GO:0072520~seminiferous tubule development	5	0.354862	0.0306162	WDR48, ADRM1, RNASE10, UBB, TBC1D20	1167	19	18082	4.07748	1	0.800411	43.1748
GOTERM_BP_DIRECT	GO:0006378~mRNA polyadenylation	6	0.425834	0.0314313	FIP1L1, CSTF2, CLP1, AHCYL1, CPSF1, SSU72	1167	28	18082	3.32024	1	0.80392	44.0371
GOTERM_BP_DIRECT	GO:0007093~mitotic cell cycle checkpoint	6	0.425834	0.0360302	NBN, PRCC, TRRAP, CHFR, TGFB1, ZW10	1167	29	18082	3.20574	1	0.841695	48.675
GOTERM_BP_DIRECT	GO:0006259~DNA metabolic process	5	0.354862	0.0363732	MMS19, SMARCAL1, DNASE2A, TK1, RAD51	1167	20	18082	3.87361	1	0.840053	49.0059
GOTERM_BP_DIRECT	GO:0033014~tetrapyrrole biosynthetic process	3	0.212917	0.0364524	ALAD, ALAS1, UROS	1167	5	18082	9.29666	1	0.836274	49.082
GOTERM_BP_DIRECT	GO:0045132~meiotic chromosome segregation	3	0.212917	0.0364524	WAPL, MLH1, SMC4	1167	5	18082	9.29666	1	0.836274	49.082
GOTERM_BP_DIRECT	GO:0051081~nuclear envelope disassembly	3	0.212917	0.0364524	PLK1, PAFAH1B1, DCTN1	1167	5	18082	9.29666	1	0.836274	49.082
GOTERM_BP_DIRECT	GO:0044237~cellular metabolic process	4	0.283889	0.0379459	EXOSC10, WNT7B, EIF2B1, EIF2B4	1167	12	18082	5.16481	1	0.843927	50.4976
GOTERM_BP_DIRECT	GO:0000281~mitotic cytokinesis	6	0.425834	0.0410218	CKAP2, USP8, PLK1, ANLN, MITD1, SPAST	1167	30	18082	3.09889	1	0.862213	53.2968
GOTERM_BP_DIRECT	GO:0042147~retrograde transport, endosome to Golgi	9	0.638751	0.0412924	RNF126, AP1S1, TBC1D17, ARFRP1, BET1L, VTI1B, VPS51, STX5A, DCTN1	1167	61	18082	2.28606	1	0.860109	53.5357
GOTERM_BP_DIRECT	GO:0032435~negative regulation of proteasomal ubiquitin-dependent protein catabolic process	5	0.354862	0.0427104	UBXN1, SENP1, BAG6, SDCBP, GIPC1	1167	21	18082	3.68915	1	0.865643	54.7692
GOTERM_BP_DIRECT	GO:0045879~negative regulation of smoothened signaling pathway	5	0.354862	0.0427104	WNT7B, CD3E, GLIS2, SUFU, KCTD11	1167	21	18082	3.68915	1	0.865643	54.7692
GOTERM_BP_DIRECT	GO:0006986~response to unfolded protein	8	0.567779	0.0441167	STT3B, SYVN1, UPF3B, JKAMP, CHAC1, VAPB, FAF2, UBXN4	1167	51	18082	2.4305	1	0.870754	55.9618
GOTERM_BP_DIRECT	GO:0021766~hippocampus development	10	0.709723	0.0444635	BBS2, CDK5R1, PLXNA3, TSC1, RAN, PAFAH1B1, OGDH, CDK5, EIF2B3, SRF	1167	73	18082	2.12252	1	0.869221	56.2513
GOTERM_BP_DIRECT	GO:0006396~RNA processing	10	0.709723	0.0444635	EXOSC10, CSTF3, CHERP, DHX29, LARP7, DHX33, PRPF39, SSB, YTHDC2, DDX54	1167	73	18082	2.12252	1	0.869221	56.2513
GOTERM_BP_DIRECT	GO:0090630~activation of GTPase activity	10	0.709723	0.0444635	TBC1D25, ADPRHL1, TBC1D15, RUNDC1, TSC1, RALGAPB, GRTP1, PIP5K1A, TBC1D8B, TBCK	1167	73	18082	2.12252	1	0.869221	56.2513
GOTERM_BP_DIRECT	GO:0055114~oxidation-reduction process	56	3.97445	0.0452364	UQCRC2, CYB5R1, GMPR2, VKORC1L1, PYROXD1, NDUFAB1, CYP2W1, OGDH, FDFT1, NDUFS7, UQCR10, UQCR11, NDUFS4, NDUFS8, SRD5A3, VKORC1, DHTKD1, KDM5A, KDM5D, PDPR, QDPR, MOXD2, NDUFC1, DHRS7B, NDUFA12, MTRR, OGFOD2, ALDH7A1, FDX1L, RFESD, HIGD2A, HSD17B11, ME1, PYCRL, 2410016O06RIK, UGDH, EGLN2, RSAD1, EGLN1, TXN1, MINA, CYB561D2, MMACHC, TSTA3, ERO1L, ETFA, NDUFA4, GCDH, ALKBH7, ALKBH8, NDUFA8, NDUFA6, …	1167	676	18082	1.28356	1	0.870291	56.8901
GOTERM_BP_DIRECT	GO:0098779~mitophagy in response to mitochondrial depolarization	15	1.06458	0.0454189	TMEM203, SLC37A4, ATG13, 1810022K09RIK, DZANK1, ITPKC, ZFP593, STAT2, TMEM39B, EIF2S1, IST1, BLOC1S1, FANCF, DKKL1, HDAC6	1167	132	18082	1.76073	1	0.867814	57.0396
GOTERM_BP_DIRECT	GO:0046677~response to antibiotic	6	0.425834	0.046411	HYAL2, ENDOG, UROS, VKORC1, SOD1, ZC3H8	1167	31	18082	2.99892	1	0.870178	57.8439
GOTERM_BP_DIRECT	GO:0033197~response to vitamin E	4	0.283889	0.0470244	SRSF2, ALAD, HMGCS1, EIF2AK2	1167	13	18082	4.76752	1	0.870278	58.3341
GOTERM_BP_DIRECT	GO:0006779~porphyrin-containing compound biosynthetic process	4	0.283889	0.0470244	ALAD, UROS, RSAD1, ABCB6	1167	13	18082	4.76752	1	0.870278	58.3341
GOTERM_BP_DIRECT	GO:0016446~somatic hypermutation of immunoglobulin genes	4	0.283889	0.0470244	EXO1, MSH3, MLH1, POLB	1167	13	18082	4.76752	1	0.870278	58.3341
GOTERM_BP_DIRECT	GO:0001701~in utero embryonic development	28	1.98722	0.0485824	SRSF1, KMT2D, NBN, SYVN1, XRCC2, FLCN, SRF, RRN3, HSF1, SEC24C, PALB2, SLC39A3, INPP5B, SCO2, ERCC2, SLC39A1, KAT2A, MAFF, RXRB, TRIM28, TAB1, MIB1, WNT7B, ENDOG, PYGO2, KLF1, EIF4E2, MED1	1167	299	18082	1.45098	1	0.875652	59.555
GOTERM_BP_DIRECT	GO:0061024~membrane organization	9	0.638751	0.0485896	ASPSCR1, SLC2A4, RALGAPB, PRKAB2, GNPAT, RALA, CALM2, CALM1, EXOC1	1167	63	18082	2.21349	1	0.872367	59.5606
GOTERM_BP_DIRECT	GO:0006606~protein import into nucleus	9	0.638751	0.0485896	TMCO6, NUP98, NUP214, HEATR3, RAN, KPNA6, NUTF2, KPNA3, TNPO3	1167	63	18082	2.21349	1	0.872367	59.5606
GOTERM_BP_DIRECT	GO:0008611~ether lipid biosynthetic process	3	0.212917	0.0523713	GNPAT, DHRS7B, PEX7	1167	6	18082	7.74722	1	0.888687	62.3846
GOTERM_BP_DIRECT	GO:0033683~nucleotide-excision repair, DNA incision	3	0.212917	0.0523713	XPA, OGG1, ERCC2	1167	6	18082	7.74722	1	0.888687	62.3846
GOTERM_BP_DIRECT	GO:0000395~mRNA 5'-splice site recognition	3	0.212917	0.0523713	SRSF1, PRPF39, SNRPC	1167	6	18082	7.74722	1	0.888687	62.3846
GOTERM_BP_DIRECT	GO:2000676~positive regulation of type B pancreatic cell apoptotic process	3	0.212917	0.0523713	HDAC3, CAPN10, EIF2S1	1167	6	18082	7.74722	1	0.888687	62.3846
GOTERM_BP_DIRECT	GO:0019243~methylglyoxal catabolic process to D-lactate via S-lactoyl-glutathione	3	0.212917	0.0523713	HAGH, PNKD, HAGHL	1167	6	18082	7.74722	1	0.888687	62.3846
GOTERM_BP_DIRECT	GO:0060669~embryonic placenta morphogenesis	3	0.212917	0.0523713	ZFP568, WNT7B, TRIM28	1167	6	18082	7.74722	1	0.888687	62.3846
GOTERM_BP_DIRECT	GO:0043687~post-translational protein modification	3	0.212917	0.0523713	STT3B, MINA, 2410016O06RIK	1167	6	18082	7.74722	1	0.888687	62.3846
GOTERM_BP_DIRECT	GO:0009235~cobalamin metabolic process	3	0.212917	0.0523713	MMACHC, MMADHC, MMAB	1167	6	18082	7.74722	1	0.888687	62.3846
GOTERM_BP_DIRECT	GO:0008152~metabolic process	40	2.83889	0.053161	ALAD, ECH1, NDST2, ARSG, ECHDC1, HMGCS1, UGDH, ARSK, ACSS2, OGDH, HEXDC, FDFT1, ALAS1, PAK2, GNPAT, TSTA3, DHTKD1, ACSL3, DXO, NADK2, GCDH, HYAL2, ALKBH8, ACY1, UPB1, NEIL1, EPRS, PNPLA2, ACACB, MOGS, PIGO, PNKP, GBA2, DBT, ALDH7A1, DNPH1, MGEA5, OGG1, SCP2, SPAST	1167	463	18082	1.33861	1	0.889408	62.9504
GOTERM_BP_DIRECT	GO:0006260~DNA replication	14	0.993612	0.053713	NUP98, CHTF8, GINS3, LIG3, POLB, MCM3, MCM4, POLD3, POLD4, SLX4, CDC45, CHTF18, FEN1, ORC3	1167	123	18082	1.76359	1	0.889006	63.341
GOTERM_BP_DIRECT	GO:0032436~positive regulation of proteasomal ubiquitin-dependent protein catabolic process	9	0.638751	0.056676	CSNK1A1, ARIH1, CSNK1D, PLK1, ZFAND2A, USP5, AURKA, CHFR, RNF14	1167	65	18082	2.14538	1	0.899255	65.3723
GOTERM_BP_DIRECT	GO:0034968~histone lysine methylation	4	0.283889	0.0570629	EHMT1, SETD6, SUV39H1, SUV39H2	1167	14	18082	4.42698	1	0.898102	65.6295
GOTERM_BP_DIRECT	GO:0016574~histone ubiquitination	4	0.283889	0.0570629	UBE2N, SUZ12, RING1, USP22	1167	14	18082	4.42698	1	0.898102	65.6295
GOTERM_BP_DIRECT	GO:0001675~acrosome assembly	4	0.283889	0.0570629	ZPBP, ZPBP2, PAFAH1B1, TBC1D20	1167	14	18082	4.42698	1	0.898102	65.6295
GOTERM_BP_DIRECT	GO:0051726~regulation of cell cycle	13	0.92264	0.0570965	COPS5, E2F5, PHACTR4, ZFP703, CCNF, LEMD3, BIRC2, NUP214, TSC1, TARDBP, BAX, PER2, PES1	1167	112	18082	1.79846	1	0.89547	65.6517
GOTERM_BP_DIRECT	GO:0008089~anterograde axonal transport	5	0.354862	0.0571229	BLOC1S6, BLOC1S1, SNAPIN, SOD1, SPAST	1167	23	18082	3.36835	1	0.892802	65.6692
GOTERM_BP_DIRECT	GO:0015986~ATP synthesis coupled proton transport	5	0.354862	0.0571229	ATP6V1A, ATP5E, ATP5C1, ATP5G1, ATP6V0A2	1167	23	18082	3.36835	1	0.892802	65.6692
GOTERM_BP_DIRECT	GO:0048872~homeostasis of number of cells	6	0.425834	0.0649834	WDR48, GCNT4, LAT, RRN3, BAX, POLB	1167	34	18082	2.73431	1	0.919668	70.5152
GOTERM_BP_DIRECT	GO:0071158~positive regulation of cell cycle arrest	5	0.354862	0.0651872	CDK5R1, PRKACA, RRP8, MYOG, TGFB1	1167	24	18082	3.22801	1	0.917999	70.6318
GOTERM_BP_DIRECT	GO:0007126~meiotic nuclear division	5	0.354862	0.0651872	MLH1, AURKA, HORMAD2, TUBGCP2, RAD51	1167	24	18082	3.22801	1	0.917999	70.6318
GOTERM_BP_DIRECT	GO:0006270~DNA replication initiation	5	0.354862	0.0651872	CDC45, TOPBP1, MCM3, MCM4, ORC3	1167	24	18082	3.22801	1	0.917999	70.6318
GOTERM_BP_DIRECT	GO:0071480~cellular response to gamma radiation	5	0.354862	0.0651872	TMEM109, ELK1, GTF2H5, ATR, RAD51	1167	24	18082	3.22801	1	0.917999	70.6318
GOTERM_BP_DIRECT	GO:0010501~RNA secondary structure unwinding	7	0.496806	0.0674892	DDX55, DDX19B, DDX39B, AGO3, AGO4, DDX54, DDX41	1167	45	18082	2.41024	1	0.922956	71.9189
GOTERM_BP_DIRECT	GO:0051402~neuron apoptotic process	7	0.496806	0.0674892	USP53, BAX, POU4F3, POLB, CDK5, ZFP110, NAE1	1167	45	18082	2.41024	1	0.922956	71.9189
GOTERM_BP_DIRECT	GO:0010569~regulation of double-strand break repair via homologous recombination	4	0.283889	0.0680207	RAD51AP1, SIRT6, PPP4C, RAD51	1167	15	18082	4.13185	1	0.922352	72.2083
GOTERM_BP_DIRECT	GO:0036297~interstrand cross-link repair	4	0.283889	0.0680207	SLX4, DCLRE1B, RAD51AP1, RAD51	1167	15	18082	4.13185	1	0.922352	72.2083
GOTERM_BP_DIRECT	GO:0006915~apoptotic process	47	3.3357	0.0683422	FKBP8, UBE2Z, TMEM214, ZFP110, ZC3H8, PDCD2, CLPTM1L, NLRC4, USP53, BAG6, PAK2, SLK, CASP8AP2, TRIM69, TRP53BP2, TIA1, TICAM1, BCAP29, ERO1L, DNAJA3, ERCC2, CKAP2, TFPT, CHAC1, DFFB, TPX2, BIRC6, POLB, BIRC2, CDK5, BRAT1, MIEN1, DNASE2A, GABARAP, TRADD, BCL2L10, NAE1, DNASE1, BFAR, TRIM35, KHDC1A, C1QBP, TIAL1, BAX, PLSCR3, THOC6, PUF60	1167	570	18082	1.27761	1	0.921124	72.3821
GOTERM_BP_DIRECT	GO:0050821~protein stabilization	14	0.993612	0.0693544	SYVN1, SAV1, CALR, MTRR, PIN1, CCT7, USP19, LAMP1, BAG6, TSC1, PPIB, TELO2, MDM4, TMEM88	1167	128	18082	1.6947	1	0.921984	72.9224
GOTERM_BP_DIRECT	GO:0000154~rRNA modification	3	0.212917	0.0702438	NOP58, NOP56, TFB1M	1167	7	18082	6.64047	1	0.922462	73.389
GOTERM_BP_DIRECT	GO:0044829~positive regulation by host of viral genome replication	3	0.212917	0.0702438	PPIB, YTHDC2, TBC1D20	1167	7	18082	6.64047	1	0.922462	73.389
GOTERM_BP_DIRECT	GO:0034720~histone H3-K4 demethylation	3	0.212917	0.0702438	2410016O06RIK, KDM5A, KDM5D	1167	7	18082	6.64047	1	0.922462	73.389
GOTERM_BP_DIRECT	GO:0006309~apoptotic DNA fragmentation	3	0.212917	0.0702438	ENDOG, DFFB, DNASE2A	1167	7	18082	6.64047	1	0.922462	73.389
GOTERM_BP_DIRECT	GO:0036010~protein localization to endosome	3	0.212917	0.0702438	TOLLIP, TMEM30A, MICALL1	1167	7	18082	6.64047	1	0.922462	73.389
GOTERM_BP_DIRECT	GO:0061025~membrane fusion	6	0.425834	0.0719735	BLOC1S6, STX1A, STX17, NSFL1C, NAPA, STX5A	1167	35	18082	2.65619	1	0.925314	74.2746
GOTERM_BP_DIRECT	GO:1901998~toxin transport	6	0.425834	0.0719735	CCT7, DNAJC17, COPB2, CRTC2, CCT6B, RAB28	1167	35	18082	2.65619	1	0.925314	74.2746
GOTERM_BP_DIRECT	GO:0031667~response to nutrient levels	6	0.425834	0.0719735	KAT2A, CAPN10, SIRT6, ACACB, SOD1, MBD1	1167	35	18082	2.65619	1	0.925314	74.2746
GOTERM_BP_DIRECT	GO:0006336~DNA replication-independent nucleosome assembly	5	0.354862	0.0738104	H3F3B, HIST1H4D, ASF1B, HIST1H4I, HIST2H4	1167	25	18082	3.09889	1	0.928299	75.1846
GOTERM_BP_DIRECT	GO:0007099~centriole replication	4	0.283889	0.0798503	CEP72, CDK5RAP2, CEP152, CDK2	1167	16	18082	3.87361	1	0.941006	77.9669
GOTERM_BP_DIRECT	GO:0031647~regulation of protein stability	9	0.638751	0.0804387	KAT2A, USP19, HDAC3, USP4, APTX, GIPC1, CTSA, AURKA, HDAC6	1167	70	18082	1.99214	1	0.940553	78.2216
GOTERM_BP_DIRECT	GO:0006352~DNA-templated transcription, initiation	6	0.425834	0.0871309	RRN3, TAF6, HIST1H4D, HIST1H4I, TAF6L, HIST2H4	1167	37	18082	2.51261	1	0.952031	80.9293
GOTERM_BP_DIRECT	GO:0006284~base-excision repair	6	0.425834	0.0871309	XPA, NEIL1, POLB, SIRT6, OGG1, FEN1	1167	37	18082	2.51261	1	0.952031	80.9293
GOTERM_BP_DIRECT	GO:0007346~regulation of mitotic cell cycle	6	0.425834	0.0871309	HDAC3, PLK1, CDC123, FBXO5, SDCBP, RAD50	1167	37	18082	2.51261	1	0.952031	80.9293
GOTERM_BP_DIRECT	GO:0018105~peptidyl-serine phosphorylation	14	0.993612	0.0877134	CSNK1A1, CDK5R1, ATR, CDK5, CDK2, CSNK1D, TTBK2, VRK3, PAK2, PLK1, LMTK2, PRKACA, MAPK8, MAPK7	1167	133	18082	1.63099	1	0.951567	81.1493
GOTERM_BP_DIRECT	GO:0090305~nucleic acid phosphodiester bond hydrolysis	3	0.212917	0.0897523	DXO, RAD50, FEN1	1167	8	18082	5.81041	1	0.953595	81.9005
GOTERM_BP_DIRECT	GO:0034379~very-low-density lipoprotein particle assembly	3	0.212917	0.0897523	DGAT1, ARF1, ACSL3	1167	8	18082	5.81041	1	0.953595	81.9005
GOTERM_BP_DIRECT	GO:0019068~virion assembly	3	0.212917	0.0897523	RAB1B, TBC1D20, RAB1A	1167	8	18082	5.81041	1	0.953595	81.9005
GOTERM_BP_DIRECT	GO:0006308~DNA catabolic process	3	0.212917	0.0897523	DNASE1, ENDOG, DNASE2A	1167	8	18082	5.81041	1	0.953595	81.9005
GOTERM_BP_DIRECT	GO:0018026~peptidyl-lysine monomethylation	3	0.212917	0.0897523	EHMT1, SETD6, SETD4	1167	8	18082	5.81041	1	0.953595	81.9005
GOTERM_BP_DIRECT	GO:0042754~negative regulation of circadian rhythm	3	0.212917	0.0897523	PER2, SUV39H1, SUV39H2	1167	8	18082	5.81041	1	0.953595	81.9005
GOTERM_BP_DIRECT	GO:0046826~negative regulation of protein export from nucleus	3	0.212917	0.0897523	HDAC3, TXN1, CDK5	1167	8	18082	5.81041	1	0.953595	81.9005
GOTERM_BP_DIRECT	GO:0021695~cerebellar cortex development	3	0.212917	0.0897523	CLP1, OGDH, CDK5	1167	8	18082	5.81041	1	0.953595	81.9005
GOTERM_BP_DIRECT	GO:0016226~iron-sulfur cluster assembly	4	0.283889	0.0924997	MMS19, IBA57, NUBP1, HSCB	1167	17	18082	3.64575	1	0.956616	82.8682
GOTERM_BP_DIRECT	GO:0032006~regulation of TOR signaling	4	0.283889	0.0924997	TELO2, RHEB, FLCN, RRAGB	1167	17	18082	3.64575	1	0.956616	82.8682
GOTERM_BP_DIRECT	GO:1901216~positive regulation of neuron death	5	0.354862	0.0926765	TRP53BP2, EIF2S1, ELK1, EGLN1, CDK5	1167	27	18082	2.86934	1	0.955539	82.9287
GOTERM_BP_DIRECT	GO:0014003~oligodendrocyte development	5	0.354862	0.0926765	HDAC10, EIF2B3, EIF2B1, EIF2B4, TGFB1	1167	27	18082	2.86934	1	0.955539	82.9287
GOTERM_BP_DIRECT	GO:0001578~microtubule bundle formation	5	0.354862	0.0926765	PLK1, KATNA1, PSRC1, CDK5RAP2, SPAST	1167	27	18082	2.86934	1	0.955539	82.9287
GOTERM_BP_DIRECT	GO:0006406~mRNA export from nucleus	6	0.425834	0.0952853	NCBP1, NUP214, DDX19B, HNRNPA2B1, DDX39B, THOC6	1167	38	18082	2.44649	1	0.958173	83.7992
GOTERM_BP_DIRECT	GO:0051276~chromosome organization	6	0.425834	0.0952853	ITPA, BRCA2, CENPW, ATR, RAD50, SMC4	1167	38	18082	2.44649	1	0.958173	83.7992
GOTERM_BP_DIRECT	GO:0000278~mitotic cell cycle	6	0.425834	0.0952853	XRCC2, PAK2, PHF13, CENPW, AURKA, CHFR	1167	38	18082	2.44649	1	0.958173	83.7992
GOTERM_BP_DIRECT	GO:0032922~circadian regulation of gene expression	8	0.567779	0.0965096	RBM4B, HDAC3, CSNK1D, GFPT1, RBM4, PER2, KDM5A, CLOCK	1167	61	18082	2.03206	1	0.958671	84.1931
GOTERM_BP_DIRECT	GO:0007584~response to nutrient	9	0.638751	0.0971497	ALAD, HSF1, CD3E, SLC37A4, TBXA2R, LIPG, GNPAT, ADSL, ACSL3	1167	73	18082	1.91027	1	0.958326	84.3955

## Sheet: IKZF1_RUNX1
Category	Term	Count	%	PValue	Genes	List Total	Pop Hits	Pop Total	Fold Enrichment	Bonferroni	Benjamini	FDR
GOTERM_BP_DIRECT	GO:0006334~nucleosome assembly	11	0.0182246	5.39575e-05	HIST1H2BB, HIST1H2BM, HIST4H4, HIST1H1D, SET, HIST1H2BK, HIST1H2BE, HIST1H2BG, HIST2H3C2, CHAF1A, SART3	371	104	18082	5.15504	0.0744593	0.0744593	0.089127
GOTERM_BP_DIRECT	GO:0000209~protein polyubiquitination	9	0.014911	0.00125104	UBE2A, RNF139, MARCH8, UBOX5, RNF20, RNF122, UBE2B, UBE2S, RNF31	371	103	18082	4.25871	0.833893	0.592437	2.04739
GOTERM_BP_DIRECT	GO:0017148~negative regulation of translation	7	0.0115975	0.003299	EIF4ENIF1, EIF4EBP3, PATL1, RPL13A, RNF139, DAPK3, SAMD4B	371	71	18082	4.80521	0.991249	0.793928	5.31418
GOTERM_BP_DIRECT	GO:0000920~cell separation after cytokinesis	4	0.00662712	0.00390393	CHMP2A, CHMP5, CHMP7, PDCD6IP	371	16	18082	12.1846	0.996336	0.753969	6.25937
GOTERM_BP_DIRECT	GO:0051276~chromosome organization	5	0.00828391	0.00735543	POT1A, CENPT, PELO, LIG4, RAD54L	371	38	18082	6.41297	0.999975	0.879648	11.4849
GOTERM_BP_DIRECT	GO:0002227~innate immune response in mucosa	4	0.00662712	0.00859729	HIST1H2BK, HIST1H2BE, HIST1H2BG, FAU	371	21	18082	9.28353	0.999996	0.873009	13.2972
GOTERM_BP_DIRECT	GO:0006302~double-strand break repair	6	0.00994069	0.00930091	RECQL4, PARP9, LIG4, POLQ, KAT5, RAD54L	371	63	18082	4.64177	0.999998	0.852551	14.3085
GOTERM_BP_DIRECT	GO:0006260~DNA replication	8	0.0132542	0.0133312	PRIM1, RECQL4, TBRG1, ORC4, LIG4, POLQ, CHAF1A, MCM5	371	123	18082	3.16999	1	0.909797	19.8908
GOTERM_BP_DIRECT	GO:0006511~ubiquitin-dependent protein catabolic process	9	0.014911	0.0140771	USP27X, USP21, UBR3, UCHL4, USP36, RANBP1, RNF20, UBE2B, UBE2S	371	154	18082	2.84836	1	0.895533	20.8856
GOTERM_BP_DIRECT	GO:0007049~cell cycle	22	0.0364492	0.01546	DYNC1LI1, RABGAP1, IKZF1, BORA, LIG4, CDK4, MIS12, MCM5, VASH1, MCIDAS, MIS18A, PTP4A1, TBRG1, USP39, CENPT, PELO, LIN37, PDCD6IP, CHAF1A, UBE2S, CCNA2, CCAR1	371	614	18082	1.74633	1	0.892931	22.6996
GOTERM_BP_DIRECT	GO:0006351~transcription, DNA-templated	53	0.0878094	0.0157857	DPF2, POLR2G, POLR2F, TAF1A, MED25, MED22, SEC14L2, VPS72, NONO, GATA1, PRIM1, MAMSTR, MAZ, HEXIM1, DHX36, RNF10, TCEA2, THAP11, ZFP526, CCAR1, SAMD4B, INO80B, ZBTB22, NACC1, ZFP58, IKZF1, RFX5, TAF7, SMAD4, ADNP, SNW1, GRHL3, PHF12, KAT5, DAPK3, ATXN7L3, MIXL1, MED19, PAGR1A, BRMS1, ZFP865, NUP62, HES5, IRF6, ZFP182, MCIDAS, SMARCC1, USP21, SETD7, TGIF2, ZFP260, RBM39, PBX3	371	1885	18082	1.37037	1	0.874355	23.121
GOTERM_BP_DIRECT	GO:0006810~transport	51	0.0844958	0.0195963	KCNJ15, DYNC1LI1, SLC9A8, COPA, UQCRC1, RAB5C, CHMP5, TRPV2, PITPNB, CHMP7, EIF5A, UQCRQ, STARD3, RANBP3, ORC4, NECAP2, ATP5L, VPS11, NDUFS2, KCND3, SCAMP3, AP4M1, CLIC3, PTGDS, UQCRH, RAB5A, RAB12, PDCD6IP, TRAPPC1, CHMP2A, MFSD8, SEC14L2, ATP6V0B, PKD1L3, TMED7, MPDU1, SLC25A44, AP2M1, EIF4ENIF1, ATP5J2, NDUFA7, TMED9, SLC10A3, CYBA, KCNN1, NUP62, FOXRED1, CHRNB1, ASNA1, SPNS1, SLC5A10	371	1822	18082	1.36425	1	0.906051	27.8946
GOTERM_BP_DIRECT	GO:0016579~protein deubiquitination	6	0.00994069	0.0218398	USP27X, JOSD1, USP39, USP21, UCHL4, USP36	371	78	18082	3.74912	1	0.912472	30.5734
GOTERM_BP_DIRECT	GO:0006355~regulation of transcription, DNA-templated	61	0.101064	0.0234094	TAF1A, MED25, MED22, ZFP84, GATA1, NONO, MAMSTR, ZFP933, USP27X, MAZ, DHX36, SAMD4B, INO80B, CCAR1, E430018J23RIK, ZBTB22, ZFP169, ADNP, ZFP595, GRHL3, DAPK3, MIXL1, MED19, HES5, MCIDAS, USP21, TGIF2, RBM39, GM3604, ZFP260, RNF20, DPF2, ZFP874B, SEC14L2, VPS72, ZFP951, HEXIM1, RNF10, TCEA2, THAP11, ZFP526, ZFP72, NACC1, IKZF1, ZFP58, RFX5, TAF7, ZFP97, SMAD4, SNW1, PHF12, GM20939, KAT5, ATXN7L3, …	371	2279	18082	1.30454	1	0.911637	32.3916
GOTERM_BP_DIRECT	GO:0010458~exit from mitosis	3	0.00497034	0.0240671	CHMP2A, CHMP7, UBE2S	371	12	18082	12.1846	1	0.902602	33.1401
GOTERM_BP_DIRECT	GO:0008380~RNA splicing	11	0.0182246	0.0270634	NONO, USP39, SNRPB2, ESRP1, SNRPA, SNW1, SCNM1, RBM39, SART3, PPWD1, SNRNP25	371	241	18082	2.22458	1	0.914479	36.4526
GOTERM_BP_DIRECT	GO:0007032~endosome organization	4	0.00662712	0.0271923	RAB5C, RAB5A, VPS11, DNM1	371	32	18082	6.09232	1	0.902267	36.5916
GOTERM_BP_DIRECT	GO:0006122~mitochondrial electron transport, ubiquinol to cytochrome c	3	0.00497034	0.0280635	UQCRC1, UQCRH, UQCRQ	371	13	18082	11.2474	1	0.89645	37.5235
GOTERM_BP_DIRECT	GO:0006335~DNA replication-dependent nucleosome assembly	4	0.00662712	0.0294699	HIST4H4, HIST2H3C2, HAT1, CHAF1A	371	33	18082	5.9077	1	0.895402	39.0007
GOTERM_BP_DIRECT	GO:0019731~antibacterial humoral response	4	0.00662712	0.0294699	HIST1H2BK, HIST1H2BE, HIST1H2BG, FAU	371	33	18082	5.9077	1	0.895402	39.0007
GOTERM_BP_DIRECT	GO:0006310~DNA recombination	6	0.00994069	0.0302743	RECQL4, NONO, PAGR1A, SUPV3L1, LIG4, INO80B	371	85	18082	3.44037	1	0.889662	39.8308
GOTERM_BP_DIRECT	GO:0051279~regulation of release of sequestered calcium ion into cytosol	3	0.00497034	0.0323048	CYBA, DIAPH1, LIME1	371	14	18082	10.444	1	0.893794	41.8793
GOTERM_BP_DIRECT	GO:0016578~histone deubiquitination	3	0.00497034	0.0323048	USP27X, USP21, ATXN7L3	371	14	18082	10.444	1	0.893794	41.8793
GOTERM_BP_DIRECT	GO:0016574~histone ubiquitination	3	0.00497034	0.0323048	UBE2A, RNF20, UBE2B	371	14	18082	10.444	1	0.893794	41.8793
GOTERM_BP_DIRECT	GO:0043161~proteasome-mediated ubiquitin-dependent protein catabolic process	8	0.0132542	0.0337998	UBE2A, RAD23A, PCBP2, RNF139, KLHL11, KAT5, RNF122, UBE2B	371	149	18082	2.61683	1	0.893672	43.3453
GOTERM_BP_DIRECT	GO:0051571~positive regulation of histone H3-K4 methylation	3	0.00497034	0.0414759	SMAD4, SNW1, OGT	371	16	18082	9.13848	1	0.928716	50.3417
GOTERM_BP_DIRECT	GO:0007034~vacuolar transport	3	0.00497034	0.0414759	CHMP2A, CHMP5, CHMP7	371	16	18082	9.13848	1	0.928716	50.3417
GOTERM_BP_DIRECT	GO:0007040~lysosome organization	4	0.00662712	0.0451642	MFSD8, CHMP5, HEXA, VPS11	371	39	18082	4.99883	1	0.936797	53.4067
GOTERM_BP_DIRECT	GO:0008333~endosome to lysosome transport	4	0.00662712	0.0451642	CHMP5, GPRASP1, RAB12, VPS11	371	39	18082	4.99883	1	0.936797	53.4067
GOTERM_BP_DIRECT	GO:0016569~covalent chromatin modification	11	0.0182246	0.0477774	IKZF1, SMARCC1, NPM2, USP21, SETD7, OGT, KAT5, RNF20, DAPK3, ATXN7L3, VPS72	371	266	18082	2.0155	1	0.939683	55.4698
GOTERM_BP_DIRECT	GO:0007492~endoderm development	4	0.00662712	0.048111	SMAD4, PELO, CFC1, MIXL1	371	40	18082	4.87385	1	0.93409	55.7268
GOTERM_BP_DIRECT	GO:0032508~DNA duplex unwinding	3	0.00497034	0.0514915	RECQL4, POT1A, SUPV3L1	371	18	18082	8.12309	1	0.939656	58.2546
GOTERM_BP_DIRECT	GO:0010824~regulation of centrosome duplication	3	0.00497034	0.0514915	CHMP2A, CHMP5, PDCD6IP	371	18	18082	8.12309	1	0.939656	58.2546
GOTERM_BP_DIRECT	GO:0006281~DNA repair	12	0.0198814	0.0632827	NONO, PAGR1A, UBE2A, NABP2, PARP9, RAD23A, LIG4, POLQ, CHAF1A, RAD54L, UBE2B, INO80B	371	318	18082	1.83919	1	0.964848	66.0505
GOTERM_BP_DIRECT	GO:0006397~mRNA processing	12	0.0198814	0.0674241	NONO, USP39, SNRPB2, ESRP1, SNRPA, SNW1, SCNM1, CPSF4, RBM39, SART3, PPWD1, SNRNP25	371	322	18082	1.81634	1	0.968309	68.4475
GOTERM_BP_DIRECT	GO:0030488~tRNA methylation	3	0.00497034	0.0679182	GTPBP3, TRMT6, TRMT5	371	21	18082	6.96265	1	0.965334	68.7226
GOTERM_BP_DIRECT	GO:0006997~nucleus organization	3	0.00497034	0.0737294	CHMP2A, CHMP5, CHMP7	371	22	18082	6.64617	1	0.971069	71.7937
GOTERM_BP_DIRECT	GO:0033522~histone H2A ubiquitination	2	0.00331356	0.0793776	UBE2A, UBE2B	371	4	18082	24.3693	1	0.97543	74.5053
GOTERM_BP_DIRECT	GO:0006754~ATP biosynthetic process	3	0.00497034	0.0796933	ATP5J2, LDHD, ATP5L	371	23	18082	6.3572	1	0.972916	74.6494
GOTERM_BP_DIRECT	GO:0000398~mRNA splicing, via spliceosome	6	0.00994069	0.0801166	NONO, LSM7, SNRPB2, SNRPA, SNW1, SART3	371	112	18082	2.61099	1	0.970462	74.8414
GOTERM_BP_DIRECT	GO:0051301~cell division	13	0.0215382	0.0837057	DYNC1LI1, BORA, LIG4, CDK4, MCM5, MIS12, MIS18A, USP39, CENPT, PELO, PDCD6IP, UBE2S, CCNA2	371	374	18082	1.69412	1	0.97217	76.4152
GOTERM_BP_DIRECT	GO:0060425~lung morphogenesis	3	0.00497034	0.0858012	MAP2K1, RPL13A, PLOD3	371	24	18082	6.09232	1	0.971938	77.2909
GOTERM_BP_DIRECT	GO:0008033~tRNA processing	5	0.00828391	0.0966732	RPP25, GTPBP3, TRMT6, TRMT5, THG1L	371	85	18082	2.86697	1	0.98056	81.3645

## Sheet: PAX5_IKZF1
Category	Term	Count	%	PValue	Genes	List Total	Pop Hits	Pop Total	Fold Enrichment	Bonferroni	Benjamini	FDR
GOTERM_BP_DIRECT	GO:0006325~chromatin organization	2	0.0765404	0.0335453	ING3, UBN1	15	44	18082	54.7939	0.836084	0.836084	28.3158

## Sheet: IKZF1
Category	Term	Count	%	PValue	Genes	List Total	Pop Hits	Pop Total	Fold Enrichment	Bonferroni	Benjamini	FDR
GOTERM_BP_DIRECT	GO:0045815~positive regulation of gene expression, epigenetic	4	2.0202	0.00188494	HIST2H3B, CBX3, HIST1H3F, HIST1H3I	136	33	18082	16.1159	0.762969	0.762969	2.83707
GOTERM_BP_DIRECT	GO:0008285~negative regulation of cell proliferation	10	5.05051	0.00238781	HIST1H2AB, SFRP5, HRAS, PTPRV, BTG4, RXFP2, HIST1H2AI, GLMN, WNK2, ING1	136	384	18082	3.46239	0.838634	0.598296	3.58115
GOTERM_BP_DIRECT	GO:0060968~regulation of gene silencing	3	1.51515	0.00408928	HIST2H3B, HIST1H3F, HIST1H3I	136	13	18082	30.6821	0.95613	0.647312	6.05943
GOTERM_BP_DIRECT	GO:0019086~late viral transcription	2	1.0101	0.0222324	CCNT2, USF1	136	3	18082	88.6373	1	0.986277	29.0341
GOTERM_BP_DIRECT	GO:0032776~DNA methylation on cytosine	3	1.51515	0.0237105	HIST2H3B, HIST1H3F, HIST1H3I	136	32	18082	12.4646	1	0.974314	30.6531
GOTERM_BP_DIRECT	GO:0006335~DNA replication-dependent nucleosome assembly	3	1.51515	0.0251186	HIST2H3B, HIST1H3F, HIST1H3I	136	33	18082	12.0869	1	0.960642	32.1633
GOTERM_BP_DIRECT	GO:0006334~nucleosome assembly	4	2.0202	0.042973	HIST2H3B, MCM2, HIST1H3F, HIST1H3I	136	104	18082	5.11369	1	0.991668	48.8309
GOTERM_BP_DIRECT	GO:0060978~angiogenesis involved in coronary vascular morphogenesis	2	1.0101	0.0439741	NRP1, TGFBR1	136	6	18082	44.3186	1	0.986282	49.6413
GOTERM_BP_DIRECT	GO:0051290~protein heterotetramerization	3	1.51515	0.0480791	HIST2H3B, HIST1H3F, HIST1H3I	136	47	18082	8.48655	1	0.98466	52.8408
GOTERM_BP_DIRECT	GO:0006909~phagocytosis	3	1.51515	0.0575832	CORO1A, ELANE, AXL	136	52	18082	7.67053	1	0.989167	59.5341
GOTERM_BP_DIRECT	GO:0045416~positive regulation of interleukin-8 biosynthetic process	2	1.0101	0.0582012	ELANE, TLR7	136	8	18082	33.239	1	0.984381	59.937
GOTERM_BP_DIRECT	GO:0000183~chromatin silencing at rDNA	3	1.51515	0.0635722	HIST2H3B, HIST1H3F, HIST1H3I	136	55	18082	7.25214	1	0.984645	63.2841
GOTERM_BP_DIRECT	GO:0007399~nervous system development	7	3.53535	0.0636482	TMEM223, KDM7A, NRP1, CNTN6, GM12887, NEUROD4, FBXO45	136	377	18082	2.46868	1	0.978929	63.3295
GOTERM_BP_DIRECT	GO:0006977~DNA damage response, signal transduction by p53 class mediator resulting in cell cycle arrest	2	1.0101	0.0652358	PTPRV, PIDD1	136	9	18082	29.5458	1	0.974692	64.2666
GOTERM_BP_DIRECT	GO:0060982~coronary artery morphogenesis	2	1.0101	0.0652358	NRP1, TGFBR1	136	9	18082	29.5458	1	0.974692	64.2666
GOTERM_BP_DIRECT	GO:0001764~neuron migration	4	2.0202	0.0658533	NRP1, AXL, NEUROD4, FBXO45	136	124	18082	4.2889	1	0.968731	64.625
GOTERM_BP_DIRECT	GO:0002376~immune system process	7	3.53535	0.0675962	GBP5, CD300A, LILRB4A, AXL, CFH, TNFRSF17, TLR7	136	383	18082	2.43	1	0.964478	65.6186
GOTERM_BP_DIRECT	GO:0006342~chromatin silencing	3	1.51515	0.0804892	HIST1H2AB, HIST1H2AI, HIST1H2AK	136	63	18082	6.33123	1	0.976861	72.1979
GOTERM_BP_DIRECT	GO:0010717~regulation of epithelial to mesenchymal transition	2	1.0101	0.0928563	TGFBR1, GREM1	136	13	18082	20.4548	1	0.983933	77.3865
GOTERM_BP_DIRECT	GO:0051893~regulation of focal adhesion assembly	2	1.0101	0.0996339	MACF1, GREM1	136	14	18082	18.9937	1	0.985224	79.831
