# Supplementary material for: PAX5 is part of a functional transcription factor network targeted in lymphoid leukemia
Source: PLoS Genet. 2019 Aug 5;15(8):e1008280. doi: 10.1371/journal.pgen.1008280 (PMC6695195; doi:10.1371/journal.pgen.1008280)
Supplement: S4 Table — The table display genes annotated to specific ChIP-seq peaks with unique or combined binding of transcription factors as shown in S4D Fig. Genes annotated to several categories were excluded from the analysis. (XLSX) [file pgen.1008280.s005.xlsx]

## Sheet: Metadata
	Pax	Pax_IKZF1	Pax_FLI	Pax_FLI_IKZF1	IKZF1	IKZF1_FLI	FLI
# of Peaks	4490	639	2983	2734	2385	3272	11958
# of bound genes	3500	607	2534	2345	1985	2574	6333
# genes unique to category	928	156	854	839	360	612	2657

## Sheet: Pax_Uniqie_Genes
Transcript/RepeatID	Gene ID (cmd=analyzeRNA.pl rna mm10 -d Documents/Basespace/Tina-33488506/Tagdirs-Tina/T1-CLP_-_-/)	GeneID	chr	start	end	strand	Length	Copies	Annotation/Divergence
NM_007385	NM_007385	11425	chr7	19678084	19681460	-	513	1	Apoc4
NM_007397	NM_007397	11481	chr9	119402178	119442148	+	10654	1	Acvr2b
NM_013460	NM_013460	11550	chr2	131545357	131562285	-	2390	1	Adra1d
NM_007419	NM_007419	11554	chr19	56722372	56724862	+	2488	1	Adrb1
NM_007422	NM_007422	11566	chr1	177763178	177796509	-	2538	1	Adss
NM_009652	NM_009652	11651	chr12	112653821	112674276	-	2674	1	Akt1
NM_170689	NM_170689	11735	chr10	69533708	70027436	+	9927	1	Ank3
NM_013470	NM_013470	11745	chr5	96793385	96845968	+	1582	1	Anxa3
NM_007452	NM_007452	11757	chr19	60864066	60874538	-	1436	1	Prdx3
NM_001110300	NM_001110300	11768	chr9	21295457	21312333	-	1725	1	Ap1m2
NM_001272028	NM_001272028	11877	chr16	18380783	18407074	+	4543	1	Arvcf
NM_001290627	NM_001290627	11944	chr7	30712209	30725534	+	3473	1	Atp4a
NM_009730	NM_009730	11990	chr2	130906496	131030326	+	8706	1	Atrn
NM_001171739	NM_001171739	12017	chr4	40936398	40948294	-	1340	1	Bag1
NM_007539	NM_007539	12061	chr12	105604091	105605428	+	1335	1	Bdkrb1
NM_007541	NM_007541	12096	chr3	88383495	88384466	-	473	1	Bglap
NM_007555	NM_007555	12160	chr9	75775365	75900316	+	3818	1	Bmp5
NM_009764	NM_009764	12189	chr11	101488764	101551955	-	6623	1	Brca1
NM_013484	NM_013484	12263	chr17	34862602	34882100	-	2624	1	C2
NM_009778	NM_009778	12266	chr17	57203967	57228136	-	5096	1	C3
NM_009780	NM_009780	12268	chr17	34728381	34743897	-	5350	1	C4b
NM_001252060	NM_001252060	12286	chr8	84415364	84640249	+	7728	1	Cacna1a
NM_028981	NM_028981	12289	chr14	30039941	30491156	-	8639	1	Cacna1d
NM_001282977	NM_001282977	12295	chr11	98001508	98022627	-	3508	1	Cacnb1
NM_007600	NM_007600	12333	chr19	5988545	6015247	-	3077	1	Capn1
NM_009799	NM_009799	12346	chr3	14766214	14808365	-	1186	1	Car1
NM_009802	NM_009802	12353	chr4	150187016	150201135	-	1359	1	Car6
NM_009837	NM_009837	12464	chr11	22990593	23003336	+	1950	1	Cct4
NM_001110320	NM_001110320	12517	chr4	43447724	43454626	-	1492	1	Cd72
NM_023117	NM_023117	12531	chr2	131186948	131198511	+	3088	1	Cdc25b
NM_009860	NM_009860	12532	chr18	34732995	34751533	-	1926	1	Cdc25c
NM_009866	NM_009866	12552	chr8	102632095	102785111	-	5101	1	Cdh11
NM_001301368	NM_001301368	12580	chr4	109660876	109666756	-	2033	1	Cdkn2c
NM_007682	NM_007682	12616	chr2	131177289	131180012	-	2721	1	Cenpb
NM_009892	NM_009892	12655	chr3	106147554	106167564	-	1526	1	Chil3
NM_009897	NM_009897	12716	chr2	121358641	121363737	+	1578	1	Ckmt1
NM_009919	NM_009919	12793	chr14	46775568	46788357	-	1476	1	Cnih1
NM_007726	NM_007726	12801	chr4	33924632	33948831	+	5803	1	Cnr1
NM_007735	NM_007735	12829	chr1	82450723	82586849	-	7758	1	Col4a4
NM_009933	NM_009933	12833	chr10	76708792	76726044	-	3939	1	Col6a1
NM_007739	NM_007739	12837	chr16	57624256	57754737	-	5104	1	Col8a1
NM_001025432	NM_001025432	12914	chr16	4084048	4213404	-	7474	1	Crebbp
NM_007811	NM_007811	13082	chr19	37697808	37701536	+	1772	1	Cyp26a1
NM_010005	NM_010005	13101	chr15	82402846	82407194	-	1636	1	Cyp2d10
NM_007819	NM_007819	13113	chr5	137892933	137921619	-	2940	1	Cyp3a13
NM_007823	NM_007823	13120	chr4	115624728	115647705	-	1857	1	Cyp4b1
NM_015735	NM_015735	13194	chr19	10605625	10629821	+	4134	1	Ddb1
NM_001025296	NM_001025296	13347	chr4	149104142	149120653	+	2459	1	Dffa
NM_001289813	NM_001289813	13353	chr16	18066403	18071632	+	1357	1	Dgcr6
NM_010050	NM_010050	13371	chr12	90724552	90738438	-	5811	1	Dio2
NM_007864	NM_007864	13385	chr11	70018605	70045531	+	3304	1	Dlg4
NM_010061	NM_010061	13419	chr16	4037145	4040024	+	1294	1	Dnase1
NM_007915	NM_007915	13663	chr9	36779153	36797068	-	2097	1	Ei24
NM_010120	NM_010120	13664	chr18	46597704	46610225	+	2874	1	Eif1a
NM_023119	NM_023119	13806	chr4	150237197	150248873	+	1762	1	Eno1
NM_001252663	NM_001252663	13829	chr14	70602184	70627065	-	4172	1	Dmtn
NM_027497	NM_027497	13831	chr18	6435951	6490857	-	3952	1	Epc1
NM_007936	NM_007936	13838	chr1	77367185	77515088	-	6308	1	Epha4
NM_010174	NM_010174	14077	chr4	130308778	130315463	+	634	1	Fabp3
NM_010176	NM_010176	14085	chr7	84585159	84605942	-	1569	1	Fah
NM_007996	NM_007996	14148	chr9	51943025	51963602	-	1206	1	Fdx1
NM_001277268	NM_001277268	14176	chr5	98254184	98277033	+	2396	1	Fgf5
NM_010212	NM_010212	14200	chr1	43123071	43163961	-	1558	1	Fhl2
NM_001301412	NM_001301412	14211	chr4	52439221	52488365	+	5504	1	Smc2
NM_023907	NM_023907	14233	chr11	34204341	34208089	-	2350	1	Foxi1
NM_008044	NM_008044	14297	chr19	24261453	24280586	-	1088	1	Fxn
NM_008077	NM_008077	14415	chr2	70562129	70602014	+	3249	1	Gad1
NM_010253	NM_010253	14419	chr19	3409917	3414457	-	692	1	Gal
NM_008085	NM_008085	14447	chr7	30729779	30739407	-	1463	1	Gapdhs
NM_010270	NM_010270	14548	chr6	39801807	39810936	-	1047	1	Mrps33
NM_008110	NM_008110	14566	chr11	53433286	53437902	+	1800	1	Gdf9
NM_010281	NM_010281	14590	chr4	20042052	20066111	+	1315	1	Ggh
NM_010287	NM_010287	14608	chr9	14860210	14870789	+	3580	1	Gpr83
NM_010288	NM_010288	14609	chr10	56377300	56390419	+	3101	1	Gja1
NM_010289	NM_010289	14610	chr4	32600865	32602382	-	1516	1	Gja10
NM_008131	NM_008131	14645	chr1	153899929	153909723	+	2798	1	Glul
NM_024284	NM_024284	14651	chr17	24850490	24864450	+	1180	1	Hagh
NM_008133	NM_008133	14661	chr14	34310727	34345033	+	3143	1	Glud1
NM_008139	NM_008139	14682	chr19	16132831	16387453	+	5625	1	Gnaq
NM_010320	NM_010320	14709	chr7	16891786	16895435	+	914	1	Gng8
NM_008149	NM_008149	14732	chr19	55069734	55099447	-	3805	1	Gpam
NM_010353	NM_010353	14841	chr11	73135484	73138294	-	2808	1	Gsg2
NM_008185	NM_008185	14871	chr10	75783813	75798584	-	1030	1	Gstt1
NR_027857	NR_027857	14912	chr7	139579376	139582797	-	1903	1	Nkx6-2
NM_001294140	NM_001294140	14933	chrX	85701937	85776819	-	4422	1	Gk
NM_001267808	NM_001267808	14980	chr17	35263123	35266730	+	1052	1	H2-L
NM_008217	NM_008217	15118	chr8	106870242	106882902	+	5906	1	Has3
NM_008219	NM_008219	15132	chr7	103841638	103843162	-	605	1	Hbb-bh1
NM_010410	NM_010410	15171	chr11	100761693	100762931	-	580	1	Hcrt
NM_008234	NM_008234	15201	chr19	38930990	38968277	+	2995	1	Hells
NM_008236	NM_008236	15206	chr4	152158867	152162469	+	2514	1	Hes2
NM_008292	NM_008292	15488	chr18	50128201	50196270	+	2659	1	Hsd17b4
NM_010476	NM_010476	15490	chr1	169949537	169969205	-	4563	1	Hsd17b7
NM_013560	NM_013560	15507	chr5	135887919	135889563	+	898	1	Hspb1
NM_001285484	NM_001285484	15552	chr4	136424612	136444401	+	2790	1	Htr1d
NM_025903	NM_025903	15983	chr9	107587718	107593038	+	1966	1	Ifrd2
NM_008355	NM_008355	16163	chr11	53631323	53634702	-	1200	1	Il13
NM_008385	NM_008385	16330	chr4	124741850	124801511	+	3783	1	Inpp5b
NM_001185084	NM_001185084	16334	chr7	142678656	142679726	-	579	1	Ins2
NM_010571	NM_010571	16369	chr5	137643032	137645714	-	2333	1	Irs3
NM_001159564	NM_001159564	16420	chr2	60598292	60722603	-	4874	1	Itgb6
NM_008424	NM_008424	16509	chr16	92346001	92359468	-	3151	1	Kcne1
NM_001039484	NM_001039484	16513	chr1	172341210	172374085	+	5403	1	Kcnj10
NM_010602	NM_010602	16514	chr7	46097123	46100237	-	3112	1	Kcnj11
NM_008425	NM_008425	16518	chr11	111066164	111076825	+	5444	1	Kcnj2
NM_008428	NM_008428	16523	chr6	142564939	142571356	-	2183	1	Kcnj8
NM_008431	NM_008431	16528	chr19	6925690	6934515	-	1726	1	Kcnk4
NM_001081177	NM_001081177	16554	chr14	64652531	64806296	+	5562	1	Kif13b
NM_001290995	NM_001290995	16561	chr4	149176319	149307733	-	10223	1	Kif1b
NM_001145832	NM_001145832	16582	chr8	95099828	95113342	-	2907	1	Kifc3
NR_045528	NR_045528	16594	chr19	5107746	5118408	-	3033	1	Klc2
NM_019641	NM_019641	16765	chr4	134468320	134473843	+	1053	1	Stmn1
NM_008479	NM_008479	16768	chr6	124904359	124911705	-	1993	1	Lag3
NM_001252659	NM_001252659	16835	chr9	21723576	21749918	+	4510	1	Ldlr
NM_010712	NM_010712	16872	chr1	155701694	155742027	-	1843	1	Lhx4
NM_010715	NM_010715	16881	chr7	13278826	13311427	+	3062	1	Lig1
NM_010722	NM_010722	16907	chr10	80901363	80918245	-	3357	1	Lmnb2
NM_010744	NM_010744	17083	chr9	21507380	21510186	-	1481	1	Tmed1
NM_008541	NM_008541	17129	chr13	56703010	56742378	+	6576	1	Smad5
NM_008546	NM_008546	17150	chr4	141010637	141015984	+	1069	1	Mfap2
NM_178076	NM_178076	17207	chr8	12915893	13020509	+	5220	1	Mcf2l
NM_008567	NM_008567	17219	chr1	128331575	128359705	-	2947	1	Mcm6
NM_010781	NM_010781	17229	chr17	25366333	25368092	+	1080	1	Tpsb2
NM_013826	NM_013826	17434	chr13	114818237	114829420	+	1880	1	Mocs2
NM_008627	NM_008627	17537	chr7	16175395	16186508	+	1755	1	Meis3
NM_008628	NM_008628	17685	chr17	87672557	87723713	+	3038	1	Msh2
NM_008638	NM_008638	17768	chr6	83305704	83317604	-	2060	1	Mthfd2
NM_181452	NM_181452	17826	chr19	5728087	5729666	-	1208	1	Fam89b
NM_001171615	NM_001171615	17932	chr2	181763332	181827775	+	5280	1	Myt1
NM_008678	NM_008678	17978	chr1	13139105	13374083	-	8242	1	Ncoa2
NM_016701	NM_016701	18008	chr3	87971093	87980451	+	6120	1	Nes
NM_010894	NM_010894	18012	chr2	79452641	79456636	-	2490	1	Neurod1
NM_001081981	NM_001081981	18032	chr8	84704712	84774369	-	6436	1	Nfix
NM_033217	NM_033217	18053	chr11	95568821	95587698	-	3398	1	Ngfr
NM_010921	NM_010921	18095	chr14	69190692	69194658	+	3133	1	Nkx3-1
NM_011010	NM_011010	18378	chr7	98143359	98145447	-	2086	1	Omp
NM_011020	NM_011020	18415	chr3	40745613	40790365	+	3537	1	Hspa4l
NM_011025	NM_011025	18429	chr2	130576169	130577053	+	535	1	Oxt
NM_008781	NM_008781	18505	chr1	78101267	78197136	-	3858	1	Pax3
NM_017463	NM_017463	18515	chr17	34592471	34597341	+	2790	1	Pbx2
NM_011044	NM_011044	18534	chr2	173153073	173159253	+	2604	1	Pck1
NM_133667	NM_133667	18604	chr11	95026258	95041371	-	2250	1	Pdk2
NM_019410	NM_019410	18645	chr3	57841895	57847757	-	2015	1	Pfn2
NM_011077	NM_011077	18675	chrX	157162075	157415286	-	6241	1	Phex
NM_011082	NM_011082	18703	chr1	130826684	130852249	+	3836	1	Pigr
NM_008849	NM_008849	18736	chr16	65520629	65533981	+	869	1	Pou1f1
NM_008854	NM_008854	18747	chr8	83972978	83996442	+	2278	1	Prkaca
NM_008861	NM_008861	18764	chr5	104459457	104505819	+	5195	1	Pkd2
NM_013829	NM_013829	18798	chr2	135741830	136013068	+	3653	1	Plcb4
NM_001025570	NM_001025570	18933	chr1	163255277	163313650	-	4093	1	Prrx1
NM_008892	NM_008892	18968	chrX	93304766	93632155	-	5308	1	Pola1
NM_011174	NM_011174	19131	chr6	132569842	132572401	+	867	1	Prh1
NM_011190	NM_011190	19188	chr14	55587440	55591021	-	884	1	Psme2
NR_003368	NR_003368	19296	chr15	62037986	62250976	+	3067	1	Pvt1
NM_009026	NM_009026	19416	chr11	59963181	59964944	-	1607	1	Rasd1
NM_011250	NM_011250	19651	chr8	91070057	91123844	+	4901	1	Rbl2
NM_009037	NM_009037	19672	chr2	105385948	105399319	-	3055	1	Rcn1
NR_028056	NR_028056	19769	chr3	88716854	88731048	+	2532	1	Rit1
NM_011278	NM_011278	19822	chr5	34336250	34353445	+	3081	1	Rnf4
NM_016870	NM_016870	20216	chr7	119760923	119784896	+	2744	1	Acsm3
NM_009131	NM_009131	20256	chr7	44303766	44306959	-	1950	1	Clec11a
NM_001272023	NM_001272023	20277	chr7	121865038	121918728	+	2682	1	Scnn1b
NM_146126	NM_146126	20322	chr2	122234839	122265337	+	2248	1	Sord
NM_011353	NM_011353	20365	chr13	100108019	100114233	+	584	1	Serf1
NM_011743	NM_011743	20402	chr2	120506830	120563831	-	9075	1	Zfp106
NM_009168	NM_009168	20420	chr17	55970482	55976619	+	1524	1	Shd
NM_009185	NM_009185	20460	chr4	115000118	115043198	+	5309	1	Stil
NR_121611	NR_121611	20504	chr13	23869018	23895730	+	2515	1	Slc17a1
NM_011421	NM_011421	20597	chr7	105554360	105558389	+	2404	1	Smpd1
NM_011452	NM_011452	20706	chr13	33027414	33040558	+	1920	1	Serpinb9b
NM_183197	NM_183197	20709	chr13	33324077	33335366	+	1899	1	Serpinb9f
NM_011460	NM_011460	20726	chr13	33192959	33203980	+	2092	1	Serpinb9d
NM_011464	NM_011464	20733	chr7	29256330	29281977	-	1451	1	Spint2
NM_001177667	NM_001177667	20740	chr2	29965560	30031450	+	7958	1	Sptan1
NM_011467	NM_011467	20751	chr6	85133680	85137764	-	1221	1	Spr
NM_133670	NM_133670	20887	chr7	126672870	126676357	-	1361	1	Sult1a1
NM_009290	NM_009290	20890	chr18	34542328	34548061	+	1511	1	Wnt8a
NM_013680	NM_013680	20964	chrX	20860511	20920918	-	3198	1	Syn1
NM_011520	NM_011520	20970	chr4	130792537	130826318	+	4965	1	Sdc3
NM_009317	NM_009317	21350	chr4	53779705	53786885	+	1140	1	Tal2
NM_001286340	NM_001286340	21419	chr1	19208914	19238845	+	3821	1	Tfap2b
NM_009342	NM_009342	21648	chr17	6430112	6436295	+	763	1	Dynlt1b
NM_001282007	NM_001282007	21689	chr11	72344717	72361296	-	1398	1	Tekt1
NM_009378	NM_009378	21824	chr2	148404471	148408188	-	3715	1	Thbd
NM_009382	NM_009382	21838	chr9	44043384	44048579	+	1729	1	Thy1
NM_011600	NM_011600	21888	chr19	14448072	14598183	-	4733	1	Tle4
NM_022312	NM_022312	21960	chr1	159523769	159924922	+	5370	1	Tnr
NM_001136259	NM_001136259	21968	chr8	75033686	75070121	+	2340	1	Tom1
NM_009408	NM_009408	21969	chr2	160645897	160722763	+	3823	1	Top1
NM_009425	NM_009425	22035	chr3	27317077	27339665	+	4937	1	Tnfsf10
NM_001077591	NM_001077591	22116	chr7	44943240	44958037	+	1819	1	Tsks
NM_023279	NM_023279	22152	chr8	123411564	123422010	+	1717	1	Tubb3
NM_011655	NM_011655	22154	chr17	35833920	35838301	-	2639	1	Tubb5
NM_009455	NM_009455	22194	chr14	18282729	18331844	-	1378	1	Ube2e1
NM_009474	NM_009474	22262	chr3	146597149	146631483	+	1833	1	Uox
NR_033525	NR_033525	22404	chr17	32354050	32389439	-	4316	1	Wiz
NM_011731	NM_011731	22599	chr9	123593820	123632565	-	3274	1	Slc6a20b
NM_011758	NM_011758	22698	chr11	58888153	58904225	-	3883	1	Zfp39
NM_009555	NM_009555	22700	chr17	23173869	23193228	-	4071	1	Zfp40
NM_011759	NM_011759	22701	chr15	75616684	75625300	+	3738	1	Zfp41
NM_011767	NM_011767	22763	chr15	12117851	12185449	+	4574	1	Zfr
NM_011772	NM_011772	22781	chr10	128632415	128645993	-	3570	1	Ikzf4
NM_011773	NM_011773	22784	chr5	31086106	31093527	-	1991	1	Slc30a3
NM_011783	NM_011783	23795	chr12	35992925	36004081	+	750	1	Agr2
NM_011829	NM_011829	23917	chr6	29200437	29212297	-	2421	1	Impdh1
NM_011832	NM_011832	23920	chr3	87796951	87816101	+	5078	1	Insrr
NM_011834	NM_011834	23923	chr8	60506124	60545677	+	1765	1	Aadat
NM_011839	NM_011839	23937	chr3	86545581	86548283	-	2700	1	Mab21l2
NM_018858	NM_018858	23980	chr5	117282651	117287564	-	1176	1	Pebp1
NM_011866	NM_011866	23984	chr17	8801745	8986648	+	7693	1	Pde10a
NM_011869	NM_011869	23989	chr11	98704591	98729435	-	3382	1	Med24
NM_011890	NM_011890	24051	chr5	73632749	73647731	-	3719	1	Sgcb
NM_013709	NM_013709	24057	chr12	30911669	30960160	+	1735	1	Sh3yl1
NM_011941	NM_011941	26390	chr2	119972699	120027403	+	6905	1	Mapkbp1
NM_011988	NM_011988	26568	chr3	90385233	90389938	-	2264	1	Slc27a3
NM_011989	NM_011989	26569	chr2	29802680	29817522	+	3993	1	Slc27a4
NM_011992	NM_011992	26611	chr9	56041845	56059083	+	2033	1	Rcn2
NM_020026	NM_020026	26879	chr3	69573919	69598960	-	2262	1	B3galnt1
NM_172974	NM_172974	26895	chr1	86587100	86606500	+	2222	1	Cops7b
NM_012039	NM_012039	26951	chr9	49055581	49078773	+	2878	1	Zw10
NM_020286	NM_020286	27027	chr7	143005659	143019485	+	1686	1	Tspan32
NM_013717	NM_013717	27078	chr11	61505172	61512927	+	776	1	B9d1
NM_013737	NM_013737	27226	chr17	43568451	43612201	+	1901	1	Pla2g7
NM_013738	NM_013738	27260	chr12	78888697	78906938	-	1540	1	Plek2
NM_013748	NM_013748	27278	chr5	38706457	38876693	-	1565	1	Clnk
NM_013760	NM_013760	27362	chr12	44205897	44210068	-	1860	1	Dnajb9
NM_013761	NM_013761	27364	chr11	74906359	74925798	-	3688	1	Srr
NM_013767	NM_013767	27373	chr15	79417852	79442057	-	2747	1	Csnk1e
NM_013791	NM_013791	27418	chr6	31398828	31509477	+	3948	1	Mkln1
NM_153319	NM_153319	27494	chrX	145446424	145487639	-	6946	1	Amot
NM_138584	NM_138584	27965	chr9	65460937	65488470	+	2679	1	Spg21
NM_013874	NM_013874	29861	chr7	29304005	29317586	+	2264	1	Dpf1
NM_013925	NM_013925	30947	chr8	111966908	111992302	-	3147	1	Adat1
NM_001199016	NM_001199016	30962	chr7	35449098	35466034	+	1687	1	Slc7a9
NM_015820	NM_015820	50787	chr14	119138265	119869815	+	1780	1	Hs6st3
NM_019393	NM_019393	50911	chr3	36552606	36565727	+	1603	1	Exosc9
NM_175238	NM_175238	51869	chr2	52072837	52122381	+	8464	1	Rif1
NM_177465	NM_177465	52020	chr17	30954683	31010710	+	5019	1	Umodl1
NM_029320	NM_029320	52023	chr14	99099424	99254494	+	3261	1	Pibf1
NM_001033128	NM_001033128	52028	chr19	4886882	4906627	-	5578	1	Bbs1
NM_001162538	NM_001162538	52184	chr3	145118589	145153915	+	2565	1	Odf2l
NM_026740	NM_026740	52466	chr11	78465701	78471945	+	1967	1	Slc46a1
NM_178347	NM_178347	52563	chr18	34631683	34651736	-	4116	1	Cdc23
NM_001160712	NM_001160712	52685	chr11	102041511	102055617	+	2470	1	Cd300lg
NM_028262	NM_028262	52690	chr12	108106431	108179284	-	2710	1	Setd3
NM_016871	NM_016871	53333	chr7	19701313	19715429	-	1556	1	Tomm40
NM_001293686	NM_001293686	53611	chr19	55316057	55627461	+	4600	1	Vti1a
NR_045611	NR_045611	54131	chr7	44997648	45002848	+	2181	1	Irf3
NM_019403	NM_019403	54197	chr17	34601099	34603561	-	1093	1	Rnf5
NM_018761	NM_018761	54366	chr4	56810935	56865211	-	3666	1	Ctnnal1
NM_018762	NM_018762	54368	chr6	87778136	87779762	+	807	1	Gp9
NM_018757	NM_018757	54369	chr9	109832794	109842961	+	1016	1	Nme6
NM_018817	NM_018817	54380	chr1	72583251	72636790	+	6696	1	Smarcal1
NM_019441	NM_019441	54397	chr17	34616662	34627148	-	1742	1	Ppt2
NM_001136260	NM_001136260	54403	chr5	88887260	89239656	+	7368	1	Slc4a4
NM_019446	NM_019446	54422	chr2	28907680	28916421	-	3669	1	Barhl1
NM_001276680	NM_001276680	54524	chr3	103576126	103645567	+	1850	1	Syt6
NM_018782	NM_018782	54598	chr2	84330627	84425266	-	4718	1	Calcrl
NM_001290574	NM_001290574	54646	chrX	7558562	7574281	-	3486	1	Ppp1r3f
NM_001285861	NM_001285861	55925	chr7	142436834	142440396	+	1371	1	Syt8
NM_018889	NM_018889	55981	chr9	73015696	73039699	-	2179	1	Pigb
NR_110344	NR_110344	56070	chr18	42511487	42575785	+	4480	1	Tcerg1
NM_019536	NM_019536	56087	chr5	124725085	124834308	+	13957	1	Dnah10
NM_019518	NM_019518	56149	chr15	101224207	101232756	+	2004	1	Grasp
NM_019579	NM_019579	56217	chr12	78748947	78840713	+	5497	1	Mpp5
NM_019735	NM_019735	56369	chr2	103073675	103092649	+	915	1	Apip
NM_019836	NM_019836	56412	chr5	77294169	77310086	-	2294	1	Noa1
NM_019716	NM_019716	56452	chr8	85299632	85308279	+	1645	1	Orc6
NM_019682	NM_019682	56455	chr5	115297110	115300990	-	2016	1	Dynll1
NM_019685	NM_019685	56505	chr6	88465423	88497566	+	1642	1	Ruvbl1
NM_019827	NM_019827	56637	chr16	38089001	38246079	+	8285	1	Gsk3b
NM_019998	NM_019998	56737	chr4	47469833	47474367	-	3051	1	Alg2
NM_019976	NM_019976	56742	chr3	108383838	108388231	+	1729	1	Psrc1
NM_019995	NM_019995	56790	chr3	54693105	54716837	+	1946	1	Supt20
NM_001159883	NM_001159883	56812	chr1	75236423	75245692	+	3042	1	Dnajb2
NM_053080	NM_053080	56847	chr7	66390893	66427477	-	3385	1	Aldh1a3
NM_020333	NM_020333	57138	chr2	164967988	164999731	+	5995	1	Slc12a5
NM_018758	NM_018758	57267	chr10	81268172	81273247	+	2094	1	Apba3
NM_020516	NM_020516	57274	chr15	79251016	79254748	-	1783	1	Slc16a8
NM_020579	NM_020579	57370	chr1	171270328	171276895	+	1988	1	B4galt3
NM_001042485	NM_001042485	57439	chr1	134346097	134361999	-	3156	1	Tmem183a
NM_021305	NM_021305	57743	chr2	5870987	5895353	-	2355	1	Sec61a2
NM_021329	NM_021329	57785	chr11	68972484	68973855	-	825	1	Rangrf
NM_021424	NM_021424	58235	chr9	43744576	43807461	+	5053	1	Pvrl1
NM_021434	NM_021434	58245	chr14	118137127	118164232	+	2866	1	Gpr180
NM_021526	NM_021526	59029	chr2	61711694	61800376	+	1527	1	Psmd14
NM_021531	NM_021531	59035	chr9	21546894	21589465	+	3200	1	Carm1
NM_021540	NM_021540	59044	chr11	50025331	50104759	+	1514	1	Rnf130
NM_021550	NM_021550	59048	chrX	38630783	38635143	-	1503	1	C1galt1c1
NM_001267846	NM_001267846	60344	chr2	63971508	64098038	-	9811	1	Fign
NM_053081	NM_053081	60534	chr4	43002337	43010301	-	2707	1	Fancg
NM_022565	NM_022565	64580	chr3	125404091	125724986	+	3473	1	Ndst4
NM_026080	NM_026080	64660	chr11	5703983	5707699	-	1001	1	Mrps24
NM_001271472	NM_001271472	64706	chr15	83602583	83725039	-	7907	1	Scube1
NM_022982	NM_022982	65079	chr16	18127706	18152408	+	1870	1	Rtn4r
NM_023154	NM_023154	66071	chr7	24587543	24608926	+	1475	1	Ethe1
NM_025333	NM_025333	66072	chr19	10500512	10525209	-	3091	1	Sdhaf2
NM_025345	NM_025345	66086	chr16	14299244	14317332	-	1415	1	Fopnl
NM_025384	NM_025384	66148	chr14	77826217	77874917	-	640	1	Dnajc15
NM_023168	NM_023168	66168	chr15	76246807	76249904	+	1684	1	Grina
NM_025425	NM_025425	66211	chr17	24732685	24736149	+	1030	1	Rpl3l
NM_025432	NM_025432	66226	chrX	166440755	166453140	+	1425	1	Trappc2
NM_001082532	NM_001082532	66268	chr9	22156846	22158354	+	687	1	Pigyl
NM_025464	NM_025464	66279	chr9	37208223	37223228	+	1141	1	Tmem218
NM_001025375	NM_001025375	66317	chr9	54717153	54734549	-	1318	1	Wdr61
NM_025495	NM_025495	66336	chr13	49464059	49652731	-	1044	1	Cenpp
NR_027965	NR_027965	66391	chr16	55973268	55974617	-	1349	1	Zbtb11os1
NM_009643	NM_009643	66395	chr19	8989284	9019196	+	18093	1	Ahnak
NM_025539	NM_025539	66401	chr4	41465148	41480926	+	843	1	Nudt2
NM_025554	NM_025554	66420	chr10	80035953	80039659	-	999	1	Polr2e
NM_025556	NM_025556	66423	chr8	13884788	13890271	-	796	1	Coprs
NM_025567	NM_025567	66445	chr15	76343523	76345934	+	1185	1	Cyc1
NM_025576	NM_025576	66461	chr2	90910713	90918050	-	1315	1	Ptpmt1
NM_025595	NM_025595	66493	chr6	125192200	125194392	+	1510	1	Mrpl51
NM_183259	NM_183259	66528	chr11	115900139	115906269	+	935	1	Smim5
NM_026844	NM_026844	66531	chr8	116888685	116921436	-	1434	1	Cmc2
NM_023230	NM_023230	66589	chr2	167607639	167632005	-	1944	1	Ube2v1
NM_023231	NM_023231	66592	chr4	43027690	43031384	-	1536	1	Stoml2
NM_133679	NM_133679	66609	chr16	91689322	91728802	-	1777	1	Cryzl1
NM_174874	NM_174874	66615	chr1	93755033	93789529	+	2949	1	Atg4b
NM_170592	NM_170592	66617	chr2	30807977	30823014	+	1211	1	Ntmt1
NM_023239	NM_023239	66647	chr7	64871650	64873040	-	1388	1	Ndnl2
NM_025735	NM_025735	66734	chr2	155276364	155278073	+	1039	1	Map1lc3a
NM_025781	NM_025781	66817	chr8	111864898	111876675	-	1938	1	Tmem170
NM_025823	NM_025823	66881	chr6	86386006	86397150	-	4283	1	Pcyox1
NM_025876	NM_025876	66971	chr2	154335386	154372719	-	1954	1	Cdk5rap1
NM_001078649	NM_001078649	66990	chr19	4125960	4132307	+	1507	1	Tmem134
NM_025891	NM_025891	66993	chr5	24592622	24602002	-	1710	1	Smarcd3
NM_027349	NM_027349	67039	chr12	83632234	83683123	+	4223	1	Rbm25
NM_001039494	NM_001039494	67077	chr19	6922426	6925380	-	774	1	Tex40
NM_175114	NM_175114	67095	chr9	121366958	121474918	+	4867	1	Trak1
NM_001081411	NM_001081411	67161	chr3	41626705	41742514	-	2997	1	Sclt1
NM_026010	NM_026010	67164	chr7	100159277	100160931	+	1225	1	Lipt2
NM_026044	NM_026044	67228	chr2	24962422	24973471	+	2941	1	Dph7
NM_133684	NM_133684	67247	chr1	184813068	184845847	-	1873	1	Marc2
NM_145456	NM_145456	67263	chr13	107724617	107890064	-	5440	1	Zswim6
NM_026061	NM_026061	67264	chr19	44550254	44555415	-	634	1	Ndufb8
NR_027974	NR_027974	67304	chr13	119487257	119488384	-	1127	1	3110070M22Rik
NM_026130	NM_026130	67398	chr9	35211203	35217003	+	2918	1	Srpr
NM_026157	NM_026157	67440	chr18	4375592	4397330	+	2640	1	Mtpap
NM_026192	NM_026192	67488	chr15	102706777	102722178	-	2807	1	Calcoco1
NR_040580	NR_040580	67523	chr10	76389015	76401507	+	992	1	1700094J05Rik
NM_026275	NM_026275	67615	chr4	41136021	41193370	+	3305	1	Ube2r2
NM_001290443	NM_001290443	67652	chr4	34024872	34050065	-	1167	1	Spaca1
NM_001042499	NM_001042499	67657	chr16	37539894	37572385	+	2012	1	Rabl3
NM_001033136	NM_001033136	67809	chr2	119136998	119157034	-	2237	1	Rmdn3
NM_026389	NM_026389	67811	chr11	78512296	78522736	+	1938	1	Poldip2
NM_001290762	NM_001290762	67824	chr16	4711318	4719356	-	1498	1	Nmral1
NM_026399	NM_026399	67836	chr8	85075035	85080746	-	1227	1	Wdr83
NM_026452	NM_026452	67914	chr8	94838417	94854895	+	1682	1	Coq9
NM_026483	NM_026483	67973	chr7	64376541	64392236	-	2189	1	Mphosph10
NM_197980	NM_197980	68033	chr5	139337822	139345166	-	756	1	Cox19
NM_026553	NM_026553	68090	chr19	5088538	5092879	+	1483	1	Yif1a
NM_024217	NM_024217	68119	chr8	104340594	104347672	+	1609	1	Cmtm3
NM_133950	NM_133950	68137	chr7	45872840	45883726	+	1518	1	Kdelr1
NM_001177841	NM_001177841	68149	chr12	103388682	103406350	+	3230	1	Otub2
NM_024220	NM_024220	68197	chr7	97400003	97407800	+	676	1	Ndufc2
NM_026613	NM_026613	68201	chr2	110017817	110045325	+	2071	1	Ccdc34
NM_001167831	NM_001167831	68229	chr19	7373222	7383026	-	1587	1	AI846148
NM_024223	NM_024223	68337	chr12	113140236	113145506	+	1430	1	Crip2
NM_026718	NM_026718	68420	chr5	114775140	114805820	+	3235	1	Ankrd13a
NM_178065	NM_178065	68497	chr12	84918149	84970886	-	5411	1	Arel1
NM_028643	NM_028643	68514	chr14	57916280	57999262	-	2296	1	Micu2
NM_026758	NM_026758	68533	chr8	117791645	117801929	-	1047	1	Mphosph6
NM_026763	NM_026763	68553	chr9	105990318	106096691	-	7399	1	Col6a4
NM_001177403	NM_001177403	68554	chr17	78916499	78921048	+	1506	1	Cebpzos
NM_027348	NM_027348	68603	chr3	89459571	89469009	+	1152	1	Pmvk
NM_023479	NM_023479	68626	chr11	64979035	65002076	+	2754	1	Elac2
NM_175130	NM_175130	68667	chr7	45303155	45333780	-	4218	1	Trpm4
NM_026826	NM_026826	68735	chr5	100798759	100804467	+	494	1	Mrps18c
NM_080575	NM_080575	68738	chr2	150618111	150668240	-	3578	1	Acss1
NR_045471	NR_045471	68790	chr8	121054882	121083110	-	2452	1	Fendrr
NR_040707	NR_040707	68808	chr13	33936032	33960181	+	772	1	1110046J04Rik
NM_001033874	NM_001033874	68870	chr2	28700161	28813165	+	1555	1	Ak8
NM_026895	NM_026895	68972	chr1	191045830	191062932	-	1226	1	Tatdn3
NM_026900	NM_026900	68992	chr7	5051532	5053723	+	1098	1	Zfp580
NM_133706	NM_133706	69071	chr11	78541817	78550735	-	1328	1	Tmem97
NM_178616	NM_178616	69077	chr11	80428615	80472133	+	1728	1	Psmd11
NM_001164578	NM_001164578	69499	chrX	151087094	151096543	-	3798	1	Tsr2
NM_145563	NM_145563	69504	chr5	109996527	110010411	+	2069	1	Zfp932
NR_028122	NR_028122	69517	chr2	163472545	163473003	+	458	1	2310001K24Rik
NM_001045483	NM_001045483	69546	chr7	138835818	138846267	-	1520	1	Mapk1ip1
NM_027128	NM_027128	69592	chr5	87885695	87892742	+	857	1	Odam
NM_027130	NM_027130	69597	chr18	67404764	67449136	-	3039	1	Afg3l2
NM_029556	NM_029556	69634	chr14	122181694	122402234	+	1231	1	Clybl
NM_027150	NM_027150	69642	chr9	77102084	77347870	-	1214	1	Mlip
NM_027163	NM_027163	69677	chr2	24153172	24160103	+	783	1	Il1f8
NR_004853	NR_004853	69681	chr11	116216002	116220287	+	1420	1	Cdk3-ps
NM_027186	NM_027186	69723	chr11	70970200	70977933	+	1204	1	Rpain
NR_045428	NR_045428	69750	chr17	69275362	69277206	-	759	1	2410021H03Rik
NR_073433	NR_073433	69788	chr5	45668701	45669708	-	1007	1	1600023N17Rik
NM_027244	NM_027244	69875	chr17	56717762	56724248	+	2655	1	Ndufa11
NM_001289764	NM_001289764	69982	chr5	77205107	77211259	-	547	1	Spink2
NM_027303	NM_027303	70065	chr2	173568661	173578341	-	1060	1	Ankrd60
NR_045498	NR_045498	70090	chr13	98424110	98435065	-	1183	1	2310005E17Rik
NM_027318	NM_027318	70103	chr5	136982194	136987959	-	1109	1	Znhit1
NM_027320	NM_027320	70110	chr11	101448412	101458701	+	1351	1	Ifi35
NM_001081255	NM_001081255	70144	chr16	32914100	33016029	+	5895	1	Lrch3
NR_045360	NR_045360	70157	chr18	57632079	57638585	-	455	1	2210409D07Rik
NM_027342	NM_027342	70186	chr16	36043844	36071515	-	628	1	Fam162a
NM_139292	NM_139292	70335	chr10	80330145	80336441	+	2008	1	Reep6
NM_027411	NM_027411	70385	chr11	34809185	34833641	-	2496	1	Spdl1
NM_197996	NM_197996	70423	chr10	62185396	62231218	-	3595	1	Tspan15
NM_027432	NM_027432	70465	chr3	105959498	105969760	+	3541	1	Wdr77
NM_027475	NM_027475	70601	chr14	20319859	20348121	-	3109	1	Ecd
NM_027490	NM_027490	70640	chr18	44380500	44424969	+	8630	1	Dcp2
NM_172405	NM_172405	70681	chr5	100804802	100820935	-	2488	1	Fam175a
NM_027551	NM_027551	70788	chr1	91351073	91362404	+	3010	1	Klhl30
NM_027617	NM_027617	70951	chr3	146457203	146499753	-	1903	1	Spata1
NM_027642	NM_027642	70998	chrX	52912214	52956961	+	4408	1	Phf6
NM_001081063	NM_001081063	71037	chr14	64075443	64085389	-	1008	1	Prss55
NM_027654	NM_027654	71041	chr19	47033617	47050906	-	2149	1	Pcgf6
NR_045849	NR_045849	71186	chr8	123235091	123242359	+	1226	1	4933417D19Rik
NM_183186	NM_183186	71375	chr12	99195094	99450074	-	2603	1	Foxn3
NM_173368	NM_173368	71389	chr2	160946978	161109086	-	10540	1	Chd6
NM_027829	NM_027829	71564	chr10	80702693	80705382	+	926	1	Izumo4
NM_001291144	NM_001291144	71715	chr2	158794807	158858220	+	3286	1	Dhx35
NM_027912	NM_027912	71767	chr10	61695514	61702773	+	2280	1	Tysnd1
NM_023625	NM_023625	71772	chr5	120483893	120503623	-	3581	1	Plbd2
NM_023627	NM_023627	71780	chr8	70594481	70597290	+	1825	1	Isyna1
NM_133735	NM_133735	71799	chr5	145147378	145167104	-	3208	1	Ptcd1
NM_001081048	NM_001081048	71803	chr6	120773768	120793982	+	1355	1	Slc25a18
NM_001168246	NM_001168246	71846	chr8	84872111	84887446	+	922	1	Syce2
NM_027980	NM_027980	71885	chr11	120369562	120378746	-	3163	1	Faap100
NM_027982	NM_027982	71887	chr3	104781056	104786017	+	1708	1	Ppm1j
NM_027986	NM_027986	71891	chr14	59563945	59597959	-	2236	1	Cdadc1
NM_027988	NM_027988	71893	chr17	24696234	24700529	+	2227	1	Noxo1
NM_028039	NM_028039	71988	chr14	65819027	65833969	-	2886	1	Esco2
NM_028087	NM_028087	72077	chr9	70031496	70038088	-	4296	1	Gcnt3
NM_029354	NM_029354	72083	chr16	15848441	15863322	-	1005	1	Mzt2
NM_028102	NM_028102	72108	chr8	25725324	25754280	-	4247	1	Ddhd2
NR_040460	NR_040460	72208	chr1	80445932	80475660	+	391	1	1700016L21Rik
NM_024413	NM_024413	72287	chr7	38220654	38227994	-	1555	1	Plekhf1
NR_040318	NR_040318	72326	chr2	153341157	153345810	-	1896	1	2500004C02Rik
NM_001145676	NM_001145676	72371	chr13	77135536	77613679	+	4928	1	2210408I21Rik
NM_028222	NM_028222	72391	chr14	46760541	46771525	+	763	1	Cdkn3
NR_015560	NR_015560	72395	chr4	125887851	125922310	-	3537	1	2610028E06Rik
NR_038184	NR_038184	72575	chrX	53053112	53057190	-	2989	1	C430049B03Rik
NM_144802	NM_144802	72692	chr17	80029487	80062268	-	3035	1	Hnrnpll
NM_177323	NM_177323	72772	chr5	23787711	23820369	+	3281	1	Rint1
NM_176835	NM_176835	72778	chr15	99099484	99104707	+	1457	1	Dnajc22
NM_028369	NM_028369	72825	chr9	107888129	107903139	+	2087	1	Mon1a
NR_040269	NR_040269	72997	chrX	152294824	152327493	-	4255	1	Kantr
NM_028448	NM_028448	73139	chr11	62524944	62539261	-	1027	1	Cenpv
NM_001081056	NM_001081056	73192	chr10	121587380	121626316	-	5962	1	Xpot
NM_028472	NM_028472	73230	chr9	23223076	23485215	+	3789	1	Bmper
NM_001270435	NM_001270435	73332	chr4	119322893	119415521	-	3450	1	Ccdc30
NR_027956	NR_027956	73431	chr11	105179021	105181433	-	2412	1	1700052K11Rik
NR_038180	NR_038180	73438	chr2	9189515	9197484	+	879	1	1700061F12Rik
NM_178387	NM_178387	73472	chr5	73651380	73679484	+	1934	1	Spata18
NM_028589	NM_028589	73634	chr11	85171096	85181154	+	967	1	1700125H20Rik
NR_044985	NR_044985	73644	chr12	73548483	73551986	+	1035	1	2210039B01Rik
NM_028598	NM_028598	73673	chr9	58652856	58741559	-	875	1	Rec114
NM_001081076	NM_001081076	73707	chr19	55198098	55241236	-	3867	1	Gucy2g
NM_001146023	NM_001146023	73833	chr7	29152510	29156210	-	1259	1	Fam98c
NM_028667	NM_028667	73852	chr3	41742618	41758939	+	3565	1	D3Ertd751e
NR_015527	NR_015527	73870	chr6	125265525	125273777	+	1089	1	4930417O13Rik
NM_001285937	NM_001285937	73884	chr1	63200358	63314575	+	12640	1	Zdbf2
NM_028718	NM_028718	74019	chr1	91494668	91529307	+	3483	1	Traf3ip1
NM_001271411	NM_001271411	74039	chr15	82996736	83033397	-	3954	1	Nfam1
NR_046037	NR_046037	74059	chr11	19065275	19075740	+	1411	1	4933406G16Rik
NM_023740	NM_023740	74168	chr19	41933472	41944103	+	1825	1	Zdhhc16
NM_001289489	NM_001289489	74190	chr12	111417445	111431678	+	3154	1	Exoc3l4
NM_152817	NM_152817	74196	chr17	74717750	74863570	+	2798	1	Ttc27
NM_134077	NM_134077	74213	chr14	105114519	105177327	-	4082	1	Rbm26
NM_028859	NM_028859	74297	chr11	88294043	88295261	+	1216	1	Ccdc182
NR_015503	NR_015503	74333	chr19	12585868	12596566	-	1104	1	A330040F15Rik
NM_028971	NM_028971	74485	chr3	87736923	87748623	-	3971	1	Lrrc71
NM_001159288	NM_001159288	74522	chr11	3649494	3690370	+	5056	1	Morc2a
NM_028986	NM_028986	74533	chr2	148681120	148692949	+	4127	1	Gzf1
NM_029008	NM_029008	74574	chr18	46850039	46905446	+	3197	1	Lvrn
NM_029017	NM_029017	74600	chr3	32727497	32736755	-	863	1	Mrpl47
NM_029031	NM_029031	74637	chr11	73199482	73224506	+	2772	1	Shpk
NM_001142952	NM_001142952	74645	chr3	100471536	100489192	-	2025	1	Fam46c
NR_073370	NR_073370	74684	chr16	4964289	4978962	+	2822	1	4930451G09Rik
NM_001083618	NM_001083618	74711	chr2	152962485	153008482	+	2922	1	Ttll9
NM_001276356	NM_001276356	74729	chr6	108065045	108077127	+	1765	1	Setmar
NM_024263	NM_024263	74761	chr4	155839680	155844102	+	2251	1	Mxra8
NM_138303	NM_138303	74766	chr9	21588682	21592831	-	2167	1	Yipf2
NR_040477	NR_040477	74942	chr1	194212187	194222759	-	575	1	4930503O07Rik
NR_040323	NR_040323	74959	chr2	104559459	104568230	+	885	1	Platr14
NM_175217	NM_175217	75104	chr5	142563481	142608752	-	2137	1	Mmd2
NR_045735	NR_045735	75115	chr9	72518250	72531858	-	1188	1	4930509E16Rik
NR_040598	NR_040598	75203	chr3	13597139	13652865	-	1073	1	4930539N22Rik
NM_029238	NM_029238	75288	chr14	49298520	49525837	-	1871	1	Slc35f4
NR_040655	NR_040655	75332	chr4	30664596	30855744	+	884	1	4930556G01Rik
NR_040704	NR_040704	75369	chr5	131880269	131883768	+	512	1	4930563F08Rik
NM_029293	NM_029293	75454	chr2	25573431	25574871	-	578	1	Phpt1
NR_015573	NR_015573	75479	chr7	111117673	111122675	-	626	1	1700012D14Rik
NM_028169	NM_028169	75538	chr7	44496588	44501134	+	842	1	Fam71e1
NM_029348	NM_029348	75580	chr11	69765912	69784026	+	7818	1	Zbtb4
NM_001290316	NM_001290316	75690	chr7	43463233	43472014	+	3431	1	Vsig10l
NR_045452	NR_045452	75693	chrX	152369028	152416702	+	857	1	3010001F23Rik
NM_027448	NM_027448	75782	chr9	83393416	83441099	-	4225	1	Lca5
NM_001165989	NM_001165989	75786	chr2	91546322	91620665	+	6532	1	Ckap5
NR_108059	NR_108059	75804	chr10	84488293	84497676	+	2325	1	4930463O16Rik
NR_045661	NR_045661	75822	chr14	114831965	114861327	+	1889	1	4930524C18Rik
NM_029472	NM_029472	75886	chr10	75814944	75822543	-	956	1	Gstt4
NR_038053	NR_038053	75913	chr14	54650511	54655100	+	1455	1	4930579G18Rik
NM_029482	NM_029482	75939	chr3	79629079	79632819	+	1965	1	4930579G24Rik
NM_029498	NM_029498	76007	chr14	56887795	56962579	+	6850	1	Zmym2
NM_029522	NM_029522	76123	chr3	108678638	108722299	-	3471	1	Gpsm2
NM_024465	NM_024465	76192	chr2	150832515	150904731	-	1952	1	Abhd12
NM_182805	NM_182805	76282	chr15	76696764	76699675	+	1737	1	Gpt
NM_001024622	NM_001024622	76302	chr16	56015508	56029717	-	2264	1	Pcnp
NM_030744	NM_030744	76378	chr16	34651211	34678610	+	836	1	Ropn1
NM_133765	NM_133765	76454	chr8	121549443	121578806	-	4344	1	Fbxo31
NM_029623	NM_029623	76482	chr18	12168730	12189969	+	2107	1	3110002H16Rik
NM_029635	NM_029635	76501	chr2	101886262	101901639	+	1167	1	Commd9
NM_001081054	NM_001081054	76563	chr10	43874190	43901736	-	1957	1	Qrsl1
NM_029665	NM_029665	76582	chr13	106794439	106936915	-	4250	1	Ipo11
NM_175244	NM_175244	76608	chr4	116995348	117005277	+	4529	1	Hectd3
NM_054043	NM_054043	76626	chr11	88339382	88718229	-	6474	1	Msi2
NM_029689	NM_029689	76651	chr17	48036745	48038293	-	766	1	1700122O11Rik
NM_029721	NM_029721	76742	chr3	94497542	94582716	-	6249	1	Snx27
NM_029767	NM_029767	76846	chr7	3704041	3706897	+	696	1	Rps9
NM_029840	NM_029840	77032	chr4	21757382	21767211	-	1581	1	Tstd3
NM_001033178	NM_001033178	77106	chr17	6270470	6308314	+	4386	1	Tmem181a
NM_029909	NM_029909	77422	chr18	56955831	56975379	-	2406	1	C330018D20Rik
NM_001164609	NM_001164609	77626	chr16	17619354	17644830	+	4555	1	Smpd4
NM_030014	NM_030014	77963	chr4	95967379	96024274	+	4215	1	Hook1
NM_153679	NM_153679	78070	chr7	44959372	44974851	-	2773	1	Cpt1c
NM_030033	NM_030033	78081	chr1	18115191	18137051	-	1183	1	Crisp4
NM_145609	NM_145609	78100	chr9	4383537	4386869	+	2733	1	Msantd4
NM_030084	NM_030084	78308	chr17	57234915	57247689	-	2123	1	Gpr108
NR_040756	NR_040756	78349	chr9	92979916	93005733	-	613	1	1700034K08Rik
NM_030101	NM_030101	78444	chr7	68236608	68264233	-	949	1	Pgpep1l
NM_001033184	NM_001033184	78459	chr9	92309377	92357876	+	1043	1	1700057G04Rik
NM_024279	NM_024279	78634	chr8	12573049	12600738	+	752	1	Spaca7
NM_001166365	NM_001166365	78755	chrX	53243415	53269805	-	4320	1	Fam122b
NM_030172	NM_030172	78767	chr12	99717531	99883442	-	2061	1	Efcab11
NM_030199	NM_030199	78834	chr15	75940952	75949400	+	2482	1	Zfp623
NR_033173	NR_033173	79264	chr5	3803181	3844515	+	6334	1	Krit1
NM_030691	NM_030691	80719	chr7	121064067	121074530	-	2125	1	Igsf6
NM_001024954	NM_001024954	80720	chr8	69832704	69872292	+	1337	1	Pbx4
NM_030614	NM_030614	80903	chrX	105764477	105776532	+	3035	1	Fgf16
NM_030729	NM_030729	80987	chr9	108808380	108818366	+	2855	1	Nckipsd
NM_001289735	NM_001289735	83454	chrX	134944526	134964754	-	2371	1	Nxf2
NM_031380	NM_031380	83554	chr10	79777274	79782630	+	1946	1	Fstl3
NM_033146	NM_033146	85308	chr14	55581524	55585254	-	798	1	Emc9
NM_053105	NM_053105	93688	chr14	96105265	96519034	-	4035	1	Klhl1
NM_053119	NM_053119	93747	chr7	140105723	140116423	-	1481	1	Echs1
NM_001290988	NM_001290988	94091	chr11	58978093	58991462	+	2318	1	Trim11
NM_033373	NM_033373	94179	chr11	99477973	99493110	-	1529	1	Krt23
NM_053011	NM_053011	94217	chr2	40596773	42653598	-	14650	1	Lrp1b
NM_001039551	NM_001039551	94218	chr1	36511876	36528237	+	5272	1	Cnnm3
NM_033526	NM_033526	94232	chr3	88553716	88569725	+	3359	1	Ubqln4
NM_194262	NM_194262	94246	chr13	14063784	14199603	+	6087	1	Arid4b
NM_133797	NM_133797	97820	chr13	54551218	54565382	-	2663	1	4833439L19Rik
NM_148942	NM_148942	97848	chr13	33879816	33905708	-	1319	1	Serpinb6c
NM_028889	NM_028889	98363	chr1	87264364	87310791	+	1799	1	Efhd1
NM_133837	NM_133837	98828	chr2	5794294	5844960	-	1608	1	Cdc123
NM_001253768	NM_001253768	99167	chr3	146404642	146440137	+	3674	1	Ssx2ip
NM_178888	NM_178888	99326	chr2	32986366	33087204	-	3356	1	Garnl3
NM_001290819	NM_001290819	99334	chr2	121158273	121171125	-	5922	1	Zscan29
NM_001004141	NM_001004141	100066	chr4	96294509	96348680	-	1923	1	Cyp2j11
NM_178406	NM_178406	100129	chr4	152274362	152285337	+	3769	1	Gpr153
NM_153571	NM_153571	100900	chr5	110829070	110839777	-	796	1	Hscb
NM_145580	NM_145580	101883	chr7	30565427	30567962	+	1179	1	Igflr1
NM_198299	NM_198299	102124	chr8	105703652	105708168	-	1267	1	Enkd1
NM_001024504	NM_001024504	102323	chr8	13255963	13288126	-	3025	1	Dcun1d2
NM_133993	NM_133993	103136	chr10	85871831	85889103	+	2562	1	Pwp1
NM_134021	NM_134021	103711	chr11	96937816	96944019	-	2027	1	Pnpo
NM_001007596	NM_001007596	104001	chr12	72211749	72236727	-	1542	1	Rtn1
NM_145126	NM_145126	104183	chr3	106201491	106219479	-	1497	1	Chil4
NM_027397	NM_027397	104360	chr9	55541149	55546178	+	1843	1	Isl2
NM_001033213	NM_001033213	104718	chr12	100300770	100520822	-	3420	1	Ttc7b
NM_134040	NM_134040	104721	chr12	13219307	13249174	-	2441	1	Ddx1
NM_134042	NM_134042	104776	chr12	84430721	84451024	-	3402	1	Aldh6a1
NM_134052	NM_134052	104923	chr12	28675207	28682174	+	1669	1	Adi1
NM_134067	NM_134067	105351	chr13	14630258	14638202	+	2006	1	AW209491
NM_198014	NM_198014	105439	chr14	103650243	103704799	+	2731	1	Slain1
NM_001168253	NM_001168253	105732	chr15	76001092	76009498	-	4528	1	Fam83h
NM_001013367	NM_001013367	105787	chr15	5143861	5181899	+	4644	1	Prkaa1
NM_153518	NM_153518	105833	chr15	98708227	98723333	+	1867	1	Ccdc65
NM_001163764	NM_001163764	106795	chr17	35512735	35516824	-	1610	1	Tcf19
NM_134130	NM_134130	106861	chr18	10644411	10706696	-	1876	1	Abhd3
NM_134139	NM_134139	107071	chr19	8735839	8740624	+	1191	1	Wdr74
NM_026924	NM_026924	107586	chr2	144305176	144332080	-	1466	1	Ovol2
NM_023223	NM_023223	107995	chr4	118432901	118437343	-	1772	1	Cdc20
NM_001113246	NM_001113246	108699	chr2	73610660	73775346	-	4035	1	Chn1
NM_145512	NM_145512	108735	chr1	165174341	165194433	-	5516	1	Sft2d2
NM_175386	NM_175386	108927	chr3	53041547	53261679	+	2083	1	Lhfp
NM_001163356	NM_001163356	109050	chr3	105705458	105720842	+	4550	1	Fam212b
NM_180600	NM_180600	109161	chr9	55149369	55207529	+	2926	1	Ube2q2
NM_025374	NM_025374	109801	chr17	30592862	30612659	-	1931	1	Glo1
NM_139294	NM_139294	109880	chr6	39603237	39725463	-	9704	1	Braf
NM_133365	NM_133365	110082	chr15	28203766	28472045	+	15535	1	Dnah5
NM_026637	NM_026637	110175	chr6	54985095	54992867	-	1356	1	Ggct
NM_201607	NM_201607	110385	chr8	70724064	70751176	+	3174	1	Pde4c
NM_152923	NM_152923	110862	chr15	65994915	66286224	-	2862	1	Kcnq3
NR_029430	NR_029430	111186	chr9	115281092	115282070	-	978	1	Stmn1-rs1
NM_053221	NM_053221	113848	chr6	89844518	89845615	-	1095	1	Vmn1r42
NM_053246	NM_053246	114255	chr8	94863828	94876312	-	2593	1	Dok4
NM_054073	NM_054073	116732	chr6	30896981	30915573	-	1131	1	Tsga13
NM_027773	NM_027773	116972	chr11	76202056	76208257	+	923	1	Fam57a
NM_207706	NM_207706	140579	chr2	165288031	165326479	-	4602	1	Elmo2
NM_001024856	NM_001024856	140810	chr2	120732817	120850418	-	11133	1	Ttbk2
NM_178283	NM_178283	142688	chr13	3634032	3651779	+	2402	1	Asb13
NM_183000	NM_183000	171209	chr5	24413451	24417834	+	1929	1	Asic3
NM_001199349	NM_001199349	171486	chrX	71420060	71492849	-	3588	1	Cd99l2
NM_138672	NM_138672	192187	chr14	31139017	31168641	-	7924	1	Stab1
NM_001005608	NM_001005608	192897	chr11	115974725	116008411	+	6118	1	Itgb4
NM_001024926	NM_001024926	192986	chr11	72777232	72795839	-	2370	1	Cyb5d2
NM_176808	NM_176808	193813	chr17	87254443	87265947	-	2268	1	Mcfd2
NM_145890	NM_145890	195733	chr12	24580719	24617391	+	3084	1	Grhl1
NM_153407	NM_153407	207785	chr15	100479570	100495239	-	4119	1	Csrnp2
NM_172453	NM_172453	208084	chr9	65587205	65595962	+	3666	1	Pif1
NM_177585	NM_177585	208426	chr3	67892220	68056593	+	1573	1	Iqcj
NM_001177631	NM_001177631	208618	chr2	20519513	20810535	+	7384	1	Etl4
NM_178591	NM_178591	211323	chr8	31818028	31918203	-	2093	1	Nrg1
NM_173733	NM_173733	211389	chr10	128669887	128673918	-	2343	1	Suox
NM_001110496	NM_001110496	211499	chr2	120355309	120404116	-	2902	1	Tmem87a
NM_144806	NM_144806	212627	chr11	61729650	61762088	-	1853	1	Prpsap2
NM_172509	NM_172509	212919	chr5	130144888	130155808	+	4260	1	Kctd7
NM_001081139	NM_001081139	213121	chr3	96670131	96691034	+	4039	1	Ankrd35
NM_001033543	NM_001033543	213208	chr9	100457719	100486473	-	2469	1	Il20rb
NM_173383	NM_173383	213236	chr18	36763671	36766214	-	1463	1	Dnd1
NM_001013751	NM_001013751	214292	chr5	134557254	134560171	-	2915	1	Syna
NM_153118	NM_153118	214459	chr3	122538719	122619714	-	5187	1	Fnbp1l
NM_145404	NM_145404	214572	chr8	106211054	106251694	+	2234	1	Prmt7
NM_181328	NM_181328	214663	chr12	108825878	108835876	-	1958	1	Slc25a29
NM_001164320	NM_001164320	214685	chr15	81686167	81697287	-	2538	1	Chadl
NM_178115	NM_178115	214764	chr7	133637675	133673017	+	5311	1	Edrf1
NM_001007573	NM_001007573	215090	chr4	124855239	124862171	-	2721	1	Maneal
NM_172543	NM_172543	215512	chr11	95337018	95381872	+	2307	1	Fam117a
NM_174868	NM_174868	215708	chr3	152273460	152340407	-	5336	1	Fam73a
NM_001033260	NM_001033260	216021	chr10	62659422	62726099	-	3096	1	Stox1
NM_177615	NM_177615	216441	chr10	127172426	127180645	-	2196	1	Slc26a10
NM_001166661	NM_001166661	216613	chr11	28385684	28584324	-	5334	1	Ccdc85a
NM_001166669	NM_001166669	216766	chr11	58120001	58168539	-	6184	1	Gemin5
NM_172560	NM_172560	216846	chr11	69299496	69323873	-	3929	1	Cntrob
NM_148953	NM_148953	217217	chr11	102268823	102278061	+	1356	1	Asb16
NM_001205081	NM_001205081	217333	chr11	116105750	116110235	-	2187	1	Trim47
NM_183154	NM_183154	217695	chr12	83546941	83597147	-	3855	1	Zfyve1
NM_172581	NM_172581	217705	chr12	84345317	84361821	-	3347	1	Fam161b
NM_001289432	NM_001289432	217732	chr12	86947343	86965366	+	4196	1	Cipc
NM_173363	NM_173363	217869	chr12	111538101	111546753	+	3952	1	Eif5
NM_001024602	NM_001024602	217882	chr12	112722174	112746591	+	6619	1	Cep170b
NM_139299	NM_139299	218624	chr13	112522807	112580662	-	3649	1	Il31ra
NM_001136240	NM_001136240	218865	chr14	30009000	30040466	+	5642	1	Chdh
NM_001014996	NM_001014996	219103	chr14	56526761	56571846	-	4344	1	Cenpj
NM_001033876	NM_001033876	223604	chr15	72512119	72546279	-	1206	1	Kcnk9
NM_145483	NM_145483	224585	chr17	21008941	21028856	+	3788	1	Zfp160
NM_199016	NM_199016	224794	chr17	44096310	44105808	-	4551	1	Enpp4
NM_145490	NM_145490	224893	chr17	55892093	55898930	+	2051	1	Zfp959
NM_153512	NM_153512	225030	chr17	83585957	83631895	-	3352	1	Kcng3
NM_144861	NM_144861	225283	chr18	24484962	24530204	-	4288	1	Rprd1a
NM_173394	NM_173394	225471	chr18	46558231	46574533	-	3259	1	Ticam2
NM_001081319	NM_001081319	226089	chr19	29522282	29605921	+	6254	1	Ric1
NM_153520	NM_153520	226115	chr19	41063420	41077113	-	884	1	Opalin
NM_001081078	NM_001081078	226413	chr1	128284756	128328318	-	6155	1	Lct
NM_146104	NM_146104	226548	chr3	95893921	95898592	+	3207	1	Aph1a
NM_172656	NM_172656	227154	chr1	58973571	58995121	+	2303	1	Stradb
NM_174985	NM_174985	227289	chr1	74278600	74279589	+	988	1	Gpbar1
NM_001198573	NM_001198573	227334	chr1	87945121	88008551	-	5282	1	Usp40
NM_177647	NM_177647	227526	chr2	3513065	3526376	+	3007	1	Cdnf
NM_153558	NM_153558	227627	chr2	25700074	25703326	+	705	1	Obp2a
NM_145523	NM_145523	227960	chr2	62664327	62694109	+	3278	1	Gca
NM_175466	NM_175466	228491	chr2	114193461	114201432	-	4259	1	Zfp770
NM_023504	NM_023504	228731	chr2	147083876	147085345	-	1062	1	Nkx2-4
NM_080455	NM_080455	228911	chr2	169633646	169888504	+	5109	1	Tshz2
NM_178246	NM_178246	229512	chr3	88336260	88362337	+	4423	1	Smg5
NM_001045807	NM_001045807	229700	chr3	107326110	107333289	-	3266	1	Rbm15
NM_172693	NM_172693	230145	chr4	47091953	47123042	+	2204	1	Galnt12
NM_145550	NM_145550	230584	chr4	107314363	107359823	+	1310	1	Yipf1
NM_153521	NM_153521	230654	chr4	116075269	116097109	+	3119	1	Lrrc41
NM_146151	NM_146151	230661	chr4	116720955	116804248	+	3019	1	Tesk2
NM_001161823	NM_001161823	230674	chr4	118137004	118180043	-	4592	1	Kdm4a
NM_001243306	NM_001243306	230822	chr4	135369577	135398227	-	1997	1	Ncmap
NM_198305	NM_198305	231003	chr4	156229044	156234857	-	3000	1	Klhl17
NM_153092	NM_153092	231042	chr5	24164963	24184008	+	2900	1	Nupl2
NM_001243123	NM_001243123	231128	chr5	34369933	34486458	+	5518	1	Fam193a
NM_145210	NM_145210	231699	chr5	120786312	120795530	-	1707	1	Oas1e
NM_001101464	NM_001101464	232077	chr6	70956606	70961066	+	1202	1	Foxi3
NM_145570	NM_145570	232146	chr6	82041628	82093099	+	1763	1	Eva1a
NM_146169	NM_146169	232164	chr6	83806059	83831741	-	3317	1	Paip2b
NM_144918	NM_144918	232187	chr6	85431976	85446429	+	2478	1	Smyd5
NM_177684	NM_177684	232337	chr6	117841242	117845956	+	1094	1	Zfp637
NM_001104642	NM_001104642	232367	chr6	124191596	124231784	-	2567	1	Vmn2r27
NM_181444	NM_181444	232431	chr6	135065662	135084708	+	2065	1	Gprc5a
NM_172735	NM_172735	232679	chr6	30366388	30391010	-	1834	1	Zc3hc1
NR_027963	NR_027963	232785	chr6	47943175	47954549	+	4409	1	Zfp783
NM_178028	NM_178028	232836	chr7	6197090	6216137	+	642	1	Galp
NM_001168506	NM_001168506	232976	chr7	25077205	25083492	+	4136	1	Zfp574
NM_198027	NM_198027	233065	chr7	30308753	30314303	+	936	1	Alkbh6
NM_194057	NM_194057	233081	chr7	30860568	30861470	-	901	1	Ffar1
NM_001012434	NM_001012434	233529	chr7	97453204	97459557	+	2339	1	Kctd14
NM_177448	NM_177448	233549	chr7	99219084	99238611	-	1764	1	Mogat2
NM_001278943	NM_001278943	233810	chr7	120409647	120544813	+	4588	1	Abca16
NM_177697	NM_177697	233813	chr7	120739557	120805540	+	4538	1	Vwa3a
NM_146202	NM_146202	233890	chr7	127342795	127345314	-	2243	1	Zfp768
NM_146203	NM_146203	233893	chr7	127403668	127406822	-	2503	1	Zfp764
NM_145592	NM_145592	234130	chr8	22624043	22627546	+	1308	1	Dkk4
NM_175480	NM_175480	234725	chr8	110079734	110092752	+	4895	1	Zfp612
NM_146216	NM_146216	234729	chr8	110618638	110720398	+	3009	1	Vac14
NR_052009	NR_052009	234730	chr8	110882456	110902488	-	3948	1	Fuk
NM_172761	NM_172761	234814	chr8	121097557	121108379	-	2434	1	Mthfsd
NM_172288	NM_172288	234865	chr8	123897123	123949265	-	5780	1	Nup133
NM_172289	NM_172289	234967	chr9	15709769	15738789	+	1924	1	Slc36a4
NM_145612	NM_145612	235050	chr9	22276748	22307638	-	3228	1	Zfp810
NM_146224	NM_146224	235469	chr9	72274888	72363771	+	4348	1	Zfp280d
NM_172773	NM_172773	235504	chr9	78536487	78588045	-	3228	1	Slc17a5
NM_001289645	NM_001289645	235534	chr9	96823343	96889474	-	3181	1	Pxylp1
NM_153099	NM_153099	235628	chr9	110798185	110803744	+	1548	1	Prss42
NM_145223	NM_145223	236266	chr6	85587531	85702751	+	9959	1	Alms1
NM_001013758	NM_001013758	237403	chr10	80832801	80844039	-	3435	1	Lingo3
NM_001033765	NM_001033765	237880	chr11	81572502	81573539	-	1035	1	1700071K01Rik
NM_001013759	NM_001013759	237891	chr11	83421635	83429521	-	2935	1	Gas2l2
NM_199019	NM_199019	237958	chr11	104186327	104188551	+	2222	1	Sppl2c
NM_181420	NM_181420	238024	chr11	121421373	121430768	+	2020	1	Fn3krp
NM_001300892	NM_001300892	238568	chr13	33661475	33671585	+	1303	1	Serpinb6d
NM_175497	NM_175497	238880	chr13	111255013	111257749	+	2734	1	Actbl2
NM_183174	NM_183174	239099	chr14	54852737	54860490	-	5604	1	Homez
NM_172293	NM_172293	239647	chr15	97247107	97385691	+	2192	1	Pced1b
NM_001122667	NM_001122667	239719	chr16	13256481	13417529	+	8262	1	Mkl2
NM_001033339	NM_001033339	240047	chr17	23629458	23645269	-	3361	1	Mmp25
NM_207246	NM_207246	240168	chr17	75465538	75529053	+	4647	1	Rasgrp3
NM_001160399	NM_001160399	240261	chr18	46282151	46311928	-	2789	1	Ccdc112
NM_198616	NM_198616	240514	chr19	5453163	5457563	-	4398	1	Ccdc85b
NM_001001309	NM_001001309	241226	chr2	12106660	12301920	-	5750	1	Itga8
NM_153167	NM_153167	242418	chr4	45342101	45379722	+	7204	1	Dcaf10
NM_175518	NM_175518	242474	chr4	56876013	56947429	-	6875	1	Tmem245
NM_183024	NM_183024	242570	chr4	101069038	101152370	+	3976	1	Raver2
NM_172296	NM_172296	242620	chr4	109978025	109983684	+	2942	1	Dmrta2
NM_153106	NM_153106	242726	chr4	140727355	140742643	-	2315	1	Padi6
NM_178732	NM_178732	243834	chr7	12965864	12973822	+	4283	1	Zfp324
NM_172142	NM_172142	243910	chr7	30423304	30428746	+	1997	1	Nfkbid
NM_145840	NM_145840	243923	chr7	35578996	35585582	-	6584	1	Rgs9bp
NM_172910	NM_172910	244310	chr8	14095875	14847686	+	4491	1	Dlgap2
NM_001081341	NM_001081341	244891	chr9	55549883	55938115	-	5224	1	Scaper
NM_172924	NM_172924	244895	chr9	56201129	56418050	-	10970	1	Peak1
NM_146261	NM_146261	245622	chrX	137049594	137082501	+	8289	1	Fam199x
NM_001004154	NM_001004154	245670	chrX	153139958	153171943	+	2268	1	Rragb
NM_001101486	NM_001101486	245884	chr6	29281141	29290676	+	1169	1	Fam71f2
NM_139309	NM_139309	246179	chr4	53714182	53763271	+	3370	1	Fktn
NM_139310	NM_139310	246190	chr7	121083438	121163089	+	3618	1	Otoa
NM_147776	NM_147776	246228	chr4	155768495	155774561	-	3134	1	Vwa1
NM_145229	NM_145229	246735	chr9	54950257	54950954	-	695	1	AY074887
NM_145851	NM_145851	252966	chr2	180258539	180273465	-	2933	1	Cables2
NM_001287074	NM_001287074	252974	chr10	77686569	77886769	+	2432	1	Tspear
NM_001011782	NM_001011782	257947	chr7	102476773	102477902	-	1127	1	Olfr543
NM_146286	NM_146286	258283	chr9	40022395	40023327	+	931	1	Olfr981
NM_146337	NM_146337	258334	chr11	49112777	49113757	-	978	1	Olfr1396
NM_146374	NM_146374	258371	chr2	37331749	37332732	+	982	1	Olfr368
NM_146396	NM_146396	258391	chr2	111269454	111270365	-	910	1	Olfr1277
NM_146431	NM_146431	258423	chr14	52409889	52410927	-	1036	1	Olfr1510
NM_147067	NM_147067	259070	chr9	18856627	18857592	+	964	1	Olfr829
NM_147105	NM_147105	259109	chr9	39993812	39994747	+	934	1	Olfr978
NM_001080925	NM_001080925	268480	chr11	98836785	98853005	+	4146	1	Rapgefl1
NM_001252071	NM_001252071	268527	chr12	16670615	16757239	-	7819	1	Greb1
NM_178744	NM_178744	268564	chr12	76370266	76388747	+	3983	1	Zbtb1
NM_175548	NM_175548	268890	chr16	41533342	42146213	+	2459	1	Lsamp
NM_001013767	NM_001013767	268958	chr17	45630204	45659309	-	2551	1	Capn11
NM_206973	NM_206973	269053	chr19	4139799	4145740	+	3920	1	Gpr152
NM_001161665	NM_001161665	269152	chr1	178529125	178932857	+	7389	1	Kif26b
NM_080850	NM_080850	269224	chr1	93309437	93342788	-	5099	1	Pask
NM_172987	NM_172987	269513	chr4	20243853	20778668	-	2882	1	Nkain3
NM_177765	NM_177765	269954	chr7	80246376	80260821	+	2993	1	Ttll13
NM_173018	NM_173018	270163	chr9	59751174	59928866	+	11928	1	Myo9a
NM_173451	NM_173451	271970	chr3	126363852	126440374	+	3686	1	Arsj
NM_027477	NM_027477	272347	chr6	47835661	47868257	+	3470	1	Zfp398
NM_172310	NM_172310	272396	chr7	65644898	65692093	+	3173	1	Tarsl2
NM_178760	NM_178760	277463	chr2	31152316	31216567	+	3906	1	Gpr107
NM_177368	NM_177368	278279	chr10	105187664	105574479	-	5658	1	Tmtc2
NM_175034	NM_175034	317750	chr2	125068127	125088677	+	1940	1	Slc24a5
NR_045312	NR_045312	319454	chr11	119820811	119834365	-	1286	1	Rptoros
NM_176923	NM_176923	319481	chr8	111448784	111522107	-	5133	1	Wdr59
NM_001005510	NM_001005510	319565	chr12	75818318	76110928	+	21600	1	Syne2
NM_001195284	NM_001195284	319636	chr4	53631471	53707009	+	7452	1	Fsd1l
NM_177002	NM_177002	319800	chr19	8335623	8405105	-	1985	1	Slc22a30
NM_198035	NM_198035	320080	chr10	127739538	127747339	+	5946	1	Zbtb39
NM_177157	NM_177157	320415	chr2	119167788	119172389	+	624	1	Gchfr
NM_177162	NM_177162	320454	chr5	86485877	86518600	-	2860	1	Tmprss11g
NR_015491	NR_015491	320586	chr16	98062512	98082439	-	2126	1	A630089N07Rik
NM_177233	NM_177233	320701	chr6	96831209	97060411	-	2174	1	Fam19a4
NM_177244	NM_177244	320720	chr2	69686824	69712606	-	2840	1	Fastkd1
NM_001146043	NM_001146043	320806	chr13	97137937	97181196	+	4459	1	Gfm2
NR_015566	NR_015566	320977	chr1	195017399	195037908	+	5187	1	A330023F24Rik
NM_001081641	NM_001081641	327958	chr11	72047528	72135889	-	6597	1	Pitpnm3
NM_001256056	NM_001256056	328531	chr15	40134365	40150010	+	2047	1	9330182O14Rik
NR_045281	NR_045281	328579	chr15	88314874	88372651	+	2775	1	B230214G05Rik
NR_045400	NR_045400	328957	chr18	54611744	54639870	+	1837	1	9330117O12Rik
NM_207255	NM_207255	328977	chr18	65580230	65689436	+	5488	1	Zfp532
NR_040668	NR_040668	329844	chr4	51968094	52051110	-	3384	1	C630028M04Rik
NM_181075	NM_181075	330173	chr5	114821937	114823468	-	941	1	2610524H06Rik
NM_001025163	NM_001025163	330463	chr7	6363308	6382605	+	4744	1	Zfp78
NM_198632	NM_198632	330863	chr8	124793019	124834704	+	8796	1	Trim67
NM_001037747	NM_001037747	332579	chr2	26352312	26359547	-	1598	1	Card9
NM_001010836	NM_001010836	333654	chr7	19361216	19378533	+	3115	1	Ppp1r13l
NM_177321	NM_177321	338320	chr12	59095800	59109130	+	1622	1	Mia2
NM_175275	NM_175275	338349	chr4	84884309	85131921	+	5497	1	Cntln
NM_001081956	NM_001081956	338351	chrX	36608183	36645414	-	6144	1	Akap17b
NM_001037906	NM_001037906	338352	chr7	49975350	50863289	+	2790	1	Nell1
NM_177389	NM_177389	338366	chr1	183326236	183369565	-	6712	1	Mia3
NM_177386	NM_177386	353282	chr2	10372436	10595253	+	7808	1	Sfmbt2
NM_001110508	NM_001110508	353310	chr8	26977336	26981462	+	3300	1	Zfp703
NM_183035	NM_183035	360211	chr8	19123752	19126540	+	243	1	Defb34
NM_001045530	NM_001045530	380694	chr11	43528749	43586999	+	2701	1	Ccnjl
NM_001171512	NM_001171512	380698	chr11	58994256	59136375	-	24070	1	Obscn
NM_001290337	NM_001290337	381104	chr17	47688474	47694736	-	1383	1	Prickle4
NM_001012323	NM_001012323	381530	chr4	62050235	62054117	-	877	1	Mup20
NM_001005426	NM_001005426	381678	chr5	137787802	137822621	+	2199	1	Zcwpw1
NR_037956	NR_037956	381822	chr6	134929092	134951718	+	605	1	1190002F15Rik
NM_001166645	NM_001166645	382019	chr8	71908606	71918851	+	5646	1	Zfp882
NM_201372	NM_201372	382073	chr9	44410164	44418007	-	1145	1	Ccdc84
NM_001013780	NM_001013780	384071	chr4	141618825	141623834	-	2675	1	Slc25a34
NM_029645	NM_029645	384281	chr5	115333242	115341161	-	1772	1	Gatc
NR_029817	NR_029817	387133	chr3	88215598	88215686	+	88	1	Mir9-1
NR_029556	NR_029556	387162	chr11	78073005	78073070	+	65	1	Mir144
NR_029561	NR_029561	387169	chr15	73254815	73254882	-	67	1	Mir151
NR_029562	NR_029562	387170	chr11	96850393	96850465	+	72	1	Mir152
NR_029580	NR_029580	387189	chr1	185313319	185313385	+	66	1	Mir194-1
NR_029590	NR_029590	387199	chr12	112130880	112130955	+	75	1	Mir203
NM_001013390	NM_001013390	399548	chr9	45139042	45154061	+	4237	1	Scn4b
NM_207280	NM_207280	403180	chr1	181509633	181511451	-	1816	1	Ccdc121
NM_207540	NM_207540	404242	chr7	48020971	48027597	-	1176	1	Mrgprx1
NM_001002005	NM_001002005	406218	chr15	89059726	89070907	+	3407	1	Panx2
NM_001001180	NM_001001180	407812	chr7	140809677	140822178	-	3904	1	Zfp941
NM_001001496	NM_001001496	414089	chrX	160902116	160907052	-	2013	1	Gja6
NR_040375	NR_040375	414095	chr16	87496073	87504038	+	1403	1	B130034C11Rik
NR_002687	NR_002687	432466	chr2	31470308	31520629	+	1536	1	Gm5424
NM_001013786	NM_001013786	432731	chr13	21442175	21453727	-	3984	1	Zscan26
NR_027376	NR_027376	432939	chr15	25414192	25452418	+	2880	1	Gm5468
NM_001034885	NM_001034885	433091	chr17	28858411	28890308	+	4471	1	Pnpla1
NR_002688	NR_002688	433406	chr1	30941592	30949710	-	2777	1	Gm13363
NM_001004184	NM_001004184	434203	chr7	81114799	81170416	+	2826	1	Slc28a1
NR_040363	NR_040363	434350	chr8	111127444	111145498	-	2667	1	9430091E24Rik
NM_001005358	NM_001005358	449000	chr17	17064103	17089631	+	2674	1	Zfp960
NM_001289683	NM_001289683	546336	chrX	78449610	78583897	-	3966	1	Prrg1
NM_001085535	NM_001085535	546519	chr11	117860752	117865543	+	1814	1	Tmem235
NM_001039219	NM_001039219	619597	chr1	93990509	94011539	+	4049	1	Gm6086
NM_001135093	NM_001135093	619665	chr6	30956021	30958990	-	2967	1	Klf14
NR_045866	NR_045866	619945	chr5	74949194	74966368	+	1428	1	Gm6116
NM_001200023	NM_001200023	620419	chr8	69741639	69749962	-	2285	1	Zfp963
NR_077226	NR_077226	622208	chr4	40720154	40722841	-	1622	1	Gm6297
NR_045331	NR_045331	622283	chr2	180385604	180401802	+	2015	1	Gm6307
NM_001037913	NM_001037913	622404	chr4	43493365	43495921	+	806	1	Ccdc107
NM_001177349	NM_001177349	623121	chr1	173591957	173599274	-	2674	1	Pydc4
NM_001103366	NM_001103366	625131	chr10	130471821	130497379	-	2540	1	Vmn2r87
NR_037965	NR_037965	626009	chr6	34303934	34317443	-	1342	1	Gm6644
NM_001039553	NM_001039553	626415	chr8	19729576	19753602	+	2577	1	4930467E23Rik
NR_003632	NR_003632	627782	chrX	8097087	8106701	+	1450	1	Gm6787
NM_001252070	NM_001252070	627872	chr1	53397002	53706784	-	12204	1	Dnah7a
NR_028441	NR_028441	628490	chr7	42430105	42430369	-	264	1	Vmn2r-ps60
NM_001177567	NM_001177567	628870	chr10	107762310	107912134	-	6924	1	Otogl
NM_001104579	NM_001104579	638102	chr17	23343977	23360128	+	2567	1	Vmn2r115
NR_015472	NR_015472	638247	chr17	23749236	23754065	+	3159	1	9530082P21Rik
NM_001167586	NM_001167586	639025	chr9	36431884	36434938	+	513	1	Gm7257
NR_102283	NR_102283	641454	chr4	155408309	155421704	-	2762	1	5830444B04Rik
NR_002881	NR_002881	654456	chr8	19300677	19304794	+	202	1	Defa-ps13
NR_036572	NR_036572	664903	chr4	132219893	132220589	-	696	1	Rps15a-ps4
NM_029384	NM_029384	664968	chr7	4784785	4789560	-	1047	1	Tmem238
NM_001163007	NM_001163007	665113	chr3	28263214	28670585	+	7057	1	Tnik
NM_001127725	NM_001127725	665119	chr16	5147109	5183934	+	2319	1	Sec14l5
NM_001101507	NM_001101507	665180	chr6	38663069	38680865	+	1422	1	Clec2l
NM_001101600	NM_001101600	665389	chr9	59951294	59959044	+	609	1	Gm7616
NM_001042407	NM_001042407	668173	chr4	155067030	155072406	+	1639	1	Pex10
NM_001145360	NM_001145360	668210	chr6	29471437	29473429	+	642	1	Gm9047
NR_028584	NR_028584	670833	chr4	63596901	63600764	-	522	1	Gm11213
NR_029771	NR_029771	723909	chr12	108658620	108658718	+	98	1	Mir342
NR_029540	NR_029540	723952	chr16	77646273	77646343	+	70	1	Mir125b-2
NR_029552	NR_029552	723956	chr8	94324311	94324381	+	70	1	Mir138-2
NR_030469	NR_030469	735255	chr3	114863253	115027151	+	46	1	Mir669b
NR_030481	NR_030481	735285	chr4	135416555	135416633	-	78	1	Mir700
NR_030492	NR_030492	751536	chr9	108969922	108970003	+	81	1	Mir711
NR_033511	NR_033511	100038481	chr17	15350813	15354461	-	720	1	Gm10510
NR_033647	NR_033647	100039436	chrX	144552758	144556239	-	3481	1	Mageb16-ps1
NM_001099319	NM_001099319	100039968	chr4	127126043	127129660	+	1134	1	Gm12942
NR_046068	NR_046068	100040567	chr4	45762377	45764223	-	643	1	Gm12409
NR_030721	NR_030721	100040736	chr4	114909289	114921118	+	2872	1	Foxd2os
NR_110499	NR_110499	100040970	chr7	45324958	45325651	+	693	1	Rpl14-ps1
NM_001101631	NM_001101631	100041351	chr10	77861975	77862638	+	661	1	Gm3285
NM_007444	NM_007444	100041585	chr10	40287465	40302186	-	3187	1	Amd2
NR_029470	NR_029470	100041655	chr15	79166066	79216401	+	675	1	Gm10863
NR_030680	NR_030680	100042415	chr14	9884095	9886868	+	2773	1	Mnd1-ps
NR_028042	NR_028042	100043160	chr17	25901856	25902227	-	371	1	Gm10012
NM_001163611	NM_001163611	100043254	chr7	135268619	135272942	+	855	1	Nps
NR_028023	NR_028023	100043644	chr17	71333201	71341804	-	529	1	Gm4566
NR_030676	NR_030676	100125931	chr3	103964536	103968316	-	3780	1	Phtf1os
NR_028570	NR_028570	100216538	chr11	116674597	116674672	+	75	1	Snord1a
NR_028543	NR_028543	100217446	chr1	161038092	161038156	+	64	1	Snord47
NR_028273	NR_028273	100302592	chr2	32777988	32778009	+	21	1	Snord14a
NR_028573	NR_028573	100306957	chr3	123507937	123508066	-	129	1	Snora24
NR_035501	NR_035501	100316717	chr7	81529916	81529988	+	72	1	Mir1839
NR_035480	NR_035480	100316756	chr2	92191977	92192074	+	97	1	Mir1955
NR_035517	NR_035517	100316779	chrX	72992079	72992144	+	65	1	Mir2137
NR_035421	NR_035421	100316805	chr12	101021673	101021768	-	95	1	Mir1190
NR_035418	NR_035418	100316831	chr10	113586578	113614774	+	48	1	Mir669h
NR_045947	NR_045947	100384890	chr12	118518297	118530193	-	880	1	D230030E09Rik
NM_001195074	NM_001195074	100502876	chr3	32472321	32491969	-	715	1	Kcnmb3
NR_045284	NR_045284	100503019	chr9	74848437	74852872	+	2704	1	Gm16551
NM_001255991	NM_001255991	100503185	chr5	107437997	107491596	+	1124	1	Btbd8
NR_045071	NR_045071	100503580	chr15	69924233	70078204	+	4783	1	Gm19782
NR_037666	NR_037666	100503704	chr16	4935164	4939585	-	1528	1	Gm16861
NR_040431	NR_040431	100504007	chr5	110167508	110176504	-	1247	1	Gm15787
NR_046044	NR_046044	100504549	chr12	76546972	76547925	-	537	1	AI463170
NR_045295	NR_045295	100504687	chr12	111572317	111574402	-	1952	1	2810029C07Rik
NR_037235	NR_037235	100526474	chr13	63301199	63301283	-	84	1	Mir3074-1
NR_037275	NR_037275	100526525	chr3	27584900	27584995	-	95	1	Mir3092
NR_039583	NR_039583	100628592	chr8	111016450	111016530	-	80	1	Mir3473d
NR_039567	NR_039567	100628611	chr18	60812076	60812163	+	87	1	Mir5107
NR_039539	NR_039539	100628615	chr7	144932116	144932135	-	19	1	Mir3962
NR_046233	NR_046233	100861531	chr17	39842997	39848829	+	5832	1	Rn45s
NR_049191	NR_049191	100885830	chr9	7784390	7784440	+	50	1	Mir5618
NR_105798	NR_105798	102465198	chr3	140028249	140028370	+	121	1	Mir7j
NR_105817	NR_105817	102465209	chr15	87795850	87795943	-	93	1	Mir6393
NR_105846	NR_105846	102465227	chr5	137529480	137529594	-	114	1	Mir6418
NR_105865	NR_105865	102465542	chr1	92464483	92464542	-	59	1	Mir6900
NR_105891	NR_105891	102465558	chr11	74868127	74868194	-	67	1	Mir6926
NR_105943	NR_105943	102465590	chr17	56418846	56418909	-	63	1	Mir6977
NR_105974	NR_105974	102465609	chr3	20222290	20222359	-	69	1	Mir7007
NR_106024	NR_106024	102465640	chr7	66381667	66381724	-	57	1	Mir7057
NR_106051	NR_106051	102465657	chr9	21809941	21810000	-	59	1	Mir7083
NR_106097	NR_106097	102465714	chr8	11635694	11635736	-	42	1	Mir7238
NR_106116	NR_106116	102465763	chr9	94751829	94751890	+	61	1	Mir7656
NR_106161	NR_106161	102465791	chr10	93433107	93433162	+	55	1	Mir7688
NR_106168	NR_106168	102465885	chr2	32687630	32687766	-	136	1	Mir8093
NR_106181	NR_106181	102465893	chr11	97063768	97063874	+	106	1	Mir8103
NR_106198	NR_106198	102465904	chr4	33438081	33438209	+	128	1	Mir8118
NR_105744	NR_105744	102465959	chr9	110281287	110281409	+	122	1	Mir6236
NR_105855	NR_105855	102465968	chr7	25097066	25097175	-	109	1	Mir6537
NR_105924	NR_105924	102465981	chr15	89305658	89305732	-	74	1	Mir6959
NR_105746	NR_105746	102466619	chr7	53891761	53891889	-	128	1	Mir6238
NR_106005	NR_106005	102466792	chr5	140427339	140427409	+	70	1	Mir7038
NR_105768	NR_105768	102466969	chr1	47467021	47467125	-	104	1	Mir6350
NR_105861	NR_105861	102466987	chr1	34117359	34117431	+	72	1	Mir6896
NR_106111	NR_106111	102466999	chr5	34574151	34574213	+	62	1	Mir7036b

## Sheet: Pax_IKZF1_Unique_Genes
Transcript/RepeatID	Gene ID (cmd=analyzeRNA.pl rna mm10 -d Documents/Basespace/Tina-33488506/Tagdirs-Tina/T1-CLP_-_-/)	GeneID	chr	start	end	strand	Length	Copies	Annotation/Divergence
NM_001005605	NM_001005605	11569	chr6	140623502	140655481	+	6369	1	Aebp2
NM_016802	NM_016802	11848	chr9	108306160	108337943	+	2167	1	Rhoa
NM_016774	NM_016774	11947	chr10	128083307	128090388	+	1867	1	Atp5b
NM_001112738	NM_001112738	11949	chr2	10056031	10080510	-	1788	1	Atp5c1
NM_009735	NM_009735	12010	chr2	122147687	122153082	+	852	1	B2m
NM_009790	NM_009790	12313	chr12	100199435	100209824	+	4117	1	Calm1
NM_001076789	NM_001076789	12419	chr15	103191546	103239816	-	8794	1	Cbx5
NM_010046	NM_010046	13350	chr15	76502015	76511818	-	1736	1	Dgat1
NM_001127356	NM_001127356	13667	chr5	31187558	31193139	-	2087	1	Eif2b4
NM_007931	NM_007931	13804	chr2	30171524	30174069	+	1027	1	Endog
NM_007944	NM_007944	13859	chr8	72340997	72421474	-	3119	1	Eps15l1
NM_010387	NM_010387	14999	chr17	34153191	34160229	+	1276	1	H2-DMb1
NM_010390	NM_010390	15006	chr17	35320558	35325099	+	2014	1	H2-Q1
NM_008229	NM_008229	15182	chr10	36974544	37001888	+	1988	1	Hdac2
NM_008296	NM_008296	15499	chr15	76477445	76500972	+	2004	1	Hsf1
NM_008378	NM_008378	16210	chr18	12972252	12992948	+	3419	1	Impact
NM_001159417	NM_001159417	16391	chr14	55603985	55610030	+	2533	1	Irf9
NM_008435	NM_008435	16538	chr2	164163619	164171113	-	2706	1	Kcns1
NM_008468	NM_008468	16650	chr4	129643979	129672767	-	5695	1	Kpna6
NM_008692	NM_008692	18046	chr4	120757435	120825741	-	1958	1	Nfyc
NM_011163	NM_011163	19106	chr17	78852550	78882572	-	4308	1	Eif2ak2
NM_008999	NM_008999	19335	chr1	33719896	33742564	+	4311	1	Rab23
NM_009156	NM_009156	20364	chr7	15917208	15922371	-	697	1	Sepw1
NM_013671	NM_013671	20656	chr17	13007839	13018119	+	3817	1	Sod2
NM_011505	NM_011505	20913	chr11	90476493	90638108	-	5988	1	Stxbp4
NM_009315	NM_009315	21343	chr5	138178617	138187186	-	2247	1	Taf6
NM_001025313	NM_001025313	21356	chr17	33919478	33929290	+	2740	1	Tapbp
NM_011588	NM_011588	21849	chr7	13024152	13031032	+	3223	1	Trim28
NM_031201	NM_031201	22122	chr15	75924683	75929730	-	1299	1	Tsta3
NM_011673	NM_011673	22234	chr4	59189550	59222833	+	3708	1	Ugcg
NM_016757	NM_016757	22377	chr6	83119044	83121461	-	1314	1	Wbp1
NM_001042438	NM_001042438	22770	chr15	58047003	58076508	-	5224	1	Zhx1
NM_001253784	NM_001253784	23854	chr8	123442956	123463899	+	3858	1	Def8
NM_018825	NM_018825	23921	chr5	136218149	136244940	-	2874	1	Sh2b2
NM_011848	NM_011848	23954	chr8	22128283	22166435	-	2026	1	Nek3
NM_011865	NM_011865	23983	chr6	86524497	86526165	-	1666	1	Pcbp1
NM_026794	NM_026794	26901	chr9	121710389	121712921	+	512	1	Deb1
NM_012027	NM_012027	26936	chr11	59662495	59780860	+	8758	1	Mprip
NM_178604	NM_178604	27366	chr18	80206846	80212732	+	1789	1	Txnl4a
NM_027652	NM_027652	28042	chr5	30232618	30272430	+	6757	1	Ept1
NM_013876	NM_013876	29864	chr4	109452857	109476505	-	2127	1	Rnf11
NM_013881	NM_013881	29869	chr11	61775598	61855092	-	5784	1	Ulk2
NM_013891	NM_013891	30051	chr17	27714447	27728951	-	1816	1	Spdef
NM_001037756	NM_001037756	52592	chr12	55836366	55869735	+	2554	1	Brms1l
NM_019396	NM_019396	54151	chr15	76643395	76660208	-	4099	1	Cyhr1
NM_019869	NM_019869	56275	chr19	4800566	4811634	-	3163	1	Rbm14
NM_019662	NM_019662	56437	chr8	104628066	104631321	-	1568	1	Rrad
NM_020506	NM_020506	57258	chr14	57582271	57664956	-	3432	1	Xpo4
NM_178922	NM_178922	58180	chr16	17233587	17263430	+	6334	1	Hic2
NM_021437	NM_021437	58248	chr14	54686171	54690742	+	1885	1	1700123O20Rik
NM_197979	NM_197979	66152	chr11	4701968	4704344	-	437	1	Uqcr10
NM_133676	NM_133676	66246	chr14	50915374	50924893	-	1595	1	Osgep
NM_025537	NM_025537	66399	chr10	127022332	127030814	-	1172	1	Tsfm
NM_025538	NM_025538	66400	chr17	56997339	56999336	+	929	1	Alkbh7
NM_133678	NM_133678	66406	chr19	6116004	6118586	-	1371	1	Sac3d1
NM_025551	NM_025551	66414	chr10	94199009	94220948	+	555	1	Ndufa12
NM_025577	NM_025577	66462	chr8	70504296	70506739	-	650	1	2810428I15Rik
NM_025650	NM_025650	66594	chr10	80402997	80406821	-	431	1	Uqcr11
NM_025706	NM_025706	66687	chr10	115197871	115251493	-	3760	1	Tbc1d15
NR_028142	NR_028142	66853	chr7	141455188	141460743	+	2707	1	Pnpla2
NM_023465	NM_023465	67087	chr4	149518241	149566437	+	2662	1	Ctnnbip1
NM_025977	NM_025977	67119	chr9	21927471	21935872	+	1516	1	Ccdc159
NM_026021	NM_026021	67187	chr2	24949777	24960870	+	2705	1	Zmynd19
NM_026068	NM_026068	67279	chr11	72211724	72215592	-	1155	1	Med31
NM_183262	NM_183262	67333	chr2	129800517	129832285	+	6187	1	Stk35
NM_026166	NM_026166	67454	chr10	91083039	91098658	+	3246	1	Ikbip
NM_026384	NM_026384	67800	chr7	99153663	99182713	-	2241	1	Dgat2
NM_026520	NM_026520	68034	chr19	24475779	24477474	-	1693	1	Fam122a
NM_026556	NM_026556	68097	chr11	87979525	87987533	-	2471	1	Dynll2
NM_026703	NM_026703	68375	chr2	36036334	36049292	-	733	1	Ndufa8
NM_001081041	NM_001081041	68505	chr19	6067842	6077187	-	2619	1	Vps51
NM_026897	NM_026897	68977	chr17	25782787	25785338	-	1295	1	Haghl
NM_027162	NM_027162	69674	chr11	115607919	115612503	-	1648	1	Mif4gd
NM_027275	NM_027275	69956	chr6	71880638	71908762	-	2569	1	Ptcd3
NM_028177	NM_028177	70316	chr7	122088044	122101848	-	793	1	Ndufab1
NM_027427	NM_027427	70439	chr11	83473108	83506740	+	2031	1	Taf15
NM_145154	NM_145154	70726	chr9	20873809	20879710	-	1556	1	Angptl6
NM_207301	NM_207301	71446	chr16	96145419	96157852	+	2476	1	Wrb
NM_001163661	NM_001163661	71718	chr17	25099569	25115967	-	3508	1	Telo2
NM_027994	NM_027994	71902	chr10	119198812	119240055	-	8192	1	Cand1
NM_133747	NM_133747	72722	chr17	75537086	75551946	-	2807	1	Fam98a
NR_110357	NR_110357	72844	chr15	78428564	78439303	+	1736	1	Kctd17
NM_028410	NM_028410	72981	chr7	98703363	98718061	+	3455	1	Prkrir
NR_027892	NR_027892	73183	chr6	50566643	50594865	+	937	1	5430402O13Rik
NM_028500	NM_028500	73316	chr8	72424183	72443778	-	1659	1	Calr3
NM_028768	NM_028768	74125	chr9	99478391	99568899	-	4604	1	Armc8
NM_028817	NM_028817	74205	chr1	78657825	78707743	+	3932	1	Acsl3
NM_028888	NM_028888	74356	chr8	105280409	105289528	-	3543	1	4931428F04Rik
NM_029173	NM_029173	75124	chr13	51171025	51175187	+	1159	1	Nxnl2
NM_181815	NM_181815	75216	chr12	90998492	91384409	-	4779	1	Cep128
NM_145625	NM_145625	75705	chr15	102073773	102097173	+	3837	1	Eif4b
NM_029464	NM_029464	75860	chr5	149439660	149470979	+	1490	1	Tex26
NM_001033173	NM_001033173	76179	chr7	121642021	121707253	-	10181	1	Usp31
NM_001033176	NM_001033176	76713	chr7	45282873	45288993	+	1724	1	1700039E15Rik
NM_029801	NM_029801	76927	chr3	88282760	88296838	-	475	1	Tsacc
NM_001163378	NM_001163378	76967	chr12	71136848	71243303	+	5731	1	2700049A03Rik
NM_029956	NM_029956	77697	chr5	114431034	114444027	-	2976	1	Mmab
NR_045701	NR_045701	78445	chr15	100614140	100615110	-	876	1	C330013E15Rik
NM_001141921	NM_001141921	80749	chr7	28452238	28467548	+	2577	1	Lrfn1
NM_030697	NM_030697	80880	chr17	33810523	33822914	+	2621	1	Kank3
NM_053196	NM_053196	94279	chr19	46573365	46596900	+	3198	1	Sfxn2
NM_207207	NM_207207	99045	chr2	130563757	130565394	+	956	1	Mrps26
NM_146142	NM_146142	100121	chr4	45972297	46034765	+	3637	1	Tdrd7
NM_133884	NM_133884	100210	chr4	133584373	133591735	+	1349	1	Gpn2
NM_133908	NM_133908	100764	chr5	120609060	120612589	-	1660	1	Rita1
NM_146175	NM_146175	101095	chr6	47877555	47908484	+	5211	1	Zfp282
NM_001013366	NM_001013366	101240	chr6	34880426	34910831	-	2620	1	Wdr91
NM_175350	NM_175350	106757	chr17	56628143	56664456	+	2541	1	Catsperd
NM_001252316	NM_001252316	108037	chr10	127517123	127522444	-	2282	1	Shmt2
NM_025898	NM_025898	108124	chr7	16098643	16117975	+	2319	1	Napa
NM_179203	NM_179203	108888	chr4	155740640	155761098	-	2401	1	Atad3a
NM_175392	NM_175392	108958	chr2	30364335	30385519	+	3529	1	Fam73b
NM_001110152	NM_001110152	109054	chr2	170511230	170519070	+	881	1	Pfdn4
NR_040331	NR_040331	109344	chr2	150667494	150668932	+	934	1	E130215H24Rik
NM_145615	NM_145615	110842	chr9	55454436	55512243	-	1450	1	Etfa
NM_026666	NM_026666	170644	chr16	5050068	5086285	+	6434	1	Ubn1
NM_133231	NM_133231	170767	chr3	54803115	54807791	-	2157	1	Rfxap
NM_138676	NM_138676	192192	chr7	27342133	27356008	-	2327	1	Shkbp1
NM_145370	NM_145370	209318	chr11	120784515	120789102	+	1984	1	Gps1
NM_001039534	NM_001039534	214580	chr7	131371146	131387838	+	1121	1	Pstk
NM_145417	NM_145417	215615	chr1	135262699	135284084	-	2288	1	Rnpep
NM_172551	NM_172551	216151	chr10	79736125	79746581	-	3739	1	Polrmt
NM_139297	NM_139297	216558	chr11	21321126	21370629	-	2835	1	Ugp2
NM_198607	NM_198607	223626	chr15	74721234	74724373	+	1484	1	Them6
NM_172608	NM_172608	223693	chr15	79360684	79403303	-	3350	1	Tmem184b
NM_001080769	NM_001080769	224648	chr17	27856507	27900040	+	8544	1	Uhrf1bp1
NM_001163300	NM_001163300	224903	chr17	56584982	56606294	+	3160	1	Safb
NM_145511	NM_145511	226499	chr1	150361311	150393055	-	3226	1	BC003331
NM_029432	NM_029432	228602	chr2	130706200	130840145	-	6600	1	4930402H24Rik
NM_145579	NM_145579	232934	chr7	18991245	19001766	+	2170	1	Mypop
NM_172757	NM_172757	234549	chr8	88137885	88171943	+	3120	1	Heatr3
NM_172790	NM_172790	237615	chr10	128377124	128394006	+	6585	1	Ankrd52
NM_199470	NM_199470	239096	chr14	54631992	54641364	-	2714	1	Cdh24
NM_178734	NM_178734	243963	chr7	44731482	44748617	-	3802	1	Zfp473
NM_178741	NM_178741	246293	chr5	103862050	103911229	-	3151	1	Klhl8
NM_178218	NM_178218	319162	chr11	58954685	58955192	+	505	1	Hist3h2a
NM_001100591	NM_001100591	319817	chr2	37370071	37422903	-	8941	1	Rc3h2
NM_177093	NM_177093	320184	chr16	37868400	37888857	+	8586	1	Lrrc58
NM_177208	NM_177208	320615	chr9	86467154	86555806	+	9083	1	Dopey1
NR_030698	NR_030698	320642	chr10	7663371	7664623	+	1252	1	A630066F11Rik
NM_194348	NM_194348	329015	chr19	6241668	6262304	+	6298	1	Atg2a
NM_177889	NM_177889	330502	chr7	30056034	30072823	-	2098	1	Zfp82
NM_177893	NM_177893	330554	chr7	64346758	64374095	-	3459	1	Fan1
NM_001007462	NM_001007462	382035	chr8	122619471	122622735	-	1135	1	Pabpn1l
NM_001013405	NM_001013405	382117	chr9	122805547	122836332	+	3026	1	Tcaim
NM_001100460	NM_001100460	382639	chr12	112678840	112682747	+	3474	1	Zbtb42
NM_207268	NM_207268	399599	chr19	4839366	4842528	+	3160	1	Ccdc87
NR_045704	NR_045704	402774	chr3	128117015	128231605	-	2342	1	D030025E07Rik
NM_001081402	NM_001081402	545085	chr15	7873055	8099209	-	2131	1	Wdr70
NM_001033334	NM_001033334	627191	chr12	84677278	84698807	-	2493	1	Syndig1l
NM_001039243	NM_001039243	632778	chr7	25614621	25615892	-	906	1	Erich4
NR_028592	NR_028592	791299	chr6	128438757	128475845	+	3919	1	Gm10069
NR_030670	NR_030670	100042948	chr16	20545112	20548556	-	3444	1	Gm15760
NR_106200	NR_106200	102465905	chr3	65659288	65659426	+	138	1	Mir8120
NR_105922	NR_105922	102466773	chr15	80646073	80646136	+	63	1	Mir6957
NR_106020	NR_106020	102466796	chr7	44538106	44538178	-	72	1	Mir7053

## Sheet: Pax_FLI_Unique_genes
Transcript/RepeatID	Gene ID (cmd=analyzeRNA.pl rna mm10 -d Documents/Basespace/Tina-33488506/Tagdirs-Tina/T1-CLP_-_-/)	GeneID	chr	start	end	strand	Length	Copies	Annotation/Divergence
NM_007381	NM_007381	11363	chr1	66830839	66863309	-	1935	1	Acadl
NM_007382	NM_007382	11364	chr3	153922353	153944643	-	2048	1	Acadm
NM_015728	NM_015728	11416	chr3	63942324	63964733	-	3113	1	Slc33a1
NM_001110204	NM_001110204	11477	chr2	58446438	58566828	-	3283	1	Acvr1
NM_001037722	NM_001037722	11490	chr3	89339640	89350010	-	2964	1	Adam15
NM_001102444	NM_001102444	11518	chr5	34573714	34632305	+	4029	1	Add1
NM_007414	NM_007414	11544	chr16	38445399	38452689	-	1577	1	Adprh
NM_007447	NM_007447	11727	chr14	51096000	51102009	+	1094	1	Ang
NM_009682	NM_009682	11778	chr7	79875325	79920640	-	5796	1	Ap3s2
NM_001012273	NM_001012273	11799	chr11	117849237	117855743	+	3411	1	Birc5
NM_009701	NM_009701	11830	chr15	99591028	99594829	+	1545	1	Aqp5
NM_007510	NM_007510	11973	chr6	120795244	120822685	-	1193	1	Atp6v1e1
NM_009734	NM_009734	12009	chr11	120064430	120086827	-	3550	1	Cep131
NM_009752	NM_009752	12091	chr9	114401078	114474379	+	2378	1	Glb1
NM_009787	NM_009787	12304	chr6	47796141	47813512	-	2469	1	Pdia4
NM_009840	NM_009840	12469	chr16	87483325	87495869	-	2374	1	Cct8
NM_009842	NM_009842	12476	chr7	141467362	141471481	+	1894	1	Cd151
NM_007650	NM_007650	12507	chr19	10718143	10738974	-	2056	1	Cd5
NM_007655	NM_007655	12518	chr7	24897511	24902197	+	1320	1	Cd79a
NM_007688	NM_007688	12632	chr12	54858819	54862877	-	2932	1	Cfl2
NR_037153	NR_037153	12651	chr15	89426349	89429927	-	1912	1	Chkb
NM_007712	NM_007712	12748	chr3	89164795	89177087	+	2305	1	Clk2
NM_009916	NM_009916	12773	chr9	114490316	114496544	-	2783	1	Ccr4
NM_007761	NM_007761	12909	chr5	130029306	130060783	+	1462	1	Crcp
NM_017406	NM_017406	12915	chr17	34647146	34655074	+	2546	1	Atf6b
NM_007788	NM_007788	12995	chr2	152226840	152281851	+	4189	1	Csnk2a1
NM_007792	NM_007792	13008	chr10	110920176	110939514	+	881	1	Csrp2
NM_001163160	NM_001163160	13026	chr16	32431230	32475065	+	4874	1	Pcyt1a
NM_010012	NM_010012	13124	chr9	121914356	121916305	-	1947	1	Cyp8b1
NM_001276492	NM_001276492	13138	chr9	108204861	108263815	-	5575	1	Dag1
NM_001146308	NM_001146308	13169	chr11	5788483	5800980	+	2354	1	Dbnl
NM_010022	NM_010022	13171	chr3	116513079	116549981	+	3279	1	Dbt
NM_007856	NM_007856	13360	chr7	143823167	143848410	+	2805	1	Dhcr7
NM_007859	NM_007859	13368	chr4	153964449	153975081	-	2039	1	Dffb
NM_007865	NM_007865	13388	chr17	15367354	15375823	-	3415	1	Dll1
NM_007874	NM_007874	13476	chr18	34344886	34373415	-	2890	1	Reep5
NM_007885	NM_007885	13521	chr18	61196854	61211596	-	3857	1	Slc26a2
NM_007889	NM_007889	13544	chr16	20517064	20532187	+	2936	1	Dvl3
NM_010095	NM_010095	13592	chr14	67233292	67430952	+	5508	1	Ebf2
NM_007680	NM_007680	13848	chr6	41605482	41620507	+	3736	1	Ephb6
NM_053072	NM_053072	13998	chr10	94036001	94145339	+	8021	1	Fgd6
NM_007966	NM_007966	14028	chr6	52313498	52318378	+	2872	1	Evx1
NM_007984	NM_007984	14086	chr5	142960355	142973189	+	2660	1	Fscn1
NM_010236	NM_010236	14287	chr2	32682609	32694175	-	2246	1	Fpgs
NM_008076	NM_008076	14409	chr4	33063112	33095865	+	1809	1	Gabrr2
NM_016658	NM_016658	14430	chr4	41755228	41759224	+	2111	1	Galt
NM_010255	NM_010255	14431	chr10	80258151	80260968	-	936	1	Gamt
NR_002840	NR_002840	14455	chr1	161035166	161038537	+	2550	1	Gas5
NM_008096	NM_008096	14473	chr5	89417511	89457898	-	1797	1	Gc
NM_010266	NM_010266	14544	chr19	21391307	21472661	-	5401	1	Gda
NM_001301332	NM_001301332	14573	chr15	7810048	7837580	+	4394	1	Gdnf
NM_001130008	NM_001130008	14852	chr16	11216241	11254325	-	6805	1	Gspt1
NM_008189	NM_008189	14913	chr17	47394558	47400584	-	867	1	Guca1a
NM_001159410	NM_001159410	14923	chr11	59183855	59187741	-	925	1	Guk1
NM_010418	NM_010418	15204	chr7	56050155	56231798	+	15251	1	Herc2
NM_013551	NM_013551	15288	chr9	44336348	44344228	-	1580	1	Hmbs
NM_013557	NM_013557	15467	chr5	143871862	143902717	+	2555	1	Eif2ak1
NM_021274	NM_021274	15945	chr5	92346639	92348889	-	1094	1	Cxcl10
NM_010508	NM_010508	15975	chr16	91485215	91510522	+	7000	1	Ifnar1
NM_133836	NM_133836	16169	chr2	11705293	11733985	+	1708	1	Il15ra
NM_013566	NM_013566	16421	chr15	102215995	102231935	-	2657	1	Itgb7
NM_008415	NM_008415	16469	chr15	74702412	74709322	-	5525	1	Jrk
NM_010615	NM_010615	16551	chr19	37376403	37421859	+	4795	1	Kif11
NM_008467	NM_008467	16649	chr3	69072221	69127092	-	3707	1	Kpna4
NM_001136070	NM_001136070	16865	chr1	131153207	131173471	+	1959	1	Eif2d
NM_010717	NM_010717	16885	chr5	134656039	134688590	-	3305	1	Limk1
NM_013586	NM_013586	16950	chr6	83034224	83052564	+	4033	1	Loxl3
NM_010764	NM_010764	17159	chr8	85083269	85098739	+	4299	1	Man2b1
NM_008587	NM_008587	17289	chr2	128698997	128802188	+	3534	1	Mertk
NM_008594	NM_008594	17304	chr7	79133768	79149060	-	2114	1	Mfge8
NM_008617	NM_008617	17448	chr5	135778649	135790386	+	1271	1	Mdh2
NM_020021	NM_020021	17451	chr4	3870658	3872105	-	1445	1	Mos
NM_010817	NM_010817	17463	chr8	107580380	107588482	-	1591	1	Psmd7
NM_018736	NM_018736	17535	chr9	14784654	14837126	+	5744	1	Mre11a
NM_024478	NM_024478	17713	chr5	36465185	36474077	+	3332	1	Grpel1
NM_008636	NM_008636	17764	chr4	124802549	124849800	+	7618	1	Mtf1
NM_008637	NM_008637	17766	chr5	140331922	140338135	+	932	1	Nudt1
NM_001164190	NM_001164190	17772	chrX	71210767	71315295	+	3471	1	Mtm1
NM_001161824	NM_001161824	17827	chr3	89209081	89214335	-	1509	1	Mtx1
NM_144514	NM_144514	17846	chr11	22899728	22982284	-	813	1	Commd1
NM_008682	NM_008682	17997	chr10	92684745	92722418	-	3516	1	Nedd1
NM_008705	NM_008705	18103	chr11	93949814	93956256	-	1002	1	Nme2
NM_010926	NM_010926	18117	chr8	120653914	120668112	-	4926	1	Emc8
NM_010936	NM_010936	18171	chr16	38248349	38294824	-	2516	1	Nr1i2
NM_010948	NM_010948	18221	chr4	133532542	133546027	-	1337	1	Nudc
NM_011051	NM_011051	18570	chr13	74303121	74317326	-	1516	1	Pdcd6
NM_011069	NM_011069	18632	chr3	96635430	96645381	+	2433	1	Pex11b
NM_008846	NM_008846	18719	chr19	24294796	24555827	-	2510	1	Pip5k1b
NM_008866	NM_008866	18777	chr1	4807893	4846735	+	2422	1	Lypla1
NM_172695	NM_172695	18786	chr4	94565139	94603247	-	6799	1	Plaa
NM_011112	NM_011112	18789	chr12	105784702	105838943	+	4484	1	Papola
NM_144828	NM_144828	19049	chr11	98348406	98357796	+	1990	1	Ppp1r1b
NM_025283	NM_025283	19070	chr1	55131245	55154899	+	2816	1	Mob4
NM_008926	NM_008926	19092	chr5	98929773	99037079	-	4675	1	Prkg2
NM_013637	NM_013637	19118	chr16	10796332	10796823	-	396	1	Prm1
NM_011181	NM_011181	19158	chr7	45806637	45814316	-	2513	1	Cyth2
NM_008950	NM_008950	19184	chr11	106256185	106263112	+	1264	1	Psmc5
NM_011192	NM_011192	19192	chr11	101316251	101323530	+	2606	1	Psme3
NM_008968	NM_008968	19223	chr2	167203196	167240537	-	1739	1	Ptgis
NM_008996	NM_008996	19324	chr11	20201602	20226856	+	2649	1	Rab1a
NM_029391	NM_029391	19342	chr7	27168433	27178883	-	1160	1	Rab4b
NM_023042	NM_023042	19691	chr6	142361376	142387087	-	3372	1	Recql
NM_009057	NM_009057	19729	chr3	89268246	89270570	-	1014	1	Slc50a1
NM_009059	NM_009059	19732	chr17	33929894	33937687	+	2920	1	Rgl2
NM_009070	NM_009070	19826	chr17	24414675	24425897	+	1911	1	Rnps1
NM_011291	NM_011291	19989	chr1	16101296	16104433	-	924	1	Rpl7
NM_016959	NM_016959	20091	chr3	86137940	86142668	-	935	1	Rps3a1
NM_176785	NM_176785	20170	chr19	46003478	46006173	+	2693	1	Hps6
NM_011307	NM_011307	20184	chr13	55027880	55100295	-	2914	1	Uimc1
NM_001252313	NM_001252313	20185	chr11	62316426	62438515	-	8805	1	Ncor1
NM_011329	NM_011329	20290	chr11	82176666	82179812	-	500	1	Ccl1
NM_009171	NM_009171	20425	chr11	60788897	60811265	-	2051	1	Shmt1
NM_009191	NM_009191	20480	chr7	101663768	101790168	+	4474	1	Clpb
NM_009225	NM_009225	20638	chr2	130171636	130179364	-	1112	1	Snrpb
NM_009227	NM_009227	20643	chr1	133603871	133610280	-	485	1	Snrpe
NM_011492	NM_011492	20869	chr10	80115803	80130685	+	2557	1	Stk11
NM_016665	NM_016665	20892	chr11	120710941	120713767	-	629	1	Stra13
NM_011499	NM_011499	20901	chr6	137735082	137751930	+	2632	1	Strap
NM_009304	NM_009304	20973	chr11	117809667	117814286	+	1518	1	Syngr2
NM_009331	NM_009331	21414	chr11	52252283	52282595	-	2571	1	Tcf7
NM_009352	NM_009352	21749	chr1	15805646	15844052	+	2256	1	Terf1
NM_011571	NM_011571	21754	chr4	43442277	43448075	+	3608	1	Tesk1
NM_011596	NM_011596	21871	chr5	124629052	124724455	+	5323	1	Atp6v0a2
NM_009386	NM_009386	21872	chr7	65296165	65371244	-	7024	1	Tjp1
NM_011623	NM_011623	21973	chr11	98992947	99024189	-	5179	1	Top2a
NM_019803	NM_019803	22213	chr10	77622321	77645990	+	1974	1	Ube2g2
NM_009498	NM_009498	22319	chr4	151047305	151057953	-	2108	1	Vamp3
NM_009507	NM_009507	22346	chr6	113624021	113631633	+	2725	1	Vhl
NM_011703	NM_011703	22354	chr9	121642716	121672954	+	4887	1	Vipr1
NM_001163633	NM_001163633	22422	chr15	85535437	85580729	-	3404	1	Wnt7b
NM_009531	NM_009531	22591	chr6	91489307	91515888	-	3614	1	Xpc
NM_009551	NM_009551	22682	chr19	21272278	21286840	+	7377	1	Zfand5
NM_011752	NM_011752	22687	chr9	46273064	46282642	+	2967	1	Zpr1
NM_009561	NM_009561	22719	chr7	24291046	24299549	-	2338	1	Zfp61
NM_009584	NM_009584	22791	chr5	21757277	21785165	-	2018	1	Dnajc2
NM_011787	NM_011787	23802	chr8	93971588	94012640	-	3662	1	Amfr
NM_022011	NM_022011	23894	chr13	100468577	100492609	-	1689	1	Gtf2h2
NM_011830	NM_011830	23918	chr9	108560501	108565566	+	1609	1	Impdh2
NM_011871	NM_011871	23992	chr2	76629937	76647994	-	1544	1	Prkra
NM_011878	NM_011878	24001	chr17	3397207	3519397	+	6098	1	Tiam2
NM_011884	NM_011884	24018	chr4	33310311	33502614	+	4139	1	Rngtt
NR_028355	NR_028355	24068	chr18	36667187	36670311	-	1083	1	Sra1
NM_020024	NM_020024	24075	chr7	105742894	105744338	-	750	1	Taf10
NM_001163797	NM_001163797	24135	chr5	138603652	138619743	-	4717	1	Zfp68
NM_001163672	NM_001163672	26420	chr11	49846751	49886421	+	4668	1	Mapk9
NM_011959	NM_011959	26429	chr5	22486489	22550331	-	2043	1	Orc5
NM_012010	NM_012010	26905	chrX	94188709	94212651	-	3573	1	Eif2s3x
NM_012012	NM_012012	26909	chr1	175880778	175911396	+	5489	1	Exo1
NM_012023	NM_012023	26931	chr12	110485739	110583074	+	4221	1	Ppp2r5c
NM_001253897	NM_001253897	26940	chr9	22072246	22085427	-	1654	1	Ecsit
NM_012035	NM_012035	26946	chr13	56773098	56895789	-	3536	1	Trpc7
NM_012037	NM_012037	26949	chr11	101458748	101466199	-	2724	1	Vat1
NM_012052	NM_012052	27050	chr7	99477897	99483709	-	1869	1	Rps3
NM_013719	NM_013719	27103	chr2	118388617	118475234	+	5172	1	Eif2ak4
NM_013726	NM_013726	27214	chr5	8396969	8422716	-	2430	1	Dbf4
NM_013790	NM_013790	27416	chr16	20331304	20426394	-	5778	1	Abcc5
NM_033568	NM_033568	27681	chr11	96034917	96047405	+	937	1	Snf8
NM_022408	NM_022408	27886	chr16	17900709	17911348	-	2809	1	Dgcr14
NM_001253843	NM_001253843	28000	chr19	10895231	10909559	+	6200	1	Prpf19
NM_001025365	NM_001025365	28010	chr4	147860778	147868719	-	1801	1	Miip
NM_138589	NM_138589	28018	chr7	122067198	122082199	+	4822	1	Ubfd1
NM_138599	NM_138599	28185	chr16	57121714	57154530	+	3764	1	Tomm70a
NM_013900	NM_013900	30060	chr16	31878810	31899019	+	4114	1	Mfi2
NM_013908	NM_013908	30839	chr2	25500778	25505470	+	2348	1	Fbxw5
NM_013909	NM_013909	30840	chr15	76535728	76538746	-	1703	1	Fbxl6
NM_021053	NM_021053	30936	chr4	59905899	59915056	-	2054	1	Slc46a2
NM_015769	NM_015769	50505	chr16	13109736	13152009	+	6690	1	Ercc4
NM_025305	NM_025305	50529	chr11	115604151	115607624	+	1317	1	Mrps7
NM_015807	NM_015807	50773	chr11	115490426	115491814	-	797	1	Nt5c
NM_015810	NM_015810	50776	chr11	106768204	106779537	-	1567	1	Polg2
NM_134257	NM_134257	50780	chr4	62619672	62703019	+	3719	1	Rgs3
NM_015827	NM_015827	50797	chr9	98563731	98588375	+	3019	1	Copb2
NM_016671	NM_016671	50931	chr8	84030286	84042575	-	2642	1	Il27ra
NR_027802	NR_027802	50994	chr7	45367233	45367948	+	715	1	Mtag2
NR_027630	NR_027630	51960	chr1	57955101	57969524	-	2640	1	Kctd18
NM_026504	NM_026504	52064	chr5	115279702	115296972	+	1992	1	Coq5
NM_033560	NM_033560	52348	chr8	40511783	40551134	+	6366	1	Vps37a
NM_172567	NM_172567	52686	chr11	105126425	105141146	+	2608	1	Mettl2
NM_026559	NM_026559	52700	chr11	72207554	72210487	+	1440	1	Txndc17
NM_026828	NM_026828	52838	chr2	26348118	26352110	-	2914	1	Dnlz
NM_028043	NM_028043	52846	chr1	39535802	39546877	+	3157	1	Cnot11
NM_016916	NM_016916	53619	chr2	157556362	157566361	-	2076	1	Blcap
NM_016912	NM_016912	53886	chr5	92006074	92043042	-	4050	1	Cdkl2
NM_017407	NM_017407	54141	chr11	78301591	78322454	+	3796	1	Spag5
NM_019425	NM_019425	54342	chr14	45376421	45388796	-	2528	1	Gnpnat1
NM_018750	NM_018750	54354	chr1	131176410	131245178	-	3397	1	Rassf5
NM_019434	NM_019434	54387	chr10	76468971	76515857	+	6352	1	Mcm3ap
NM_019437	NM_019437	54391	chr19	17394043	17401349	+	2476	1	Rfk
NM_019455	NM_019455	54486	chr6	65117293	65144730	-	3290	1	Hpgds
NM_133991	NM_133991	54632	chrX	8238668	8252406	-	3410	1	Ftsj1
NM_018807	NM_018807	54711	chr2	153227769	153241358	-	5402	1	Plagl2
NM_019479	NM_019479	55927	chr1	91411483	91413222	-	1329	1	Hes6
NM_018796	NM_018796	55949	chr1	63176831	63180486	+	1925	1	Eef1b2
NM_019480	NM_019480	55960	chr15	44619641	44641026	+	1554	1	Ebag9
NM_019491	NM_019491	56044	chr13	17880575	17944217	-	2655	1	Rala
NM_019580	NM_019580	56209	chr7	118688558	118705738	-	1521	1	Gde1
NM_021299	NM_021299	56248	chr19	29020832	29047902	-	2744	1	Ak3
NM_019814	NM_019814	56295	chr9	121848560	121858000	-	1867	1	Higd1a
NM_019826	NM_019826	56357	chr2	118862000	118881357	+	2053	1	Ivd
NM_019694	NM_019694	56384	chr5	33741352	33782704	-	3464	1	Letm1
NM_019797	NM_019797	56404	chr9	65828926	65908794	-	7144	1	Trip4
NM_019719	NM_019719	56424	chr17	25830636	25833361	-	1663	1	Stub1
NM_019780	NM_019780	56433	chr5	122354413	122363287	+	969	1	Vps29
NM_019673	NM_019673	56456	chr3	32708546	32726971	+	1953	1	Actl6a
NM_019654	NM_019654	56468	chr17	87107679	87137588	+	4392	1	Socs5
NM_019951	NM_019951	56529	chr7	80915379	80947550	-	1105	1	Sec11a
NM_019961	NM_019961	56535	chr10	13523945	13553142	-	2289	1	Pex3
NM_019986	NM_019986	56541	chr13	64161866	64186537	+	2557	1	Habp4
NM_031172	NM_031172	56631	chr11	58963781	58971729	+	1671	1	Trim17
NM_019922	NM_019922	56693	chr9	114375131	114390712	-	1705	1	Crtap
NM_001039386	NM_001039386	56876	chr2	25054379	25062881	+	2915	1	Nsmf
NM_020329	NM_020329	57170	chr2	30392254	30400529	+	2241	1	Dolpp1
NM_020514	NM_020514	57271	chr14	52450393	52451402	+	1007	1	Olfr1509
NM_020603	NM_020603	57315	chr17	33940723	33949695	+	2147	1	Wdr46
NR_003522	NR_003522	57742	chr5	30950066	30955095	+	1347	1	Abhd1
NM_178873	NM_178873	57869	chr6	39573876	39588769	+	3529	1	Adck2
NM_016715	NM_016715	57914	chr5	109554709	109558993	-	1317	1	Crlf2
NM_001167730	NM_001167730	58186	chr6	112619851	112696670	-	2685	1	Rad18
NM_021448	NM_021448	58523	chr18	24603961	24638830	+	2765	1	Elp2
NM_021522	NM_021522	59025	chr18	9993615	10030149	-	4167	1	Usp14
NM_021537	NM_021537	59041	chr1	93620751	93635727	-	3240	1	Stk25
NM_021556	NM_021556	59054	chr13	118380110	118387252	-	1583	1	Mrps30
NM_021789	NM_021789	60409	chr9	44403759	44407548	-	1161	1	Trappc4
NM_021782	NM_021782	60505	chr3	37222759	37232636	-	3083	1	Il21
NM_022409	NM_022409	63872	chr7	19577287	19580656	+	1525	1	Zfp296
NM_022022	NM_022022	63958	chr4	149328416	149426631	-	5479	1	Ube4b
NM_022415	NM_022415	64292	chr2	30889471	30903297	-	3642	1	Ptges
NR_110957	NR_110957	64436	chr2	26396249	26409219	-	4243	1	Inpp5e
NM_019752	NM_019752	64704	chr6	83051267	83054571	-	1714	1	Htra2
NM_022888	NM_022888	64931	chr9	14900023	14903951	-	1303	1	Izumo1r
NM_022981	NM_022981	65020	chr7	12834810	12850584	+	3539	1	Zfp110
NM_001039126	NM_001039126	65247	chr1	91540565	91559590	+	5964	1	Asb1
NM_025314	NM_025314	66044	chr2	144599953	144768747	+	1275	1	Dtd1
NM_025321	NM_025321	66052	chr1	171129157	171150603	-	1171	1	Sdhc
NM_001252444	NM_001252444	66053	chr16	17086556	17111252	-	2304	1	Ppil2
NM_025323	NM_025323	66055	chr12	4817608	4827659	+	1110	1	Sf3b6
NM_178374	NM_178374	66069	chr9	56950924	56983199	+	1327	1	Snupn
NM_023153	NM_023153	66070	chr9	14500619	14510620	+	1143	1	Cwc15
NM_025339	NM_025339	66079	chr9	123021326	123023491	+	1040	1	Tmem42
NM_001190264	NM_001190264	66128	chr13	100735940	100744659	-	704	1	Mrps36
NM_025377	NM_025377	66140	chr11	87109261	87122974	+	1343	1	Ska2
NM_025419	NM_025419	66202	chr9	122945089	122951000	-	3356	1	1110059G10Rik
NM_001013577	NM_001013577	66209	chr4	59769647	59783855	-	3209	1	Inip
NM_025440	NM_025440	66242	chr14	20391231	20393555	-	561	1	Mrps16
NM_025471	NM_025471	66291	chr4	34768672	34778337	-	921	1	Smim8
NM_001136270	NM_001136270	66300	chr7	16272013	16273692	-	1677	1	Inafm1
NM_025476	NM_025476	66302	chr4	19575066	19606932	+	1863	1	Rmdn1
NM_025482	NM_025482	66314	chr2	181497142	181517962	+	3612	1	Tpd52l2
NM_025488	NM_025488	66323	chr12	110667689	110682619	-	946	1	1700001K19Rik
NM_025510	NM_025510	66358	chr11	67037880	67052618	-	1485	1	Adprm
NM_025513	NM_025513	66362	chr4	45316630	45320603	-	1028	1	Exosc3
NM_183256	NM_183256	66379	chr15	99725618	99728136	+	719	1	Cox14
NM_025529	NM_025529	66387	chr19	4000580	4002102	+	780	1	Nudt8
NM_023211	NM_023211	66477	chr19	47083471	47090625	-	335	1	Usmg5
NM_025589	NM_025589	66483	chr12	69182734	69184067	-	513	1	Rpl36al
NM_025607	NM_025607	66510	chr6	72359714	72362381	-	1376	1	Rnf181
NM_025623	NM_025623	66536	chr4	53011924	53022059	+	1499	1	Nipsnap3b
NM_023220	NM_023220	66552	chr2	126890395	126933235	-	5595	1	Sppl2a
NM_025645	NM_025645	66585	chr4	130360132	130390030	+	1576	1	Snrnp40
NM_025679	NM_025679	66641	chr3	102995740	103003914	+	2791	1	Sike1
NM_025689	NM_025689	66658	chr9	109082496	109093363	+	2391	1	Ccdc51
NM_025692	NM_025692	66663	chr9	104046588	104063121	-	2388	1	Uba5
NM_025697	NM_025697	66674	chr14	61531851	61556886	-	4137	1	Spryd7
NM_025710	NM_025710	66694	chr13	30540312	30545316	-	1309	1	Uqcrfs1
NM_025736	NM_025736	66736	chr15	43477229	43527777	+	1232	1	Emc2
NR_015555	NR_015555	66752	chr5	136919146	136937109	+	3966	1	4933404O12Rik
NR_027843	NR_027843	66779	chr16	18209686	18213533	-	1506	1	4933432I09Rik
NM_133795	NM_133795	66827	chr11	43730006	43747973	-	1422	1	Ttc1
NM_025811	NM_025811	66866	chr19	56548261	56598846	+	3921	1	Nhlrc2
NM_024182	NM_024182	66878	chr18	12128850	12157367	+	3646	1	Riok3
NM_025828	NM_025828	66890	chr13	55343833	55362783	-	4305	1	Lman2
NM_025839	NM_025839	66911	chr16	4939111	4941028	+	1272	1	Nudt16l1
NM_025877	NM_025877	66972	chr17	57043711	57059863	-	3350	1	Slc25a23
NM_028190	NM_028190	66978	chr17	26252910	26285506	+	4965	1	Luc7l
NM_024434	NM_024434	66988	chr5	45493374	45512691	+	2252	1	Lap3
NM_025914	NM_025914	67019	chr10	89711973	89732295	-	1690	1	Actr6
NM_024188	NM_024188	67041	chr15	4026428	4155344	+	3463	1	Oxct1
NM_025939	NM_025939	67054	chr5	76951411	76967505	+	2367	1	Paics
NM_025945	NM_025945	67065	chr14	70438748	70443471	-	2038	1	Polr3d
NM_001164217	NM_001164217	67067	chr2	156144153	156145794	+	461	1	Romo1
NM_025954	NM_025954	67078	chr17	24470473	24471596	+	1028	1	Pgp
NM_025959	NM_025959	67089	chr14	45329824	45349071	+	1548	1	Psmc6
NM_025963	NM_025963	67097	chr17	27630429	27635242	-	566	1	Rps10
NM_025970	NM_025970	67106	chr4	129336026	129347029	+	651	1	Zbtb8os
NM_025983	NM_025983	67126	chr2	174461075	174464101	-	409	1	Atp5e
NM_025988	NM_025988	67131	chr11	103101688	103112199	+	2064	1	Acbd4
NR_045040	NR_045040	67194	chr5	23850597	23855033	+	1366	1	2700038G22Rik
NM_144882	NM_144882	67198	chr1	57774861	57948397	+	3916	1	Spats2l
NM_026031	NM_026031	67205	chr4	124678764	124693554	-	943	1	Utp11l
NM_026032	NM_026032	67207	chr8	25785591	25803975	+	2354	1	Lsm1
NM_026041	NM_026041	67223	chr1	186721087	186749358	-	1205	1	Rrp15
NM_001042556	NM_001042556	67239	chr10	40223246	40246979	-	1818	1	Rpf2
NM_026058	NM_026058	67260	chr8	4493405	4526079	+	3655	1	Cers4
NM_024197	NM_024197	67273	chr1	92439719	92473758	-	1197	1	Ndufa10
NM_026073	NM_026073	67286	chr5	136908150	136913244	+	904	1	Ift22
NM_026111	NM_026111	67369	chr7	19140217	19149196	-	2091	1	Qpctl
NM_023333	NM_023333	67373	chr6	41030268	41035509	-	2135	1	2210010C04Rik
NM_026120	NM_026120	67383	chr19	18670780	18704792	+	2084	1	Carnmt1
NM_026165	NM_026165	67453	chr18	31580168	31609902	-	4361	1	Slc25a46
NM_026175	NM_026175	67465	chr11	4160354	4182541	+	4898	1	Sf3a1
NM_001014974	NM_001014974	67534	chr1	74661754	74697973	+	4231	1	Ttll4
NM_026253	NM_026253	67580	chr14	32991382	33015292	+	2582	1	Lrrc18
NM_026263	NM_026263	67593	chr5	114853714	114883879	+	2027	1	4930519G04Rik
NM_026276	NM_026276	67618	chr9	4294793	4309494	-	2862	1	Aasdhppt
NM_001163628	NM_001163628	67636	chr6	145211134	145216542	+	1618	1	Lyrm5
NM_026302	NM_026302	67665	chr18	60526221	60558762	+	3699	1	Dctn4
NM_026318	NM_026318	67693	chr2	121457088	121458440	+	598	1	Hypk
NM_026340	NM_026340	67724	chr15	34495311	34530653	+	3285	1	Pop1
NM_026344	NM_026344	67728	chr4	117888643	117892003	-	2518	1	Dph2
NM_026358	NM_026358	67749	chr3	51388413	51396547	-	1224	1	Mgarp
NM_026368	NM_026368	67770	chr4	94500079	94556796	-	2101	1	Caap1
NM_026378	NM_026378	67789	chr9	108569892	108572771	+	1723	1	Dalrd3
NM_026396	NM_026396	67832	chr15	10474779	10485937	-	2642	1	Brix1
NM_026401	NM_026401	67840	chr14	57826239	57828745	+	2317	1	Mrpl57
NM_026410	NM_026410	67849	chr19	6085097	6091773	+	1898	1	Cdca5
NM_026423	NM_026423	67873	chr8	84250576	84257324	-	2142	1	Mri1
NM_026425	NM_026425	67877	chr2	145903241	145916425	+	1164	1	Naa20
NM_026432	NM_026432	67887	chr8	34154563	34170847	+	1891	1	Saraf
NM_001083882	NM_001083882	67912	chr17	14943184	14945939	+	2753	1	1600012H06Rik
NM_026472	NM_026472	67949	chr1	118321843	118333831	+	1885	1	Nifk
NM_026474	NM_026474	67955	chr14	79587691	79629755	+	1936	1	Sugt1
NM_133692	NM_133692	67967	chr7	100082113	100121500	-	2988	1	Pold3
NM_026484	NM_026484	67974	chr18	9314044	9450150	-	4005	1	Ccny
NM_026505	NM_026505	68010	chr18	3507957	3516404	+	5035	1	Bambi
NM_026506	NM_026506	68011	chr6	86371540	86378902	+	387	1	Snrpg
NM_026515	NM_026515	68026	chr9	65890323	65903551	+	2381	1	2810417H13Rik
NM_026531	NM_026531	68048	chr7	78895927	78908833	+	2574	1	Aen
NM_026534	NM_026534	68053	chr4	6191105	6219788	+	4725	1	Ubxn2b
NM_026536	NM_026536	68055	chr12	69724962	69744658	+	1478	1	Atp5s
NM_026546	NM_026546	68073	chr15	31602116	31617535	+	1159	1	Fam173b
NM_026551	NM_026551	68087	chr11	102994056	103017147	-	1707	1	Dcakd
NM_001102650	NM_001102650	68106	chr11	100429352	100441089	-	1389	1	Nt5c3b
NM_001081181	NM_001081181	68115	chr1	57406548	57415958	+	1318	1	9430016H08Rik
NM_023873	NM_023873	68121	chr9	99243468	99300403	+	2559	1	Cep70
NM_026578	NM_026578	68147	chr3	129824912	129831396	-	1262	1	Gar1
NM_026598	NM_026598	68177	chr14	61339763	61360445	-	2071	1	Ebpl
NM_024219	NM_024219	68196	chr8	119344538	119348929	+	1159	1	Hsbp1
NM_026616	NM_026616	68209	chr19	5601873	5602959	+	640	1	Rnaseh2c
NM_026633	NM_026633	68241	chr17	25863698	25868738	-	809	1	Fam195a
NM_026654	NM_026654	68276	chr4	116804003	116807559	-	1998	1	Toe1
NM_197982	NM_197982	68278	chr8	83715177	83723351	+	1646	1	Ddx39
NM_146171	NM_146171	68298	chr6	125168007	125191586	-	4480	1	Ncapd2
NM_026696	NM_026696	68364	chr6	72347317	72353160	+	4628	1	0610030E20Rik
NM_023464	NM_023464	68475	chr2	25271039	25272418	-	859	1	Ssna1
NM_026738	NM_026738	68480	chr13	49202951	49216026	-	796	1	1110007C09Rik
NM_026744	NM_026744	68499	chr6	83109108	83109932	+	615	1	Mrpl53
NM_001134646	NM_001134646	68512	chr4	45105210	45108113	-	681	1	Tomm5
NM_024227	NM_024227	68611	chr17	26123503	26126613	+	1058	1	Mrpl28
NM_026785	NM_026785	68612	chr2	164769929	164772902	+	923	1	Ube2c
NM_178614	NM_178614	68653	chr15	84192233	84214303	+	1656	1	Samm50
NM_024229	NM_024229	68671	chr11	120610087	120617890	-	1819	1	Pcyt2
NR_040713	NR_040713	68697	chr9	64049829	64054100	+	774	1	1110036E04Rik
NM_001159906	NM_001159906	68818	chr1	75168646	75171626	+	1188	1	Zfand2b
NM_133701	NM_133701	68879	chr2	181601319	181655661	+	3032	1	Prpf6
NR_045821	NR_045821	69004	chr5	138264045	138266661	+	738	1	6330418K02Rik
NM_026908	NM_026908	69008	chr14	59440981	59548903	+	3024	1	Cab39l
NM_026912	NM_026912	69024	chr19	6119404	6128215	-	1531	1	Snx15
NM_027314	NM_027314	69104	chr19	37207545	37224457	+	4105	1	March5
NM_197989	NM_197989	69109	chr11	78750506	78751729	-	1221	1	Fam58b
NR_040417	NR_040417	69120	chr15	89071198	89075854	-	650	1	1810021B22Rik
NM_001099674	NM_001099674	69126	chr3	14606289	14611256	-	395	1	1810022K09Rik
NM_026967	NM_026967	69159	chr15	98877760	98881414	-	1203	1	Rhebl1
NM_026968	NM_026968	69161	chr2	157367594	157396763	+	1102	1	Manbal
NM_026982	NM_026982	69186	chr11	69838525	69839558	+	425	1	Tmem256
NM_001093752	NM_001093752	69207	chr3	158010493	158036639	-	3071	1	Srsf11
NM_026995	NM_026995	69225	chr8	11497568	11513286	+	1346	1	Carkd
NM_026999	NM_026999	69234	chr7	127418966	127422034	-	1011	1	Zfp688
NM_027007	NM_027007	69256	chr18	23954688	23964670	+	5480	1	Zfp397
NM_027016	NM_027016	69276	chr3	30792876	30821263	+	3956	1	Sec62
NR_045475	NR_045475	69279	chr8	61281522	61288872	-	560	1	1700001D01Rik
NR_038077	NR_038077	69303	chr14	66295329	66297129	-	766	1	1700001G11Rik
NM_001038592	NM_001038592	69367	chr1	143739568	143749678	+	3597	1	Glrx2
NM_023514	NM_023514	69527	chr1	42851233	42905683	+	1406	1	Mrps9
NM_027103	NM_027103	69528	chr8	116969599	116978943	-	2966	1	1700030J22Rik
NR_045495	NR_045495	69603	chr13	99076528	99087921	-	712	1	2310020H05Rik
NM_027182	NM_027182	69716	chr13	73912462	73937767	-	2252	1	Trip13
NM_177561	NM_177561	69727	chr5	74000038	74068411	-	3214	1	Usp46
NM_027194	NM_027194	69742	chr8	25017211	25023260	+	1275	1	Tm2d2
NR_036588	NR_036588	69794	chr8	103343878	103347534	-	486	1	1600027J07Rik
NM_172402	NM_172402	69906	chr15	39094191	39112716	-	2936	1	Slc25a32
NM_027264	NM_027264	69930	chr7	43296523	43313261	-	4183	1	Zfp715
NR_038009	NR_038009	69941	chr1	64679869	64690659	-	711	1	2810408I11Rik
NM_024274	NM_024274	69955	chr13	36117643	36537595	+	1887	1	Fars2
NM_027334	NM_027334	70152	chr15	100304817	100314348	+	1879	1	Mettl7a1
NM_027338	NM_027338	70160	chr8	22192860	22218597	+	1261	1	Vps36
NM_001285826	NM_001285826	70225	chr1	58430993	58445486	-	1412	1	Ppil3
NM_172404	NM_172404	70266	chr2	30185131	30205699	-	1908	1	Ccbl1
NM_146252	NM_146252	70296	chr2	30133871	30152013	+	3456	1	Tbc1d13
NM_027400	NM_027400	70361	chr18	65980739	66002635	-	3560	1	Lman1
NR_028286	NR_028286	70371	chr2	132490728	132524057	+	843	1	1700026D11Rik
NM_027518	NM_027518	70713	chr14	45219717	45280976	+	2435	1	Gpr137c
NM_001289527	NM_001289527	70797	chr5	3689999	3803124	-	6622	1	Ankib1
NR_038162	NR_038162	70957	chr2	14070333	14073934	-	798	1	Stamos
NM_027661	NM_027661	71066	chr1	56636051	56637451	-	1398	1	Hsfy2
NM_183294	NM_183294	71091	chr12	69746848	69790707	-	1677	1	Cdkl1
NM_027698	NM_027698	71151	chr7	119783826	119794058	-	3558	1	Eri2
NR_033641	NR_033641	71296	chr8	92326031	92356120	-	1238	1	Crnde
NM_027760	NM_027760	71323	chr6	145808383	145817584	+	1727	1	Rassf8
NM_178381	NM_178381	71345	chr7	141101219	141117806	-	2986	1	Ano9
NM_001168373	NM_001168373	71472	chr9	108490676	108502337	+	4677	1	Usp19
NM_001141981	NM_001141981	71684	chr2	51924449	51935009	-	2051	1	Rbm43
NM_001037493	NM_001037493	71699	chr6	90619246	90646412	+	2213	1	Slc41a3
NM_001163579	NM_001163579	71710	chr3	14533788	14568303	+	5654	1	Lrrcc1
NM_027890	NM_027890	71733	chr10	75636619	75644008	-	3238	1	Susd2
NM_027895	NM_027895	71742	chr9	57589452	57596233	+	2808	1	Ulk3
NM_170591	NM_170591	71844	chr14	60219468	60251378	-	2377	1	Nupl1
NM_027959	NM_027959	71853	chr12	17266595	17284770	+	2110	1	Pdia6
NM_027985	NM_027985	71890	chr4	148140490	148145704	+	1222	1	Mad2l2
NM_028007	NM_028007	71927	chr8	85717557	85840949	-	3335	1	Itfg1
NM_024248	NM_024248	71941	chr8	11514017	11550771	-	1833	1	Cars2
NM_183088	NM_183088	71970	chr5	129895723	129903622	+	2485	1	Zbed5
NM_028070	NM_028070	72041	chr5	136138781	136141614	+	1708	1	Alkbh4
NM_001177887	NM_001177887	72058	chr16	96361757	96404030	+	1879	1	Igsf5
NR_024068	NR_024068	72091	chr2	26637176	26640244	-	738	1	Snhg7
NR_029440	NR_029440	72093	chr8	70776862	70777606	+	744	1	2010320M18Rik
NM_028099	NM_028099	72102	chr6	85942269	85961667	-	6423	1	Dusp11
NM_028106	NM_028106	72114	chr13	95324825	95337842	+	2303	1	Zbed3
NM_029839	NM_029839	72133	chr19	57452906	57488908	+	4289	1	Trub1
NM_153780	NM_153780	72139	chr8	129216354	129234046	-	1769	1	2610044O15Rik8
NM_001252448	NM_001252448	72149	chr11	106162974	106193603	-	2528	1	Strada
NM_028128	NM_028128	72151	chr5	117379145	117389023	-	1717	1	Rfc5
NM_028145	NM_028145	72184	chr7	99466004	99474020	+	1943	1	Klhl35
NM_028150	NM_028150	72195	chr5	31514569	31526762	-	2670	1	Supt7l
NR_040689	NR_040689	72276	chr5	73268580	73284184	-	572	1	1700025M24Rik
NM_028193	NM_028193	72308	chr12	112959862	113000621	-	2735	1	Brf1
NM_028208	NM_028208	72351	chr19	23687400	23721129	+	2055	1	Ptar1
NM_028211	NM_028211	72357	chr5	114942202	114948540	+	1312	1	2210016L21Rik
NM_028283	NM_028283	72565	chr9	60794548	60880370	+	4407	1	Uaca
NM_028299	NM_028299	72612	chr8	60890451	60907572	+	1173	1	2700029M09Rik
NM_028300	NM_028300	72614	chr9	50617321	50625000	+	1251	1	Pih1d2
NM_028301	NM_028301	72615	chr16	4941415	4964237	-	2464	1	Anks3
NM_001159595	NM_001159595	72656	chr4	11202928	11254259	-	4647	1	Ints8
NM_028319	NM_028319	72672	chr19	40894705	40917947	+	6833	1	Zfp518a
NM_028335	NM_028335	72720	chr6	118427319	118455506	-	3653	1	Zfp248
NM_023685	NM_023685	72739	chr13	21387004	21402755	-	2591	1	Zkscan3
NM_182993	NM_182993	72961	chr7	45163921	45176139	+	2926	1	Slc17a7
NM_028420	NM_028420	73047	chr16	20619215	20621278	-	1278	1	Camk2n2
NM_028427	NM_028427	73067	chr8	64947185	64969037	+	1118	1	Tmem192
NR_036606	NR_036606	73399	chr2	158192008	158195734	+	587	1	1700060C20Rik
NM_001167909	NM_001167909	73412	chr13	19645079	19697760	-	1686	1	Nme8
NM_028536	NM_028536	73420	chr8	123840844	123860209	-	2667	1	Ccsap
NM_028636	NM_028636	73744	chr9	57130777	57142210	+	3193	1	Man2c1
NM_028637	NM_028637	73747	chr2	132690283	132751055	+	1466	1	1110034G24Rik
NM_028665	NM_028665	73845	chr7	92584183	92637142	-	2768	1	Ankrd42
NR_040544	NR_040544	73959	chr3	18468285	18480477	-	642	1	4930433B08Rik
NR_028267	NR_028267	74015	chr8	71708387	71725681	-	3372	1	Fcho1
NM_001159599	NM_001159599	74035	chr4	152039321	152060038	+	3728	1	Nol9
NM_001039184	NM_001039184	74081	chr1	155844964	155973255	-	13267	1	Cep350
NM_024258	NM_024258	74112	chr16	87454985	87483513	+	2899	1	Usp16
NM_023738	NM_023738	74153	chr9	107975567	107984056	+	3136	1	Uba7
NM_001290449	NM_001290449	74164	chr4	40970906	41013873	+	4864	1	Nfx1
NM_028805	NM_028805	74187	chr8	95081201	95099874	+	3403	1	Katnb1
NM_028838	NM_028838	74249	chr9	110951545	110984064	+	3644	1	Lrrc2
NR_108037	NR_108037	74303	chr15	77084398	77096314	+	1087	1	1700109K24Rik
NM_028868	NM_028868	74322	chr18	74216212	74221491	+	2520	1	Cxxc1
NM_028873	NM_028873	74330	chr10	128805676	128819446	+	4220	1	Dnajc14
NR_027913	NR_027913	74341	chr11	69803669	69806038	+	2369	1	G630025P09Rik
NM_029774	NM_029774	74410	chr2	35751226	35979624	-	3180	1	Ttll11
NM_028955	NM_028955	74466	chr7	120982509	121014787	+	1873	1	4933427G17Rik
NM_028965	NM_028965	74479	chr11	96767549	96777555	-	2570	1	Snx11
NM_029023	NM_029023	74617	chr11	88924020	88955442	-	2059	1	Scpep1
NM_029037	NM_029037	74653	chr8	25980604	25994121	-	3594	1	Pomk
NM_053272	NM_053272	74754	chr4	106561038	106589113	+	4017	1	Dhcr24
NR_040613	NR_040613	74945	chr2	155547040	155556930	-	625	1	Acss2os
NM_001164367	NM_001164367	74998	chr19	59902884	59943654	-	5356	1	Rab11fip2
NM_029144	NM_029144	75015	chr3	146646259	146651317	-	1010	1	4930503B20Rik
NM_133803	NM_133803	75221	chr19	4907229	4928287	-	2663	1	Dpp3
NM_001098237	NM_001098237	75291	chr19	8802530	8804854	+	2033	1	Zbtb3
NR_040703	NR_040703	75357	chr5	34118740	34135339	+	1071	1	4930557J02Rik
NM_029280	NM_029280	75422	chr2	69871195	69885615	-	962	1	Mettl5
NM_027532	NM_027532	75430	chr7	101896331	101899545	+	877	1	Anapc15
NM_029366	NM_029366	75620	chr8	70513396	70523180	-	1209	1	Kxd1
NM_175224	NM_175224	75624	chr3	138458960	138489382	-	2536	1	Metap1
NR_045979	NR_045979	75630	chr10	110801174	110896507	-	607	1	1700020G17Rik
NR_040568	NR_040568	75636	chr16	59466872	59469238	-	382	1	1700022E09Rik
NM_001081309	NM_001081309	75669	chr9	105642995	105687655	+	4862	1	Pik3r4
NM_029418	NM_029418	75758	chr15	58022271	58034294	-	1300	1	9130401M01Rik
NR_045381	NR_045381	75795	chr18	32663642	32837287	-	1611	1	4930455D15Rik
NM_080289	NM_080289	76238	chr4	44981394	44990734	+	1270	1	Grhpr
NM_029746	NM_029746	76332	chr8	124520767	124552007	+	2804	1	Cog2
NM_029608	NM_029608	76426	chr2	172472554	172474316	+	645	1	Fam209
NM_178396	NM_178396	76459	chr9	66713686	66766845	+	3703	1	Car12
NM_029624	NM_029624	76483	chr17	25579174	25662826	+	1848	1	Lmf1
NM_029631	NM_029631	76491	chr9	106448640	106452918	+	1469	1	Abhd14b
NM_175246	NM_175246	76793	chr4	125066693	125074043	+	2319	1	Snip1
NM_029762	NM_029762	76832	chr9	35560821	35570069	-	1637	1	Hyls1
NM_024273	NM_024273	76916	chr16	38497843	38522663	-	2068	1	Timmdc1
NR_027059	NR_027059	76972	chr11	117076783	117078955	+	598	1	Snhg20
NM_029835	NM_029835	77011	chr7	79660196	79698145	+	7172	1	Ticrr
NM_023854	NM_023854	77038	chr2	91265115	91277371	+	3349	1	Arfgap2
NM_198163	NM_198163	77407	chr5	115631987	115647158	+	2155	1	Rab35
NM_001135019	NM_001135019	77519	chr9	20495069	20521419	-	6262	1	Zfp266
NM_029934	NM_029934	77582	chr7	3677789	3693525	-	2870	1	Mboat7
NM_029936	NM_029936	77591	chr9	53098454	53248112	-	3348	1	Ddx10
NM_152825	NM_152825	77593	chr4	21776270	21837872	+	5987	1	Usp45
NM_029938	NM_029938	77605	chr11	6427226	6444443	-	1629	1	H2afv
NM_029963	NM_029963	77721	chr2	127587426	127603986	+	1420	1	Mrps5
NM_029998	NM_029998	77877	chr15	12808177	12824657	-	3963	1	6030458C11Rik
NM_023879	NM_023879	77945	chr14	52110903	52161339	+	5186	1	Rpgrip1
NR_038024	NR_038024	78170	chr10	86095854	86113585	+	560	1	4930486F22Rik
NM_030059	NM_030059	78240	chr2	148768618	148771497	-	601	1	Cst11
NM_023893	NM_023893	78376	chr17	35025973	35028016	-	933	1	Sapcd1
NM_133778	NM_133778	78408	chr16	20695057	20703036	+	2263	1	Fam131a
NM_175277	NM_175277	78653	chr6	83349484	83358392	+	524	1	Bola3
NM_183137	NM_183137	78777	chr11	120090522	120098731	-	2764	1	Enthd2
NM_153585	NM_153585	78893	chr9	114585874	114640200	-	2961	1	Cnot10
NM_030233	NM_030233	78935	chr7	46686108	46710651	-	4685	1	Saal1
NM_023260	NM_023260	79044	chr17	24895120	24896273	+	893	1	Mrps34
NM_024467	NM_024467	79233	chr8	95326136	95331950	-	4103	1	Zfp319
NM_001277340	NM_001277340	79459	chr12	55565205	55566896	+	1689	1	Aldoart2
NM_024471	NM_024471	79464	chr5	65391497	65410423	+	2871	1	Lias
NM_001160415	NM_001160415	80287	chr15	79892408	79908429	+	2448	1	Apobec3
NM_030564	NM_030564	80751	chr5	122850188	122868945	+	1946	1	Rnf34
NM_030743	NM_030743	81018	chr2	167492645	167516166	+	2991	1	Rnf114
NM_023755	NM_023755	81879	chr1	118627945	118685168	+	9253	1	Tfcp2l1
NM_133190	NM_133190	81905	chr7	3394117	3415605	+	1375	1	Cacng8
NM_031842	NM_031842	83797	chr15	99702287	99713995	+	3138	1	Smarcd1
NM_032004	NM_032004	83984	chr8	69902215	69903518	+	1301	1	Tssk6
NM_032007	NM_032007	83996	chr9	7367670	7388026	-	1985	1	Mmp1b
NM_145125	NM_145125	93871	chr16	95992092	96082428	-	8503	1	Brwd1
NM_153516	NM_153516	94044	chr6	120836230	120892842	+	6924	1	Bcl2l13
NM_053164	NM_053164	94067	chr19	45005014	45006442	-	1208	1	Mrpl43
NM_053195	NM_053195	94249	chr2	145242611	145641939	+	3403	1	Slc24a3
NM_033572	NM_033572	94254	chr5	134148058	134176767	-	2297	1	Wbscr16
NM_053198	NM_053198	94281	chr19	60837277	60861430	-	2715	1	Sfxn4
NM_178878	NM_178878	97212	chr5	30118304	30154980	-	3813	1	Hadha
NM_139229	NM_139229	97484	chr8	107048709	107056737	-	2097	1	Cog8
NM_178883	NM_178883	98376	chr1	163384903	163403669	-	2536	1	Gorab
NM_173865	NM_173865	98396	chr1	131828012	131848864	+	4648	1	Slc41a1
NM_001290700	NM_001290700	98403	chr1	33801960	33814595	-	2071	1	Zfp451
NR_030669	NR_030669	98736	chr1	191894072	191907527	-	4357	1	1700034H15Rik
NM_181400	NM_181400	99512	chr3	108591278	108645719	+	4206	1	Wdr47
NM_001081392	NM_001081392	100019	chr4	32657119	32775217	+	17855	1	Mdn1
NM_001197082	NM_001197082	100088	chr4	132331919	132345750	-	2314	1	Rcc1
NM_181401	NM_181401	100201	chr4	15265820	15286753	+	4676	1	Tmem64
NM_133889	NM_133889	100383	chr4	129461679	129488432	+	2646	1	Bsdc1
NM_133350	NM_133350	100732	chr5	30814641	30866106	+	2012	1	Mapre3
NM_133913	NM_133913	100910	chr5	24586750	24592486	+	3711	1	Chpf2
NM_133924	NM_133924	101113	chr2	164786021	164792770	+	1515	1	Snx21
NM_178899	NM_178899	101202	chr6	3457089	3494498	-	2224	1	Hepacam2
NM_133932	NM_133932	101206	chr6	113366657	113377520	-	1842	1	Tada3
NM_133937	NM_133937	101314	chr6	113604772	113616951	+	1090	1	Brk1
NM_133941	NM_133941	101437	chr7	133720935	133776803	-	2948	1	Dhx32
NM_182995	NM_182995	101565	chr7	118712611	118737018	+	4990	1	Ccp110
NM_001033209	NM_001033209	102448	chr9	119357381	119393797	+	3839	1	Xylb
NM_001033210	NM_001033210	102502	chr9	95752642	95845279	-	3679	1	Pls1
NM_175325	NM_175325	102774	chr9	59321966	59353508	-	2524	1	Bbs4
NM_133999	NM_133999	103199	chr10	41188172	41303241	-	3238	1	Fig4
NM_134029	NM_134029	103850	chr11	59848073	59876533	+	1299	1	Nt5m
NM_172549	NM_172549	104248	chr10	75646110	75764357	-	7421	1	Cabin1
NM_148952	NM_148952	104394	chr8	105297663	105305370	+	1981	1	E2f4
NM_134033	NM_134033	104479	chr11	5528888	5542217	-	3394	1	Ccdc117
NM_134034	NM_134034	104570	chr11	29172907	29220797	+	5090	1	Smek2
NM_001142580	NM_001142580	104799	chr12	87238875	87266286	-	2531	1	Vipas39
NM_023697	NM_023697	105014	chr12	10390780	10395562	+	1468	1	Rdh14
NM_134065	NM_134065	105298	chr13	19591708	19619830	-	2382	1	Epdr1
NM_134099	NM_134099	106052	chr15	3963564	3979573	-	3437	1	Fbxo4
NR_027897	NR_027897	106264	chr16	31947051	31948521	-	1470	1	0610012G03Rik
NM_145480	NM_145480	106344	chr16	23113948	23127730	-	1203	1	Rfc4
NM_023249	NM_023249	106369	chr16	17070139	17086736	+	2872	1	Ypel1
NM_001025572	NM_001025572	106585	chr17	65967501	66077046	-	8976	1	Ankrd12
NM_178277	NM_178277	106894	chr18	61131277	61177049	-	5176	1	Hmgxb3
NM_134136	NM_134136	107035	chr18	62504059	62548743	-	4374	1	Fbxo38
NM_134147	NM_134147	107227	chr19	7056768	7198062	+	1262	1	Macrod1
NR_026942	NR_026942	107376	chr19	60144675	60162591	+	2065	1	E330013P04Rik
NM_025462	NM_025462	107522	chr16	20611601	20618869	+	979	1	Ece2
NM_001293715	NM_001293715	107650	chr3	94974731	95006937	+	3817	1	Pi4kb
NM_001031808	NM_001031808	107733	chr2	24972470	24975098	-	2419	1	Mrpl41
NM_175550	NM_175550	108011	chr2	127008711	127069814	+	6501	1	Ap4e1
NM_001143834	NM_001143834	108071	chr7	87584168	88135063	+	8511	1	Grm5
NM_028017	NM_028017	108123	chr18	62977916	62999451	+	3469	1	Napg
NM_181405	NM_181405	108657	chr1	92910825	92920585	+	3026	1	Rnpepl1
NM_133826	NM_133826	108664	chr1	5083086	5162549	+	2047	1	Atp6v1h
NM_175364	NM_175364	108755	chr4	32800259	32802254	+	1325	1	Lyrm2
NM_001135577	NM_001135577	108934	chr13	41249844	41276577	+	4479	1	Smim13
NM_146091	NM_146091	109168	chr19	7494438	7538609	+	6362	1	Atl3
NM_175418	NM_175418	109272	chr10	88518279	88605152	-	3891	1	Mybpc1
NM_175427	NM_175427	109349	chr2	27110379	27142477	-	2941	1	Fam163b
NM_029787	NM_029787	109754	chr15	83153501	83172208	-	2020	1	Cyb5r3
NM_010368	NM_010368	110006	chr5	129989021	130002828	-	2442	1	Gusb
NM_025900	NM_025900	110052	chr13	47084767	47106221	-	2589	1	Dek
NM_023595	NM_023595	110074	chr2	125247515	125259049	+	2350	1	Dut
NM_025628	NM_025628	110323	chr7	30616974	30626151	-	499	1	Cox6b1
NM_009338	NM_009338	110460	chr17	12943042	12960725	-	2065	1	Acat2
NM_028083	NM_028083	110749	chr16	93883901	93906106	+	1897	1	Chaf1b
NM_133199	NM_133199	110880	chr11	106318593	106349390	-	6572	1	Scn4a
NM_033613	NM_033613	112403	chr17	34837019	34839186	+	1463	1	Dxo
NM_053254	NM_053254	114606	chr10	81590905	81600900	-	1999	1	Tle6
NM_001291440	NM_001291440	114714	chr11	87377607	87404954	-	3111	1	Rad51c
NM_054057	NM_054057	114863	chr8	27042555	27056132	+	3593	1	Prosc
NM_054087	NM_054087	116914	chr1	164249046	164265385	+	3563	1	Slc19a2
NM_026398	NM_026398	117109	chr5	115235851	115240970	+	981	1	Pop5
NM_054099	NM_054099	117171	chr15	76948544	76950731	+	1085	1	1110038F14Rik
NM_080445	NM_080445	117592	chr4	155989466	155992678	-	3210	1	B3galt6
NM_080452	NM_080452	118451	chr2	28468066	28471177	+	2073	1	Mrps2
NM_207223	NM_207223	140500	chr4	155891875	155907251	+	4286	1	Acap3
NM_133774	NM_133774	170459	chr18	33201421	33213816	-	2977	1	Stard4
NM_130882	NM_130882	170716	chr17	32924688	32947361	-	1696	1	Cyp4f13
NM_130884	NM_130884	170718	chr2	130279309	130284451	-	1506	1	Idh3b
NM_133208	NM_133208	170740	chr11	62711486	62729093	-	5014	1	Zfp287
NM_133236	NM_133236	170772	chr6	8509600	8597549	+	6191	1	Glcci1
NM_134169	NM_134169	171187	chr6	66611651	66612568	-	916	1	Vmn1r33
NM_134188	NM_134188	171210	chr12	83987861	83993875	+	2193	1	Acot2
NM_138315	NM_138315	171580	chr10	41476314	41487030	+	3537	1	Mical1
NM_138678	NM_138678	192194	chr11	58918057	58926965	+	1021	1	Btnl10
NM_147201	NM_147201	192292	chr5	31240918	31251562	+	2125	1	Nrbp1
NM_001081652	NM_001081652	192950	chr11	6597823	6606054	-	4883	1	Nacad
NM_001284523	NM_001284523	207214	chr15	99972780	100016358	+	6515	1	Larp4
NM_001029982	NM_001029982	207352	chr7	128744870	128784835	+	4556	1	Sec23ip
NM_001029889	NM_001029889	207806	chr16	44173397	44227466	+	12597	1	Gm608
NM_001285414	NM_001285414	207818	chr15	100621340	100635559	-	960	1	Smagp
NM_177583	NM_177583	208117	chr9	66775487	66795423	-	4550	1	Aph1b
NM_145939	NM_145939	208624	chr16	20605458	20610749	-	1414	1	Alg3
NM_145942	NM_145942	208715	chr13	119690351	119708260	+	3564	1	Hmgcs1
NM_153056	NM_153056	209011	chr11	120618372	120625002	-	1703	1	Sirt7
NM_173747	NM_173747	209416	chrX	7697134	7710259	+	3560	1	Gpkow
NM_172473	NM_172473	209462	chr10	45577829	45712345	+	3759	1	Hace1
NM_001081131	NM_001081131	209692	chr2	5898060	5942792	-	3516	1	Dhtkd1
NM_172482	NM_172482	210105	chr7	43579586	43593710	+	4987	1	Zfp719
NM_153134	NM_153134	210146	chr7	24530648	24538600	+	6119	1	Irgq
NM_177594	NM_177594	210376	chr14	63523610	63543953	-	2396	1	Mtmr9
NM_001081396	NM_001081396	210544	chr15	57912199	57970068	+	3295	1	Tbc1d31
NM_153074	NM_153074	211228	chr8	70616844	70620850	+	1268	1	Lrrc25
NM_001024135	NM_001024135	211255	chr14	79426511	79431038	+	4525	1	Kbtbd7
NM_001102430	NM_001102430	211673	chr1	10137507	10232670	-	7002	1	Arfgef1
NM_001008550	NM_001008550	211978	chr12	79232347	79296282	-	9324	1	Zfyve26
NM_177601	NM_177601	212090	chr5	20882453	20886870	+	881	1	Tmem60
NM_178670	NM_178670	212163	chr18	77633281	77714010	-	3411	1	8030462N17Rik
NM_172503	NM_172503	212168	chr8	84210942	84237042	-	4332	1	Zswim4
NM_199467	NM_199467	212377	chr4	24496462	24602948	+	4439	1	Mms22l
NM_145974	NM_145974	212706	chr11	51643089	51651073	-	2565	1	N4bp3
NM_001282055	NM_001282055	212880	chr13	55634999	55681267	+	5690	1	Ddx46
NM_172516	NM_172516	213452	chr1	132417453	132466959	+	6370	1	Dstyk
NM_172517	NM_172517	213464	chr1	132477367	132505665	+	3616	1	Rbbp5
NM_172529	NM_172529	214505	chr17	25234318	25240116	-	1220	1	Gnptg
NM_145415	NM_145415	215193	chr1	193104403	193130251	-	5534	1	Diexf
NM_172541	NM_172541	215210	chr5	135735490	135744172	-	1264	1	Tmem120a
NM_144818	NM_144818	215387	chr2	127103810	127133954	-	2674	1	Ncaph
NM_198107	NM_198107	216154	chr10	79894707	79908938	-	3201	1	Med16
NM_001033263	NM_001033263	216439	chr10	127078907	127093170	+	5613	1	Agap2
NM_001033264	NM_001033264	216456	chr10	128194635	128210004	+	2440	1	Gls2
NM_180599	NM_180599	216760	chr11	57518665	57533817	+	4823	1	Mfap3
NM_178116	NM_178116	216874	chr11	70669463	70688105	-	4622	1	Camta2
NM_172133	NM_172133	216991	chr11	80154162	80178827	+	1584	1	Adap2
NM_001285988	NM_001285988	217232	chr11	104502526	104550620	-	5775	1	Cdc27
NM_001080934	NM_001080934	217316	chr11	115462473	115474398	+	3014	1	Slc16a5
NM_173755	NM_173755	217342	chr11	116537753	116581447	-	5172	1	Ube2o
NM_145441	NM_145441	217379	chr12	4879032	4907520	-	2502	1	Ubxn2a
NM_175007	NM_175007	218038	chr13	18948351	19150919	+	3196	1	Amph
NM_146047	NM_146047	218335	chr13	73604002	73620639	+	2359	1	Clptm1l
NM_172594	NM_172594	218629	chr13	112927793	112969187	+	4070	1	Dhx29
NM_146055	NM_146055	219158	chr14	70138169	70153791	-	3681	1	Ccar2
NM_001142357	NM_001142357	223774	chr15	88805243	88819318	-	2119	1	Alg12
NM_027905	NM_027905	223776	chr15	89089107	89100340	+	2349	1	Selo
NM_001033277	NM_001033277	223918	chr15	102116528	102136215	-	2424	1	Spryd3
NM_178069	NM_178069	224092	chr16	30561369	30587589	-	2286	1	Lsg1
NM_175011	NM_175011	224247	chr16	58635262	58638403	-	671	1	E330017A01Rik
NM_146074	NM_146074	224481	chr17	3519256	3557713	-	1326	1	Tfb1m
NR_045290	NR_045290	224523	chr17	12318853	12327250	+	3172	1	4732491K20Rik
NM_139154	NM_139154	224624	chr17	25882114	25919714	-	2457	1	Rab40c
NM_001286040	NM_001286040	224650	chr17	27909306	28062779	+	7065	1	Anks1
NM_207541	NM_207541	224694	chr17	33333728	33358878	-	2247	1	Zfp81
NM_172620	NM_172620	224705	chr17	33955882	33966488	+	2744	1	Vps52
NM_153552	NM_153552	225160	chr18	9958180	9995484	+	3832	1	Thoc1
NM_001252684	NM_001252684	226026	chr19	23206441	23273897	-	5745	1	Smc5
NM_001081225	NM_001081225	226151	chr19	44931119	44983787	+	6858	1	Fam178a
NM_144875	NM_144875	226422	chr1	131867277	131872889	+	1183	1	Rab29
NM_172644	NM_172644	226539	chr1	161040601	161070660	-	3602	1	Dars2
NM_001204910	NM_001204910	226691	chr1	173723428	173741809	-	3473	1	AI607873
NM_146107	NM_146107	226977	chr1	36699202	36709925	-	2064	1	Actr1b
NM_146108	NM_146108	227095	chr1	52845038	52920986	+	1822	1	Hibch
NM_001159657	NM_001159657	227545	chr2	6098500	6130185	-	3619	1	Proser2
NM_001033293	NM_001033293	227620	chr2	25361492	25365626	-	1679	1	Uap1l1
NM_207234	NM_207234	227656	chr2	26953563	26964386	-	2271	1	Rexo4
NM_001033294	NM_001033294	227674	chr2	28840406	28905575	+	3306	1	Ddx31
NM_177345	NM_177345	227743	chr2	34406851	34624958	+	3438	1	Mapkap1
NM_001081086	NM_001081086	228005	chr2	69723088	69754059	+	6281	1	Ppig
NM_175015	NM_175015	228033	chr2	73908447	73911326	-	707	1	Atp5g3
NM_001290773	NM_001290773	228366	chr2	92365046	92371057	-	2431	1	Gyltl1b
NM_001033297	NM_001033297	228715	chr2	144594065	144595365	+	455	1	Gm561
NM_144500	NM_144500	228983	chr2	180119366	180162680	+	2729	1	Osbpl2
NM_173347	NM_173347	229589	chr3	95253674	95282076	-	3130	1	Prune
NM_153513	NM_153513	229600	chr3	95884973	95891930	-	441	1	BC028528
NR_033498	NR_033498	229694	chr3	107039504	107054322	+	5542	1	AI504432
NM_139236	NM_139236	230082	chr4	41114427	41124339	-	4455	1	Nol6
NM_026079	NM_026079	230233	chr4	56749680	56802331	-	6121	1	Ikbkap
NM_172381	NM_172381	230249	chr4	58800031	58912725	-	5850	1	AI314180
NM_001285783	NM_001285783	230577	chr4	106651069	106655282	+	3090	1	Pars2
NM_001099631	NM_001099631	230863	chr4	138250411	138260968	+	3128	1	Sh2d5
NM_172706	NM_172706	231014	chr5	9266193	9480717	+	4603	1	9330182L06Rik
NM_172710	NM_172710	231238	chr5	53107083	53213452	-	4486	1	Sel1l3
NM_172713	NM_172713	231452	chr5	92284010	92310024	-	4996	1	Sdad1
NM_001033312	NM_001033312	231863	chr5	142871789	142895238	-	2824	1	Fbxl18
NM_181541	NM_181541	232560	chr6	148842492	148896237	-	3676	1	Caprin2
NM_170759	NM_170759	232816	chr7	4915217	4922003	+	3519	1	Zfp628
NM_001024699	NM_001024699	232879	chr7	13005666	13009800	-	2136	1	Zbtb45
NM_199149	NM_199149	232947	chr7	19530967	19562398	-	2956	1	Ppp1r37
NM_146184	NM_146184	232984	chr7	25627624	25629490	+	1864	1	B3gnt8
NM_175478	NM_175478	233067	chr7	30355514	30362772	-	2856	1	Lrfn3
NM_146191	NM_146191	233328	chr7	66258747	66388341	-	7418	1	Lrrk1
NM_181517	NM_181517	233726	chr7	110018425	110055114	+	3091	1	Ipo7
NM_001033318	NM_001033318	233824	chr7	121922839	121981693	-	2865	1	Cog7
NM_172281	NM_172281	233900	chr7	127588698	127603605	+	4132	1	Rnf40
NM_001034862	NM_001034862	234086	chr8	14027565	14090327	-	1571	1	Erich1
NM_172754	NM_172754	234362	chr8	69610654	69625548	-	2455	1	Zfp868
NM_178771	NM_178771	234378	chr8	70450228	70476943	-	3064	1	Klhl26
NM_183170	NM_183170	234384	chr8	70758649	70760921	-	948	1	Mpv17l2
NM_001033320	NM_001033320	234695	chr8	105690906	105698165	+	2485	1	Rltpr
NM_146218	NM_146218	234736	chr8	111270944	111300222	-	4428	1	Rfwd3
NM_177700	NM_177700	234776	chr8	116943393	116960445	+	4871	1	Atmin
NM_194446	NM_194446	234854	chr8	123224841	123232256	+	1634	1	Cdk10
NM_172766	NM_172766	235134	chr9	31386192	31421334	+	5134	1	Nfrkb
NM_145614	NM_145614	235339	chr9	50634633	50659780	-	4019	1	Dlat
NM_146223	NM_146223	235415	chr9	57599992	57606281	-	2854	1	Cplx3
NM_145835	NM_145835	235435	chr9	64117147	64138118	+	2155	1	Lctl
NM_194345	NM_194345	239170	chr14	70583295	70599835	-	4015	1	Fam160b2
NM_001081409	NM_001081409	239510	chr15	66577572	66645255	+	6647	1	Phf20l1
NM_173365	NM_173365	239530	chr15	73694607	73707505	-	2137	1	Gpr20
NM_146249	NM_146249	240120	chr17	55938373	55945259	-	1891	1	Zfp119b
NM_153744	NM_153744	241113	chr1	74738922	74748955	-	2816	1	Prkag3
NM_183023	NM_183023	241770	chr2	163863881	163918683	-	825	1	Rims4
NM_172868	NM_172868	242481	chr4	57568248	57717128	+	8187	1	Palm2
NM_172873	NM_172873	242603	chr4	107096891	107107748	+	2605	1	Cdcp2
NM_146257	NM_146257	243328	chr5	142702101	142722490	+	2776	1	Slc29a4
NM_001081266	NM_001081266	243510	chr6	83101516	83109121	+	3118	1	Ccdc142
NM_175526	NM_175526	243653	chr6	129426684	129452000	-	3260	1	Clec1a
NM_153592	NM_153592	244373	chr8	27023799	27039435	+	3931	1	Erlin2
NM_172919	NM_172919	244721	chr9	20581328	20595193	+	2747	1	Zfp846
NM_177749	NM_177749	245616	chrX	136517999	136534306	+	1544	1	Kir3dl1
NM_145155	NM_145155	245880	chr5	146385006	146471125	+	2673	1	Wasf3
NM_001081429	NM_001081429	245902	chr9	37275835	37348392	-	3507	1	Ccdc15
NM_145374	NM_145374	252875	chr6	8209227	8236273	+	3690	1	Mios
NM_146978	NM_146978	258980	chr2	89929811	89930746	+	934	1	Olfr1258
NM_170669	NM_170669	267019	chr7	118104376	118116147	-	5127	1	Rps15a
NM_010822	NM_010822	268395	chr11	32226505	32232702	+	1739	1	Mpg
NM_001127576	NM_001127576	268491	chr11	102665585	102682238	+	4567	1	Meioc
NM_183392	NM_183392	269113	chr5	92415540	92435199	-	2318	1	Nup54
NM_001001882	NM_001001882	269400	chr2	181319724	181356616	+	4403	1	Rtel1
NM_001130186	NM_001130186	269424	chr3	41564880	41616864	+	5503	1	Jade1
NM_172304	NM_172304	269536	chr4	48430956	48473422	-	3185	1	Tex10
NM_175554	NM_175554	269582	chr4	126556980	126593903	+	4954	1	Clspn
NM_172990	NM_172990	269614	chr4	154964123	154980938	+	2554	1	Pank4
NM_173022	NM_173022	270802	chr10	121739937	121752859	+	3112	1	BC048403
NM_178253	NM_178253	271005	chr12	69241832	69283961	+	1934	1	Klhdc1
NM_019866	NM_019866	272382	chr7	44525995	44532071	-	2778	1	Spib
NM_201406	NM_201406	276846	chr11	78328422	78342776	+	2474	1	Pigs
NM_177779	NM_177779	276920	chr11	68587037	68597951	+	1344	1	Ccdc42
NM_001013386	NM_001013386	276952	chr11	83410072	83421038	+	3475	1	Rasl10b
NM_001170567	NM_001170567	277854	chr5	32863721	32994233	+	7899	1	Depdc5
NM_198308	NM_198308	319518	chr8	111094745	111135144	+	2884	1	Pdpr
NM_176958	NM_176958	319594	chr19	44562854	44576274	+	6180	1	Hif1an
NM_001033379	NM_001033379	319618	chr6	119175253	119221614	+	3300	1	Dcp1b
NM_176968	NM_176968	319638	chr10	34303612	34418528	-	2702	1	Nt5dc1
NM_176987	NM_176987	319719	chr13	54503805	54551290	+	4781	1	Simc1
NM_177041	NM_177041	319945	chr3	89402673	89411863	-	2178	1	Flad1
NM_177103	NM_177103	320213	chr16	31959670	32003287	-	6322	1	Senp5
NM_001164658	NM_001164658	320225	chr7	29181532	29214033	-	3536	1	Catsperg1
NR_030696	NR_030696	320469	chr15	60822965	60831400	+	5127	1	9930014A18Rik
NM_001161540	NM_001161540	320563	chr9	58196297	58201799	-	3985	1	Islr2
NM_177214	NM_177214	320632	chr2	127208404	127240451	+	6693	1	Snrnp200
NR_015495	NR_015495	320845	chr7	55962531	55980096	+	1399	1	A230056P14Rik
NM_177296	NM_177296	320938	chr6	29540827	29609607	-	3946	1	Tnpo3
NM_177303	NM_177303	320974	chr2	132868516	132880862	-	3468	1	Lrrn4
NM_177310	NM_177310	321003	chr15	81400188	81454888	+	3225	1	Xpnpep3
NR_045619	NR_045619	328309	chr13	94356749	94358923	-	2174	1	Gm9776
NM_001145978	NM_001145978	328417	chr14	56575619	56659798	+	6354	1	Parp4
NM_001166475	NM_001166475	328573	chr15	82059151	82066538	+	4669	1	4930407I10Rik
NR_034153	NR_034153	328801	chr17	33629092	33631714	+	1200	1	Zfp414
NR_045401	NR_045401	328963	chr18	60663410	60671624	+	3080	1	G630071F17Rik
NM_181547	NM_181547	329416	chr2	69135800	69189329	+	1789	1	Nostrin
NM_177869	NM_177869	330050	chr5	21424903	21482124	+	3072	1	Fam185a
NM_177910	NM_177910	331026	chr9	108049290	108051936	+	1778	1	Gmppb
NM_001290566	NM_001290566	338348	chr2	32762177	32775339	-	2661	1	Ttc16
NR_110356	NR_110356	338363	chr18	11981303	12121537	-	3282	1	Tmem241
NM_177394	NM_177394	338371	chr11	119491620	119511465	+	5154	1	Endov
NM_203660	NM_203660	368203	chr10	108699044	108700160	-	1114	1	Gm5136
NM_194269	NM_194269	378462	chr17	80290212	80297476	+	640	1	Morn2
NR_040354	NR_040354	378776	chr2	143535476	143547837	-	4230	1	Pcsk2os1
NM_001164676	NM_001164676	381067	chr17	21733724	21748969	+	4518	1	Zfp229
NM_198651	NM_198651	381218	chr19	28923064	28964154	-	2137	1	4430402I18Rik
NM_001033449	NM_001033449	381259	chr1	59100593	59120096	-	1853	1	Tmem237
NM_001007581	NM_001007581	381406	chr2	165490112	165493314	-	1864	1	Trp53rka
NM_201367	NM_201367	381413	chr2	118277098	118373419	-	3906	1	Gpr176
NM_001098230	NM_001098230	381511	chr4	11958185	11966450	-	4228	1	Pdp1
NM_201368	NM_201368	381560	chr4	132724904	132732546	-	4233	1	Xkr8
NM_199032	NM_199032	381644	chr5	76591714	76646466	+	5287	1	Cep135
NM_199033	NM_199033	381802	chr6	115544704	115578336	+	1760	1	Tsen2
NM_001029872	NM_001029872	381924	chr7	128173946	128205503	+	3931	1	Itgad
NM_029074	NM_029074	382030	chr8	88118759	88135197	+	1824	1	Cnep1r1
NM_001033474	NM_001033474	382423	chr10	112925428	112929026	-	3596	1	Atxn7l3b
NM_001001492	NM_001001492	385668	chr16	96158406	96192257	-	3157	1	Lca5l
NR_029742	NR_029742	387218	chr9	119031796	119031885	+	89	1	Mir26a-1
NR_003270	NR_003270	399101	chr4	132351933	132353686	-	434	1	Snhg3
NM_001033485	NM_001033485	407789	chr8	121907833	121918428	+	2256	1	BC048644
NR_029447	NR_029447	414101	chr10	79851377	79854971	-	3594	1	E130317F20Rik
NR_033224	NR_033224	414115	chr19	5388336	5390069	+	1733	1	D330050I16Rik
NM_001001737	NM_001001737	414758	chr19	61122427	61140840	-	4899	1	Zfp950
NM_001033634	NM_001033634	414872	chr4	108227755	108301090	-	10638	1	Zyg11b
NR_004447	NR_004447	433273	chr1	13785685	13786929	-	1244	1	Gm5523
NR_027824	NR_027824	433315	chr1	63964727	63968999	+	1430	1	Gm13749
NM_001177392	NM_001177392	433416	chr2	29761528	29764089	+	623	1	Gm13547
NM_001114637	NM_001114637	433466	chr2	120027483	120032604	+	1373	1	Jmjd7
NM_001004185	NM_001004185	434204	chr7	81571292	81596836	+	3057	1	Whamm
NR_040658	NR_040658	442847	chr10	84547417	84553338	-	1330	1	Platr7
NM_001081061	NM_001081061	544971	chr13	100017994	100104070	-	9880	1	Bdp1
NM_001165971	NM_001165971	545091	chr15	22713820	22714984	-	1162	1	Gm5803
NM_001163270	NM_001163270	545192	chr17	25242659	25256364	-	4609	1	Baiap3
NR_033520	NR_033520	547127	chr17	6439002	6450994	-	4700	1	Tmem181b-ps
NR_040405	NR_040405	621809	chr3	143670892	143712143	-	918	1	Gm6260
NM_178213	NM_178213	621893	chr3	96219916	96220353	+	435	1	Hist2h2ab
NM_001037923	NM_001037923	624866	chr3	65666228	65686181	+	2458	1	Lekr1
NM_001037717	NM_001037717	625098	chr12	73286848	73354045	+	2941	1	Slc38a6
NM_001039557	NM_001039557	629499	chr2	157208548	157279549	-	3435	1	Mroh8
NM_001037170	NM_001037170	641376	chr1	171217803	171222514	-	2908	1	Tomm40l
NM_001039153	NM_001039153	654470	chr5	122239495	122264460	-	4054	1	Tctn1
NR_033529	NR_033529	665005	chr9	56027636	56031573	+	3937	1	Gm7444
NR_003372	NR_003372	666043	chr9	21607084	21608329	-	1245	1	Gm7904
NM_001081431	NM_001081431	666311	chr5	145283343	145291469	+	1989	1	Zscan25
NM_001101603	NM_001101603	667063	chr4	120588745	120609672	+	414	1	Gm8439
NM_001163576	NM_001163576	671535	chr15	76232995	76243440	-	3383	1	Parp10
NR_029783	NR_029783	723826	chr19	34820687	34820773	-	86	1	Mir107
NR_029751	NR_029751	723848	chr4	150068454	150068555	+	101	1	Mir34a
NR_030488	NR_030488	735269	chr7	44849699	44849771	+	72	1	Mir707
NR_030459	NR_030459	751541	chr14	73206763	73206851	-	88	1	Mir687
NM_001081975	NM_001081975	100034361	chr2	121461666	121474023	-	1878	1	Mfap1b
NM_001083945	NM_001083945	100037282	chr17	6904716	6948356	-	1604	1	Rsph3b
NR_033625	NR_033625	100039805	chr5	147418620	147423044	+	1059	1	D5Ertd605e
NM_001115087	NM_001115087	100040608	chr7	51860577	51862267	-	1688	1	Fancf
NR_045893	NR_045893	100041286	chr11	6525591	6528760	-	588	1	Gm11974
NM_177001	NM_177001	100043133	chr7	128234451	128238031	-	3578	1	9130023H24Rik
NM_001099328	NM_001099328	100043757	chr2	174643534	174710830	+	9798	1	Zfp831
NR_026944	NR_026944	100169878	chr10	77257773	77259223	-	709	1	Gm10941
NR_028532	NR_028532	100217432	chr8	109839312	109839375	+	63	1	Snord71
NR_035438	NR_035438	100316681	chr9	21032251	21032328	-	77	1	Mir1900
NR_035446	NR_035446	100316773	chr18	6490564	6490646	-	82	1	Mir1893
NR_045613	NR_045613	100416830	chr15	59306948	59312013	+	1096	1	Zfp572
NR_037311	NR_037311	100499528	chr15	100078389	100188036	-	75.7	3	Mir3473a
NR_040441	NR_040441	100502734	chr4	155608297	155624755	-	2490	1	Gm16023
NR_045709	NR_045709	100502742	chr16	33379854	33380736	-	745	1	1700007L15Rik
NR_040427	NR_040427	100502829	chr5	30573987	30588619	-	4819	1	Gm9899
NR_034038	NR_034038	100503199	chr5	100420842	100429535	-	621	1	5430416N02Rik
NM_001195244	NM_001195244	100503890	chr8	3621551	3624235	+	1187	1	Pet100
NM_001195034	NM_001195034	100503991	chr7	44253087	44257204	-	1266	1	Acpt
NR_046275	NR_046275	100504399	chr2	33641193	33645663	+	3812	1	C130021I20Rik
NR_040376	NR_040376	100504714	chr8	35582503	35589020	-	1725	1	Gm16793
NR_037212	NR_037212	100526463	chr10	95559231	95559321	-	90	1	Mir3058
NR_037269	NR_037269	100526524	chr11	114344526	114749749	-	75	1	Mir466n
NR_039566	NR_039566	100628582	chr1	191998554	191998634	-	80	1	Mir3473c
NR_039593	NR_039593	100628600	chr14	45657961	45658053	-	92	1	Mir5131
NR_039553	NR_039553	100628624	chr11	75551429	75551511	+	82	1	Mir3971
NR_105051	NR_105051	101202683	chr17	64767111	64767931	+	725	1	Dreh
NR_105862	NR_105862	102465540	chr1	36144252	36144313	-	61	1	Mir6897
NR_106013	NR_106013	102465633	chr7	24970010	24970075	-	65	1	Mir7046
NR_106191	NR_106191	102466886	chr8	84005628	84005764	+	136	1	Mir8111

## Sheet: Pax_FLI_IKZF1_Unique_Genes
Transcript/RepeatID	Gene ID (cmd=analyzeRNA.pl rna mm10 -d Documents/Basespace/Tina-33488506/Tagdirs-Tina/T1-CLP_-_-/)	GeneID	chr	start	end	strand	Length	Copies	Annotation/Divergence
NM_007389	NM_007389	11435	chr2	73563281	73580338	-	4309	1	Chrna1
NM_007437	NM_007437	11671	chr11	61244752	61267186	-	3181	1	Aldh3a2
NM_001301211	NM_001301211	11765	chr8	109778583	109864209	+	6841	1	Ap1g1
NM_007455	NM_007455	11766	chr14	55098835	55106593	-	2664	1	Ap1g2
NM_007457	NM_007457	11769	chr5	137034994	137046060	-	1270	1	Ap1s1
NM_007465	NM_007465	11797	chr9	7818226	7837057	-	3322	1	Birc2
NM_001161419	NM_001161419	11951	chr11	96072793	96075631	-	798	1	Atp5g1
NM_007508	NM_007508	11964	chr16	44085404	44139019	-	3929	1	Atp6v1a
NM_009729	NM_009729	11984	chr17	24163866	24169429	-	1146	1	Atp6v0c
NM_001243052	NM_001243052	12036	chr7	45571279	45589710	+	1785	1	Bcat2
NM_009739	NM_009739	12041	chr7	127904073	127909664	+	2843	1	Bckdk
NM_013479	NM_013479	12049	chr9	75347758	75351640	+	1224	1	Bcl2l10
NM_009756	NM_009756	12154	chr6	87428994	87434512	+	1321	1	Bmp10
NM_001081001	NM_001081001	12190	chr5	150522621	150570146	+	11104	1	Brca2
NM_021395	NM_021395	12282	chr9	44379490	44392369	+	4404	1	Hyou1
NM_007590	NM_007590	12315	chr7	16915379	16924032	-	2200	1	Calm3
NM_007591	NM_007591	12317	chr8	84842088	84846931	-	1932	1	Calr
NM_184053	NM_184053	12321	chr6	29348106	29376675	+	3220	1	Calu
NM_009807	NM_009807	12362	chr9	5298517	5307281	+	1501	1	Casp1
NM_172860	NM_172860	12396	chr2	154436484	154539356	+	6067	1	Cbfa2t2
NM_007622	NM_007622	12412	chr11	96789136	96808640	+	1266	1	Cbx1
NM_007634	NM_007634	12449	chr17	24223232	24251409	-	3080	1	Ccnf
NM_007638	NM_007638	12468	chr6	85451505	85468477	+	2438	1	Cct7
NM_007659	NM_007659	12534	chr10	69336635	69352912	-	2850	1	Cdk1
NM_009862	NM_009862	12544	chr16	18780447	18811972	-	2121	1	Cdc45
NM_007700	NM_007700	12675	chr19	44073334	44107477	-	3477	1	Chuk
NM_007715	NM_007715	12753	chr5	76209868	76304548	-	9762	1	Clock
NM_009908	NM_009908	12764	chr6	142756686	142775714	+	1750	1	Cmas
NM_007747	NM_007747	12858	chr9	57521232	57532426	+	685	1	Cox5a
NM_009942	NM_009942	12859	chr1	36691487	36693388	+	563	1	Cox5b
NM_009944	NM_009944	12865	chr7	30184171	30186030	+	360	1	Cox7a1
NM_001271584	NM_001271584	13002	chr2	181520485	181552880	+	4370	1	Dnajc5
NM_009977	NM_009977	13011	chr2	150570415	150578944	+	980	1	Cst7
NM_009983	NM_009983	13033	chr7	142375916	142387870	-	1943	1	Ctsd
NM_001244891	NM_001244891	13046	chr2	90940397	91019497	+	7796	1	Celf1
NM_001198866	NM_001198866	13191	chr6	83165924	83200117	+	4156	1	Dctn1
NM_010062	NM_010062	13423	chr8	84908624	84911461	+	1635	1	Dnase2a
NM_007888	NM_007888	13543	chr11	70000626	70010109	+	2918	1	Dvl2
NM_007892	NM_007892	13559	chr3	14578671	14606309	+	1739	1	E2f5
NM_010108	NM_010108	13638	chr3	89314951	89322879	-	1218	1	Efna3
NM_001123038	NM_001123038	13682	chr16	23107468	23114132	+	3172	1	Eif4a2
NM_007958	NM_007958	13990	chr6	65042667	65116049	+	5072	1	Smarcad1
NR_015349	NR_015349	13996	chr13	59769966	59773680	+	3133	1	Etohd2
NM_024166	NM_024166	14004	chr5	129881161	129887470	-	904	1	Chchd2
NM_010185	NM_010185	14127	chr1	171229572	171234349	-	651	1	Fcer1g
NM_010198	NM_010198	14166	chr11	69796068	69801716	-	2610	1	Fgf11
NM_001271616	NM_001271616	14181	chr5	43978858	43981799	-	1243	1	Fgfbp1
NM_008014	NM_008014	14208	chr5	31202668	31220545	-	2153	1	Ppm1g
NM_010223	NM_010223	14232	chr8	70527743	70535328	+	1690	1	Fkbp8
NM_013520	NM_013520	14256	chr7	45131189	45136432	-	1064	1	Flt3l
NM_008033	NM_008033	14272	chr8	25998722	26015601	-	1870	1	Fnta
NM_008052	NM_008052	14357	chr5	120680264	120711669	-	3703	1	Dtx1
NM_001160404	NM_001160404	14423	chr18	24205994	24286816	+	3872	1	Galnt1
NM_008095	NM_008095	14467	chr5	129725075	129758325	+	2086	1	Gbas
NM_015740	NM_015740	14533	chr10	128919914	128923524	-	544	1	Bloc1s1
NM_020004	NM_020004	14534	chr11	100704746	100712467	-	3028	1	Kat2a
NM_010264	NM_010264	14536	chr2	38723374	38926461	-	6172	1	Nr6a1
NM_010269	NM_010269	14547	chr3	100162463	100206989	+	2918	1	Gdap2
NM_013528	NM_013528	14583	chr6	87042846	87092207	+	6227	1	Gfpt1
NM_016905	NM_016905	14635	chr11	116008357	116012719	-	1496	1	Galk1
NM_010331	NM_010331	14731	chr15	76331294	76334899	+	2022	1	Gpaa1
NM_008166	NM_008166	14803	chr14	34820136	35581115	+	3410	1	Grid1
NM_008188	NM_008188	14911	chr6	113046327	113068273	+	2049	1	Thumpd3
NM_008211	NM_008211	15081	chr11	116021961	116024504	-	1987	1	H3f3b
NM_010436	NM_010436	15270	chr9	44334715	44336073	+	1356	1	H2afx
NM_010440	NM_010440	15353	chr10	81346046	81350427	-	1618	1	Hmg20b
NM_008368	NM_008368	16185	chr15	78480549	78495066	-	2684	1	Il2rb
NM_008413	NM_008413	16452	chr19	29251803	29313080	+	5028	1	Jak2
NM_008439	NM_008439	16548	chr5	30921559	30931248	+	1445	1	Khk
NM_010689	NM_010689	16797	chr7	126363828	126369534	-	1220	1	Lat
NM_001145953	NM_001145953	16854	chr14	47373860	47386167	+	1398	1	Lgals3
NM_010716	NM_010716	16882	chr11	82781109	82804274	+	5949	1	Lig3
NM_008502	NM_008502	16897	chr11	60699690	60714188	+	4396	1	Llgl1
NM_008503	NM_008503	16898	chr17	24720063	24721927	+	991	1	Rps2
NM_010723	NM_010723	16911	chr3	144188530	144205255	-	1697	1	Lmo4
NM_001276446	NM_001276446	17025	chr4	62505984	62519909	-	4433	1	Alad
NM_010749	NM_010749	17113	chr6	122309010	122317677	+	2213	1	M6pr
NM_010755	NM_010755	17133	chr15	79347520	79359076	+	1953	1	Maff
NM_013594	NM_013594	17190	chr18	74268288	74282684	+	2655	1	Mbd1
NM_008569	NM_008569	17222	chr2	128610083	128687395	-	8917	1	Anapc1
NM_001045484	NM_001045484	17259	chr8	70152761	70167488	+	1318	1	Mef2b
NM_010790	NM_010790	17279	chr4	44300917	44364675	+	2894	1	Melk
NM_019471	NM_019471	17384	chr9	7502342	7510242	+	1722	1	Mmp10
NM_010811	NM_010811	17423	chr14	20723730	20734562	-	3890	1	Ndst2
NM_008652	NM_008652	17865	chr2	163054635	163084687	+	3686	1	Mybl2
NM_031189	NM_031189	17928	chr1	134290004	134292548	+	1475	1	Myog
NM_008672	NM_008672	17955	chr7	143513579	143549120	-	2295	1	Nap1l4
NM_010878	NM_010878	17973	chr9	100495003	100546053	-	1679	1	Nck1
NM_010886	NM_010886	17992	chr6	11900373	11907446	-	486	1	Ndufa4
NM_133666	NM_133666	17995	chr19	4007499	4012755	-	1596	1	Ndufv1
NM_008708	NM_008708	18108	chr2	3284212	3328877	+	4445	1	Nmt2
NM_010925	NM_010925	18114	chr10	78400362	78413043	-	1993	1	Rrp1
NM_008717	NM_008717	18139	chr6	83914353	83986871	+	6339	1	Zfp638
NM_010946	NM_010946	18203	chr16	13819277	13835451	+	1137	1	Ntan1
NM_001252282	NM_001252282	18293	chr11	6291597	6359094	+	6634	1	Ogdh
NR_037610	NR_037610	18472	chr11	74673949	74723858	-	5779	1	Pafah1b1
NM_008775	NM_008775	18475	chr9	45965311	45984871	-	4233	1	Pafah1b2
NM_011034	NM_011034	18477	chr4	116685599	116700000	+	1409	1	Prdx1
NM_011066	NM_011066	18627	chr1	91415982	91459328	-	5812	1	Per2
NM_008822	NM_008822	18634	chr10	19860090	19907674	-	1882	1	Pex7
NM_008837	NM_008837	18693	chr15	79229173	79249466	+	2021	1	Pick1
NM_011086	NM_011086	18711	chr1	65186685	65278696	+	11211	1	Pikfyve
NM_008886	NM_008886	18861	chr5	143910001	143931756	+	3216	1	Pms2
NM_008891	NM_008891	18949	chr12	59066919	59074017	+	3458	1	Pnn
NM_011130	NM_011130	18970	chr8	22628119	22653437	-	1211	1	Polb
NM_008894	NM_008894	18972	chr11	5872180	5878256	-	1597	1	Pold2
NM_138945	NM_138945	18998	chr18	42394597	42396093	+	1142	1	Pou4f3
NM_001038492	NM_001038492	19025	chr2	164832872	164841032	+	3531	1	Ctsa
NM_172707	NM_172707	19046	chr5	32458970	32493712	+	4014	1	Ppp1cb
NM_024459	NM_024459	19058	chr11	17159298	17200380	+	2821	1	Ppp3r1
NM_031869	NM_031869	19079	chr5	116013590	116024428	-	2042	1	Prkab1
NM_011178	NM_011178	19152	chr10	79879667	79883172	+	963	1	Prtn3
NM_011214	NM_011214	19273	chr4	131768457	131838278	-	5442	1	Ptpru
NM_008991	NM_008991	19299	chr3	121758910	121815215	-	3374	1	Abcd3
NM_001278447	NM_001278447	19330	chr18	6765167	6791606	+	3679	1	Rab18
NM_009007	NM_009007	19353	chr5	143505481	143527993	-	2261	1	Rac1
NM_009012	NM_009012	19360	chr11	53649519	53707319	-	5126	1	Rad50
NM_011234	NM_011234	19361	chr2	119112817	119136070	+	2126	1	Rad51
NM_009013	NM_009013	19362	chr6	126923419	126939555	-	1824	1	Rad51ap1
NM_009391	NM_009391	19384	chr5	129020156	129024321	+	2279	1	Ran
NM_029169	NM_029169	19654	chr9	107773559	107872819	-	3966	1	Rbm6
NM_053075	NM_053075	19744	chr5	24802823	24842361	-	1511	1	Rheb
NM_009066	NM_009066	19763	chr17	34020792	34024680	-	2025	1	Ring1
NR_002841	NR_002841	19799	chr6	47744058	47744231	-	173	10	Rn4.5s
NM_009078	NM_009078	19921	chr11	98026924	98030493	+	744	1	Rpl19
NM_009083	NM_009083	19946	chr15	34440508	34443225	-	569	1	Rpl30
NM_172086	NM_172086	19951	chr6	115805514	115808743	-	498	1	Rpl32
NM_011293	NM_011293	20022	chr5	136116691	136122947	+	580	1	Polr2j
NM_001205215	NM_001205215	20182	chr17	34032350	34038403	+	2344	1	Rxrb
NM_009120	NM_009120	20224	chr10	61680321	61693297	+	2593	1	Sar1a
NM_198885	NM_198885	20289	chr15	76457438	76459468	+	1132	1	Scx
NM_009143	NM_009143	20316	chr11	78245746	78255496	+	1263	1	Sdf2
NM_013664	NM_013664	20405	chr17	56016750	56036637	-	2063	1	Sh3gl1
NM_011375	NM_011375	20454	chr6	72097608	72154570	+	2444	1	St3gal5
NM_001159529	NM_001159529	20463	chr17	83501917	83514333	-	1143	1	Cox7a2l
NM_011392	NM_011392	20505	chr13	55399648	55414695	+	3066	1	Slc34a1
NM_011396	NM_011396	20520	chr11	53864542	53891703	-	3093	1	Slc22a5
NM_175090	NM_175090	20529	chr4	62360701	62391769	+	3737	1	Slc31a1
NM_133854	NM_133854	20615	chr3	90488026	90491013	-	1910	1	Snapin
NM_009229	NM_009229	20650	chr8	106935750	107014192	+	4414	1	Sntb2
NM_011463	NM_011463	20731	chr4	40920056	40931395	+	387	1	Spink4
NM_025287	NM_025287	20747	chr11	95414083	95493410	+	2869	1	Spop
NM_020493	NM_020493	20807	chr17	46546839	46556162	-	4084	1	Srf
NM_011497	NM_011497	20878	chr2	172356190	172370570	-	1964	1	Aurka
NM_016801	NM_016801	20907	chr5	135023572	135051099	+	2059	1	Stx1a
NM_011512	NM_011512	20932	chr2	26920041	26933511	-	2855	1	Surf4
NM_009325	NM_009325	21390	chr10	81328703	81335174	+	1943	1	Tbxa2r
NM_011543	NM_011543	21402	chr11	52231995	52246858	+	1446	1	Skp1a
NM_011550	NM_011550	21428	chr11	101087290	101092207	+	1965	1	Mlx
NR_027485	NR_027485	21762	chr16	20651652	20663414	+	3032	1	Psmd2
NM_009358	NM_009358	21770	chr17	46682991	46705002	-	2909	1	Ppp2r5d
NM_011577	NM_011577	21803	chr7	25687002	25705077	+	2166	1	Tgfb1
NM_011602	NM_011602	21894	chr4	43531513	43562583	-	8501	1	Tln1
NM_011624	NM_011624	21976	chr16	16870891	16892986	+	2939	1	Top3b
NM_009422	NM_009422	22030	chr2	25517982	25546940	-	3031	1	Traf2
NM_009442	NM_009442	22130	chr2	29060263	29087650	+	4139	1	Ttf1
NM_011657	NM_011657	22158	chr6	128321161	128355851	-	3361	1	Tulp3
NM_145578	NM_145578	22192	chr7	13035120	13037978	-	1287	1	Ube2m
NM_001083319	NM_001083319	22221	chr9	113930934	113977201	+	3833	1	Ubp1
NM_011676	NM_011676	22248	chr11	78343495	78349164	+	1309	1	Unc119
NM_011695	NM_011695	22334	chr14	21831561	21845879	+	1650	1	Vdac2
NM_011728	NM_011728	22590	chr4	46175222	46196311	-	947	1	Xpa
NM_194333	NM_194333	22626	chr1	75125542	75133890	-	2044	1	Slc23a3
NM_013705	NM_013705	22693	chr7	29784790	29794540	+	2597	1	Zfp30
NM_011760	NM_011760	22712	chr17	21423227	21435384	+	2530	1	Zfp54
NM_019927	NM_019927	23806	chr9	59388554	59486374	-	6419	1	Arih1
NM_011791	NM_011791	23808	chr8	25816001	25840787	-	3284	1	Ash2l
NM_011796	NM_011796	23830	chr1	92934408	92947948	+	2863	1	Capn10
NM_011835	NM_011835	23924	chr10	7726000	7763150	+	1762	1	Katna1
NM_011842	NM_011842	23942	chr19	8941920	8952300	+	3067	1	Mta2
NM_001289479	NM_001289479	23971	chr3	131564768	131643671	+	2872	1	Papss1
NM_011895	NM_011895	24060	chr4	34663257	34687438	-	2029	1	Slc35a1
NM_011899	NM_011899	24067	chr12	55080496	55115367	+	4246	1	Srp54a
NM_015752	NM_015752	24069	chr19	46396896	46488804	+	4511	1	Sufu
NM_011930	NM_011930	26373	chr17	25133394	25162099	+	4036	1	Clcn7
NM_011932	NM_011932	26377	chr3	137931007	137981549	-	3076	1	Dapp1
NM_011955	NM_011955	26425	chr16	10411938	10424425	+	2115	1	Nubp1
NM_011967	NM_011967	26442	chr3	108256926	108279952	+	1206	1	Psma5
NR_102282	NR_102282	26754	chr1	10024600	10038159	-	1731	1	Cops5
NM_011997	NM_011997	26885	chr4	32615473	32653265	+	6791	1	Casp8ap2
NM_023314	NM_023314	26987	chr1	87213914	87240488	+	3385	1	Eif4e2
NM_177461	NM_177461	27008	chr15	79108983	79136901	+	6676	1	Micall1
NM_013752	NM_013752	27354	chr4	15957967	15992589	+	2473	1	Nbn
NM_013755	NM_013755	27357	chr3	20122084	20155116	-	1712	1	Gyg
NM_013763	NM_013763	27368	chr5	135149711	135162662	+	4327	1	Tbl2
NM_013855	NM_013855	27410	chr17	24352023	24410204	+	6444	1	Abca3
NM_001110101	NM_001110101	27756	chr17	34981854	34985893	+	861	1	Lsm2
NM_138585	NM_138585	27967	chr8	72460483	72475233	-	3780	1	Cherp
NR_104358	NR_104358	27998	chr7	25659153	25668032	+	1104	1	Exosc5
NM_138593	NM_138593	28036	chr3	127536714	127553349	-	2106	1	Larp7
NM_138598	NM_138598	28081	chr11	113661319	113684151	-	2610	1	Fam104a
NM_145705	NM_145705	28113	chr14	55679080	55681817	-	1728	1	Tinf2
NM_145354	NM_145354	28114	chr13	69612016	69635779	+	4258	1	Nsun2
NM_013859	NM_013859	29805	chr19	6061207	6062468	+	1259	1	Znhit2
NM_013866	NM_013866	29813	chr15	103313895	103340086	-	2281	1	Zfp385a
NM_013901	NM_013901	30791	chr3	90248192	90253612	+	2338	1	Slc39a1
NM_133672	NM_133672	30930	chr10	62454843	62486805	-	3020	1	Vps26a
NM_015774	NM_015774	50527	chr14	45283087	45318572	-	4400	1	Ero1l
NM_181586	NM_181586	50721	chr10	81621786	81627608	-	1693	1	Sirt6
NM_015828	NM_015828	50798	chr4	44034075	44084177	-	5370	1	Gne
NM_015830	NM_015830	50817	chr17	25959556	25965505	-	3276	1	Capn15
NM_016962	NM_016962	50850	chr17	74338987	74391113	+	4674	1	Spast
NM_016772	NM_016772	51798	chr7	28825338	28832239	+	1126	1	Ech1
NM_145528	NM_145528	51897	chr2	91674612	91710592	-	3555	1	Atg13
NM_029092	NM_029092	52575	chr16	56033720	56037774	-	1842	1	Trmt10c
NM_016798	NM_016798	53318	chr8	45885485	45919546	+	1569	1	Pdlim3
NM_001098227	NM_001098227	53378	chr4	6365680	6396122	+	2542	1	Sdcbp
NM_016906	NM_016906	53421	chr6	88503607	88518800	-	3025	1	Sec61a1
NM_016898	NM_016898	53599	chr10	41519500	41531042	+	2822	1	Cd164
NM_015785	NM_015785	53604	chr11	11280040	11462419	-	3835	1	Zpbp
NM_019693	NM_019693	53817	chr17	35241746	35253707	+	1726	1	Ddx39b
NM_016924	NM_016924	53858	chr16	87433331	87440592	-	2097	1	Rwdd2b
NM_016918	NM_016918	53893	chr2	5845034	5868736	+	1578	1	Nudt5
NM_017397	NM_017397	53975	chr3	105678462	105687571	-	2697	1	Ddx20
NM_016860	NM_016860	54130	chr19	46376814	46395735	-	2729	1	Actr1a
NM_017477	NM_017477	54161	chr6	87887940	87913594	+	3987	1	Copg1
NM_017472	NM_017472	54198	chr10	42502054	42535369	+	1371	1	Snx3
NM_018740	NM_018740	54351	chr11	69968226	69981235	-	1424	1	Elp5
NM_018742	NM_018742	54399	chr7	140853384	140856383	-	1546	1	Bet1l
NM_018753	NM_018753	54401	chr2	163995197	164018587	+	2767	1	Ywhab
NM_001290455	NM_001290455	54645	chrX	7789993	7820567	+	2993	1	Gripap1
NM_001289493	NM_001289493	55932	chr3	142560496	142573212	+	2589	1	Gbp3
NM_018749	NM_018749	55944	chr15	77958998	77970824	-	1893	1	Eif3d
NM_018888	NM_018888	56046	chr2	155846886	155930310	-	2656	1	Uqcc1
NM_019551	NM_019551	56196	chr13	24831659	24842153	+	1968	1	Tdp2
NM_019552	NM_019552	56199	chr8	123952459	123983122	-	4291	1	Abcb10
NM_019575	NM_019575	56214	chr10	80602882	80615783	+	1793	1	Scamp4
NM_027204	NM_027204	56282	chr11	120484669	120488754	+	942	1	Mrpl12
NM_019660	NM_019660	56309	chr4	123905013	123912250	+	1478	1	Mycbp
NM_019747	NM_019747	56314	chr5	138139702	138155744	-	6463	1	Zfp113
NM_019805	NM_019805	56317	chr5	122422444	122444911	+	2737	1	Anapc7
NM_019816	NM_019816	56321	chr11	84422856	84513501	-	1785	1	Aatf
NM_019818	NM_019818	56322	chr11	76407143	76416313	+	2832	1	Timm22
NM_019722	NM_019722	56327	chr19	6134389	6141137	-	862	1	Arl2
NM_019720	NM_019720	56368	chr9	107539011	107541865	-	1777	1	Cyb561d2
NM_019757	NM_019757	56371	chr10	81366879	81378370	-	2238	1	Fzr1
NM_019824	NM_019824	56378	chr5	122391928	122406178	+	839	1	Arpc3
NM_019674	NM_019674	56420	chr7	126785868	126792471	-	1321	1	Ppp4c
NM_001199045	NM_001199045	56427	chr11	86544991	86567360	+	2058	1	Tubd1
NM_019822	NM_019822	56436	chr2	180171588	180176283	+	1417	1	Adrm1
NM_026446	NM_026446	56470	chr2	181688419	181693977	-	1506	1	Rgs19
NM_019806	NM_019806	56491	chr2	173737571	173784336	+	6961	1	Vapb
NM_207623	NM_207623	56515	chr18	21001957	21028224	+	2902	1	Rnf138
NM_019953	NM_019953	56530	chr10	128322459	128327187	+	1009	1	Cnpy2
NM_019924	NM_019924	56613	chr19	6829084	6840627	-	3112	1	Rps6ka4
NM_020035	NM_020035	56703	chr4	43017626	43025774	-	4254	1	Pigo
NM_019988	NM_019988	56716	chr17	24473550	24479078	-	3350	1	Mlst8
NM_001164621	NM_001164621	56736	chr18	38296805	38317849	+	3341	1	Rnf14
NM_020050	NM_020050	56786	chr7	109735836	109752263	-	1678	1	Tmem9b
NM_020508	NM_020508	57261	chr17	32196272	32284133	-	5926	1	Brd4
NM_020580	NM_020580	57314	chr2	174415804	174427502	+	2262	1	Nelfcd
NM_020577	NM_020577	57344	chr19	46707443	46741095	+	1738	1	As3mt
NM_020611	NM_020611	57357	chr5	76140273	76155503	+	1761	1	Srd5a3
NM_020619	NM_020619	57377	chr6	83115506	83118898	+	2764	1	Mogs
NM_020594	NM_020594	57432	chr2	128926268	128944020	-	1556	1	Zc3h8
NM_020570	NM_020570	57434	chr5	25689816	25705797	-	3210	1	Xrcc2
NM_021322	NM_021322	57773	chr17	31494322	31512487	-	3877	1	Wdr4
NM_001045482	NM_001045482	57782	chr5	143172186	143180775	-	3373	1	Rbak
NM_133934	NM_133934	57905	chr6	87818448	87838759	-	1606	1	Isy1
NM_021383	NM_021383	58184	chr1	74506060	74530842	+	3256	1	Rqcd1
NM_021482	NM_021482	58867	chr7	45886845	45896711	-	957	1	Syngr4
NM_021519	NM_021519	59022	chr2	25557900	25562082	+	662	1	Edf1
NM_001163354	NM_001163354	59040	chr11	80209055	80267907	+	4211	1	Rhot1
NM_021549	NM_021549	59047	chr7	44857146	44862929	+	2116	1	Pnkp
NM_021559	NM_021559	59057	chr18	24012267	24020771	-	3122	1	Zfp24
NM_019811	NM_019811	60525	chr2	155518043	155562743	+	2813	1	Acss2
NM_022028	NM_022028	64010	chr12	69965013	69987002	-	2516	1	Sav1
NM_022422	NM_022422	64337	chr17	25717172	25719102	+	409	1	Gng13
NM_025474	NM_025474	64659	chr1	160195260	160201186	+	1965	1	Mrps14
NM_022887	NM_022887	64930	chr2	28641233	28691172	+	7658	1	Tsc1
NM_022889	NM_022889	64934	chr11	3963975	3980004	+	2894	1	Pes1
NM_022891	NM_022891	65019	chr11	97777526	97782439	-	1055	1	Rpl23
NM_023045	NM_023045	65246	chr14	70654246	70766628	-	15088	1	Xpo7
NM_025317	NM_025317	66047	chr10	81264722	81266926	-	582	1	Mrpl54
NM_025329	NM_025329	66061	chr16	32419702	32428892	+	624	1	Tctex1d2
NM_025332	NM_025332	66067	chr16	44738879	44746363	-	1296	1	Gtpbp8
NM_001081108	NM_001081108	66096	chr5	138255482	138259395	+	871	1	Lamtor4
NM_025362	NM_025362	66114	chr5	135064206	135065365	+	1157	1	Dnajc30
NM_001205071	NM_001205071	66124	chr7	44467980	44471658	+	932	1	Josd2
NM_025372	NM_025372	66131	chr9	64281607	64304792	+	1201	1	Tipin
NM_025386	NM_025386	66153	chr1	84839841	84900486	+	894	1	Fbxo36
NM_023167	NM_023167	66163	chr9	21002737	21008837	+	1276	1	Mrpl4
NM_001294269	NM_001294269	66171	chr8	71592184	71596267	+	1160	1	Pgls
NM_025411	NM_025411	66193	chr4	135975602	135987244	-	1530	1	Pithd1
NM_001033132	NM_001033132	66200	chr14	101633766	101640471	-	869	1	Commd6
NM_025428	NM_025428	66220	chr2	30090944	30093635	-	1187	1	Zdhhc12
NM_025434	NM_025434	66230	chr3	8802146	8923857	-	717	1	Mrps28
NR_104416	NR_104416	66276	chr19	8888883	8890759	+	810	1	1810009A15Rik
NM_024173	NM_024173	66290	chr4	63544765	63550701	+	1088	1	Atp6v1g1
NM_025492	NM_025492	66330	chr11	83437694	83441232	+	926	1	1700020L24Rik
NM_025504	NM_025504	66349	chr7	25619493	25625550	+	2381	1	Atp5sl
NM_025533	NM_025533	66394	chr7	45062429	45078503	+	2123	1	Nosip
NM_001025444	NM_001025444	66408	chr4	40682078	40703194	-	5544	1	Aptx
NM_025547	NM_025547	66410	chr13	66912098	66933072	-	1473	1	Mterf3
NM_025548	NM_025548	66411	chr7	30224131	30232029	-	1165	1	Tbcb
NM_025563	NM_025563	66439	chr19	46689906	46703382	+	2169	1	Borcs7
NM_025571	NM_025571	66449	chr16	4616466	4624946	-	545	1	Pam16
NM_025575	NM_025575	66460	chr2	164460971	164465510	+	1602	1	Sys1
NM_181392	NM_181392	66467	chr17	6079828	6085485	+	1166	1	Gtf2h5
NM_023210	NM_023210	66471	chr3	95929257	95947387	+	3251	1	Anp32e
NM_025587	NM_025587	66481	chr2	180257379	180258444	+	383	1	Rps21
NM_025605	NM_025605	66508	chr7	101905837	101911903	+	1179	1	Lamtor1
NM_025609	NM_025609	66513	chr15	80133154	80161702	+	2919	1	Tab1
NM_025617	NM_025617	66526	chr4	107134162	107178366	-	6236	1	Tceanc2
NM_024176	NM_024176	66556	chr19	5422804	5424979	-	990	1	Drap1
NM_025648	NM_025648	66590	chr8	84856986	84869257	+	1814	1	Farsa
NM_023232	NM_023232	66593	chr5	123511330	123524164	-	1931	1	Diablo
NM_025651	NM_025651	66595	chr9	105395392	105405756	+	2746	1	Aste1
NM_025671	NM_025671	66627	chr5	124112338	124115476	+	1539	1	Ogfod2
NM_001004361	NM_001004361	66648	chr18	25136039	25168877	-	4018	1	Tpgs2
NR_033729	NR_033729	66662	chr9	20607475	20617271	+	2352	1	Fbxl12os
NM_025783	NM_025783	66700	chr6	71543854	71581574	+	2584	1	Chmp3
NM_025768	NM_025768	66790	chr8	13176869	13200624	-	1300	1	Grtp1
NM_172396	NM_172396	66818	chr8	72565198	72571048	-	2835	1	Smim7
NM_025798	NM_025798	66847	chr10	30608207	30618366	-	689	1	Hint3
NM_025800	NM_025800	66849	chr16	31251541	31275277	-	4066	1	Ppp1r2
NM_025808	NM_025808	66863	chr16	17508971	17526330	+	3085	1	Lztr1
NM_025825	NM_025825	66884	chr11	85191310	85235120	-	2390	1	Appbp2
NM_001159573	NM_001159573	66899	chr5	74535482	74597124	+	3062	1	Fip1l1
NM_025841	NM_025841	66913	chr5	143403820	143421904	+	1843	1	Kdelr2
NM_024184	NM_024184	66929	chr8	83955694	83970195	+	1593	1	Asf1b
NM_025857	NM_025857	66939	chr9	63602655	63641889	+	2588	1	Aagab
NM_025860	NM_025860	66942	chr1	121553835	121567980	-	2234	1	Ddx18
NM_023281	NM_023281	66945	chr13	74322255	74350240	-	2842	1	Sdha
NM_025878	NM_025878	66973	chr17	35910385	35916369	-	1044	1	Mrps18b
NM_025888	NM_025888	66989	chr17	28953216	28967937	+	2390	1	Kctd20
NM_080554	NM_080554	66998	chr2	34852089	34870962	-	2030	1	Psmd5
NM_025910	NM_025910	67014	chr16	59471775	59492451	+	2137	1	Mina
NM_025933	NM_025933	67044	chr13	54590231	54591147	+	609	1	Higd2a
NM_001252639	NM_001252639	67046	chr13	43151742	43171501	-	1251	1	Tbc1d7
NM_025947	NM_025947	67068	chr2	155236533	155250277	+	680	1	Dynlrb1
NM_001163024	NM_001163024	67074	chr10	122992061	123076505	-	9263	1	Mon2
NM_025960	NM_025960	67091	chr7	19508729	19516145	+	760	1	Trappc6a
NM_001013012	NM_001013012	67109	chr7	6131489	6155971	-	1894	1	Zfp787
NM_025974	NM_025974	67115	chr9	120571517	120574653	+	927	1	Rpl14
NM_024193	NM_024193	67134	chr2	130274412	130279313	+	1881	1	Nop56
NM_026001	NM_026001	67153	chr14	62332105	62372992	+	1444	1	Rnaseh2b
NM_026006	NM_026006	67158	chr18	31909094	31911903	-	2807	1	Sft2d3
NM_026007	NM_026007	67160	chr19	8967041	8978180	+	1553	1	Eef1g
NM_026042	NM_026042	67224	chr7	28385247	28392690	-	2156	1	Med29
NM_001287015	NM_001287015	67225	chr3	113605067	113630149	-	3868	1	Rnpc3
NM_026063	NM_026063	67267	chr17	27122665	27133891	-	467	1	Uqcc2
NM_026064	NM_026064	67268	chr17	70993793	71002533	-	1773	1	Myl12a
NR_030776	NR_030776	67289	chr6	119848193	119849016	+	823	1	3110021A11Rik
NM_026077	NM_026077	67290	chr7	81782187	81789453	-	850	1	3110040N11Rik
NR_028299	NR_028299	67350	chr2	30237198	30237631	-	433	1	1700084E18Rik
NM_133686	NM_133686	67375	chr7	127107770	127122029	-	1191	1	Qprt
NM_026116	NM_026116	67378	chr8	94067954	94098811	-	2928	1	Bbs2
NM_026124	NM_026124	67388	chr2	156863122	156873562	+	1044	1	1110008F13Rik
NM_026129	NM_026129	67397	chr5	121444753	121452474	-	1238	1	Erp29
NM_023343	NM_023343	67444	chr1	91375831	91398783	-	1354	1	Ilkap
NM_178375	NM_178375	67538	chr2	164805114	164822127	+	2685	1	Zswim3
NM_026225	NM_026225	67542	chr3	52982123	53017223	-	2899	1	Cog6
NM_026257	NM_026257	67586	chr4	134102583	134126780	+	1560	1	Ubxn11
NM_026269	NM_026269	67604	chr5	139252324	139270050	+	2095	1	Get4
NM_026303	NM_026303	67667	chr9	3335231	3385846	+	2255	1	Alkbh8
NM_001166370	NM_001166370	67674	chr19	6909698	6911026	+	1026	1	Trmt112
NR_104458	NR_104458	67675	chr17	26937972	26939458	-	738	1	Cuta
NM_001134692	NM_001134692	67695	chr5	30906516	30907788	-	637	1	Ost4
NM_001033135	NM_001033135	67702	chr1	39551296	39577347	-	2425	1	Rnf149
NM_026341	NM_026341	67725	chr14	20294690	20317575	+	2512	1	Nudt13
NM_026353	NM_026353	67739	chr15	97784365	97792692	+	2521	1	Slc48a1
NM_026366	NM_026366	67768	chr16	87354185	87368649	+	1783	1	N6amt1
NM_026377	NM_026377	67788	chr19	47731756	47735588	+	1577	1	Sfr1
NM_026390	NM_026390	67812	chr1	128244181	128279377	+	4078	1	Ubxn4
NM_026395	NM_026395	67830	chr4	155074112	155086297	-	1509	1	Rer1
NM_026403	NM_026403	67842	chr14	55745693	55755634	+	3816	1	Nop9
NM_026409	NM_026409	67848	chr5	124552864	124569660	+	2783	1	Ddx55
NM_026422	NM_026422	67871	chr2	36136398	36190283	+	2241	1	Mrrf
NM_026431	NM_026431	67884	chr10	77978650	77985438	+	1687	1	1810043G02Rik
NM_001081360	NM_001081360	67886	chr1	136268123	136346104	-	7802	1	Camsap2
NM_024212	NM_024212	67891	chr9	64173387	64178562	+	1410	1	Rpl4
NM_182991	NM_182991	67937	chr8	70483867	70487358	-	1481	1	Tmem59l
NM_001164600	NM_001164600	67959	chr15	76070182	76080870	-	1820	1	Puf60
NM_026498	NM_026498	67994	chr7	78783131	78792988	+	1035	1	Mrps11
NM_026501	NM_026501	67998	chr11	101096516	101119824	-	3082	1	Fam134c
NM_026513	NM_026513	68023	chr8	107046290	107048614	-	1532	1	Pdf
NM_001110197	NM_001110197	68031	chr10	29344176	29362442	-	4398	1	Rnf146
NM_026532	NM_026532	68051	chr8	105860634	105880401	+	1958	1	Nutf2
NM_080556	NM_080556	68059	chr14	122107082	122159603	+	3043	1	Tm9sf2
NM_133831	NM_133831	68077	chr7	15937836	15946108	-	1542	1	Gltscr2
NM_026566	NM_026566	68118	chr15	101284301	101290934	+	1225	1	Atg101
NM_026584	NM_026584	68153	chr8	33732067	33777173	+	1540	1	Gtf2e2
NM_183270	NM_183270	68185	chr7	100537100	100539812	+	830	1	Coa4
NM_026636	NM_026636	68251	chr8	71396855	71404772	+	1581	1	Babam1
NM_024222	NM_024222	68292	chr9	115242582	115310421	-	4202	1	Stt3b
NM_133694	NM_133694	68431	chr19	46328184	46330446	+	1342	1	Fbxl15
NM_026753	NM_026753	68523	chr8	104639839	104641728	-	673	1	Fam96b
NM_026760	NM_026760	68544	chr8	85026833	85030286	+	887	1	2310036O22Rik
NM_199007	NM_199007	68549	chr1	57995974	58026277	+	5303	1	Sgol2a
NM_026729	NM_026729	68572	chr11	115403766	115410913	+	726	1	Ict1
NM_172400	NM_172400	68598	chr4	132535559	132553742	+	1381	1	Dnajc8
NM_176833	NM_176833	68606	chr16	16896469	16927375	+	4923	1	Ppm1f
NM_001110271	NM_001110271	68644	chr9	106440051	106447678	-	1372	1	Abhd14a
NM_001081196	NM_001081196	68693	chr19	8819401	8834142	+	5710	1	Hnrnpul2
NM_028390	NM_028390	68743	chr9	22331214	22389206	-	5395	1	Anln
NM_026851	NM_026851	68836	chr14	54426909	54429750	+	405	1	Mrpl52
NR_037954	NR_037954	68841	chr16	24392556	24393655	-	852	1	Lppos
NM_026855	NM_026855	68865	chr8	124722139	124734123	+	1157	1	Arv1
NM_026869	NM_026869	68911	chr3	89430837	89435130	+	2908	1	Pygo2
NM_001254762	NM_001254762	68929	chr5	137596647	137600708	-	1309	1	Mospd3
NM_026877	NM_026877	68938	chr11	120672973	120709446	+	1820	1	Aspscr1
NM_026883	NM_026883	68948	chr5	122364584	122371963	-	974	1	Fam216a
NM_001013256	NM_001013256	68964	chr11	69015911	69036473	+	4142	1	Ctc1
NM_026899	NM_026899	68991	chr4	155704815	155733873	+	1444	1	Ssu72
NM_026911	NM_026911	69019	chr14	30999826	31001666	-	1000	1	Spcs1
NM_026913	NM_026913	69028	chr1	37878890	37890411	-	1220	1	Mitd1
NM_026916	NM_026916	69034	chr5	129908540	129911281	+	623	1	Nupr1l
NM_133705	NM_133705	69051	chr1	180904274	180908088	+	1590	1	Pycr2
NM_026987	NM_026987	69192	chr17	35879778	35892668	+	3368	1	Dhx16
NR_045140	NR_045140	69334	chr15	67226769	67377094	+	1030	1	1700012I11Rik
NM_001160330	NM_001160330	69372	chr2	168230622	168232303	+	1679	1	Mocs3
NM_001166494	NM_001166494	69376	chr11	98551097	98558665	+	1630	1	Zpbp2
NM_027064	NM_027064	69382	chr13	98984090	98984565	-	473	1	1700024P04Rik
NM_027090	NM_027090	69478	chr9	63394447	63399244	-	594	1	2300009A05Rik
NM_172716	NM_172716	69587	chr5	108461332	108503099	+	3718	1	Pcgf3
NM_001291031	NM_001291031	69596	chr2	131210360	131213514	+	1596	1	Ap5s1
NM_027158	NM_027158	69665	chr5	136057267	136064324	+	1035	1	Upk3bl
NM_027159	NM_027159	69668	chr1	34436670	34439672	-	1698	1	Ccdc115
NR_015477	NR_015477	69678	chr10	81194691	81208370	+	315	1	Atcayos
NM_027196	NM_027196	69745	chr19	4231893	4233634	+	913	1	Pold4
NM_197992	NM_197992	69837	chr6	83078390	83080855	+	863	1	Pcgf1
NM_027236	NM_027236	69860	chr19	5366813	5371511	+	2461	1	Eif1ad
NM_133718	NM_133718	69981	chr9	79768941	79793430	-	3651	1	Tmem30a
NM_144527	NM_144527	70012	chr4	134129858	134187085	-	3850	1	Cep85
NM_133348	NM_133348	70025	chr4	152178100	152271855	+	1483	1	Acot7
NM_023554	NM_023554	70078	chr13	43398376	43402858	+	1801	1	Nol7
NM_001290701	NM_001290701	70088	chr4	125085134	125110070	+	1373	1	Meaf6
NM_133786	NM_133786	70099	chr3	69004972	69034623	+	4056	1	Smc4
NM_027355	NM_027355	70238	chr16	32277461	32301439	+	4457	1	Rnf168
NM_027356	NM_027356	70240	chr5	137294669	137295664	+	993	1	Ufsp1
NM_144528	NM_144528	70294	chr10	79758515	79766952	-	1628	1	Rnf126
NM_027381	NM_027381	70312	chr10	81321103	81326251	+	2713	1	Cactin
NM_197995	NM_197995	70317	chr11	120464326	120467600	-	2016	1	Arl16
NM_027394	NM_027394	70348	chr9	86307234	86464916	-	1816	1	Ube2cbp
NM_133726	NM_133726	70356	chr15	81365044	81399694	-	1608	1	St13
NM_027412	NM_027412	70387	chr19	8809075	8819294	-	3464	1	Ttc9c
NM_027430	NM_027430	70456	chr1	165461208	165481214	+	847	1	Mpc2
NM_027435	NM_027435	70472	chr15	58094047	58135082	-	5653	1	Atad2
NM_027457	NM_027457	70544	chr17	5410864	5440260	-	965	1	Tmem242
NM_027481	NM_027481	70616	chr8	70042813	70071953	+	2271	1	Sugp1
NM_027485	NM_027485	70625	chr8	72494559	72548310	-	3034	1	Med26
NM_027513	NM_027513	70699	chr6	35177616	35247598	+	6183	1	Nup205
NM_027668	NM_027668	71088	chr15	60014866	60016618	-	1750	1	4933412E24Rik
NM_001081101	NM_001081101	71101	chr5	33378696	33419754	+	7310	1	Uvssa
NM_153196	NM_153196	71336	chr5	31624439	31697610	-	1015	1	Rbks
NM_001007568	NM_001007568	71591	chr15	76852141	76871435	-	3498	1	Zfp251
NM_001033161	NM_001033161	71609	chr8	105258575	105264594	-	1378	1	Tradd
NM_027901	NM_027901	71752	chr5	31156006	31180144	-	4530	1	Gtf3c2
NM_027911	NM_027911	71766	chr9	21074164	21091988	-	3429	1	Raver1
NM_172410	NM_172410	71805	chr8	94214601	94315066	+	2903	1	Nup93
NM_027931	NM_027931	71807	chr3	95739974	95754977	-	2488	1	Tars2
NM_027947	NM_027947	71834	chr2	33450288	33468532	-	5083	1	Zbtb43
NM_133737	NM_133737	71835	chr6	57702455	57739449	+	3646	1	Lancl2
NM_027949	NM_027949	71838	chr14	31237696	31251218	-	1971	1	Phf7
NM_027968	NM_027968	71865	chr10	11281330	11297969	+	4972	1	Fbxo30
NM_001159583	NM_001159583	71901	chr4	41518929	41569527	-	2101	1	Fam219a
NM_001293703	NM_001293703	71910	chr8	25720048	25724887	+	1545	1	Plpp5
NM_028036	NM_028036	71983	chr18	36735070	36742391	+	1801	1	Tmco6
NM_028047	NM_028047	71997	chr7	24399628	24422777	+	2216	1	Smg9
NM_028054	NM_028054	72008	chr2	119208720	119217050	+	1910	1	Zfyve19
NM_028057	NM_028057	72017	chr1	134405990	134411738	+	1615	1	Cyb5r1
NM_028065	NM_028065	72029	chr17	46735711	46752214	-	1894	1	Cnpy3
NM_028121	NM_028121	72141	chr9	59291572	59316200	+	2462	1	Adpgk
NM_028142	NM_028142	72181	chr4	116031770	116053876	-	3503	1	Nsun4
NM_028170	NM_028170	72254	chr8	72443880	72460541	+	2417	1	1700030K09Rik
NR_045345	NR_045345	72286	chr10	116723067	116729177	-	591	1	1700030O20Rik
NM_028203	NM_028203	72338	chr12	75630594	75669537	-	2977	1	Wdr89
NM_001164625	NM_001164625	72355	chr15	85806972	85811697	-	1051	1	Cdpf1
NM_028227	NM_028227	72399	chr5	121660563	121687249	+	3723	1	Brap
NR_027360	NR_027360	72440	chr6	128357000	128362822	-	1895	1	Rhno1
NM_152813	NM_152813	72469	chr11	103070296	103101658	-	3014	1	Plcd3
NM_175185	NM_175185	72552	chr8	119561978	119575200	-	3162	1	Hsdl1
NM_028281	NM_028281	72562	chr13	55727368	55776830	+	540	1	Pcbd2
NM_028298	NM_028298	72611	chr5	145231759	145247306	+	4066	1	Zfp655
NM_024256	NM_024256	72727	chr19	8920393	8927236	+	1577	1	B3gat3
NM_183091	NM_183091	72749	chr15	76626237	76639929	-	4179	1	Tonsl
NM_028347	NM_028347	72774	chr9	57143256	57147034	-	1160	1	Neil1
NR_029441	NR_029441	72813	chr6	134897961	134900785	+	2824	1	2810454H06Rik
NM_028372	NM_028372	72852	chr13	81711417	81753275	+	3877	1	Mblac2
NM_028381	NM_028381	72886	chr17	55959187	55967951	+	1303	1	Ccdc94
NM_134059	NM_134059	72935	chr13	55530410	55536658	-	2186	1	Ddx41
NM_028431	NM_028431	73078	chr5	21737160	21757152	+	1581	1	Pmpcb
NM_001013025	NM_001013025	73122	chr1	43047269	43098622	-	5523	1	Tgfbrap1
NM_028459	NM_028459	73178	chr6	24613810	24664995	-	4320	1	Wasl
NR_040462	NR_040462	73331	chr1	9747648	9771256	+	1490	1	1700034P13Rik
NR_015475	NR_015475	73516	chr18	38238405	38250198	-	1560	1	1700086O06Rik
NR_027388	NR_027388	73571	chr5	25530018	25531466	+	1448	1	1700096K18Rik
NM_028576	NM_028576	73582	chr17	85090700	85458580	+	1426	1	Camkmt
NM_028603	NM_028603	73680	chr4	129353632	129378028	-	2222	1	Zbtb8a
NM_001243908	NM_001243908	73729	chr7	29908517	29916813	+	2613	1	Zfp383
NM_178627	NM_178627	73826	chr15	83125978	83149336	-	3238	1	Poldip3
NM_028710	NM_028710	74008	chr11	109473374	109573329	+	3261	1	Arsg
NM_028732	NM_028732	74048	chr10	60346851	60372684	+	4837	1	Vsir
NM_144533	NM_144533	74080	chr9	98296583	98411428	+	2153	1	Nmnat3
NM_028754	NM_028754	74098	chr4	107889899	107897802	+	1542	1	0610037L13Rik
NM_028758	NM_028758	74105	chr7	121986722	122021198	-	4872	1	Gga2
NM_028769	NM_028769	74126	chr19	6046576	6053718	+	3452	1	Syvn1
NM_001081158	NM_001081158	74148	chr11	74649495	74670847	+	5371	1	Cluh
NM_175206	NM_175206	74165	chr9	66508459	66514593	-	3931	1	Fbxl22
NM_133755	NM_133755	74237	chr7	139995955	140036350	-	3065	1	Tubgcp2
NM_028841	NM_028841	74257	chr13	54789405	54796775	+	1546	1	Tspan17
NM_028870	NM_028870	74325	chr13	54592939	54611272	-	1569	1	Cltb
NM_001242364	NM_001242364	74349	chr7	105371211	105400054	-	10881	1	Fam160a2
NR_031761	NR_031761	74386	chr13	58402248	58411149	+	3596	1	Rmi1
NM_028906	NM_028906	74388	chr9	65032458	65082651	+	4741	1	Dpp8
NM_028925	NM_028925	74414	chr3	96711895	96727439	-	1779	1	Polr3c
NM_028959	NM_028959	74470	chr13	74036495	74062285	-	3618	1	Cep72
NM_029045	NM_029045	74666	chr8	84148038	84172597	+	2483	1	4930432K21Rik
NM_029086	NM_029086	74753	chr4	46376975	46389423	-	1550	1	Trmo
NM_029098	NM_029098	74775	chr15	98903921	98918098	-	2148	1	Lmbr1l
NM_029103	NM_029103	74840	chr9	106887415	106891938	-	2200	1	Manf
NM_001162863	NM_001162863	75019	chr14	51007751	51010758	+	1517	1	Rnase10
NM_023773	NM_023773	75339	chr14	56668248	56697429	+	2922	1	Mphosph8
NM_029279	NM_029279	75420	chr13	51651708	51684044	+	3298	1	Secisbp2
NM_029291	NM_029291	75452	chr11	4637793	4683386	+	2583	1	Ascc2
NM_029339	NM_029339	75565	chr7	126649309	126672779	+	1154	1	Sgf29
NR_033571	NR_033571	75602	chr14	20546293	20570680	+	745	1	1810062O18Rik
NM_027807	NM_027807	75717	chr9	53614582	53667507	-	6002	1	Cul5
NM_023792	NM_023792	75735	chr19	34806936	34877917	-	6709	1	Pank1
NM_001165980	NM_001165980	75763	chr2	71055744	71095858	+	7723	1	Dcaf17
NM_029420	NM_029420	75764	chr7	126688927	126695783	-	3684	1	Slx1b
NM_029475	NM_029475	75894	chr2	121142093	121156680	+	2355	1	Adal
NM_029478	NM_029478	75909	chr11	86583865	86683822	-	2759	1	Vmp1
NM_001029993	NM_001029993	76014	chr8	122376616	122417360	+	3783	1	Zc3h18
NM_001081059	NM_001081059	76137	chr13	43538406	43560191	-	4345	1	Mcur1
NM_133763	NM_133763	76233	chr2	164746015	164768219	+	1229	1	Dnttip1
NM_029576	NM_029576	76308	chr19	5099207	5106996	-	1827	1	Rab1b
NM_001199843	NM_001199843	76411	chr12	86082561	86162459	+	798	1	Ift43
NM_172428	NM_172428	76457	chr15	82127922	82142202	+	2036	1	Ccdc134
NR_015577	NR_015577	76508	chr11	5762150	5784710	+	1833	1	Ube2d-ps
NM_029673	NM_029673	76614	chr6	71831320	71875266	+	2744	1	Immt
NM_029687	NM_029687	76646	chr2	38998309	39001584	+	1195	1	Wdr38
NM_001289660	NM_001289660	76654	chr2	58567334	58792971	+	2193	1	Upp2
NM_029698	NM_029698	76670	chr14	20394190	20452225	-	3590	1	Cfap70
NM_133972	NM_133972	76813	chr8	70220193	70234422	-	2188	1	Armc6
NM_029832	NM_029832	77006	chr2	130654083	130664645	-	1090	1	Ddrgk1
NM_029842	NM_029842	77035	chr7	125444620	125462268	+	2434	1	Kdm8
NM_029865	NM_029865	77090	chr8	71371298	71373689	+	1646	1	Ocel1
NR_024025	NR_024025	77116	chr9	13749181	13806481	+	3106	1	Mtmr2
NM_029872	NM_029872	77134	chr13	58125879	58128556	-	2675	1	Hnrnpa0
NM_001110201	NM_001110201	77254	chr7	29238323	29247532	+	1125	1	Yif1b
NM_029888	NM_029888	77264	chr1	74566426	74588028	-	6163	1	Zfp142
NM_175255	NM_175255	77371	chr11	51692263	51756834	-	6773	1	Sec24a
NM_029929	NM_029929	77573	chr5	123528760	123573015	-	4096	1	Vps33a
NM_029951	NM_029951	77644	chrX	36848544	36864246	-	3330	1	C330007P06Rik
NM_029965	NM_029965	77733	chr8	26119380	26143869	+	3905	1	Rnf170
NM_030013	NM_030013	77951	chr1	60343300	60388060	+	2231	1	Cyp20a1
NM_198007	NM_198007	77987	chr10	50592669	50851202	+	7433	1	Ascc3
NM_024277	NM_024277	78294	chr11	29545842	29548040	-	718	1	Rps27a
NM_030083	NM_030083	78304	chr11	69395791	69396671	+	513	1	Naa38
NM_178404	NM_178404	78751	chr2	128967402	129018563	+	4902	1	Zc3h6
NM_175280	NM_175280	78774	chr2	145934784	145964226	+	1552	1	Cfap61
NM_030198	NM_030198	78833	chr8	95633559	95645059	+	2407	1	Gins3
NM_030235	NM_030235	78937	chr6	56714905	56761911	+	6673	1	Avl9
NM_178281	NM_178281	79263	chr17	36258873	36271433	-	3061	1	Trim39
NM_020000	NM_020000	80509	chr4	118409337	118415824	+	1878	1	Med8
NM_001004140	NM_001004140	80986	chr8	22168152	22185819	-	2590	1	Ckap2
NM_018808	NM_018808	81489	chr8	83608175	83612653	+	3009	1	Dnajb1
NM_023646	NM_023646	83945	chr16	4684070	4707693	+	2632	1	Dnaja3
NM_146193	NM_146193	83962	chr7	81792074	81829431	-	2991	1	Btbd1
NM_053102	NM_053102	93684	chr3	144570427	144597676	+	1502	1	2019-09-15
NM_053068	NM_053068	93696	chr15	73090412	73094075	+	846	1	Chrac1
NM_053166	NM_053166	94089	chr11	48826138	48850195	+	1357	1	Trim7
NM_053183	NM_053183	94213	chr10	62616023	62651198	-	2490	1	Ddx50
NM_033324	NM_033324	94223	chr16	18253965	18289168	-	4209	1	Dgcr8
NM_053193	NM_053193	94230	chr15	76595808	76607591	-	4477	1	Cpsf1
NM_001271915	NM_001271915	97440	chr8	105252638	105255153	-	2513	1	B3gnt9
NR_027958	NR_027958	97775	chr11	51650954	51657681	+	3425	1	D930048N14Rik
NM_145510	NM_145510	98710	chr1	134494660	134507884	+	1955	1	Rabif
NM_133840	NM_133840	98985	chr2	84723122	84727268	-	1825	1	Clp1
NM_133852	NM_133852	99412	chr2	32288253	32307921	+	4413	1	Golga2
NM_133857	NM_133857	99526	chr3	122933601	122984447	-	3996	1	Usp53
NM_029571	NM_029571	100087	chr4	108847857	108849412	+	1553	1	Kti12
NM_133880	NM_133880	100163	chr4	134396320	134427412	+	3155	1	Pafah2
NM_175308	NM_175308	100465	chr4	115828092	115836183	+	2876	1	Mob3c
NM_001081362	NM_001081362	100683	chr5	144768792	144859773	+	12403	1	Trrap
NM_133904	NM_133904	100705	chr5	114165518	114250758	+	8431	1	Acacb
NM_001081118	NM_001081118	101471	chr7	141228788	141262751	+	5354	1	Phrf1
NM_133951	NM_133951	101867	chr7	105731730	105737385	-	2881	1	Rrp8
NM_133964	NM_133964	102115	chr10	81384428	81388352	+	1437	1	Dohh
NM_028221	NM_028221	102122	chr8	94574941	94601726	-	1789	1	Fam192a
NM_133968	NM_133968	102209	chr8	4253102	4256220	+	1507	1	Snapc2
NM_018743	NM_018743	102247	chr8	23172946	23208453	-	3929	1	Gpat4
NM_133976	NM_133976	102462	chr9	56937500	56938398	+	896	1	Imp3
NM_133994	NM_133994	103140	chr10	75774122	75781414	-	1866	1	Gstt3
NM_025559	NM_025559	103742	chr11	98437708	98438988	-	738	1	Mien1
NM_001164483	NM_001164483	104015	chr16	90936097	91011308	-	7051	1	Synj1
NM_027874	NM_027874	104318	chr11	120961741	120991333	-	3737	1	Csnk1d
NM_134063	NM_134063	105203	chr13	3566035	3611108	-	8316	1	Fam208b
NM_153083	NM_153083	105663	chr14	55094784	55098995	+	2835	1	Thtpa
NM_134097	NM_134097	106021	chr4	40259606	40269841	-	3837	1	Topors
NR_045309	NR_045309	106059	chr15	80691025	80697610	-	4438	1	A430088P11Rik
NM_134100	NM_134100	106073	chr15	102279456	102281744	+	1738	1	Mfsd5
NM_145931	NM_145931	106205	chr16	11136594	11176393	-	3798	1	Zc3h7a
NM_134122	NM_134122	106582	chr17	35861318	35865400	+	1458	1	Nrm
NM_174989	NM_174989	106759	chr17	56269462	56276767	-	2826	1	Ticam1
NM_001289490	NM_001289490	106821	chr17	48410000	48417270	+	1346	1	Oard1
NM_134135	NM_134135	106947	chr10	81028540	81033912	-	3458	1	Slc39a3
NM_001033222	NM_001033222	107368	chr19	59296084	59345780	-	7069	1	Pdzd8
NM_001172101	NM_001172101	107702	chr7	141160326	141168686	-	1643	1	Rnh1
NM_153129	NM_153129	107975	chr19	5133685	5273119	-	4316	1	Pacs1
NM_175135	NM_175135	108067	chr4	117019408	117073260	+	3742	1	Eif2b3
NM_182997	NM_182997	108097	chr3	97658212	97673067	+	4251	1	Prkab2
NM_024187	NM_024187	108121	chr17	31647082	31658754	-	897	1	U2af1
NM_027139	NM_027139	108143	chr13	100651343	100656060	+	1218	1	Taf9
NM_176841	NM_176841	108686	chr11	29374172	29510808	+	8828	1	Ccdc88a
NM_001110162	NM_001110162	108912	chr14	67676354	67715610	-	3826	1	Cdca2
NM_133780	NM_133780	108989	chr1	150392838	150449935	+	7496	1	Tpr
NM_175419	NM_175419	109275	chr2	158624913	158639211	+	2366	1	Actr5
NM_001033668	NM_001033668	110084	chr14	31260375	31323896	-	12792	1	Dnah1
NM_172783	NM_172783	110094	chrX	160502434	160591722	+	4679	1	Phka2
NM_178308	NM_178308	110187	chr7	33942997	33944985	-	524	1	Scgb2b26
NM_001078167	NM_001078167	110809	chr11	88047373	88053757	+	5555	1	Srsf1
NM_033072	NM_033072	110962	chr10	127281956	127288771	-	4031	1	Mbd6
NM_053207	NM_053207	112405	chr8	124908587	124949254	-	3517	1	Egln1
NM_033444	NM_033444	114584	chr17	35050243	35058719	+	1151	1	Clic1
NM_053262	NM_053262	114664	chr5	103989765	104021796	-	1690	1	Hsd17b11
NM_054070	NM_054070	114896	chr8	123477862	123503916	+	4249	1	Afg3l1
NM_080463	NM_080463	140484	chr2	153241532	153270249	+	5594	1	Pofut1
NM_130879	NM_130879	170707	chr4	137594189	137658537	+	5716	1	Usp48
NM_133229	NM_133229	170765	chr16	94328422	94336935	+	1523	1	Ripply3
NR_028449	NR_028449	170787	chr15	89123303	89128700	-	2686	1	Hdac10
NM_133239	NM_133239	170788	chr1	139198254	139377076	-	4688	1	Crb1
NM_133358	NM_133358	170938	chr8	71922825	71934630	+	2942	1	Zfp617
NM_133643	NM_133643	171211	chr13	12471209	12520450	-	8095	1	Edaradd
NM_138668	NM_138668	192169	chr8	45975528	45996956	+	1624	1	Ufsp2
NM_138756	NM_138756	192287	chr9	97077011	97111041	-	3052	1	Slc25a36
NM_138950	NM_138950	192652	chr11	75440943	75454717	-	6897	1	Wdr81
NM_174847	NM_174847	207781	chr16	97855209	97922633	-	6540	1	C2cd2
NM_001161768	NM_001161768	207839	chr15	100689915	100720477	-	5681	1	Galnt6
NM_001145930	NM_001145930	208146	chr16	20141063	20232573	+	6083	1	Yeats2
NM_001134767	NM_001134767	208908	chr5	123930689	123969895	+	3905	1	Ccdc62
NM_145371	NM_145371	209354	chr5	124570214	124579131	-	2001	1	Eif2b1
NM_172471	NM_172471	209378	chr2	10153543	10256529	+	7912	1	Itih5
NM_173748	NM_173748	209586	chr11	6105692	6200451	-	3954	1	Nudcd3
NM_001081040	NM_001081040	210582	chr10	128363097	128370037	-	2500	1	Coq10a
NM_145958	NM_145958	210973	chr6	56777525	56797813	-	3862	1	Kbtbd2
NM_145377	NM_145377	211007	chr11	48806404	48817391	-	3462	1	Trim41
NM_173382	NM_173382	212127	chr3	53463817	53481755	+	4306	1	Proser1
NM_172505	NM_172505	212427	chr1	88264828	88277557	-	2210	1	A730008H23Rik
NM_144550	NM_144550	212514	chr16	44347401	44388492	+	4322	1	Spice1
NM_153075	NM_153075	212670	chr2	121394355	121413792	-	2232	1	Catsper2
NM_029885	NM_029885	213054	chr3	95181766	95217942	-	8675	1	Gabpb2
NM_172518	NM_172518	213499	chr4	141147922	141204062	+	5913	1	Fbxo42
NM_153538	NM_153538	214290	chr13	59771879	59823147	-	5521	1	Zcchc6
NR_110362	NR_110362	214669	chr15	81663889	81688315	+	3793	1	L3mbtl2
NM_001290278	NM_001290278	214742	chr1	192098546	192138040	-	3808	1	Rcor3
NM_001166064	NM_001166064	214804	chr3	145987870	146021720	+	5486	1	Syde2
NM_145997	NM_145997	214899	chr6	120364099	120444574	+	10939	1	Kdm5a
NM_144820	NM_144820	215814	chr10	18213685	18234981	-	1158	1	Ccdc28a
NM_153542	NM_153542	216011	chr10	61475833	61582228	+	2614	1	Lrrc20
NM_173785	NM_173785	216792	chr11	59155369	59163745	-	4022	1	Iba57
NR_073164	NR_073164	216805	chr11	59791408	59810039	-	3718	1	Flcn
NM_001172112	NM_001172112	216820	chr11	60830631	60858423	+	1573	1	Dhrs7b
NM_153143	NM_153143	216858	chr11	69878264	69880985	-	2719	1	Kctd11
NM_001291118	NM_001291118	216860	chr11	69901816	69913824	+	5230	1	Neurl4
NM_178367	NM_178367	216877	chr11	70984091	71004432	-	5165	1	Dhx33
NM_146032	NM_146032	217337	chr11	116245166	116274217	-	2508	1	Srp68
NM_153082	NM_153082	217378	chr12	4082574	4110612	+	4704	1	Dnajc27
NM_172262	NM_172262	218214	chr13	47043499	47085279	+	4964	1	Kdm1b
NM_173392	NM_173392	218441	chr13	92487749	92530810	-	5431	1	Zfyve16
NM_001004436	NM_001004436	218914	chr14	34673928	34747983	+	6330	1	Wapl
NM_178684	NM_178684	218975	chr14	47298314	47323091	+	4487	1	Mapk1ip1l
NM_001033271	NM_001033271	219024	chr14	50927215	50930849	-	1599	1	Tmem55b
NM_175457	NM_175457	223658	chr15	76380513	76453039	+	5223	1	Mroh1
NM_145916	NM_145916	223669	chr15	76879276	76892394	+	2747	1	Zfp7
NM_144851	NM_144851	223870	chr15	98038744	98093569	-	6380	1	Senp1
NM_172265	NM_172265	224045	chr16	20498817	20509325	+	2538	1	Eif2b5
NM_145482	NM_145482	224440	chr16	93583461	93603815	-	1811	1	Setd4
NM_153792	NM_153792	224619	chr17	24508850	24527938	-	2712	1	Traf7
NM_172617	NM_172617	224656	chr17	28177418	28205886	+	2695	1	Zfp523
NM_027060	NM_027060	224671	chr17	30215524	30576287	-	6844	1	Btbd9
NM_001252480	NM_001252480	224703	chr17	33691505	33718677	-	1408	1	March2
NM_057171	NM_057171	224727	chr17	35135178	35147322	+	3831	1	Bag6
NM_013854	NM_013854	224742	chr17	35956819	35969750	-	3125	1	Abcf1
NM_198609	NM_198609	225215	chr9	73113469	73123333	+	1514	1	Rsl24d1
NM_153388	NM_153388	225875	chr19	4611784	4615667	-	2914	1	Lrfn4
NM_001271444	NM_001271444	225887	chr19	3908863	3912774	-	1016	1	Ndufs8
NM_144874	NM_144874	226139	chr19	43733254	43753000	-	4787	1	Cox15
NM_172652	NM_172652	226976	chr1	36335730	36369181	-	4640	1	Kansl3
NM_001190444	NM_001190444	227290	chr1	74279840	74284738	-	1807	1	Aamp
NM_001013376	NM_001013376	227522	chr2	3328949	3332628	-	1023	1	Rpp38
NM_177344	NM_177344	227615	chr2	25255439	25256352	+	911	1	Tmem203
NM_001289709	NM_001289709	227700	chr2	30344777	30359316	-	1843	1	Sh3glb2
NM_172268	NM_172268	227720	chr2	31974450	32053975	+	8157	1	Nup214
NM_145526	NM_145526	228139	chr2	84996552	85035834	-	4176	1	P2rx3
NM_145529	NM_145529	228410	chr2	104590484	104665425	+	2829	1	Cstf3
NM_001291137	NM_001291137	228850	chr2	158409853	158499253	+	8381	1	Ralgapb
NM_177663	NM_177663	229504	chr3	87930314	87940686	+	2887	1	Isg20l2
NM_146135	NM_146135	229615	chr3	96696375	96706070	+	2959	1	Pias3
NM_172687	NM_172687	230027	chr4	21879675	21912126	+	2604	1	Coq3
NM_001013377	NM_001013377	230098	chr4	43496144	43499660	-	1611	1	Arhgef39
NM_172692	NM_172692	230101	chr4	43566928	43578864	-	3516	1	Gba2
NM_178164	NM_178164	230257	chr4	59471868	59549364	-	6839	1	Ptbp3
NM_153566	NM_153566	230734	chr4	124850759	124855242	+	1547	1	Yrdc
NM_199305	NM_199305	230770	chr4	129676355	129696838	-	1799	1	Tmem39b
NM_144908	NM_144908	231050	chr5	25222893	25265918	+	2527	1	Galnt11
NR_122116	NR_122116	231093	chr5	30888935	30906666	+	3355	1	Agbl5
NM_177680	NM_177680	231386	chr5	86804490	86836657	+	3015	1	Ythdc1
NM_001163456	NM_001163456	231430	chr5	90214725	90223996	-	1322	1	Cox18
NM_001010825	NM_001010825	231630	chr5	113735782	113740607	+	3156	1	Ficd
NM_172719	NM_172719	231659	chr5	115565263	115622654	+	8486	1	Gcn1l1
NM_001276287	NM_001276287	231841	chr5	140705066	140719378	+	3414	1	Brat1
NM_001033313	NM_001033313	231887	chr5	145128770	145140089	-	2195	1	Pdap1
NM_198612	NM_198612	232313	chr6	100704734	100805081	+	1817	1	Gxylt2
NM_183165	NM_183165	232491	chr6	142345697	142362624	+	2141	1	Pyroxd1
NM_172736	NM_172736	232798	chr7	4137056	4148173	+	5077	1	Leng8
NM_146177	NM_146177	232811	chr7	4740127	4747514	+	2224	1	Suv420h2
NM_146182	NM_146182	232943	chr7	19394440	19399921	-	1834	1	Klc3
NM_181593	NM_181593	233011	chr7	27207170	27228597	-	3209	1	Itpkc
NM_146186	NM_146186	233064	chr7	30240138	30280421	-	4709	1	Wdr62
NM_146189	NM_146189	233199	chr7	44501699	44524669	-	3594	1	Mybpc2
NM_001042655	NM_001042655	233204	chr7	44840776	44849079	-	2582	1	Tbc1d17
NM_175022	NM_175022	233210	chr7	45027707	45052881	-	6864	1	Prr12
NM_146201	NM_146201	233887	chr7	127233443	127237860	+	2637	1	Zfp553
NR_045822	NR_045822	234479	chr8	79295078	79307774	+	2639	1	Gm4890
NM_144931	NM_144931	234664	chr8	104511028	104534637	-	1786	1	Nae1
NM_144933	NM_144933	234959	chr9	15260351	15279867	-	3886	1	Med17
NR_104093	NR_104093	235459	chr9	70012548	70022866	+	1028	1	Gtf2a2
NM_176979	NM_176979	235559	chr9	103305327	103350427	+	5081	1	Topbp1
NM_001037166	NM_001037166	237433	chr10	88729541	88731101	-	1558	1	Gm4925
NM_001110013	NM_001110013	237500	chr10	100443902	100487347	-	5974	1	Tmtc3
NM_001009927	NM_001009927	237781	chr11	60728398	60732951	+	2516	1	Mief2
NM_177709	NM_177709	237858	chr11	76679873	76698664	+	3232	1	Tusc5
NM_001029934	NM_001029934	237898	chr11	84984488	85139955	-	6888	1	Usp32
NM_001013381	NM_001013381	237926	chr11	94539798	94549207	-	4140	1	Rsad1
NM_001159492	NM_001159492	237943	chr11	102475916	102556158	-	6819	1	Gpatch8
NM_001146073	NM_001146073	238023	chr11	121207643	121222656	+	1951	1	Hexdc
NM_146248	NM_146248	240084	chr17	35517116	35531015	+	2639	1	Cchcr1
NM_001160180	NM_001160180	240832	chr1	156035727	156053736	+	2692	1	Tor1aip2
NM_028776	NM_028776	240880	chr1	163929765	163955126	+	4352	1	Scyl3
NM_172859	NM_172859	241688	chr2	144470557	144527398	-	6808	1	Dzank1
NM_177727	NM_177727	241846	chr2	180024987	180035461	+	2523	1	Lsm14b
NM_172295	NM_172295	242125	chr3	101813076	101836223	-	3549	1	Mab21l3
NM_172876	NM_172876	242691	chr4	133574745	133584242	+	1994	1	Gpatch3
NM_001033352	NM_001033352	242785	chr4	152008891	152017677	+	3889	1	Klhl21
NM_177736	NM_177736	243371	chr6	48554799	48570722	+	2905	1	Lrrc61
NM_001167873	NM_001167873	243905	chr7	29983955	30028282	+	7168	1	Zfp568
NM_177362	NM_177362	244216	chr7	127244526	127254801	+	1225	1	Zfp771
NM_172935	NM_172935	245847	chr17	24155833	24163733	-	1450	1	Amdhd2
NM_175542	NM_175542	246102	chr18	88971790	89131014	+	7218	1	Rttn
NM_144897	NM_144897	246703	chr3	88056523	88058495	-	897	1	Apoa1bp
NM_144932	NM_144932	257633	chr8	122775505	122817881	+	2195	1	Acsf3
NM_153424	NM_153424	260305	chr4	152478142	152563184	+	4996	1	Nphp4
NM_153805	NM_153805	263803	chr2	30078766	30091019	+	2907	1	Pkn3
NM_029926	NM_029926	266632	chr15	94543660	94568316	+	2810	1	Irak4
NM_001077707	NM_001077707	268281	chr10	11149430	11215273	+	6917	1	Shprh
NM_172941	NM_172941	268417	chr11	59485521	59506640	-	4047	1	Zkscan17
NM_001081159	NM_001081159	268686	chr13	95477301	95478655	-	297	1	S100z
NM_027996	NM_027996	268721	chr14	20707552	20723619	+	6045	1	Zswim8
NM_173439	NM_173439	268882	chr16	32230112	32247025	-	4041	1	Fbxo45
NM_173444	NM_173444	269198	chr1	60180599	60334705	+	12051	1	Nbeal1
NM_199310	NM_199310	269336	chr2	119017779	119029393	-	1864	1	Ccdc32
NM_001109902	NM_001109902	269695	chr5	118190736	118245025	-	4333	1	Rnft2
NM_001277867	NM_001277867	269702	chr5	124250959	124327972	-	7812	1	Mphosph9
NM_001160400	NM_001160400	269878	chr7	25317164	25365917	+	9997	1	Megf8
NM_178752	NM_178752	269952	chr7	80232893	80241420	+	3516	1	Gdpgp1
NM_173445	NM_173445	269955	chr7	80316616	80324454	-	2329	1	Rccd1
NM_001287164	NM_001287164	269966	chr7	102119400	102210166	-	6647	1	Nup98
NM_008097	NM_008097	270076	chr8	84886387	84893921	-	2164	1	Gcdh
NM_173028	NM_173028	271564	chr19	16615366	16780933	-	11090	1	Vps13a
NM_001163455	NM_001163455	271981	chr3	132684144	132841688	+	6550	1	Tbck
NM_175035	NM_175035	317757	chr6	48746197	48754200	+	1938	1	Gimap5
NM_175654	NM_175654	319156	chr13	23581602	23581969	+	365	1	Hist1h4d
NM_178198	NM_178198	319183	chr13	22043230	22043658	+	426	1	Hist1h2bj
NM_001033375	NM_001033375	319277	chr10	83543941	83596473	+	5823	1	A230046K03Rik
NM_177318	NM_177318	319601	chr9	22055411	22071376	-	2177	1	Zfp653
NM_178764	NM_178764	319604	chr7	100706702	100841630	+	6572	1	Fam168a
NM_177319	NM_177319	319740	chr19	42170567	42194592	+	5598	1	Zfyve27
NM_177036	NM_177036	319930	chr7	19875742	19887965	-	3352	1	Ceacam19
NM_001205369	NM_001205369	319996	chr2	121866970	121936207	+	4190	1	Casc4
NM_001145351	NM_001145351	320095	chr2	156000443	156004427	-	1865	1	6430550D23Rik
NM_001081423	NM_001081423	320244	chr12	85824950	86053760	+	4806	1	Ttll5
NR_033564	NR_033564	320400	chr1	194955759	194976959	-	2486	1	Gm16897
NM_177186	NM_177186	320541	chr4	155601416	155623340	+	6280	1	Slc35e2
NM_001033537	NM_001033537	320655	chr11	98388672	98400490	-	2414	1	Pgap3
NM_177242	NM_177242	320717	chr5	122284398	122324281	+	4603	1	Pptc7
NM_001099628	NM_001099628	320817	chr12	4917353	5047410	+	8069	1	Atad2b
NM_001033407	NM_001033407	329047	chr19	26885925	26888647	+	612	1	Gm815
NM_001198571	NM_001198571	329165	chr1	60409619	60481163	+	5862	1	Abi2
NM_184088	NM_184088	329877	chr4	86748555	86850602	+	7758	1	Dennd4c
NM_001177622	NM_001177622	330064	chr5	31036036	31048924	-	3198	1	Slc5a6
NM_001033419	NM_001033419	330483	chr7	19852097	19861299	-	1627	1	Ceacam16
NM_001033540	NM_001033540	330503	chr7	30169922	30180209	+	2950	1	Gm5113
NM_177897	NM_177897	330671	chr7	141061274	141072119	+	3084	1	B4galnt4
NM_177899	NM_177899	330788	chr8	69761324	69774911	-	5758	1	Zfp866
NM_001039514	NM_001039514	330817	chr8	85071757	85075161	+	1321	1	Dhps
NM_001033426	NM_001033426	332309	chr18	41986201	41999049	-	1115	1	Grxcr2
NM_181821	NM_181821	353502	chr17	23673608	23675524	+	1238	1	Hcfc1r1
NM_001033431	NM_001033431	378425	chr7	3221510	3249740	-	4317	1	Nlrp12
NR_110986	NR_110986	378702	chr2	121449198	121453420	+	3183	1	Serf2
NM_001033542	NM_001033542	380701	chr11	61301631	61342860	-	2358	1	Slc47a2
NM_001081194	NM_001081194	380728	chr11	100740378	100759778	-	3765	1	Kcnh4
NM_173051	NM_173051	380839	chr13	32881397	32898140	-	1590	1	Serpinb1c
NM_001033276	NM_001033276	381022	chr15	98831669	98871205	-	19770	1	Kmt2d
NM_207161	NM_207161	381101	chr17	46496789	46499618	+	1100	1	Dnph1
NM_198650	NM_198650	381203	chr19	5970234	5986143	-	1885	1	Slc22a20
NM_198653	NM_198653	381314	chr1	185286662	185329401	-	3515	1	Iars2
NM_001101506	NM_001101506	381582	chr4	155734804	155740564	+	1372	1	Tmem240
NM_199316	NM_199316	382090	chr9	87191963	87255532	-	5266	1	Cep162
NM_198675	NM_198675	382137	chr9	50768238	50772670	+	1971	1	Fdxacb1
NR_029794	NR_029794	387208	chr11	75173388	75173478	+	90	1	Mir212
NR_029743	NR_029743	387219	chr1	74394310	74394394	+	84	1	Mir26b
NR_029527	NR_029527	387251	chr10	122985640	122985724	-	84	1	Mirlet7i
NR_102396	NR_102396	399609	chr11	103697724	103705669	+	3311	1	C130046K22Rik
NR_033219	NR_033219	407824	chr10	7678971	7681158	-	2187	1	BC020402
NR_046182	NR_046182	408254	chr13	93094833	93098968	+	2986	1	A630019I02Rik
NR_033222	NR_033222	414085	chr12	69197211	69199868	+	2544	1	9330151L19Rik
NM_001013783	NM_001013783	432552	chr11	46404728	46407985	+	2186	1	Fam71b
NM_001033201	NM_001033201	433702	chr4	46138511	46172402	+	3086	1	Ncbp1
NM_001013817	NM_001013817	434484	chr1	85600703	85645036	+	2397	1	Sp140
NM_001013829	NM_001013829	435684	chr2	122348892	122368918	-	1550	1	Shf
NR_073559	NR_073559	619371	chr19	9557606	9559248	-	1005	1	Stxbp3-ps
NM_001039039	NM_001039039	622320	chr7	97332323	97350216	+	2969	1	Kctd21
NM_001039556	NM_001039556	623474	chr4	11558920	11615808	+	2908	1	Rad54b
NR_045699	NR_045699	625175	chr5	151368675	151396164	+	2064	1	1700028E10Rik
NM_001081655	NM_001081655	629378	chr7	16875317	16887301	+	2822	1	Dact3
NR_030493	NR_030493	751548	chr13	62760739	62760846	+	107	1	Mir713
NR_030428	NR_030428	791073	chr7	127708487	127708562	+	75	1	Mir762
NR_033551	NR_033551	100037262	chr11	98798309	98810089	-	1398	1	Gm12359
NR_045282	NR_045282	100038378	chr12	100187968	100193538	+	1979	1	Gm10433
NR_040446	NR_040446	100042889	chr3	95871522	95889093	+	1722	1	C920021L13Rik
NR_030694	NR_030694	100043040	chr12	3403883	3426747	-	3297	1	1110002L01Rik
NM_001100110	NM_001100110	100101806	chr12	55230478	55263020	+	2498	1	Srp54c
NM_001111288	NM_001111288	100126824	chr15	89371637	89373818	-	1140	1	Sco2
NM_001142963	NM_001142963	100233208	chr10	81649069	81667361	+	4719	2	Gm10778
NM_172615	NM_172615	100502698	chr16	32821702	32868366	-	5277	1	Rubcn
NM_001195298	NM_001195298	100502766	chr17	33875666	33890633	-	2309	1	Kifc1
NM_001195633	NM_001195633	100502841	chr18	77938467	78035027	+	9626	1	Epg5
NR_037294	NR_037294	100526528	chr8	84208825	84208907	-	82	1	Mir3074-2
NR_037588	NR_037588	100526796	chr17	10319919	10321141	+	1222	1	Cahm
NR_038088	NR_038088	100568459	chrX	162407200	163352564	-	141	2	Bc1
NM_001286689	NM_001286689	102443350	chr7	102065491	102083762	+	3233	1	Xndc1
NR_106173	NR_106173	102465888	chr15	36240046	36240164	-	118	1	Mir8097
NR_106192	NR_106192	102465900	chr6	71271671	71271801	+	130	1	Mir8112
NR_106180	NR_106180	102466256	chr11	97744897	97745035	+	138	1	Mir8102
NR_105996	NR_105996	102466790	chr5	115580949	115581009	+	60	1	Mir7029
NR_110507	NR_110507	102632423	chr6	118300167	118308719	-	626	1	Gm30498

## Sheet: IKZF1_unique_genes
Transcript/RepeatID	Gene ID (cmd=analyzeRNA.pl rna mm10 -d Documents/Basespace/Tina-33488506/Tagdirs-Tina/T1-CLP_-_-/)	GeneID	chr	start	end	strand	Length	Copies	Annotation/Divergence
NM_009601	NM_009601	11443	chr11	69784036	69795937	-	2136	1	Chrnb1
NM_009609	NM_009609	11465	chr11	120345687	120348495	-	1900	1	Actg1
NM_001291915	NM_001291915	11537	chr10	79890853	79892660	+	917	1	Cfd
NR_104310	NR_104310	11640	chr11	88830792	88851512	-	3825	1	Akap1
NM_020559	NM_020559	11655	chr9	106233455	106247954	-	2689	1	Alas1
NM_023040	NM_023040	11692	chr17	24693191	24696156	-	1770	1	Gfer
NM_007453	NM_007453	11758	chr1	161240112	161251210	-	2371	1	Prdx6
NM_007552	NM_007552	12151	chr2	18677018	18686629	+	3582	1	Bmi1
NM_001077184	NM_001077184	12215	chr10	79704358	79711979	+	1395	1	Bsg
NM_009791	NM_009791	12316	chr1	139454773	139494088	+	9836	1	Aspm
NM_009811	NM_009811	12368	chr3	129901415	129914112	+	1466	1	Casp6
NM_007614	NM_007614	12387	chr9	120933400	120960507	+	3606	1	Ctnnb1
NM_009828	NM_009828	12428	chr3	36564865	36571996	-	2801	1	Ccna2
NM_007648	NM_007648	12501	chr9	44998743	45009590	-	1426	1	Cd3e
NM_007661	NM_007661	12537	chr4	155624869	155649932	+	2567	1	Cdk11b
NM_007668	NM_007668	12568	chr5	24418242	24423530	-	2044	1	Cdk5
NM_001252526	NM_001252526	12877	chr7	81347026	81454758	-	3082	1	Cpeb1
NM_007760	NM_007760	12908	chr2	30400476	30415748	-	4377	1	Crat
NM_001199733	NM_001199733	13163	chr17	33909601	33915590	+	2671	1	Daxx
NM_007858	NM_007858	13367	chr18	37843601	37935423	-	5584	1	Diaph1
NM_030238	NM_030238	13424	chr12	110601395	110666944	+	14319	1	Dync1h1
NM_007881	NM_007881	13498	chr6	124742544	124756487	-	4384	1	Atn1
NM_007916	NM_007916	13680	chr8	110974991	110997823	-	2561	1	Ddx19a
NM_007922	NM_007922	13712	chrX	20933395	20950608	-	3540	1	Elk1
NM_007949	NM_007949	13871	chr7	19382039	19395692	+	3522	1	Ercc2
NM_007961	NM_007961	14011	chr6	134035700	134270147	+	5527	1	Etv6
NM_001113188	NM_001113188	14359	chr3	34020079	34069344	+	2306	1	Fxr1
NM_010272	NM_010272	14561	chr10	128884546	128891718	-	1806	1	Gdf11
NM_010273	NM_010273	14567	chrX	74305012	74311867	+	2644	1	Gdi1
NM_010311	NM_010311	14687	chr10	74967231	75015877	+	2429	1	Gnaz
NM_145713	NM_145713	14957	chr13	23555032	23555807	+	773	1	Hist1h1d
NM_207105	NM_207105	14961	chr17	34263227	34269418	+	1185	1	H2-Ab1
NM_001130444	NM_001130444	15461	chr7	141189934	141194004	-	2264	1	Hras
NM_001077638	NM_001077638	15468	chr10	76207226	76237865	-	2035	1	Prmt2
NM_010489	NM_010489	15587	chr9	107569163	107572778	+	1843	1	Hyal2
NM_001290682	NM_001290682	16504	chr7	44590886	44604751	+	5177	1	Kcnc3
NM_021284	NM_021284	16653	chr6	145216699	145250231	-	4663	1	Kras
NM_010684	NM_010684	16783	chr8	13159135	13175338	+	2244	1	Lamp1
NM_010711	NM_010711	16871	chr2	26200212	26208249	-	2136	1	Lhx3
NM_008537	NM_008537	17117	chr15	10981756	10996624	+	2568	1	Amacr
NM_010756	NM_010756	17134	chr11	120628351	120633547	-	1631	1	Mafg
NM_010787	NM_010787	17256	chr17	46681121	46683126	+	871	1	Mea1
NM_010832	NM_010832	17692	chrX	168653099	168673902	-	3324	1	Msl3
NM_001163457	NM_001163457	17777	chr3	138089855	138143388	-	4250	1	Mttp
NM_010922	NM_010922	18100	chr16	18872018	18876637	-	1049	1	Mrpl40
NM_026246	NM_026246	18120	chr19	6053630	6057751	-	1716	1	Mrpl49
NM_008722	NM_008722	18148	chr11	33152498	33163206	-	1409	1	Npm1
NM_013621	NM_013621	18370	chr7	103767277	103771594	-	1352	1	Olfr69
NM_011026	NM_011026	18438	chr5	122707544	122729738	+	2688	1	P2rx4
NM_011049	NM_011049	18555	chrX	20688426	20699879	+	3093	1	Cdk16
NM_145122	NM_145122	18633	chr2	92375239	92381220	+	1449	1	Pex16
NM_181585	NM_181585	18710	chr4	116221914	116303056	+	4992	1	Pik3r3
NM_178087	NM_178087	18854	chr9	58217180	58249786	-	5366	1	Pml
NM_008893	NM_008893	18969	chr19	5940543	5964206	-	2404	1	Pola2
NM_017374	NM_017374	19053	chr8	33599621	33619804	+	1827	1	Ppp2cb
NM_008921	NM_008921	19075	chr10	128015215	128030030	+	1518	1	Prim1
NM_011171	NM_011171	19124	chr2	155751217	155755478	+	1498	1	Procr
NM_019933	NM_019933	19258	chr1	119658093	119837071	-	4677	1	Ptpn4
NM_011211	NM_011211	19266	chr4	75941237	78211895	-	9085	1	Ptprd
NM_177411	NM_177411	19344	chr10	128677183	128696268	-	3168	1	Rab5b
NM_001297606	NM_001297606	19358	chr8	84834652	84840665	-	2090	1	Rad23a
NM_009041	NM_009041	19684	chr9	52047941	52088738	+	4547	1	Rdx
NM_001291078	NM_001291078	19708	chr19	5896516	5912871	-	3342	1	Dpf2
NM_019642	NM_019642	20014	chr2	157279098	157326318	+	2697	1	Rpn2
NM_009145	NM_009145	20320	chr9	58582240	58652879	+	2067	1	Nptn
NM_011419	NM_011419	20592	chrY	897788	943811	+	5443	1	Kdm5d
NM_019963	NM_019963	20847	chr10	128270576	128292849	+	4368	1	Stat2
NM_011608	NM_011608	21935	chr16	11313809	11320068	+	807	1	Tnfrsf17
NM_011658	NM_011658	22160	chr12	33957671	33959831	+	1626	1	Twist1
NM_009543	NM_009543	22644	chr6	71493877	71510880	+	3274	1	Rnf103
NM_009553	NM_009553	22691	chr7	80862108	80876513	+	2281	1	Zscan2
NM_009567	NM_009567	22755	chr7	24270418	24277794	+	3504	1	Zfp93
NM_011765	NM_011765	22759	chr17	17121383	17146878	+	2757	1	Zfp97
NM_011794	NM_011794	23827	chr1	185332159	185357769	+	2171	1	Bpnt1
NM_011836	NM_011836	23928	chr2	31887281	31946535	+	5900	1	Lamc3
NM_011916	NM_011916	24127	chr9	95954760	96057806	+	10234	1	Xrn1
NM_025296	NM_025296	26371	chr2	127240938	127247816	-	3066	1	Ciao1
NM_138592	NM_138592	28035	chr6	72318676	72345175	-	2222	1	Usp39
NM_013919	NM_013919	30941	chr1	171281953	171287961	-	2166	1	Usp21
NM_013921	NM_013921	30943	chr17	23972127	23975230	-	1461	1	Prss30
NM_015799	NM_015799	50765	chr5	137569840	137588081	+	3515	1	Tfr2
NM_198937	NM_198937	52009	chr17	24942470	24960623	-	2599	1	Hn1l
NM_172762	NM_172762	52202	chr8	126947173	126971079	-	3418	1	Rbm34
NM_026391	NM_026391	52432	chr7	138846386	138883056	+	2042	1	Ppp2r2d
NM_026538	NM_026538	52513	chr11	6257545	6267729	-	3271	1	Ddx56
NM_028731	NM_028731	52635	chr12	116281222	116373098	+	5517	1	Esyt2
NM_026023	NM_026023	52653	chr11	40733661	40740046	+	1577	1	Nudcd2
NM_173742	NM_173742	52898	chr11	70238123	70239852	-	617	1	Rnasek
NM_001276704	NM_001276704	53319	chr19	8757117	8770910	+	4013	1	Nxf1
NM_016899	NM_016899	53868	chr3	88542029	88548279	-	1053	1	Rab25
NM_017383	NM_017383	53870	chr6	104493044	104863405	+	3554	1	Cntn6
NM_018748	NM_018748	54214	chr9	118506318	118582519	+	7506	1	Golga4
NM_019421	NM_019421	54219	chr17	33843091	33849774	+	2202	1	Cd320
NM_018780	NM_018780	54612	chr19	42197971	42202252	-	1895	1	Sfrp5
NM_019478	NM_019478	54633	chrX	7894519	7899000	-	1224	1	Pqbp1
NM_018878	NM_018878	55982	chr5	27740081	27791550	-	5826	1	Paxip1
NM_019487	NM_019487	56016	chr10	18540123	18546076	-	1904	1	Hebp2
NM_019825	NM_019825	56406	chr2	155390656	155440783	-	6856	1	Ncoa6
NM_019767	NM_019767	56443	chr5	145083869	145108756	+	1576	1	Arpc1a
NM_019785	NM_019785	56444	chr12	70937857	70964717	+	4006	1	Actr10
NM_019749	NM_019749	56486	chr11	69991370	69994949	+	1116	1	Gabarap
NM_020034	NM_020034	56702	chr13	21779832	21780625	-	791	1	Hist1h1b
NM_001163511	NM_001163511	57815	chr3	37419950	37579096	+	3223	1	Spata5
NM_001286404	NM_001286404	58991	chr6	113716119	113719454	-	501	1	Ghrl
NM_021506	NM_021506	59009	chr8	61224171	61396072	+	5167	1	Sh3rf1
NM_025875	NM_025875	60365	chr3	96629928	96633791	+	2605	1	Rbm8a
NM_021895	NM_021895	60595	chr7	28893254	28962280	-	3788	1	Actn4
NM_022419	NM_022419	64296	chr8	71456700	71463657	-	1978	1	Abhd8
NM_022724	NM_022724	64707	chr2	3455815	3474986	-	4274	1	Suv39h2
NM_025343	NM_025343	66084	chr10	4403169	4432352	-	1834	1	Rmnd1
NM_025349	NM_025349	66094	chr10	80852825	80855209	-	462	1	Lsm7
NM_025366	NM_025366	66121	chr14	20703027	20704425	+	590	1	Chchd1
NM_025381	NM_025381	66144	chr6	29467783	29470509	+	631	1	Atp6v1f
NM_001177945	NM_001177945	66273	chr7	97550331	97579497	-	886	1	Aamdc
NR_104611	NR_104611	66350	chr3	129878606	129895825	+	1714	1	Pla2g12a
NM_001199123	NM_001199123	66442	chr2	69193895	69206213	-	1596	1	Spc25
NM_025638	NM_025638	66569	chr11	87033794	87074137	-	2472	1	Gdpd1
NM_001024385	NM_001024385	66586	chr2	132846666	132866768	+	1898	1	Crls1
NM_025661	NM_025661	66612	chr11	98581294	98587245	-	2017	1	Ormdl3
NM_025682	NM_025682	66645	chr14	56722449	56778316	-	2364	1	Pspc1
NM_025794	NM_025794	66841	chr3	79603788	79628767	-	2266	1	Etfdh
NM_025799	NM_025799	66848	chr10	13501028	13517275	+	3945	1	Fuca2
NM_025849	NM_025849	66928	chr4	75277354	75278286	-	718	1	Tmem261
NM_025915	NM_025915	67020	chr11	69396516	69398234	-	1581	1	Tmem88
NR_028315	NR_028315	67057	chr15	93283833	93336935	-	2313	1	Yaf2
NM_001190409	NM_001190409	67075	chrX	105968085	106011899	-	4511	1	Magt1
NM_025993	NM_025993	67139	chr11	71019611	71027134	+	2761	1	Mis12
NM_026011	NM_026011	67166	chr6	108783059	108823723	+	2919	1	Arl8b
NM_026091	NM_026091	67326	chr2	131146325	131160020	-	1233	1	1700037H04Rik
NM_207677	NM_207677	67379	chr7	25202840	25219859	-	1821	1	Dedd2
NM_026144	NM_026144	67422	chr4	133969057	134000864	-	3099	1	Dhdds
NM_026194	NM_026194	67490	chr4	25248586	25281821	-	4314	1	Ufl1
NM_026211	NM_026211	67511	chr13	55593135	55597694	+	1444	1	Tmed9
NM_026260	NM_026260	67590	chr19	40596446	40612215	-	2709	1	Tctn3
NM_026278	NM_026278	67620	chr8	46010602	46029476	+	3409	1	Lrp2bp
NM_026282	NM_026282	67629	chr9	21755442	21760286	-	1342	1	Spc24
NR_027978	NR_027978	67640	chr18	77714184	77715445	+	1261	1	4930465K10Rik
NR_027872	NR_027872	67642	chr5	114773733	114774983	-	1250	1	4930515G01Rik
NM_026345	NM_026345	67729	chr6	134609207	134632488	-	2370	1	Mansc1
NM_026411	NM_026411	67851	chr10	43525121	43540994	-	892	1	1700021F05Rik
NM_024211	NM_024211	67863	chr11	70644027	70647039	-	1851	1	Slc25a11
NM_026445	NM_026445	67902	chr5	129846990	129863951	+	2150	1	Sumf2
NM_018771	NM_018771	67903	chr8	83652678	83664789	+	1607	1	Gipc1
NM_026468	NM_026468	67942	chr15	102662868	102671047	-	640	1	Atp5g2
NM_026503	NM_026503	68002	chr1	23995939	24005640	-	662	1	Sdhaf4
NM_026552	NM_026552	68089	chr6	113378113	113390447	+	2263	1	Arpc4
NM_024218	NM_024218	68193	chr16	55966275	55971437	+	671	1	Rpl24
NM_026614	NM_026614	68202	chr6	24518666	24527687	-	542	1	Ndufa5
NM_026684	NM_026684	68342	chr17	24722067	24724388	-	629	1	Ndufb10
NM_026850	NM_026850	68833	chr1	38987814	38997236	+	1698	1	Pdcl3
NM_026861	NM_026861	68889	chr14	121878606	122021035	+	2143	1	Ubac2
NM_175137	NM_175137	68915	chr17	35655635	35667592	-	4393	1	Vars2
NM_026879	NM_026879	68942	chr16	65539133	65562697	-	1830	1	Chmp2b
NM_001199188	NM_001199188	69178	chr2	144250124	144270902	-	2491	1	Snx5
NM_027008	NM_027008	69259	chr17	24047720	24073485	-	2449	1	Kctd5
NR_045476	NR_045476	69320	chr11	59725917	59740154	-	1105	1	1700007J10Rik
NR_033514	NR_033514	69548	chr12	80120546	80132844	-	4842	1	2310015A10Rik
NM_001081226	NM_001081226	69549	chr1	138851979	138856854	-	566	1	2310009B15Rik
NR_045337	NR_045337	69629	chr10	95336276	95363216	+	639	1	2310039L15Rik
NM_001190453	NM_001190453	69654	chr10	127266262	127281959	+	1907	1	Dctn2
NM_001081406	NM_001081406	69706	chr12	69168814	69179010	+	1495	1	Lrr1
NR_027981	NR_027981	69862	chr9	22206786	22213860	-	2300	1	1810064F22Rik
NM_027323	NM_027323	70118	chr5	112337391	112343040	-	1102	1	Srrd
NM_145822	NM_145822	70333	chr7	19356009	19359483	-	2241	1	Cd3eap
NM_183287	NM_183287	70458	chr16	17113398	17125106	-	1256	1	2610318N02Rik
NM_029150	NM_029150	70862	chr3	26637631	26983212	+	1998	1	Spata16
NM_027724	NM_027724	71213	chr13	38006052	38036937	-	2843	1	Cage1
NM_001081434	NM_001081434	71240	chr11	97050820	97068904	+	3510	1	Osbpl7
NM_029402	NM_029402	71745	chr18	3383225	3436700	+	4135	1	Cul2
NM_001085383	NM_001085383	71790	chr3	95296094	95306804	-	1859	1	Anxa9
NM_028014	NM_028014	71947	chr11	115765433	115799033	+	4962	1	Tmem94
NM_028037	NM_028037	71985	chr5	121621029	121660510	-	3598	1	Acad10
NM_028074	NM_028074	72047	chr11	106216926	106249140	+	3992	1	Ddx42
NM_001111025	NM_001111025	72084	chr16	32084416	32099727	-	976	1	Pigx
NM_139140	NM_139140	72572	chr15	99126845	99212466	+	2043	1	Spats2
NM_001007570	NM_001007570	73095	chr8	70184340	70212281	-	3162	1	Slc25a42
NM_028481	NM_028481	73254	chr5	108132914	108232949	+	4626	1	Ccdc18
NM_028516	NM_028516	73363	chr1	184033032	184033998	-	964	1	1700056E22Rik
NM_001271569	NM_001271569	73410	chr9	95855418	95857882	-	515	1	1700065D16Rik
NM_028542	NM_028542	73447	chrX	8123301	8132858	-	4474	1	Wdr13
NM_001271575	NM_001271575	73603	chr2	164470304	164473724	-	924	1	Trp53tg5
NR_045537	NR_045537	73658	chr7	126370060	126377934	-	2669	1	Spns1
NM_134471	NM_134471	73804	chr4	117159636	117182624	-	2808	1	Kif2c
NM_028756	NM_028756	74102	chr16	45139573	45158673	-	4191	1	Slc35a5
NM_028792	NM_028792	74158	chr15	79674250	79687872	-	3388	1	Josd1
NM_198637	NM_198637	74230	chr11	75999912	76003569	+	917	1	1700016K19Rik
NM_001001566	NM_001001566	74241	chr1	75474569	75479471	-	3086	1	Chpf
NM_175207	NM_175207	74251	chr12	110975353	110979021	-	2553	1	Ankrd9
NM_028866	NM_028866	74320	chr18	31804057	31908987	+	6182	1	Wdr33
NM_145824	NM_145824	74334	chr8	105768308	105827350	-	5292	1	Ranbp10
NR_037622	NR_037622	74360	chr9	13807788	13827053	-	2778	1	Cep57
NM_028994	NM_028994	74551	chr14	55540266	55550017	+	3388	1	Pck2
NM_001256259	NM_001256259	75071	chrX	154339225	154343392	-	914	1	4930524N10Rik
NM_029186	NM_029186	75146	chr19	46356880	46375254	+	2269	1	Tmem180
NR_040457	NR_040457	75155	chr14	86245970	86262042	+	618	1	4930529K09Rik
NR_045376	NR_045376	75286	chr18	67776033	67799943	-	576	1	4930549G23Rik
NM_029271	NM_029271	75398	chr13	14610301	14613037	-	763	1	Mrpl32
NM_001290573	NM_001290573	75410	chr7	30568855	30588726	-	8445	1	Kmt2b
NM_182994	NM_182994	75423	chr2	52397951	52424874	-	5204	1	Arl5a
NM_001037841	NM_001037841	75458	chr8	104250861	104264936	+	1866	1	Cklf
NR_040508	NR_040508	75517	chr2	110031250	110050479	-	975	1	Ccdc34os
NM_029334	NM_029334	75553	chr12	98746968	98787774	+	3537	1	Zc3h14
NM_029379	NM_029379	75667	chr9	40148122	40150878	+	985	1	Tmem225
NM_001081287	NM_001081287	75739	chr18	7347962	7626863	-	4956	1	Mpp7
NM_029572	NM_029572	76299	chr4	48193331	48279589	-	2633	1	Erp44
NR_040327	NR_040327	77017	chr2	168152603	168154513	-	1307	1	E130018N17Rik
NM_029847	NM_029847	77041	chr13	76060422	76098660	-	3647	1	Arsk
NR_040708	NR_040708	77866	chr4	101346524	101356248	-	746	1	E130102H24Rik
NM_030046	NM_030046	78244	chr15	10446763	10470516	-	2039	1	Dnajc21
NM_030063	NM_030063	78245	chr2	3336168	3340997	+	529	1	Acbd7
NM_030113	NM_030113	78514	chr8	77250366	77517907	-	3013	1	Arhgap10
NM_058214	NM_058214	79456	chr15	76703553	76710559	-	3898	1	Recql4
NM_030254	NM_030254	80286	chr8	39005867	39130817	+	1124	1	Tusc3
NM_173002	NM_173002	80292	chr6	90369494	90403486	+	4110	1	Zxdc
NM_020625	NM_020625	81630	chr17	33916176	33919325	+	2603	1	Zbtb22
NR_110360	NR_110360	83679	chr3	97738844	97768014	-	6697	1	Pde4dip
NM_032398	NM_032398	84094	chr8	71497753	71511769	-	2008	1	Plvap
NM_033580	NM_033580	93705	chr18	37761801	37841872	+	4611	1	Pcdhgb8
NR_104439	NR_104439	94040	chr12	104763114	104865076	-	11911	1	Clmn
NM_001277893	NM_001277893	94244	chr5	135291704	135350044	-	1317	1	Fkbp6
NM_153555	NM_153555	98193	chr1	172148015	172196393	+	3727	1	Dcaf8
NM_175294	NM_175294	98415	chr1	131910458	131936321	+	6087	1	Nucks1
NM_001081091	NM_001081091	99100	chr2	125563088	125625113	-	5738	1	Cep152
NM_001287087	NM_001287087	99650	chr3	90051636	90063341	+	2656	1	4933434E20Rik
NM_001285885	NM_001285885	100177	chr4	127077383	127124374	+	5005	1	Zmym6
NM_133943	NM_133943	101502	chr7	127800609	127803802	+	1814	1	Hsd3b7
NM_198011	NM_198011	101604	chr7	127390836	127393621	-	2158	1	E430018J23Rik
NM_153537	NM_153537	102693	chr9	44686308	44735198	-	5437	1	Phldb1
NM_133995	NM_133995	103149	chr10	75406911	75441679	+	3030	1	Upb1
NM_029132	NM_029132	103268	chr10	41718840	41809663	-	2292	1	Cep57l1
NM_134020	NM_134020	103694	chr11	6270714	6274837	-	1618	1	Tmed4
NM_134078	NM_134078	105513	chr14	69716979	69732570	-	2694	1	Chmp7
NR_045996	NR_045996	105968	chr15	101221247	101222155	+	580	1	AU021063
NM_178926	NM_178926	106639	chr17	56713932	56716921	-	2170	1	Vmac
NM_139143	NM_139143	106957	chr18	24579881	24603817	-	3870	1	Slc39a6
NM_026943	NM_026943	107686	chr7	19149838	19152726	+	483	1	Snrpd2
NM_022423	NM_022423	108660	chr11	58932288	58938906	-	1933	1	Rnf187
NM_133805	NM_133805	108679	chr1	90603425	90613341	+	1833	1	Cops8
NM_175382	NM_175382	108900	chr1	131527989	131539872	+	2099	1	Fam72a
NM_027269	NM_027269	109065	chr12	69189087	69198429	-	3385	1	Dnaaf2
NM_175402	NM_175402	109095	chr9	106883985	106887000	-	3013	1	Rbm15b
NR_033303	NR_033303	109280	chr9	119220491	119231692	-	1449	1	Slc22a13b-ps
NM_053009	NM_053009	109910	chr19	12766939	12796123	-	5596	1	Zfp91
NM_144803	NM_144803	110902	chr14	66140960	66152948	+	3518	1	Chrna2
NR_027492	NR_027492	110920	chr16	75755191	75766818	-	4155	1	Hspa13
NM_001278258	NM_001278258	111368	chr2	131909928	131956131	+	3394	1	Prn
NM_130864	NM_130864	113868	chr9	119341294	119350295	+	1744	1	Acaa1a
NM_001255993	NM_001255993	140629	chr2	130589996	130630038	-	3875	1	Ubox5
NM_133865	NM_133865	140917	chr3	103800605	103809387	-	4282	1	Dclre1b
NM_001285920	NM_001285920	170731	chr4	147873586	147904909	-	4537	1	Mfn2
NR_028354	NR_028354	192156	chr8	122433596	122443422	-	1853	1	Mvd
NM_138753	NM_138753	192231	chr11	103116325	103119724	+	3397	1	Hexim1
NM_001109690	NM_001109690	192285	chr2	92221562	92364666	+	6292	1	Phf21a
NM_177567	NM_177567	193286	chr11	51253651	51262951	-	878	1	BC049762
NM_198886	NM_198886	193736	chr17	34894559	34896844	+	1831	1	Zbtb12
NM_172448	NM_172448	207742	chr11	87663087	87735539	+	4299	1	Rnf43
NM_001163020	NM_001163020	212390	chr4	24617273	24851086	-	2373	1	Klhl32
NM_145382	NM_145382	212483	chr13	55539316	55571120	-	4328	1	Fam193b
NM_001081080	NM_001081080	213109	chr1	30802342	30863256	-	7544	1	Phf3
NM_145392	NM_145392	213539	chr1	33745484	33757750	-	1810	1	Bag2
NM_001033254	NM_001033254	214230	chr2	118663577	118698020	+	4124	1	Pak6
NM_146003	NM_146003	215351	chr9	80066903	80144780	+	4913	1	Senp6
NM_178678	NM_178678	216028	chr10	63928497	64090255	-	3847	1	Lrrtm3
NM_001003950	NM_001003950	216363	chr10	116905784	116950380	-	2678	1	Rab3ip
NM_001024920	NM_001024920	216964	chr11	77508099	77513273	-	1357	1	Trp53i13
NM_145433	NM_145433	217038	chr11	84813061	84819515	-	2470	1	Mrm1
NM_146025	NM_146025	217125	chr11	95009879	95026087	+	3306	1	Samd14
NM_146027	NM_146027	217140	chr11	97029952	97033960	+	1508	1	Scrn2
NM_172565	NM_172565	217194	chr11	100462612	100472782	-	2432	1	Klhl11
NM_146040	NM_146040	217946	chr12	117843861	117878706	+	2599	1	Cdca7l
NM_001080949	NM_001080949	219022	chr14	50765409	50785520	-	1837	1	Ttc5
NM_144843	NM_144843	219135	chr14	60265205	60302371	+	3821	1	Mtmr6
NM_146067	NM_146067	223978	chr16	11803721	11909423	-	2657	1	Cpped1
NM_146071	NM_146071	224116	chr16	32785784	32797435	-	2549	1	Muc20
NM_198167	NM_198167	224807	chr17	45660177	45686218	-	3211	1	Tmem63b
NM_146092	NM_146092	225895	chr19	8774354	8786316	-	2189	1	Taf6l
NM_145502	NM_145502	226144	chr19	44034943	44069686	-	3320	1	Erlin1
NM_198304	NM_198304	227699	chr2	30286433	30344262	+	5624	1	Nup188
NM_001004721	NM_001004721	228812	chr2	155278252	155357424	-	1607	1	Pigu
NM_001177771	NM_001177771	229725	chr3	108653940	108678840	+	2231	1	Clcc1
NM_145556	NM_145556	230908	chr4	148612382	148626996	-	7446	1	Tardbp
NM_144912	NM_144912	231724	chr5	122325508	122354195	-	1580	1	Rad9b
NM_175021	NM_175021	233033	chr7	28399522	28436191	-	4376	1	Samd4b
NM_145150	NM_145150	233406	chr7	80294451	80316259	+	3009	1	Prc1
NM_001081238	NM_001081238	233826	chr7	122107262	122132946	-	3735	1	Palb2
NM_172746	NM_172746	233876	chr7	126861972	126865122	+	2502	1	Hirip3
NM_001033040	NM_001033040	233899	chr7	127582383	127588595	-	2525	1	Ccdc189
NM_172750	NM_172750	234072	chr8	13235662	13254162	-	1356	1	Adprhl1
NM_172756	NM_172756	234396	chr8	71406012	71410542	+	2761	1	Ankle1
NM_001290477	NM_001290477	237010	chrX	114474333	114561129	+	3853	1	Klhl4
NM_172822	NM_172822	239827	chr16	31933851	31946046	+	2179	1	Pigz
NM_001205095	NM_001205095	240038	chr17	22197265	22225614	-	4873	1	Gm4944
NM_177721	NM_177721	240614	chr19	29808108	29812974	-	4864	1	Ranbp6
NM_001077410	NM_001077410	243374	chr6	48647234	48660875	+	3646	1	Gimap8
NM_172918	NM_172918	244713	chr9	19622091	19649731	+	4014	1	Zfp317
NM_138670	NM_138670	246221	chr15	78407104	78414015	+	1421	1	Mpst
NM_145746	NM_145746	252868	chr11	68921835	68927081	-	1103	1	Odf4
NM_146267	NM_146267	257667	chr10	129111485	129112423	-	937	1	Olfr769
NM_146673	NM_146673	258668	chr10	130111841	130112788	-	946	1	Olfr823
NM_013548	NM_013548	260423	chr13	23544052	23544954	+	900	1	Hist1h3f
NM_174852	NM_174852	268448	chr11	77982816	78030535	+	4375	1	Phf12
NM_177755	NM_177755	268807	chr15	58314573	58324169	-	2206	1	Klhl38
NM_026622	NM_026622	269423	chr3	40894277	40936307	+	2477	1	3110057O12Rik
NM_001081750	NM_001081750	269704	chr5	124862705	124888630	+	4072	1	Zfp664
NM_173019	NM_173019	270198	chr9	108991902	109032225	+	3345	1	Pfkfb4
NM_173450	NM_173450	271842	chr2	119034790	119042197	+	5129	1	Rpusd2
NM_001289804	NM_001289804	272158	chr5	34007179	34169526	-	2884	1	Poln
NM_178205	NM_178205	319151	chr13	23561896	23562365	-	468	1	Hist1h3e
NM_178187	NM_178187	319166	chr13	23570663	23571220	-	555	1	Hist1h2ae
NM_178183	NM_178183	319169	chr13	21753377	21753912	-	533	1	Hist1h2ak
NM_175660	NM_175660	319172	chr13	23751088	23751592	+	502	1	Hist1h2ab
NM_175664	NM_175664	319178	chr13	23746734	23747223	+	487	1	Hist1h2bb
NM_178200	NM_178200	319186	chr13	21722044	21722526	+	480	1	Hist1h2bm
NM_178182	NM_178182	319191	chr13	21716412	21716859	+	445	1	Hist1h2ai
NM_001033536	NM_001033536	319758	chr9	72532240	72622949	+	7989	1	Rfx7
NM_178778	NM_178778	320271	chr2	39066215	39190730	-	10684	1	Scai
NM_177128	NM_177128	320299	chr16	36828400	36872715	+	2250	1	Iqcb1
NM_177150	NM_177150	320394	chr8	105844678	105852008	-	1752	1	Cenpt
NR_033532	NR_033532	320871	chr7	141359178	141365110	-	2933	1	B230206H07Rik
NR_038037	NR_038037	327744	chr10	39621411	39732007	-	1661	1	E130307A14Rik
NM_029545	NM_029545	328092	chr12	51997507	52006501	-	2559	1	Dtd2
NR_002862	NR_002862	328451	chr14	89896224	89899447	+	3223	1	Gm5088
NM_198634	NM_198634	332359	chr19	5891138	5894107	-	2111	1	Tigd3
NR_002865	NR_002865	353373	chr4	132270079	132270186	-	107	1	Rnu11
NM_201359	NM_201359	380967	chr15	97964229	97970286	+	1625	1	Tmem106c
NM_001002008	NM_001002008	381066	chr17	21567046	21588682	+	2589	1	Zfp948
NM_001024624	NM_001024624	382253	chrX	160784308	160994681	-	3225	1	Cdkl5
NM_201374	NM_201374	384619	chr7	45183676	45204892	-	2188	1	Ccdc155
NR_029565	NR_029565	387173	chr16	84714140	84714204	+	64	1	Mir155
NM_001013362	NM_001013362	504193	chr15	79786351	79834333	-	4862	1	Npcd
NM_177357	NM_177357	545156	chr16	33969073	34514027	-	15377	1	Kalrn
NM_001034899	NM_001034899	545391	chr1	177991435	178048291	+	1653	1	Gm16432
NM_001033500	NM_001033500	546144	chr9	74110334	74283203	+	5196	1	Wdr72
NM_001146330	NM_001146330	620246	chr1	160576668	160577753	-	1084	1	Gpr52
NM_001077633	NM_001077633	620253	chr17	23917458	23919441	+	604	1	Dcpp3
NR_024331	NR_024331	629159	chr7	127510438	127512869	-	2431	1	1700008J07Rik
NM_001135115	NM_001135115	631323	chr11	58183843	58190198	+	2698	1	Gm12250
NR_110477	NR_110477	654359	chr11	75599646	75600231	-	585	1	Gm12338
NR_002890	NR_002890	654472	chr11	26785108	26787859	+	1644	1	Gm12070
NR_040560	NR_040560	100038453	chr3	108379277	108383741	-	2436	1	Gm12522
NR_033537	NR_033537	100038699	chr10	97681414	97967090	-	1628	1	Gm10754
NM_001105254	NM_001105254	100039315	chr12	88175589	88181894	-	1887	1	Gm10436
NM_001166581	NM_001166581	100042165	chr5	104508352	104522383	+	5178	1	BC005561
NR_034046	NR_034046	100217440	chr4	132310307	132310368	+	61	1	Snora61
NM_001145100	NM_001145100	100270744	chr2	84659079	84668781	+	3513	1	Btbd18
NR_027452	NR_027452	100272221	chr17	25274124	25275528	+	1404	1	Gm17801
NR_035412	NR_035412	100316665	chr13	17747473	17747593	+	120	1	Mir466i
NR_035436	NR_035436	100316680	chr8	128359241	128359320	+	79	1	Mir1903
NR_035496	NR_035496	100316714	chr3	96080596	96148402	+	45	1	Mir1946b
NR_035477	NR_035477	100316816	chr2	138819929	138820007	+	78	1	Mir1952
NR_035475	NR_035475	100316834	chrX	77164403	77475936	-	75	1	Mir669m-2
NR_038350	NR_038350	100502700	chr2	120850656	120866690	+	729	1	AV039307
NR_045298	NR_045298	100502745	chr1	127753617	127774054	-	462	1	2900009J06Rik
NR_108026	NR_108026	100504029	chr3	95217457	95226658	+	952	1	Gm16740
NR_045640	NR_045640	100504377	chr9	59477745	59481741	-	3996	1	Gm20199
NM_146023	NM_146023	101488212	chr11	79513385	79530609	-	3958	1	Gm21975
NR_105944	NR_105944	102465591	chr17	57217172	57217228	-	56	1	Mir6978
NR_106022	NR_106022	102465638	chr7	45173303	45173361	+	58	1	Mir7055
NR_106199	NR_106199	102465997	chr4	129557683	129557811	-	128	1	Mir8119
NM_001290127	NM_001290127	102902673	chr19	4784293	4811634	-	2837	1	Gm21992

## Sheet: IKZF1_FLI_unique_genes
Transcript/RepeatID	Gene ID (cmd=analyzeRNA.pl rna mm10 -d Documents/Basespace/Tina-33488506/Tagdirs-Tina/T1-CLP_-_-/)	GeneID	chr	start	end	strand	Length	Copies	Annotation/Divergence
NM_007408	NM_007408	11520	chr4	86656565	86670059	-	1877	1	Plin2
NM_021392	NM_021392	11781	chr5	138172021	138178685	+	1699	1	Ap4m1
NM_007476	NM_007476	11840	chr11	59211412	59228267	-	1792	1	Arf1
NM_007499	NM_007499	11920	chr9	53437122	53536671	-	11898	1	Atm
NM_007527	NM_007527	12028	chr7	45461695	45466898	-	861	1	Bax
NM_013483	NM_013483	12231	chr13	23456993	23465901	-	3438	1	Btn1a1
NM_007573	NM_007573	12261	chr11	70977846	70983026	-	1157	1	C1qbp
NM_009826	NM_009826	12421	chr1	6214662	6276104	+	7020	1	Rb1cc1
NM_009870	NM_009870	12567	chr10	127063603	127067282	+	1336	1	Cdk4
NM_009871	NM_009871	12569	chr11	80477046	80481179	+	4131	1	Cdk5r1
NM_023671	NM_023671	12729	chr7	97696657	97720793	+	3386	1	Clns1a
NM_009904	NM_009904	12745	chr8	83389891	83426829	+	2261	1	Clgn
NM_009910	NM_009910	12766	chrX	101731535	101734147	-	1605	1	Cxcr3
NM_007721	NM_007721	12777	chr11	101172998	101175443	-	1721	1	Ccr10
NM_009922	NM_009922	12797	chr9	22099253	22109221	+	1978	1	Cnn1
NM_007741	NM_007741	12840	chr4	121039566	121055325	+	2712	1	Col9a2
NM_009938	NM_009938	12847	chr1	172082529	172122332	+	4594	1	Copa
NM_007748	NM_007748	12861	chr5	115345654	115348955	-	528	1	Cox6a1
NM_009965	NM_009965	12957	chr11	77718614	77725293	-	793	1	Cryba1
NM_007806	NM_007806	13057	chr8	122424771	122432940	-	751	1	Cyba
NM_001190474	NM_001190474	13144	chr10	81183007	81193197	+	1717	1	Dapk3
NM_016672	NM_016672	13195	chr11	11814101	11890408	-	1939	1	Ddc
NM_007879	NM_007879	13494	chr11	3249922	3266386	-	1513	1	Drg1
NM_007921	NM_007921	13710	chr1	135253574	135258472	-	1929	1	Elf3
NM_010148	NM_010148	13855	chr11	61517249	61579687	-	4233	1	Epn2
NM_007955	NM_007955	13924	chr1	135108498	135132575	-	6040	1	Ptprv
NM_010163	NM_010163	14043	chr2	93695631	93822568	-	2855	1	Ext2
NM_010191	NM_010191	14137	chr14	63145151	63179578	-	3685	1	Fdft1
NM_001271614	NM_001271614	14156	chr19	10199132	10203943	-	2207	1	Fen1
NM_010214	NM_010214	14202	chr10	85097019	85102495	-	2666	1	Fhl4
NM_008043	NM_008043	14296	chr19	41829970	41832583	+	2611	1	Frat1
NM_008089	NM_008089	14460	chrX	7959260	7967910	-	1894	1	Gata1
NM_008094	NM_008094	14466	chr3	89202925	89208966	+	2224	1	Gba
NM_027604	NM_027604	14479	chr10	123105006	123197019	-	11525	1	Usp15
NM_010312	NM_010312	14693	chr5	137528129	137533229	-	1565	1	Gnb2
NM_008180	NM_008180	14854	chr2	155563181	155592810	-	1948	1	Gss
NM_010378	NM_010378	14960	chr17	34282751	34287771	-	1062	1	H2-Aa
NM_008222	NM_008222	15159	chrX	169311531	169320343	-	2373	1	Hccs
NM_008248	NM_008248	15254	chr11	54866438	54870496	+	571	1	Hint1
NM_010499	NM_010499	15936	chr8	84661331	84662852	-	1519	1	Ier2
NM_008329	NM_008329	15951	chr1	173747294	173766919	-	2284	1	Ifi204
NM_010553	NM_010553	16174	chr1	40515362	40551705	+	4874	1	Il18rap
NM_010589	NM_010589	16453	chr8	71676383	71690577	+	3907	1	Jak3
NM_010609	NM_010609	16530	chr19	5704476	5707101	+	1112	1	Kcnk7
NM_010629	NM_010629	16579	chr1	163779583	163917107	+	3987	1	Kifap3
NR_102726	NR_102726	17085	chr1	171588613	171607334	-	2505	1	Ly9
NM_010769	NM_010769	17180	chr4	130944385	130955476	+	1992	1	Matn1
NM_008565	NM_008565	17217	chr16	15623897	15637400	-	3571	1	Mcm4
NM_001285487	NM_001285487	17346	chr4	115839198	115879256	+	2682	1	Mknk1
NM_008605	NM_008605	17381	chr9	7347374	7360461	+	3595	1	Mmp12
NM_013600	NM_013600	17687	chr17	35028605	35046622	-	2860	1	Msh5
NM_001253877	NM_001253877	17765	chr5	108065674	108109219	+	4687	1	Mtf2
NM_008715	NM_008715	18130	chr14	62676325	62761112	-	4977	1	Ints6
NM_053074	NM_053074	18226	chr7	44816088	44831836	+	3742	1	Nup62
NM_001271526	NM_001271526	18393	chr1	58462771	58505109	-	3535	1	Orc2
NM_016768	NM_016768	18516	chr2	34171457	34372045	-	2843	1	Pbx3
NM_008795	NM_008795	18557	chr1	132113547	132139685	-	3028	1	Cdk18
NM_008797	NM_008797	18563	chr19	4594319	4621752	+	4103	1	Pcx
NM_008801	NM_008801	18582	chr1	86543015	86582501	-	1085	1	Pde6d
NM_001163467	NM_001163467	18685	chr3	103968110	104007491	+	2903	1	Phtf1
NM_008857	NM_008857	18759	chr3	30995771	31052740	+	4445	1	Prkci
NM_008860	NM_008860	18762	chr4	155260118	155361428	-	4291	1	Prkcz
NM_019755	NM_019755	18824	chrX	7667941	7671390	-	1150	1	Plp2
NM_001080118	NM_001080118	19014	chr11	98153661	98193293	-	6499	1	Med1
NM_011169	NM_011169	19116	chr15	10177238	10337020	+	10316	1	Prlr
NM_008945	NM_008945	19172	chr3	94884324	94886958	-	940	1	Psmb4
NM_008948	NM_008948	19182	chr2	91054016	91059438	+	1621	1	Psmc3
NM_001109992	NM_001109992	19247	chr5	121130533	121191397	-	5581	1	Ptpn11
NM_023041	NM_023041	19298	chr1	172126755	172136497	+	3121	1	Pex19
NM_024448	NM_024448	19328	chr17	66494512	66519670	-	2002	1	Rab12
NM_001166381	NM_001166381	19365	chr6	119902698	119922823	+	1684	1	Rad52
NM_009015	NM_009015	19366	chr4	116096955	116123689	-	3055	1	Rad54l
NM_009033	NM_009033	19656	chr8	78505269	78508928	-	1721	1	Rbmxl1
NM_011264	NM_011264	19714	chr10	39732160	39875205	+	10631	1	Rev3l
NM_011279	NM_011279	19823	chr9	96470937	96478675	-	1227	1	Rnf7
NM_011295	NM_011295	20042	chr10	23785183	23787209	-	510	1	Rps12
NM_009092	NM_009092	20068	chr7	81342733	81345234	-	467	1	Rps17
NM_009101	NM_009101	20130	chr7	45018007	45021644	+	938	1	Rras
NM_013651	NM_013651	20222	chr10	80798735	80804922	+	1663	1	Sf3a2
NM_001110351	NM_001110351	20466	chr9	57072040	57128368	+	4955	1	Sin3a
NM_001164481	NM_001164481	20469	chr19	5651185	5663707	-	3848	1	Sipa1
NM_011404	NM_011404	20539	chr8	121881146	121907686	-	3501	1	Slc7a5
NM_013668	NM_013668	20591	chrX	152233227	152279099	+	10987	1	Kdm5c
NM_009235	NM_009235	20670	chr11	69655037	69656727	+	1134	1	Sox15
NM_009256	NM_009256	20723	chr13	33004541	33017955	+	3388	1	Serpinb9
NM_016907	NM_016907	20732	chr2	119237360	119249513	+	2261	1	Spint1
NM_011480	NM_011480	20787	chr11	60199084	60220627	-	4306	1	Srebf1
NM_009272	NM_009272	20810	chr4	148591513	148594619	+	1319	1	Srm
NM_011482	NM_011482	20826	chr15	82041345	82047598	-	1252	1	Nhp2l1
NM_001136081	NM_001136081	20833	chr2	85037451	85047114	+	2710	1	Ssrp1
NM_011513	NM_011513	20933	chr2	26905267	26910642	-	3461	1	Med22
NM_001277958	NM_001277958	21339	chr1	183388985	183410206	+	2369	1	Taf1a
NM_009336	NM_009336	21427	chr3	95111042	95123051	+	1428	1	Vps72
NM_009356	NM_009356	21756	chr1	34552331	34560943	-	1294	1	Prss40
NM_001161715	NM_001161715	21816	chr14	55700009	55713492	-	2835	1	Tgm1
NM_001044384	NM_001044384	21857	chrX	20870166	20874737	+	882	1	Timp1
NM_009387	NM_009387	21877	chr11	117815519	117826014	-	1360	1	Tk1
NM_001105667	NM_001105667	21915	chr1	93792576	93801934	-	996	1	Dtymk
NM_001128609	NM_001128609	21945	chr1	171329145	171342501	+	2725	1	Dedd
NM_021884	NM_021884	22088	chr7	46889027	46919930	-	1820	1	Tsg101
NM_009438	NM_009438	22121	chr7	45125563	45128745	-	1016	1	Rpl13a
NM_009443	NM_009443	22134	chr6	72608421	72617000	-	5018	1	Tgoln1
NM_009458	NM_009458	22210	chr11	51985146	52000466	-	2117	1	Ube2b
NM_013700	NM_013700	22225	chr6	124815019	124829447	-	3154	1	Usp5
NM_025407	NM_025407	22273	chr9	108936648	108949641	+	1641	1	Uqcrc1
NM_009480	NM_009480	22278	chr1	171411681	171418759	+	1826	1	Usf1
NM_011690	NM_011690	22321	chr17	35000907	35016329	+	4192	1	Vars
NM_016852	NM_016852	22378	chr11	116078573	116086964	-	1785	1	Wbp2
NM_011747	NM_011747	22654	chr17	23575852	23599487	-	2131	1	Zfp13
NM_009545	NM_009545	22658	chr11	97688823	97700497	-	2737	1	Pcgf2
NR_045038	NR_045038	22680	chr11	80383279	80405873	+	3021	1	Zfp207
NM_001024846	NM_001024846	22720	chr11	49203500	49218816	+	4020	1	Zfp62
NM_009564	NM_009564	22722	chr2	168925361	168955587	-	2745	1	Zfp64
NM_011778	NM_011778	23789	chr19	4148663	4154035	+	1831	1	Coro1b
NM_011797	NM_011797	23831	chr3	95897800	95904639	-	1612	1	Car14
NM_011801	NM_011801	23837	chr8	111768473	111854310	-	1206	1	Cfdp1
NM_011814	NM_011814	23879	chr11	69632971	69653297	+	2951	1	Fxr2
NM_011818	NM_011818	23885	chr6	86691768	86733378	-	2928	1	Gmcl1
NM_011827	NM_011827	23900	chr7	30417712	30419854	-	436	1	Hcst
NM_001127367	NM_001127367	23950	chr5	29735898	29767101	+	1632	1	Dnajb6
NM_011854	NM_011854	23962	chr5	114896934	114912245	+	3128	1	Oasl2
NM_011861	NM_011861	23969	chr17	27655591	27711117	+	4186	1	Pacsin1
NM_011874	NM_011874	23996	chr7	28041702	28050092	-	1423	1	Psmc4
NM_175770	NM_175770	24074	chr18	37640491	37644204	-	3298	1	Taf7
NM_011917	NM_011917	24128	chr2	147013060	147077997	+	3335	1	Xrn2
NM_011919	NM_011919	26356	chr8	11556457	11563251	+	2419	1	Ing1
NM_007953	NM_007953	26379	chr19	6910977	6921808	-	2233	1	Esrra
NM_008928	NM_008928	26397	chr11	60932057	60952803	+	2152	1	Map2k3
NM_008279	NM_008279	26411	chr7	28982854	29003278	+	2664	1	Map4k1
NR_033442	NR_033442	26428	chr2	48902754	48949267	-	4061	1	Orc4
NM_011962	NM_011962	26433	chr5	136987019	136996646	+	3257	1	Plod3
NM_011981	NM_011981	26466	chr7	30095076	30107614	+	3711	1	Zfp260
NM_012002	NM_012002	26893	chr5	138161102	138163984	+	1082	1	Cops6
NM_013733	NM_013733	27221	chr17	56040416	56068026	+	3292	1	Chaf1a
NM_001199004	NM_001199004	27277	chr12	102469134	102497907	+	2815	1	Golga5
NM_013768	NM_013768	27374	chr14	54507182	54517470	-	2622	1	Prmt5
NM_013781	NM_013781	27387	chr2	32721055	32755007	+	3091	1	Sh2d3c
NM_025301	NM_025301	27397	chr7	105803782	105811087	-	6707	1	Mrpl17
NM_025302	NM_025302	27398	chr17	46646229	46650132	+	1022	1	Mrpl2
NM_013795	NM_013795	27425	chr9	44913248	44920742	-	508	1	Atp5l
NM_001045864	NM_001045864	27632	chr17	34850391	34856372	+	1597	1	Nelfe
NM_133345	NM_133345	28019	chr6	125039848	125049264	+	1607	1	Ing4
NM_145353	NM_145353	28064	chr17	46248080	46252537	+	2024	1	Yipf3
NM_001284412	NM_001284412	28084	chr11	101253707	101259547	+	1236	1	Vps25
NM_080837	NM_080837	28106	chr17	56176541	56183920	-	905	1	Mydgf
NM_030685	NM_030685	28146	chr3	58521971	58525884	-	2444	1	Serp1
NM_013879	NM_013879	29867	chr5	115168691	115186121	-	1172	1	Cabp1
NM_001164772	NM_001164772	30050	chr2	34811161	34826235	-	2526	1	Fbxw2
NM_145385	NM_145385	30853	chr6	124931388	124936149	+	1533	1	Mlf2
NM_001170746	NM_001170746	50791	chr5	19227046	20704791	+	6711	1	Magi2
NM_016698	NM_016698	50849	chr5	115241770	115272895	-	3093	1	Rnf10
NM_001009818	NM_001009818	52398	chr5	93093416	93175075	+	5154	1	2019-09-11
NM_024499	NM_024499	52551	chr10	81044073	81060154	-	1933	1	Sgta
NM_025855	NM_025855	52665	chr10	29313500	29346661	+	3040	1	Echdc1
NM_025514	NM_025514	52717	chr10	59987909	60003112	-	1323	1	Anapc16
NM_026638	NM_026638	52858	chr7	126975914	126980501	+	2305	1	Cdipt
NM_177472	NM_177472	52864	chr16	3979106	4001678	-	5704	1	Slx4
NM_016782	NM_016782	53321	chr11	101176117	101190720	+	5334	1	Cntnap1
NM_016792	NM_016792	53382	chr18	63662801	63692359	-	2548	1	Txnl1
NM_016800	NM_016800	53612	chr12	79156017	79172458	-	1273	1	Vti1b
NM_020027	NM_020027	53761	chr17	35149086	35164877	-	6825	1	Prrc2a
NM_016926	NM_016926	53890	chr5	113742446	113771649	-	3565	1	Sart3
NM_016881	NM_016881	54128	chr16	8637707	8657524	+	1791	1	Pmm2
NM_001291248	NM_001291248	54188	chr5	145167213	145182041	+	1706	1	Cpsf4
NM_023764	NM_023764	54473	chr7	141881585	141902406	-	3697	1	Tollip
NM_018786	NM_018786	54614	chr15	99295409	99317007	+	3131	1	Prpf40b
NM_138603	NM_138603	54638	chrX	7593809	7605420	-	2237	1	Ccdc22
NM_019542	NM_019542	56174	chr6	83795057	83802556	+	1318	1	Nagk
NM_019578	NM_019578	56219	chr4	134356373	134372547	-	4101	1	Extl1
NM_019726	NM_019726	56310	chr11	69914192	69916591	+	1208	1	Gps2
NM_019721	NM_019721	56335	chr14	52294842	52305124	-	2007	1	Mettl3
NM_019708	NM_019708	56367	chr8	83434492	83442662	-	1940	1	Scoc
NM_019658	NM_019658	56392	chr19	53944876	54033278	+	4105	1	Shoc2
NM_019758	NM_019758	56428	chr2	90847155	90866634	+	2405	1	Mtch2
NM_019652	NM_019652	56495	chr8	85017931	85025278	-	1244	1	Asna1
NM_027044	NM_027044	56612	chr15	102326116	102331489	+	670	1	Pfdn5
NM_001190321	NM_001190321	56620	chr6	123229843	123247024	+	1136	1	Clec4n
NM_203280	NM_203280	56632	chr7	45709463	45718002	-	3543	1	Sphk2
NM_020003	NM_020003	56700	chr3	88325023	88328631	+	1529	1	Glmp
NM_020513	NM_020513	57270	chr14	52462721	52467461	-	1861	1	Olfr1508
NM_020585	NM_020585	57437	chr8	23241326	23257080	-	2024	1	Golga7
NM_019507	NM_019507	57765	chr11	97098007	97115331	-	2544	1	Tbx21
NM_022654	NM_022654	57913	chr7	141438515	141443355	-	2883	1	Pidd1
NM_021406	NM_021406	58217	chr17	48232739	48246924	+	3019	1	Trem1
NM_001253832	NM_001253832	58249	chr19	5460607	5465052	+	1228	1	Fibp
NR_015597	NR_015597	58894	chr6	48504339	48534831	+	6182	1	Zfp862-ps
NM_021513	NM_021513	59016	chr8	105855103	105856950	+	1845	1	Thap11
NM_021538	NM_021538	59042	chr8	70302785	70312990	+	1021	1	Cope
NM_021793	NM_021793	60455	chr17	26113316	26123253	+	3448	1	Tmem8
NM_021893	NM_021893	60533	chr19	29367438	29388094	+	3629	1	Cd274
NM_022989	NM_022989	65103	chr2	53192084	53219221	+	2547	1	Arl6ip6
NM_023055	NM_023055	65962	chr17	24639282	24650305	-	2109	1	Slc9a3r2
NR_027810	NR_027810	66123	chr5	115631049	115631816	-	767	1	1110006O24Rik
NM_170777	NM_170777	66126	chr9	22112989	22114169	-	1049	1	Elof1
NM_025417	NM_025417	66199	chr9	57155041	57158299	-	814	1	Commd4
NM_025426	NM_025426	66213	chr11	46436961	46442721	+	2555	1	Med7
NM_025450	NM_025450	66258	chr5	129715528	129718691	+	1190	1	Mrps17
NM_025455	NM_025455	66264	chr4	129619274	129623908	-	832	1	Ccdc28b
NM_025460	NM_025460	66271	chr7	90450712	90457208	-	759	1	Tmem126a
NM_025465	NM_025465	66282	chr8	66476346	66486507	-	1079	1	Tma16
NM_001109747	NM_001109747	66311	chr10	30196009	30200540	-	1507	1	Cenpw
NM_025511	NM_025511	66359	chr1	178319153	178322693	+	442	1	Cox20
NM_025517	NM_025517	66368	chr3	116488964	116508175	-	1547	1	Rtca
NM_025536	NM_025536	66398	chr15	76899941	76901297	+	994	1	Commd5
NM_025544	NM_025544	66407	chr4	126046928	126055536	+	928	1	Mrps15
NM_023202	NM_023202	66416	chr17	33824572	33838316	+	521	1	Ndufa7
NM_025566	NM_025566	66443	chr17	56162491	56173955	+	2361	1	Tnfaip8l1
NM_025594	NM_025594	66492	chr18	36793923	36799660	+	2249	1	Zmat2
NM_025614	NM_025614	66521	chr10	33996555	34019616	-	1073	1	Rwdd1
NM_025624	NM_025624	66537	chr5	147860628	147875778	+	726	1	Pomp
NM_025639	NM_025639	66570	chr15	82233776	82244747	-	1196	1	Cenpm
NM_025641	NM_025641	66576	chr4	116066965	116075070	-	540	1	Uqcrh
NM_025644	NM_025644	66583	chr19	41922980	41933314	-	1612	1	Exosc1
NM_023229	NM_023229	66587	chr5	24441040	24445235	-	1828	1	Fastk
NM_029663	NM_029663	66656	chr15	75894796	75909344	-	2844	1	Eef1d
NM_175112	NM_175112	66679	chr2	173000117	173015739	+	1728	1	Rae1
NM_025717	NM_025717	66704	chr19	4756525	4765941	+	1824	1	Rbm4b
NM_025725	NM_025725	66717	chr5	36484588	36488171	+	3581	1	Ccdc96
NR_033782	NR_033782	66730	chr2	179976853	179979013	+	1903	1	4921531C22Rik
NM_025788	NM_025788	66830	chr8	84670479	84687862	-	4296	1	Nacc1
NM_025791	NM_025791	66836	chr19	8770996	8772475	+	744	1	Tmem223
NM_024181	NM_024181	66861	chr2	80315466	80354055	+	4029	1	Dnajc10
NM_025822	NM_025822	66880	chr3	66985672	67358403	+	3220	1	Rsrc1
NM_175113	NM_175113	66926	chr2	132804215	132816054	-	2807	1	Trmt6
NR_037589	NR_037589	67010	chr9	48488697	48495330	-	1909	1	Rbm7
NM_025920	NM_025920	67026	chr1	93705391	93754838	-	2152	1	Thap4
NM_025928	NM_025928	67037	chr3	88394138	88410397	-	1071	1	Pmf1
NM_025937	NM_025937	67050	chrX	37126763	37150746	+	4251	1	Nkap
NM_025962	NM_025962	67096	chr4	116702434	116708385	-	1924	1	Mmachc
NM_023305	NM_023305	67123	chr4	41348996	41389766	+	2688	1	Ubap1
NM_025987	NM_025987	67130	chr15	82350139	82354291	-	555	1	Ndufa6
NM_026020	NM_026020	67186	chr7	141447650	141451342	+	434	1	Rplp2
NM_026033	NM_026033	67210	chr5	3639961	3647936	-	2540	1	Gatad1
NM_026095	NM_026095	67332	chr10	75518042	75535440	+	598	1	Snrpd3
NM_024199	NM_024199	67337	chr2	172371003	172381086	+	1812	1	Cstf1
NM_026127	NM_026127	67392	chr13	119462759	119486117	+	2621	1	4833420G17Rik
NM_023348	NM_023348	67474	chr16	17406000	17430826	+	3425	1	Snap29
NM_026201	NM_026201	67500	chr10	62743928	62792368	-	4451	1	Ccar1
NM_026217	NM_026217	67526	chr18	46732417	46741579	-	2486	1	Atg12
NM_023374	NM_023374	67680	chr4	140961271	140979192	+	1063	1	Sdhb
NM_026312	NM_026312	67683	chrX	105079756	105085194	+	2638	1	Pbdc1
NM_026591	NM_026591	67707	chr3	87919544	87923433	+	941	1	Mrpl24
NM_026329	NM_026329	67710	chr19	8793129	8798557	-	858	1	Polr2g
NM_026350	NM_026350	67736	chr8	84257767	84270402	-	2157	1	Ccdc130
NM_026369	NM_026369	67771	chr1	152766542	152775580	+	1891	1	Arpc5
NM_026456	NM_026456	67923	chr1	16642765	16656865	-	949	1	Tceb1
NM_001114977	NM_001114977	67958	chr9	95456894	95511996	-	7706	1	U2surp
NM_133693	NM_133693	68035	chr7	30640995	30650228	-	1689	1	Rbm42
NM_024215	NM_024215	68040	chr4	134243306	134245591	-	1971	1	Zfp593
NM_023423	NM_023423	68050	chr4	123735195	123750299	-	2363	1	Akirin1
NM_026539	NM_026539	68058	chr3	97560748	97610190	-	2964	1	Chd1l
NM_001039824	NM_001039824	68165	chr9	21067520	21073514	-	775	1	Fdx1l
NM_026610	NM_026610	68194	chr16	37647602	37654368	-	449	1	Ndufb4
NM_026651	NM_026651	68273	chr4	116150518	116159844	+	2695	1	Pomgnt1
NM_026681	NM_026681	68339	chr12	100912700	101028983	-	6260	1	Ccdc88c
NM_026720	NM_026720	68423	chr19	4270180	4283137	-	2124	1	Ankrd13d
NM_026732	NM_026732	68463	chr17	45686372	45698495	+	590	1	Mrpl14
NM_026742	NM_026742	68493	chr4	24898083	24905001	+	3627	1	Ndufaf4
NM_134142	NM_134142	68539	chr19	10870661	10881743	-	1923	1	Tmem109
NM_028389	NM_028389	68742	chr7	126886219	126898278	-	933	1	Tmem219
NR_027943	NR_027943	68763	chr17	34950236	34952468	-	581	1	1110038B12Rik
NM_026854	NM_026854	68857	chr18	49696145	49755601	-	3137	1	Dtwd2
NM_026868	NM_026868	68904	chr8	9977717	9992154	+	5175	1	Abhd13
NM_026885	NM_026885	68953	chr7	13032006	13034777	-	919	1	Chmp2a
NM_026914	NM_026914	69029	chr15	82346046	82349062	+	580	1	Smdt1
NM_026918	NM_026918	69036	chr7	127050156	127051977	-	631	1	Zg16
NR_045427	NR_045427	69050	chr17	28271708	28273163	+	414	1	1810013A23Rik
NM_026936	NM_026936	69089	chr14	54360841	54369669	+	2522	1	Oxa1l
NM_026937	NM_026937	69090	chr10	60002805	60099990	+	1475	1	Ascc1
NM_027013	NM_027013	69269	chr3	95129719	95134012	-	863	1	Scnm1
NM_027049	NM_027049	69349	chr7	44360045	44375030	-	903	1	1700008O03Rik
NM_027085	NM_027085	69454	chr2	25456843	25458772	+	791	1	Clic3
NM_027113	NM_027113	69544	chr16	36041190	36042974	+	1782	1	Wdr5b
NM_197991	NM_197991	69683	chr7	44489938	44496513	-	1846	1	Emc10
NM_001290381	NM_001290381	69714	chr7	3620324	3629929	-	1158	1	Tfpt
NM_027207	NM_027207	69770	chr10	80172944	80175119	+	646	1	1600002K03Rik
NM_178619	NM_178619	69773	chr9	21592722	21595970	+	3166	1	1810026J23Rik
NM_027231	NM_027231	69833	chr15	79141367	79151767	+	513	1	Polr2f
NM_198246	NM_198246	70120	chr16	16302965	16309640	+	1580	1	Yars2
NM_027376	NM_027376	70300	chr7	44896079	44900624	+	1685	1	Fuz
NM_133728	NM_133728	70396	chr1	53344617	53352752	-	2434	1	Asnsd1
NM_027453	NM_027453	70533	chr4	108814295	108833584	-	3103	1	Btf3l4
NM_027469	NM_027469	70575	chr8	105716113	105758607	-	2031	1	Gfod2
NM_001276767	NM_001276767	70579	chr1	133619871	133661399	-	4448	1	Zc3h11a
NM_027482	NM_027482	70617	chr3	127869688	127896323	-	1599	1	5730508B09Rik
NM_173443	NM_173443	70675	chr1	9718622	9748382	-	9744	1	Vcpip1
NM_027534	NM_027534	70750	chr1	106720410	106759742	-	5570	1	Kdsr
NM_001039353	NM_001039353	70769	chr19	46075847	46085543	+	3647	1	Nolc1
NM_001164231	NM_001164231	70802	chr11	43681998	43722633	+	4090	1	Pwwp2a
NM_001271564	NM_001271564	70882	chr2	19199118	19310243	+	2935	1	Armc3
NR_045841	NR_045841	71125	chr10	75449510	75463104	+	1259	1	4933407G14Rik
NM_001172068	NM_001172068	71599	chr9	59734259	59750649	-	3879	1	Senp8
NM_027889	NM_027889	71732	chr9	44348105	44361670	-	3162	1	Vps11
NM_027891	NM_027891	71735	chr5	136123066	136136074	-	2162	1	Lrwd1
NM_027920	NM_027920	71779	chr6	116338022	116409541	+	4614	1	March8
NM_027925	NM_027925	71787	chr4	132311763	132329538	-	1119	1	Trnau1ap
NM_001252466	NM_001252466	71810	chr17	56673225	56711769	+	2693	1	Ranbp3
NM_027992	NM_027992	71900	chr6	13069759	13089269	+	6071	1	Tmem106b
NM_028020	NM_028020	71957	chr4	155869567	155889103	+	2328	1	Cpsf3l
NM_028056	NM_028056	72016	chr17	24215056	24220769	-	2131	1	1600002H07Rik
NM_031373	NM_031373	72075	chr2	180589407	180595837	+	2279	1	Ogfr
NM_001285839	NM_001285839	72085	chr1	53313624	53326342	+	1857	1	Osgepl1
NM_028131	NM_028131	72155	chr8	116921740	116941503	+	1754	1	Cenpn
NM_028140	NM_028140	72175	chr3	40818172	40846854	-	3037	1	Mfsd8
NM_152812	NM_152812	72201	chr4	14809505	14826587	-	3250	1	Otud6b
NM_028153	NM_028153	72205	chr7	19181170	19206482	+	2291	1	Eml2
NM_028184	NM_028184	72284	chr7	144915194	144921137	+	1952	1	Oraov1
NM_001081381	NM_001081381	72341	chr9	110305192	110322102	+	2055	1	Elp6
NM_001033528	NM_001033528	72344	chr11	118259653	118290244	-	5586	1	Usp36
NM_001163532	NM_001163532	72392	chr5	108629810	108647770	+	2953	1	Tmem175
NM_001100449	NM_001100449	72504	chr18	14783245	14900359	+	5132	1	Taf4b
NM_023684	NM_023684	72699	chr2	181381235	181383628	+	1952	1	Lime1
NM_028339	NM_028339	72736	chr12	70453154	70467624	+	2310	1	Tmx1
NM_201226	NM_201226	72946	chr4	154011803	154021512	+	3386	1	Lrrc47
NR_045939	NR_045939	73648	chr14	70852933	70873954	+	1353	1	2410012E07Rik
NM_028599	NM_028599	73674	chr1	45795501	45823613	+	2589	1	Wdr75
NM_199042	NM_199042	73754	chr8	26158169	26164151	+	2262	1	Thap1
NM_023721	NM_023721	73834	chr12	78842982	78861638	-	1399	1	Atp6v1d
NR_040328	NR_040328	73915	chr18	4353547	4368945	+	877	1	4833419F23Rik
NR_046036	NR_046036	74057	chr3	122882592	122924116	-	762	1	4933405D12Rik
NM_028791	NM_028791	74157	chr17	29660595	29705979	+	6354	1	Cmtr1
NM_028794	NM_028794	74167	chr5	104046864	104065378	+	1482	1	Nudt9
NR_015551	NR_015551	74173	chr12	3235791	3250374	+	1066	1	Rab10os
NM_023743	NM_023743	74203	chr11	3202583	3244588	+	3673	1	Eif4enif1
NM_028844	NM_028844	74268	chr2	112492964	112631253	+	1407	1	Aven
NM_028865	NM_028865	74319	chr11	116843515	116849740	+	1032	1	Mettl23
NM_153501	NM_153501	74450	chr2	131262500	131299188	+	4257	1	Pank2
NM_172418	NM_172418	74490	chr7	45639977	45645768	+	2167	1	Mamstr
NM_028848	NM_028848	74717	chr1	187048407	187215446	-	1291	1	Spata17
NM_029097	NM_029097	74772	chr4	140986873	141007701	+	4296	1	Atp13a2
NR_040418	NR_040418	75579	chr19	46348201	46348988	-	787	1	2310034G01Rik
NM_029353	NM_029353	75593	chr6	49073795	49084717	+	779	1	Malsu1
NM_029365	NM_029365	75613	chr7	44879386	44892366	-	2251	1	Med25
NM_001290569	NM_001290569	75660	chr7	30555441	30559646	-	1113	1	Lin37
NM_029407	NM_029407	75729	chr15	79609576	79658956	-	5167	1	Fam227a
NM_029410	NM_029410	75736	chr7	44991222	44997579	-	1066	1	Bcl2l12
NM_001080813	NM_001080813	75767	chr8	27138773	27174646	-	7957	1	Rab11fip1
NM_029444	NM_029444	75801	chr12	72881109	72917765	-	1890	1	4930447C04Rik
NM_029455	NM_029455	75823	chr2	125983483	126152004	-	1839	1	Fam227b
NM_175226	NM_175226	75841	chr15	58889229	58902390	+	4344	1	Rnf139
NR_073359	NR_073359	76100	chr9	120577331	120578073	+	742	1	5830454E08Rik
NM_029532	NM_029532	76167	chr5	124483155	124491122	+	1088	1	Snrnp35
NM_029557	NM_029557	76265	chr11	115814739	115823102	+	1959	1	Tsen54
NM_172601	NM_172601	76338	chr14	52261759	52279395	-	2746	1	Rab2b
NM_029580	NM_029580	76357	chr12	73280410	73286711	-	1662	1	Trmt5
NM_029626	NM_029626	76485	chr14	31001433	31012441	+	2473	1	Glt8d1
NM_178397	NM_178397	76577	chr13	54621784	54664063	+	4309	1	Faf2
NR_040510	NR_040510	76676	chr2	59382493	59386682	-	1641	1	5330411J11Rik
NM_001165991	NM_001165991	76688	chr2	181357690	181365404	-	2586	1	Arfrp1
NM_029748	NM_029748	76799	chr4	129600707	129607879	+	754	1	Tmem234
NM_029749	NM_029749	76800	chr5	143710326	143732280	-	5130	1	Usp42
NM_144787	NM_144787	76804	chr4	74251879	74405864	+	4233	1	Kdm4c
NM_029814	NM_029814	76959	chr4	40948553	40965302	+	1362	1	Chmp5
NM_029826	NM_029826	76987	chr18	76944115	76972171	+	2309	1	Hdhd2
NM_029858	NM_029858	77057	chr17	88626555	88645724	+	2977	1	Ston1
NM_178632	NM_178632	77065	chr1	191575636	191623690	+	5327	1	Ints7
NM_001100451	NM_001100451	77853	chr9	101074762	101104799	+	4884	1	Msl2
NM_030081	NM_030081	78287	chr6	92186712	92214811	-	5206	1	Rbsn
NM_001166364	NM_001166364	78323	chr9	57537528	57543187	+	3048	1	Fam219b
NR_038057	NR_038057	78365	chr11	84525660	84535831	+	620	1	Lhx1os
NM_001253704	NM_001253704	78428	chr10	128748455	128766568	+	1214	1	Pym1
NM_030121	NM_030121	78541	chr15	98134640	98145702	-	2160	1	Asb8
NR_033567	NR_033567	78547	chr7	35802592	35838074	+	693	1	E130304I02Rik
NM_001289781	NM_001289781	78697	chr5	23740165	23779663	-	4223	1	Pus7
NM_030184	NM_030184	78795	chr1	86154780	86278284	+	5130	1	Armc9
NM_001161844	NM_001161844	80794	chr7	19779718	19796809	-	1517	1	Cblc
NM_030694	NM_030694	80876	chr7	140954839	140955961	-	623	1	Ifitm2
NM_030715	NM_030715	80905	chr17	46171993	46202625	-	2567	1	Polh
NM_030721	NM_030721	80911	chr5	35583060	35613801	+	3935	1	Acox3
NM_001128597	NM_001128597	81845	chr17	35121496	35124815	+	1501	1	Gpank1
NM_031184	NM_031184	83396	chr16	4594713	4615957	+	3610	1	Glis2
NM_031256	NM_031256	83435	chr2	76675315	76697335	+	2997	1	Plekha3
NM_019729	NM_019729	84092	chr2	126707328	126759314	+	4156	1	Usp8
NM_033041	NM_033041	84653	chr11	69120453	69123259	+	958	1	Hes7
NM_023647	NM_023647	93790	chr7	55931266	55962493	-	3980	1	Nipa2
NM_033607	NM_033607	93841	chr9	64235201	64236362	+	1159	1	Uchl4
NM_033608	NM_033608	93842	chr1	172482317	172498877	+	4178	1	Igsf9
NM_053163	NM_053163	94066	chr13	73331009	73332178	+	898	1	Mrpl36
NM_053177	NM_053177	94178	chr8	3500519	3515231	+	1986	1	Mcoln1
NM_033570	NM_033570	94220	chr1	36471597	36508776	+	4573	1	Cnnm4
NM_175285	NM_175285	96957	chr2	120977062	121007842	+	2850	1	Tmem62
NM_054045	NM_054045	97114	chr3	96246700	96247348	+	646	2	Hist2h3c2
NM_133801	NM_133801	98053	chr17	57003402	57011288	-	1705	1	Gtf2f1
NM_172054	NM_172054	98258	chr1	37983867	37997208	-	4589	1	Txndc9
NM_001113187	NM_001113187	98582	chr1	21383556	21386384	+	2242	1	Khdc1b
NM_172118	NM_172118	98932	chr2	156775464	156781657	+	1077	1	Myl9
NM_001081093	NM_001081093	99889	chr3	84496093	84582625	-	2975	1	Arfip1
NM_133883	NM_133883	100206	chr4	126316351	126321703	-	1360	1	Adprhl2
NM_133888	NM_133888	100340	chr4	132732966	132757171	-	1915	1	Smpdl3b
NM_133349	NM_133349	100494	chr5	139471216	139484491	-	3097	1	Zfand2a
NM_133905	NM_133905	100715	chr13	93147400	93192283	-	1856	1	Papd4
NM_133907	NM_133907	100763	chr5	29569242	29676077	+	5008	1	Ube3c
NM_133921	NM_133921	100978	chr5	72513304	72559645	-	3645	1	Nfxl1
NM_001177901	NM_001177901	101023	chr5	31198981	31202042	-	2210	1	Zfp513
NM_028990	NM_028990	101118	chr6	13580689	13608063	-	4541	1	Tmem168
NM_027256	NM_027256	101861	chr7	97480956	97541398	+	3219	1	Ints4
NM_181854	NM_181854	101994	chr8	13869641	13881639	+	4009	1	Champ1
NM_133982	NM_133982	102614	chr9	57504102	57505447	+	1343	1	Rpp25
NM_175332	NM_175332	103551	chr11	97627387	97629716	-	2327	1	E130012A19Rik
NM_001177601	NM_001177601	104457	chr11	70235204	70237914	-	878	1	0610010K14Rik
NM_001205181	NM_001205181	105501	chr14	54254129	54269169	+	2652	1	Abhd4
NM_145473	NM_145473	105859	chr15	81936759	81950941	+	2484	1	Csdc2
NM_178929	NM_178929	107250	chr19	45076139	45079289	+	1373	1	Kazald1
NM_134151	NM_134151	107271	chr4	129189795	129219607	+	2859	1	Yars
NM_026115	NM_026115	107435	chr2	71389260	71441622	+	1563	1	Hat1
NM_177327	NM_177327	107568	chr4	19608300	19709004	-	6427	1	Wwp1
NM_145147	NM_145147	107999	chr5	110103977	110108197	-	1603	1	Gtpbp6
NM_001171010	NM_001171010	108052	chr18	78100091	78123426	-	3858	1	Slc14a1
NM_054051	NM_054051	108083	chr11	97715157	97744704	-	5041	1	Pip4k2b
NM_026195	NM_026195	108147	chr1	71557156	71579403	+	2593	1	Atic
NM_139144	NM_139144	108155	chrX	101640051	101684351	+	5373	1	Ogt
NM_001033227	NM_001033227	109342	chr11	61672782	61720799	-	2243	1	Slc5a10
NM_025371	NM_025371	109652	chr9	106432981	106438236	-	1429	1	Acy1
NM_001005506	NM_001005506	109658	chr4	129626077	129640805	-	4841	1	Txlna
NM_148934	NM_148934	110012	chr10	79669410	79676126	+	1097	1	Tpgs1
NM_029780	NM_029780	110157	chr6	115618573	115676635	-	3047	1	Raf1
NM_016752	NM_016752	110172	chr11	95384922	95391652	+	1158	1	Slc35b1
NM_029546	NM_029546	110816	chr10	78170910	78185149	-	3848	1	Pwp2
NM_033617	NM_033617	114143	chr4	117884330	117887329	-	986	1	Atp6v0b
NM_053244	NM_053244	114229	chr10	79916971	79922272	+	3155	1	Kiss1r
NM_033477	NM_033477	114585	chr17	35126402	35128855	+	2121	1	D17H6S53E
NM_053255	NM_053255	114615	chr18	73735038	73754479	-	4965	1	Elac1
NM_033541	NM_033541	114643	chr5	120800199	120812514	-	2277	1	Oas1c
NM_001042719	NM_001042719	114874	chr14	45593171	45658143	-	5185	1	Ddhd1
NM_080849	NM_080849	140859	chr11	78166106	78176666	-	2783	1	Nek8
NM_133216	NM_133216	170750	chr19	52991180	53038654	-	2498	1	Xpnpep1
NM_133224	NM_133224	170759	chr8	69791163	69807748	+	3886	1	Atp13a1
NM_001161738	NM_001161738	170823	chr5	107548967	107597888	-	1980	1	Glmn
NM_133354	NM_133354	170930	chr11	115523109	115536230	-	992	1	Sumo2
NM_001081107	NM_001081107	191578	chr5	100762148	100798600	-	3668	1	Helq
NM_001033231	NM_001033231	192173	chr11	120542888	120549727	-	1198	1	Fam195b
NR_038058	NR_038058	193280	chr11	88718643	88728572	+	1052	1	C030037D09Rik
NM_178592	NM_178592	193742	chr17	35089291	35102987	+	1923	1	Abhd16a
NM_177572	NM_177572	194237	chr4	119465285	119492598	-	4058	1	Rimkla
NM_139296	NM_139296	194357	chr6	40878794	40887494	-	1846	1	Moxd2
NM_001045536	NM_001045536	195018	chr11	72796226	72927120	+	11093	1	Zzef1
NM_172443	NM_172443	207592	chr11	119143043	119228499	-	6974	1	Tbc1d16
NM_172445	NM_172445	207615	chr13	8802966	8871044	-	4539	1	Wdr37
NM_001172136	NM_001172136	208194	chr9	119444923	119465518	+	3879	1	Exog
NM_145362	NM_145362	208211	chr16	5233621	5244907	+	1744	1	Alg1
NM_144793	NM_144793	208638	chr9	120110399	120124319	+	1572	1	Slc25a38
NM_145941	NM_145941	208643	chr16	20672727	20692883	+	5404	1	Eif4g1
NM_153532	NM_153532	208968	chrX	48541626	48592133	-	4333	1	Zfp280c
NM_001289634	NM_001289634	210135	chr7	24081897	24107708	+	4019	1	Zfp180
NM_001253731	NM_001253731	210925	chr14	64950045	65039835	+	2690	1	Ints9
NM_172490	NM_172490	211006	chr5	52643407	52669701	-	1912	1	Sepsecs
NM_001035231	NM_001035231	212276	chr13	67538641	67553152	-	4609	1	Zfp748
NM_145390	NM_145390	212999	chr8	85036915	85057582	+	4838	1	Tnpo2
NM_153391	NM_153391	213081	chr5	65199696	65260415	+	4364	1	Wdr19
NM_145393	NM_145393	213541	chr4	132184916	132212256	-	4071	1	Ythdf2
NM_001001295	NM_001001295	213550	chr9	64306756	64341257	-	3556	1	Dis3l
NM_001081230	NM_001081230	213582	chr3	82358072	82395268	+	6202	1	Map9
NM_183149	NM_183149	213753	chr17	24669752	24682016	+	3273	1	Zfp598
NM_001160235	NM_001160235	214469	chr1	34813218	34843050	-	5049	1	Fam168b
NM_172257	NM_172257	214597	chr9	45937857	45955249	-	4211	1	Sidt2
NM_145412	NM_145412	214987	chr8	106883863	106893593	-	2925	1	Chtf8
NM_172539	NM_172539	215095	chr2	127338639	127357656	+	2371	1	Astl
NM_145416	NM_145416	215194	chr9	21273457	21287969	-	2577	1	Kri1
NM_153139	NM_153139	215335	chr11	55204340	55236330	+	5261	1	Slc36a1
NM_177613	NM_177613	216150	chr10	79682195	79688398	+	1259	1	Cdc34
NM_207522	NM_207522	216292	chr10	105763185	105841380	-	2025	1	Mettl25
NM_175001	NM_175001	216767	chr11	58171654	58179581	+	736	1	Mrpl22
NM_145430	NM_145430	216971	chr11	78094673	78157339	+	3879	1	Fam222b
NM_001045516	NM_001045516	216974	chr11	78193392	78205763	+	1507	1	Proca1
NM_172566	NM_172566	217201	chr11	101425085	101435665	+	3208	1	Rundc1
NM_001098836	NM_001098836	217218	chr11	102289300	102296629	-	3692	1	Atxn7l3
NM_172569	NM_172569	217331	chr11	116030316	116061214	+	3723	1	Unk
NM_001195023	NM_001195023	217365	chr11	120379798	120437700	-	4666	1	Nploc4
NM_001291444	NM_001291444	217893	chr12	113014508	113074401	+	5460	1	Pacs2
NM_178916	NM_178916	218341	chr13	76001535	76018562	-	2801	1	Rfesd
NM_145455	NM_145455	218490	chr13	98309897	98316967	-	1082	1	Btf3
NM_027143	NM_027143	219094	chr14	55884969	55896781	+	3866	1	Khnyn
NM_153548	NM_153548	223593	chr15	59331997	59374152	-	3987	1	E430025E21Rik
NM_144849	NM_144849	223690	chr15	79053094	79062859	-	1868	1	Ankrd54
NM_198608	NM_198608	224805	chr17	45506841	45520843	+	3325	1	Aars2
NM_145489	NM_145489	224833	chr17	47436639	47470638	+	5025	1	AI661453
NM_144860	NM_144860	225164	chr18	10725625	10812217	+	3770	1	Mib1
NM_146085	NM_146085	225372	chr18	36671159	36679366	-	2048	1	Apbb3
NM_146093	NM_146093	225896	chr19	8871559	8875656	+	1021	1	Ubxn1
NM_144872	NM_144872	225898	chr19	8929694	8941582	+	3156	1	Eml3
NM_201351	NM_201351	225912	chr19	10577157	10590041	+	3347	1	Cyb561a3
NM_177640	NM_177640	225995	chr19	18713236	18718428	+	1627	1	D030056L22Rik
NM_153064	NM_153064	226646	chr1	171234853	171247122	-	1608	1	Ndufs2
NM_183019	NM_183019	226970	chr1	34801722	34812754	+	2702	1	Arhgef4
NM_146121	NM_146121	227800	chr2	37443285	37566437	+	4939	1	Rabgap1
NM_139303	NM_139303	228421	chr2	109280738	109341746	+	3349	1	Kif18a
NM_172269	NM_172269	228545	chr2	119288742	119298453	+	4047	1	Vps18
NM_199304	NM_199304	228807	chr2	154613368	154646817	+	3207	1	Zfp341
NM_173761	NM_173761	228994	chr2	180904377	180920936	-	3164	1	Ythdf1
NM_145542	NM_145542	229709	chr3	107663120	107696548	-	3832	1	Ahcyl1
NM_153564	NM_153564	229898	chr3	142496934	142522344	+	3008	1	Gbp5
NM_146150	NM_146150	230598	chr4	109000805	109061771	+	4122	1	Nrd1
NM_172698	NM_172698	230648	chr4	115738073	115777327	+	4286	1	Efcab14
NM_198026	NM_198026	230767	chr4	129615617	129619093	-	2135	1	Iqcc
NM_172704	NM_172704	230935	chr4	151933720	151981959	+	2926	1	Dnajc11
NM_001289579	NM_001289579	231600	chr5	110135830	110171973	+	3232	1	Chfr
NM_144915	NM_144915	231871	chr5	143464493	143504442	+	3225	1	Daglb
NM_153175	NM_153175	231931	chr6	48701583	48708244	-	1607	1	Gimap6
NM_177686	NM_177686	232413	chr6	129350244	129365303	+	2214	1	Clec12a
NM_001014997	NM_001014997	232415	chr6	129766647	129775849	-	674	1	Gm156
NM_145576	NM_145576	232784	chr6	47920568	47932637	+	2700	1	Zfp212
NM_177692	NM_177692	232946	chr7	19505804	19508331	-	1830	1	Bloc1s3
NM_001290461	NM_001290461	232969	chr7	24507087	24515682	+	1222	1	Zfp428
NM_146187	NM_146187	233079	chr7	30818357	30823775	-	2287	1	Ffar2
NM_178704	NM_178704	233115	chr7	35685500	35754454	-	7650	1	Dpy19l3
NM_001199330	NM_001199330	233168	chr7	41372930	41393379	-	2924	1	AI987944
NM_146205	NM_146205	233912	chr7	128237357	128245100	+	3826	1	Armc5
NM_172282	NM_172282	234076	chr8	13288013	13322924	+	4518	1	Tmco3
NM_172284	NM_172284	234733	chr8	111003186	111027770	-	6606	1	Ddx19b
NM_145610	NM_145610	235036	chr9	20888175	20892179	+	1658	1	Ppan
NM_001291448	NM_001291448	235169	chr9	35204221	35211055	-	2263	1	Foxred1
NM_172771	NM_172771	235380	chr9	54365158	54501626	-	10568	1	Dmxl2
NM_001039586	NM_001039586	235582	chr9	106152860	106158138	-	4083	1	Glyctk
NM_146229	NM_146229	235661	chr9	114688831	114723777	+	2020	1	Dync1li1
NM_172777	NM_172777	236573	chr5	105078394	105110292	-	3620	1	Gbp9
NM_198615	NM_198615	237400	chr10	80380355	80387651	-	3254	1	Mex3d
NM_172807	NM_172807	238831	chr13	104205122	104228844	-	2353	1	Ppwd1
NM_001163138	NM_001163138	239319	chr15	5097439	5108533	-	4525	1	Card6
NM_001168276	NM_001168276	239546	chr15	76910370	76925448	-	2290	1	Zfp647
NM_146247	NM_146247	239706	chr16	8470813	8490197	+	1300	1	Mettl22
NM_001039214	NM_001039214	240396	chr18	73572705	73592578	+	4076	1	Mex3c
NM_172836	NM_172836	240613	chr19	29714402	29806009	-	8016	1	9930021J03Rik
NM_001033348	NM_001033348	241694	chr2	146241299	146512004	-	9567	1	Ralgapa2
NM_001033350	NM_001033350	242248	chr3	136053364	136326066	-	3248	1	Bank1
NM_001276355	NM_001276355	242443	chr4	49661611	49845769	-	7700	1	Grin3a
NM_146255	NM_146255	242607	chr4	107968334	108013532	+	2992	1	Slc1a7
NM_001081203	NM_001081203	243272	chr5	124368702	124425914	-	10038	1	Sbno1
NM_177382	NM_177382	244209	chr7	114550163	114562972	-	1623	1	Cyp2r1
NM_175534	NM_175534	244238	chr7	143778363	143784500	-	3757	1	Mrgpre
NM_001286454	NM_001286454	244646	chr8	109614517	109672592	+	6542	1	Pkd1l3
NM_001007577	NM_001007577	245695	chrX	166499815	166510478	-	4040	1	Tceanc
NM_145226	NM_145226	246727	chr5	120753098	120777659	-	4700	1	Oas3
NM_026250	NM_026250	252876	chr1	97770172	97793708	+	2775	1	Gin1
NM_146415	NM_146415	258410	chr7	84853571	84857318	+	1155	1	Olfr291
NM_146967	NM_146967	258969	chr2	89193100	89194032	-	931	1	Olfr1226
NM_172300	NM_172300	268470	chr11	96047431	96065364	-	3965	1	Ube2z
NM_194346	NM_194346	268749	chr14	55591790	55603671	+	3358	1	Rnf31
NM_175546	NM_175546	268752	chr14	62837690	62956886	+	1997	1	Wdfy2
NM_172958	NM_172958	268783	chr15	12205094	12272240	+	4500	1	Mtmr12
NM_172960	NM_172960	268822	chr15	76576359	76595811	+	2017	1	Adck5
NM_001081315	NM_001081315	268936	chr17	28801126	28838789	+	5958	1	Brpf3
NM_172991	NM_172991	269623	chr5	3583978	3596547	-	2323	1	Rbm48
NM_001081166	NM_001081166	271305	chr15	84785376	84856129	-	3712	1	Phf21b
NM_177778	NM_177778	276905	chr11	115475677	115490466	+	2244	1	Armc7
NM_177367	NM_177367	276919	chr11	76210571	76217572	-	3444	1	Gemin4
NM_145146	NM_145146	280662	chr5	90518949	90553544	+	2005	1	Afm
NM_178207	NM_178207	319153	chr13	21782915	21783397	-	480	1	Hist1h3i
NM_001160359	NM_001160359	319266	chr1	193173577	193177832	+	3778	1	A130010J15Rik
NM_001301204	NM_001301204	319446	chr8	105984946	105991773	-	1707	1	Dpep2
NM_176953	NM_176953	319583	chr8	9970020	9976323	-	4077	1	Lig4
NM_001033383	NM_001033383	319748	chr7	5020376	5033223	+	3953	1	Zfp865
NM_001276489	NM_001276489	319909	chr2	139678178	139758581	+	2957	1	Ism1
NM_177081	NM_177081	320139	chr1	135132725	135145320	+	3252	1	Ptpn7
NR_015561	NR_015561	320203	chr13	83728106	83735669	+	1364	1	C130071C03Rik
NM_001033389	NM_001033389	320267	chr2	31572651	31617526	+	3801	1	Fubp3
NM_001039536	NM_001039536	327942	chr11	62458460	62513900	+	1648	1	Pigl
NM_177805	NM_177805	328108	chr12	64965742	65022573	+	6412	1	Fam179b
NM_177806	NM_177806	328110	chr12	65036334	65063386	+	4052	1	Prpf39
NM_177824	NM_177824	328829	chr17	48125605	48146307	-	3634	1	9830107B12Rik
NM_183220	NM_183220	329470	chr2	93833467	93849799	-	3990	1	Accs
NM_177882	NM_177882	330301	chr6	47819266	47830505	-	2823	1	Zfp786
NM_183316	NM_183316	330959	chr9	64179297	64182688	+	756	1	Snapc5
NR_045332	NR_045332	331011	chr9	98748599	98820087	-	1480	1	E330023G01Rik
NM_001081021	NM_001081021	338354	chr7	27959800	27979157	-	5503	1	Zfp780b
NM_001013389	NM_001013389	380836	chr13	24992295	25020317	-	2148	1	Mrs2
NR_045343	NR_045343	381223	chr19	40868316	40882639	+	875	1	E030044B06Rik
NM_001198794	NM_001198794	382062	chr9	21526177	21545331	+	1298	1	AB124611
NR_029744	NR_029744	387222	chr6	31062660	31062747	-	87	1	Mir29a
NM_198962	NM_198962	387285	chr9	76225880	76323578	-	3718	1	Hcrtr2
NM_001145898	NM_001145898	399568	chr2	115581716	115778768	+	2757	1	BC052040
NM_001001181	NM_001001181	407819	chr18	75005900	75009933	+	1042	1	BC031181
NR_026843	NR_026843	414068	chr4	32559680	32571662	-	1656	1	Bach2os
NM_001013799	NM_001013799	433294	chr1	44009408	44020006	-	1079	1	Mettl21c
NM_001033496	NM_001033496	449521	chr17	23556767	23564226	-	2666	1	Zfp213
NM_001009575	NM_001009575	494468	chrX	135742692	135747326	+	2818	1	Armcx5
NM_001034900	NM_001034900	545471	chr2	150470991	150485063	-	2700	1	Zfp345
NM_001160265	NM_001160265	545817	chr5	139352617	139357033	+	1502	1	Cyp2w1
NM_001101038	NM_001101038	620235	chr18	78043614	78057268	-	1022	1	Siglec15
NM_001195732	NM_001195732	620393	chr1	6359331	6394731	+	851	1	Fam150a
NM_001045540	NM_001045540	620913	chr11	48904656	48927182	-	5282	1	Gm12185
NR_037190	NR_037190	624784	chr10	82629842	82650277	+	2888	1	Gm9855
NR_040559	NR_040559	626410	chr3	37898813	37992728	+	1823	1	Gm20755
NM_001195767	NM_001195767	627607	chr12	86734369	86763795	+	1932	1	Lrrc74a
NM_001110555	NM_001110555	665622	chr13	21806412	21810199	+	2117	2	Hist1h2br
NM_001081415	NM_001081415	666704	chr8	83997672	84000386	+	2064	1	Samd1
NM_001177775	NM_001177775	667281	chr10	22273474	22288848	+	943	1	H60b
NM_001100187	NM_001100187	677156	chr17	32621319	32636184	+	2627	1	Cyp4f37
NR_040389	NR_040389	100038392	chr16	91688898	91715755	+	1703	1	Gm10785
NR_033536	NR_033536	100038712	chr1	192136898	192151025	+	2608	1	Gm10516
NR_003247	NR_003247	100038912	chr7	16649030	16657478	-	712	1	Ceacam-ps1
NR_015538	NR_015538	100039957	chr19	8774485	8776962	+	2477	1	Gm2518
NM_001142938	NM_001142938	100233175	chr12	102753275	102757810	-	1158	1	AK010878
NR_027448	NR_027448	100272219	chr2	25327450	25332571	-	1694	1	AA543186
NR_035466	NR_035466	100316833	chr16	11254368	11254445	-	77	1	Mir1945
NR_045324	NR_045324	100503460	chr1	136683396	136690805	+	411	1	Gm19705
NR_045795	NR_045795	100504601	chr17	8379045	8389468	-	2381	1	Gm16702
NR_105742	NR_105742	100526497	chr18	65195453	65619615	-	80	1	Mir466p
NR_037250	NR_037250	100526535	chr17	51277988	51613053	+	55	1	Mir669a-4
NR_039591	NR_039591	100628598	chr2	45023100	45023177	-	77	1	Mir5129
NR_039549	NR_039549	100628623	chr11	115447961	115448060	-	99	1	Mir3968
NR_049203	NR_049203	100885842	chr12	44210313	44210373	+	60	1	Mir5627
NR_105897	NR_105897	102465562	chr11	107637722	107637779	+	57	1	Mir6932
NR_105901	NR_105901	102465565	chr11	120624823	120624876	-	53	1	Mir6936
NR_105988	NR_105988	102465618	chr4	143136100	143136162	-	62	1	Mir7021
NR_106134	NR_106134	102465774	chr7	30589380	30589437	+	57	1	Mir3569
NR_106195	NR_106195	102465902	chr11	86656071	87483748	+	96	1	Mir8115
NR_105920	NR_105920	102466210	chr15	78891840	78891913	+	73	1	Mir6955
NR_105836	NR_105836	102466646	chr10	76008926	76009017	+	91	1	Mir6409
NR_105903	NR_105903	102466769	chr12	85245923	85245985	-	62	1	Mir6938
NR_105908	NR_105908	102466770	chr13	55453106	55453171	+	65	1	Mir6943
NR_106115	NR_106115	102466840	chr2	18057846	18057903	+	57	1	Mir7655
NR_106201	NR_106201	102466888	chr3	95139060	95139186	-	126	2	Mir8099-2

## Sheet: FLI_unique_genes
Transcript/RepeatID	Gene ID (cmd=analyzeRNA.pl rna mm10 -d Documents/Basespace/Tina-33488506/Tagdirs-Tina/T1-CLP_-_-/)	GeneID	chr	start	end	strand	Length	Copies	Annotation/Divergence
NM_001198785	NM_001198785	11302	chr11	120007316	120047145	-	5392	1	Aatk
NM_013454	NM_013454	11303	chr4	53030789	53159895	-	10208	1	Abca1
NM_009592	NM_009592	11306	chrX	104280565	104413846	-	5741	1	Abcb7
NM_001290010	NM_001290010	11423	chr5	137288254	137294466	+	2205	1	Ache
NM_001199136	NM_001199136	11426	chr4	123349633	123684360	-	23395	1	Macf1
NM_007386	NM_007386	11428	chr4	40143265	40199009	+	4296	1	Aco1
NM_001272041	NM_001272041	11459	chr8	123891758	123894775	-	1561	1	Acta1
NM_025271	NM_025271	11471	chr4	56740005	56741425	-	1418	1	Actl7b
NM_001272052	NM_001272052	11486	chr2	163726571	163750239	-	1690	1	Ada
NM_001277266	NM_001277266	11491	chr12	21323509	21373632	-	4486	1	Adam17
NM_001291891	NM_001291891	11492	chr11	46055984	46147347	+	6380	1	Adam19
NM_007405	NM_007405	11512	chr15	98589986	98607633	-	6001	1	Adcy6
NM_001008533	NM_001008533	11539	chr1	134199215	134235457	-	5815	1	Adora1
NM_007413	NM_007413	11541	chr11	62248984	62266452	+	1840	1	Adora2b
NM_021604	NM_021604	11603	chr4	156165290	156197488	-	7341	1	Agrn
NM_019467	NM_019467	11629	chr17	35170992	35176001	-	865	1	Aif1
NM_172393	NM_172393	11630	chr10	43950307	44004846	-	7394	1	Aim1
NM_001035533	NM_001035533	11641	chr4	57854562	57896984	+	6804	1	Akap2
NM_009650	NM_009650	11642	chr6	126853098	126874308	+	3145	1	Akap3
NM_007433	NM_007433	11650	chr1	87086691	87089928	-	2099	1	Alppl2
NM_007438	NM_007438	11674	chr7	126795234	126799254	-	1500	1	Aldoa
NM_145684	NM_145684	11685	chr11	70315613	70322518	-	2293	1	Alox12e
NM_009662	NM_009662	11689	chr6	116410071	116461178	-	2811	1	Alox5
NM_009667	NM_009667	11717	chr7	110772604	110812408	+	4080	1	Ampd3
NM_020332	NM_020332	11732	chr15	27466677	27594907	+	3482	1	Ank
NM_007451	NM_007451	11740	chrX	36795597	36798808	+	1289	1	Slc25a5
NM_013471	NM_013471	11746	chr6	86736840	86793584	-	1988	1	Anxa4
NM_009680	NM_009680	11774	chr13	94358960	94566316	+	3991	1	Ap3b1
NM_007460	NM_007460	11776	chr10	80706978	80742211	-	4697	1	Ap3d1
NM_021710	NM_021710	11782	chr12	51690966	51738939	+	1105	1	Ap4s1
NM_001201413	NM_001201413	11787	chr5	66298725	66618817	-	6646	1	Apbb2
NM_001102455	NM_001102455	11804	chr9	31149557	31211815	-	3639	1	Aplp2
NM_009692	NM_009692	11806	chr9	46228630	46230469	+	982	1	Apoa1
NM_009694	NM_009694	11811	chr17	48419231	48432728	-	1213	1	Apobec2
NM_001301354	NM_001301354	11815	chr16	31296192	31314808	-	1997	1	Apod
NM_009698	NM_009698	11821	chr8	122574637	122576907	-	859	1	Aprt
NM_009702	NM_009702	11834	chr2	114101161	114175339	-	4860	1	Aqr
NM_007478	NM_007478	11842	chr15	98737626	98763118	-	3474	1	Arf3
NM_007482	NM_007482	11846	chr10	24915207	24927470	-	1467	1	Arg1
NR_109847	NR_109847	11856	chrX	169036611	169304440	+	4182	1	Arhgap6
NM_007486	NM_007486	11857	chr6	136923661	136941756	-	1179	1	Arhgdib
NR_033804	NR_033804	11871	chr7	101552453	101560865	-	1253	1	Art2a-ps
NM_001284193	NM_001284193	11876	chr4	117926160	117929763	-	2316	1	Artn
NM_007493	NM_007493	11890	chr11	70092644	70106186	+	1361	1	Asgr2
NM_001301230	NM_001301230	11891	chr9	73044810	73097614	+	3188	1	Rab27a
NM_007494	NM_007494	11898	chr2	31470270	31520670	+	1613	1	Ass1
NM_007496	NM_007496	11906	chr8	108714644	108961636	+	16427	1	Zfhx3
NM_013415	NM_013415	11932	chr11	69599750	69605960	-	2950	1	Atp1b2
NM_016755	NM_016755	11957	chr16	84827871	84835625	-	802	1	Atp5j
NM_025272	NM_025272	11974	chr17	26676396	26699646	+	790	1	Atp6v0e
NM_001109757	NM_001109757	11977	chrX	106027224	106128160	+	8173	1	Atp7a
NM_007512	NM_007512	11983	chr4	132530555	132535414	-	1485	1	Atpif1
NM_007515	NM_007515	11989	chrX	101079210	101085405	-	2401	1	Slc7a3
NM_007524	NM_007524	12020	chr5	41761483	41764220	-	1433	1	Nkx3-2
NM_007525	NM_007525	12021	chr1	71027535	71102972	-	5435	1	Bard1
NM_007537	NM_007537	12050	chr14	54883425	54888234	+	3455	1	Bcl2l2
NM_009747	NM_009747	12062	chr12	105563172	105593071	+	1675	1	Bdkrb2
NM_009748	NM_009748	12068	chr6	4076904	4086927	-	1460	1	Bet1
NR_033241	NR_033241	12153	chr14	70474555	70520260	-	4434	1	Bmp1
NM_007556	NM_007556	12161	chr13	38345716	38500314	+	2987	1	Bmp6
NM_001277220	NM_001277220	12167	chr3	141837136	141931588	-	5316	1	Bmpr1b
NM_013481	NM_013481	12181	chr15	76452996	76477269	-	2458	1	Bop1
NM_007563	NM_007563	12183	chr6	34476356	34505610	+	2063	1	Bpgm
NM_007564	NM_007564	12192	chr12	80107760	80113013	-	2980	1	Zfp36l1
NM_001113179	NM_001113179	12235	chr2	127800200	127831859	-	4310	1	Bub1
NM_009773	NM_009773	12236	chr2	118598211	118641592	+	3644	1	Bub1b
NM_009774	NM_009774	12237	chr7	131560391	131571898	+	2045	1	Bub3
NM_009775	NM_009775	12257	chr15	83563573	83574203	+	850	1	Tspo
NM_009779	NM_009779	12267	chr6	122847140	122856157	-	4295	1	C3ar1
NM_007576	NM_007576	12269	chr1	130635921	130661618	-	1871	1	C4bp
NM_007577	NM_007577	12273	chr7	16246743	16259540	-	2476	1	C5ar1
NM_001252533	NM_001252533	12296	chr2	14824092	14987908	+	3799	1	Cacnb2
NM_007582	NM_007582	12299	chr11	107703218	107716476	-	1197	1	Cacng1
NM_007585	NM_007585	12306	chr9	69453683	69491785	+	1359	1	Anxa2
NM_007592	NM_007592	12319	chr4	8141493	8239041	-	5711	1	Car8
NM_007595	NM_007595	12323	chr11	5969666	6065748	-	3978	1	Camk2b
NM_001039138	NM_001039138	12325	chr14	20734873	20794088	-	3650	1	Camk2g
NM_007597	NM_007597	12330	chr11	50293957	50325673	-	4272	1	Canx
NM_009794	NM_009794	12334	chr1	182467259	182517483	-	3162	1	Capn2
NM_009795	NM_009795	12336	chr7	30186942	30195048	-	1417	1	Capns1
NM_001301250	NM_001301250	12337	chr7	98121559	98162342	-	4319	1	Capn5
NM_009797	NM_009797	12340	chr3	104822785	104864505	-	3175	1	Capza1
NM_009813	NM_009813	12372	chr1	172209894	172219895	-	1861	1	Casq1
NM_013803	NM_013803	12374	chr16	36493696	36562134	-	4525	1	Casr
NM_009818	NM_009818	12385	chr18	35118912	35254775	+	3656	1	Ctnna1
NM_007617	NM_007617	12391	chr6	112459505	112472872	+	1153	1	Cav3
NM_007630	NM_007630	12442	chr9	70407689	70421554	-	1530	1	Ccnb2
NM_001282943	NM_001282943	12448	chr4	11191709	11204779	+	3012	1	Ccne2
NM_009831	NM_009831	12450	chr11	40748552	40755286	-	3480	1	Ccng1
NM_017367	NM_017367	12453	chr5	93181933	93206495	-	2795	1	Ccni
NM_007636	NM_007636	12461	chr10	117050998	117063814	-	1944	1	Cct2
NM_009836	NM_009836	12462	chr3	88297135	88321766	+	1941	1	Cct3
NM_007640	NM_007640	12480	chr3	86986586	86989532	+	1236	1	Cd1d2
NM_001159557	NM_001159557	12491	chr5	17781690	17849792	-	3432	1	Cd36
NM_007644	NM_007644	12492	chr5	92441311	92505657	-	4707	1	Scarb2
NM_001039151	NM_001039151	12505	chr2	102811142	102901665	-	4397	1	Cd44
NM_019388	NM_019388	12524	chr16	36603869	36666077	-	2529	1	Cd86
NM_007658	NM_007658	12530	chr9	109875579	109893890	+	3610	1	Cdc25a
NM_016742	NM_016742	12539	chr9	21138541	21149906	-	2446	1	Cdc37
NM_009874	NM_009874	12572	chr13	100697025	100730942	-	7583	1	Cdk7
NM_009875	NM_009875	12576	chr6	134920401	134925525	+	2400	1	Cdkn1b
NM_009877	NM_009877	12578	chr4	89274473	89294619	-	924	1	Cdkn2a
NM_009879	NM_009879	12589	chr5	122550204	122614518	-	2929	1	Ift81
NM_001123386	NM_001123386	12593	chr13	35741402	35874064	+	3483	1	Cdyl
NM_001287738	NM_001287738	12608	chr2	167688915	167690432	+	1515	1	Cebpb
NM_007679	NM_007679	12609	chr16	15887286	15889545	+	2257	1	Cebpd
NM_007685	NM_007685	12627	chr1	34535648	34544311	+	1030	1	Cfc1
NM_009890	NM_009890	12642	chr19	34473784	34475135	-	1349	1	Ch25h
NM_007693	NM_007693	12652	chr12	102554969	102565027	+	1872	1	Chga
NM_007697	NM_007697	12661	chr6	103510876	103733035	+	7722	1	Chl1
NM_007705	NM_007705	12696	chr10	80167841	80171653	+	1247	1	Cirbp
NM_009900	NM_009900	12724	chr16	20702966	20716636	-	3619	1	Clcn2
NM_001243762	NM_001243762	12728	chrX	7158412	7319358	-	4154	1	Clcn5
NM_009903	NM_009903	12740	chr5	134945124	134946934	-	1808	1	Cldn4
NM_009914	NM_009914	12771	chr9	124021971	124031689	+	3269	1	Ccr3
NM_013806	NM_013806	12780	chr19	43782308	43838218	+	5355	1	Abcc2
NM_001159647	NM_001159647	12805	chr15	92161357	92341967	+	5791	1	Cntn1
NM_009926	NM_009926	12815	chr17	34039437	34066242	+	5539	1	Col11a2
NM_009955	NM_009955	12934	chr14	66802864	66868600	-	4416	1	Dpysl2
NM_001037859	NM_001037859	12978	chr18	61105572	61131139	+	3851	1	Csf1r
NM_009971	NM_009971	12985	chr11	98701313	98703629	+	1356	1	Csf3
NM_001301335	NM_001301335	12992	chr5	87808121	87824421	+	720	1	Csn1s2b
NM_007791	NM_007791	13007	chr1	135729197	135752229	+	1762	1	Csrp1
NM_181322	NM_181322	13018	chr8	105636538	105682922	+	3809	1	Ctcf
NM_007799	NM_007799	13034	chr1	131638314	131675507	+	2108	1	Ctse
NM_007801	NM_007801	13036	chr9	90054267	90076095	+	1609	1	Ctsh
NM_009987	NM_009987	13051	chr9	120048683	120068296	-	3749	1	Cx3cr1
NM_007805	NM_007805	13056	chr11	105933704	105944147	-	2466	1	Cyb561
NM_019779	NM_019779	13070	chr9	58015017	58027023	+	1763	1	Cyp11a1
NM_010000	NM_010000	13094	chr7	26173409	26210660	+	1866	1	Cyp2b9
NM_010001	NM_010001	13096	chr19	39992424	40012243	+	1813	1	Cyp2c37
NM_007820	NM_007820	13114	chr5	145436309	145469723	-	1715	1	Cyp3a16
NM_007825	NM_007825	13123	chr3	18071950	18243338	-	2158	1	Cyp7b1
NM_001277863	NM_001277863	13164	chr17	50279393	50293620	-	2901	1	Dazl
NM_007838	NM_007838	13200	chr4	138304738	138312611	+	2082	1	Ddost
NM_007839	NM_007839	13204	chr5	52150203	52190546	-	3026	1	Dhx15
NM_010028	NM_010028	13205	chrX	13281022	13293983	+	4552	1	Ddx3x
NM_010048	NM_010048	13356	chr16	17840356	17891728	-	4067	1	Dgcr2
NM_007857	NM_007857	13363	chr15	98893027	98898540	-	2362	1	Dhh
NM_007861	NM_007861	13382	chr12	31331562	31351471	-	2261	1	Dld
NM_010052	NM_010052	13386	chr12	109453455	109463336	+	4332	1	Dlk1
NM_032418	NM_032418	13400	chr7	19083849	19093820	+	2743	1	Dmpk
NM_001190817	NM_001190817	13418	chr2	18206333	18392830	-	5074	1	Dnajc1
NM_007870	NM_007870	13421	chr14	7965190	7994182	-	3689	1	Dnase1l3
NM_010073	NM_010073	13481	chr2	32570858	32573571	+	855	1	Dpm2
NM_021353	NM_021353	13487	chr12	31438219	31473919	+	2887	1	Slc26a3
NM_001113414	NM_001113414	13593	chr7	137193671	137314445	-	4978	1	Ebf3
NM_007900	NM_007900	13605	chr3	27097222	27153854	-	4052	1	Ect2
NM_010101	NM_010101	13610	chr13	51408618	51422797	+	4480	1	S1pr3
NM_010102	NM_010102	13611	chr10	81497745	81500137	-	2390	1	S1pr4
NM_007910	NM_007910	13639	chr3	89333393	89338028	-	1590	1	Efna4
NM_010118	NM_010118	13654	chr10	67537869	67542188	+	2961	1	Egr2
NM_010124	NM_010124	13688	chr10	61432497	61452669	-	1781	1	Eif4ebp2
NM_010330	NM_010330	13723	chr13	117220573	117274415	+	2611	1	Emb
NM_007928	NM_007928	13728	chr19	7275396	7341860	-	4644	1	Mark2
NM_007930	NM_007930	13803	chr13	97241105	97253040	+	4738	1	Enc1
NM_013813	NM_013813	13823	chr17	69156810	69289987	+	4021	1	Epb41l3
NM_013515	NM_013515	13830	chr2	35313990	35337009	-	2807	1	Stom
NM_007951	NM_007951	13877	chr12	80634023	80643861	-	806	1	Erh
NM_001110231	NM_001110231	14007	chr2	6539699	7396198	-	9068	1	Celf2
NM_007960	NM_007960	14009	chr12	38780258	38868215	+	4116	1	Etv1
NM_001033711	NM_001033711	14017	chr11	79526561	79530609	-	2292	1	Evi2a
NM_010162	NM_010162	14042	chr15	53068261	53346183	-	3451	1	Ext1
NM_010166	NM_010166	14050	chr4	132639046	132724765	+	5179	1	Eya3
NM_027324	NM_027324	14057	chr13	54071845	54108345	+	2797	1	Sfxn1
NM_010169	NM_010169	14062	chr13	95601789	95618433	-	3292	1	F2r
NM_007974	NM_007974	14063	chr13	95511730	95525240	-	2752	1	F2rl1
NM_007979	NM_007979	14071	chrX	59999464	60030760	+	2725	1	F9
NM_007990	NM_007990	14109	chr19	6057888	6059524	+	567	1	Fau
NM_010180	NM_010180	14114	chr15	85206008	85286294	+	3340	1	Fbln1
NM_007993	NM_007993	14118	chr2	125300594	125506438	-	9832	1	Fbn1
NM_010183	NM_010183	14123	chr7	127485221	127491513	+	2637	1	Fbrs
NM_010188	NM_010188	14131	chr1	171051169	171059403	-	1346	1	Fcgr3
NM_007997	NM_007997	14149	chr11	115268025	115276969	-	1852	1	Fdxr
NM_010194	NM_010194	14159	chr7	80377758	80387946	-	2741	1	Fes
NM_008001	NM_008001	14163	chrX	151047170	151089686	+	4146	1	Fgd1
NM_001290414	NM_001290414	14168	chrX	59062146	59585572	-	2494	1	Fgf13
NM_010209	NM_010209	14194	chr1	175601378	175625635	-	1620	1	Fh1
NM_010213	NM_010213	14201	chr4	124700699	124708611	+	1677	1	Fhl3
NM_016863	NM_016863	14226	chr12	4833174	4841595	-	974	1	Fkbp1b
NM_010226	NM_010226	14239	chr2	152931898	152933208	-	1308	1	Foxs1
NM_008024	NM_008024	14241	chr8	121127685	121130644	+	2957	1	Foxl1
NM_022009	NM_022009	14248	chr11	60714146	60727263	-	4025	1	Flii
NM_019681	NM_019681	14299	chr2	31245923	31295471	+	4025	1	Ncs1
NM_013522	NM_013522	14300	chr8	41397454	41417118	-	1077	1	Frg1
NM_010242	NM_010242	14345	chr9	14748459	14752122	-	3661	1	Fut4
NM_019502	NM_019502	14356	chr7	105640540	105641845	+	992	1	Timm10b
NM_022721	NM_022721	14367	chr1	64730558	64737750	-	6910	1	Fzd5
NM_008062	NM_008062	14381	chrX	74409486	74429161	-	2601	1	G6pdx
NM_015736	NM_015736	14425	chr2	66082766	66124793	-	3671	1	Galnt3
NM_008082	NM_008082	14427	chr18	82392496	82406777	-	2866	1	Galr1
NM_008084	NM_008084	14433	chr6	125161852	125165773	-	1413	1	Gapdh
NM_010256	NM_010256	14450	chr16	91621397	91646972	-	3303	1	Gart
NM_019521	NM_019521	14456	chr8	13465374	13494535	-	2576	1	Gas6
NM_001136484	NM_001136484	14537	chr19	17326141	17339505	-	4528	1	Gcnt1
NM_008112	NM_008112	14569	chr13	3538075	3566261	+	2668	1	Gdi2
NM_008117	NM_008117	14599	chr11	106300261	106301896	-	896	1	Gh
NM_008120	NM_008120	14612	chr4	127311420	127314039	-	1682	1	Gja4
NM_008121	NM_008121	14613	chr3	97032402	97053634	+	3119	1	Gja5
NM_010291	NM_010291	14622	chr4	127354809	127358164	-	1700	1	Gjb5
NM_172416	NM_172416	14628	chr10	42678916	42702462	+	3001	1	Ostm1
NM_001081125	NM_001081125	14633	chr1	118834061	119053619	-	6692	1	Gli2
NM_201616	NM_201616	14683	chr2	174330070	174346742	+	1751	1	Gnas
NM_008143	NM_008143	14694	chr11	48800360	48806241	+	1244	1	Gnb2l1
NM_001177560	NM_001177560	14701	chr6	66896397	67021361	+	4257	1	Gng12
NM_001285911	NM_001285911	14702	chr14	19872559	19976693	-	3647	1	Gng2
NM_010324	NM_010324	14718	chr19	43499753	43524605	-	2046	1	Got1
NM_008148	NM_008148	14729	chr16	30307685	30310781	-	2195	1	Gp5
NM_172989	NM_172989	14745	chr4	58435252	58553293	-	3445	1	Lpar1
NM_008153	NM_008153	14747	chr5	113612355	113650390	-	2840	1	Cmklr1
NM_001291025	NM_001291025	14755	chr17	25926420	25941989	-	3281	1	Pigq
NM_001177956	NM_001177956	14758	chrX	166344553	166389033	+	4938	1	Gpm6b
NR_072990	NR_072990	14760	chr6	134869092	134897925	-	2071	1	Gpr19
NM_009962	NM_009962	14764	chr19	10937160	10942511	+	2639	1	Ptgdr2
NM_001190985	NM_001190985	14768	chr1	67000517	67038872	-	4450	1	Lancl1
NM_010350	NM_010350	14813	chr11	115249169	115267243	-	4878	1	Grin2c
NM_001163434	NM_001163434	14828	chr2	34772090	34776529	+	2523	1	Hspa5
NM_010358	NM_010358	14862	chr3	108012250	108017973	-	1284	1	Gstm1
NM_001160411	NM_001160411	14865	chr3	108040408	108044859	-	1454	1	Gstm4
NM_010362	NM_010362	14873	chr19	47854989	47864788	+	1153	1	Gsto1
NM_145067	NM_145067	14917	chr6	136697284	136781742	-	3836	1	Gucy2c
NM_030678	NM_030678	14936	chr7	45434839	45456617	+	3663	1	Gys1
NM_013819	NM_013819	14991	chr17	37270234	37274485	+	1415	1	H2-M3
NM_010397	NM_010397	15039	chr17	36038409	36042702	-	1747	1	H2-T22
NM_008209	NM_008209	15064	chr1	155127878	155146780	-	2501	1	Mr1
NM_010403	NM_010403	15112	chr2	134497361	134554352	-	2019	1	Hao1
NM_177981	NM_177981	15114	chr11	100347327	100356141	-	3142	1	Hap1
NM_008214	NM_008214	15115	chr18	36766528	36783205	-	1974	1	Hars
NM_016956	NM_016956	15130	chr7	103812524	103813923	-	625	1	Hbb-b2
NM_010407	NM_010407	15162	chr2	153108468	153151441	+	2077	1	Hck
NM_008227	NM_008227	15168	chr3	89146775	89160157	-	3252	1	Hcn3
NM_010411	NM_010411	15183	chr18	37936971	37954988	-	1988	1	Hdac3
NM_010420	NM_010420	15209	chr14	27000362	27002325	+	1131	1	Hesx1
NM_010423	NM_010423	15213	chr3	8663359	8667038	-	2198	1	Hey1
NM_019944	NM_019944	15285	chr5	29473823	29478470	-	1451	1	Mnx1
NM_008253	NM_008253	15354	chrX	71555917	71560673	+	1744	1	Hmgb3
NM_010441	NM_010441	15364	chr10	120361275	120476935	-	4169	1	Hmga2
NM_008258	NM_008258	15374	chr11	115497353	115514370	-	1351	1	Hn1
NM_016884	NM_016884	15381	chr14	52073380	52104028	-	2833	1	Hnrnpc
NM_008277	NM_008277	15445	chr5	123171807	123182686	-	1347	1	Hpd
NM_013556	NM_013556	15452	chrX	52988078	53021660	+	1338	1	Hprt
NM_008287	NM_008287	15473	chr15	34484022	34495246	-	986	1	Hrsp12
NM_008298	NM_008298	15502	chr4	40722468	40734965	+	3378	1	Dnaja1
NM_008301	NM_008301	15512	chr12	76404370	76406936	+	2564	1	Hspa2
NM_008300	NM_008300	15525	chr11	53259814	53300479	-	4619	1	Hspa4
NM_008303	NM_008303	15528	chr1	55088148	55091317	+	762	1	Hspe1
NM_001081000	NM_001081000	15547	chr16	18248883	18254772	+	3670	1	Trmt2a
NM_021358	NM_021358	15565	chr4	139061409	139074789	-	1357	1	Htr6
NM_008319	NM_008319	15898	chr9	21032038	21039036	+	2969	1	Icam5
NM_010495	NM_010495	15901	chr2	152736251	152737410	+	930	1	Id1
NM_010498	NM_010498	15931	chrX	70343070	70365085	-	4961	1	Ids
NM_008332	NM_008332	15958	chr19	34550694	34576534	+	3944	1	Ifit2
NM_010501	NM_010501	15959	chr19	34583529	34588982	+	1994	1	Ifit3
NM_010503	NM_010503	15965	chr4	88683207	88683779	-	571	1	Ifna2
NM_010504	NM_010504	15967	chr4	88841816	88842459	+	641	1	Ifna4
NM_010510	NM_010510	15977	chr4	88522025	88522794	-	767	1	Ifnb1
NM_010512	NM_010512	16000	chr10	87859052	87937047	+	7118	1	Igf1
NM_001290423	NM_001290423	16156	chr7	4772378	4782857	-	1838	1	Il11
NM_133990	NM_133990	16164	chrX	36112108	36171261	+	3703	1	Il13ra1
NM_008361	NM_008361	16176	chr2	129364578	129371139	-	1339	1	Il1b
NM_008366	NM_008366	16183	chr3	37120716	37125954	-	940	1	Il2
NM_010556	NM_010556	16187	chr11	54265085	54267279	-	842	1	Il3
NR_027491	NR_027491	16189	chr11	53612461	53617338	-	601	1	Il4
NM_008381	NM_008381	16324	chr1	119415465	119422248	-	4251	1	Inhbb
NM_008382	NM_008382	16326	chr10	127349402	127351772	-	2131	1	Inhbe
NM_008388	NM_008388	16341	chr15	43250040	43282736	-	1526	1	Eif3e
NM_008392	NM_008392	16365	chr14	103047012	103056573	+	2581	1	Irg1
NM_008393	NM_008393	16373	chr8	91798511	91801654	-	2343	1	Irx3
NM_172944	NM_172944	16407	chr11	73090595	73134834	+	3785	1	Itgae
NM_021334	NM_021334	16411	chr7	128129568	128150657	+	3993	1	Itgax
NM_008404	NM_008404	16414	chr10	77530348	77565674	+	2844	1	Itgb2
NM_010579	NM_010579	16418	chr2	155819837	155826925	-	1487	1	Eif6
NM_001145884	NM_001145884	16419	chr16	33829665	33949338	+	3265	1	Itgb5
NM_013822	NM_013822	16449	chr2	137081451	137116520	-	5465	1	Jag1
NM_178662	NM_178662	16467	chr10	81204513	81230779	-	3662	1	Atcay
NM_013569	NM_013569	16511	chr5	24319589	24351604	-	4204	1	Kcnh2
NM_001271687	NM_001271687	16516	chr16	95257558	95300258	+	5201	1	Kcnj15
NM_021542	NM_021542	16529	chr14	20140058	20181782	-	3357	1	Kcnk5
NM_008433	NM_008433	16534	chr7	24370263	24385212	+	1941	1	Kcnn4
NM_008434	NM_008434	16535	chr7	143107254	143427042	+	3011	1	Kcnq1
NM_181317	NM_181317	16539	chr15	34837355	34843407	+	5452	1	Kcns2
NM_008437	NM_008437	16541	chr7	44572445	44586846	+	1468	1	Napsa
NM_175088	NM_175088	16543	chr6	15720661	15802169	+	3428	1	Mdfic
NM_008445	NM_008445	16570	chr12	3365132	3406494	+	6839	1	Kif3c
NM_008448	NM_008448	16573	chr18	6201005	6241524	-	6002	1	Kif5b
NM_025280	NM_025280	16588	chr2	10080612	10092701	+	1372	1	Kin
NM_001272097	NM_001272097	16592	chr3	10012585	10016610	+	944	1	Fabp5
NM_008453	NM_008453	16599	chr5	64803523	64830129	+	2306	1	Klf3
NM_010637	NM_010637	16600	chr4	55527137	55532475	-	3037	1	Klf4
NM_008463	NM_008463	16636	chr6	129898992	129913224	-	1141	1	Klra5
NM_001110323	NM_001110323	16638	chr6	130218831	130233322	-	1032	1	Klra7
NM_010654	NM_010654	16643	chr6	129591811	129598775	+	858	1	Klrd1
NM_031170	NM_031170	16691	chr15	101996711	102004342	-	1794	1	Krt8
NM_010671	NM_010671	16699	chr16	88750744	88751628	-	882	1	Krtap13
NM_013571	NM_013571	16706	chr11	79014801	79146354	-	4061	1	Ksr1
NM_008484	NM_008484	16780	chr1	193301994	193343878	+	4030	1	Lamb3
NM_008485	NM_008485	16782	chr1	153122756	153186447	-	5138	1	Lamc2
NM_011029	NM_011029	16785	chr9	120127766	120132369	+	1852	1	Rpsa
NM_008487	NM_008487	16800	chr3	88621106	88648052	+	4276	1	Arhgef2
NM_010695	NM_010695	16821	chr2	26667674	26671282	-	765	1	Lcn4
NM_010696	NM_010696	16822	chr11	34047201	34092280	+	3325	1	Lcp2
NM_013581	NM_013581	16834	chr11	113649529	113662401	+	3013	1	Cog1
NM_010710	NM_010710	16870	chr2	38351308	38369737	+	2288	1	Lhx2
NM_001042577	NM_001042577	16876	chr1	138830944	138842444	-	2073	1	Lhx9
NM_001111100	NM_001111100	16889	chr19	34492316	34527474	-	2956	1	Lipa
NM_008507	NM_008507	16923	chr5	121815481	121836859	-	4264	1	Sh2b3
NM_001111311	NM_001111311	16978	chr1	91053444	91117322	+	3652	1	Lrrfip1
NM_008518	NM_008518	16994	chr17	35194507	35196305	+	1090	1	Ltb
NM_008519	NM_008519	16995	chr14	55765962	55768492	+	1388	1	Ltb4r1
NM_016753	NM_016753	17035	chr3	67457999	67463907	-	1084	1	Lxn
NM_013825	NM_013825	17076	chr2	60293760	60383231	-	5136	1	Ly75
NM_017372	NM_017372	17105	chr10	117277541	117282272	-	1051	1	Lyz2
NM_010750	NM_010750	17116	chr3	55782510	55785287	+	2775	1	Mab21l1
NM_008542	NM_008542	17130	chr9	63953076	64022059	-	2965	1	Smad6
NM_008545	NM_008545	17147	chr2	121953771	121956092	-	2319	1	Mageb3
NM_010761	NM_010761	17151	chr2	121008408	121016912	+	1559	1	Ccndbp1
NM_008557	NM_008557	17178	chr7	31070535	31076697	-	514	1	Fxyd3
NM_010770	NM_010770	17182	chr12	8947929	8972028	+	3004	1	Matn3
NM_008561	NM_008561	17201	chr2	172248492	172251114	+	2620	1	Mc3r
NM_008563	NM_008563	17215	chr1	20803014	20820213	-	2867	1	Mcm3
NM_008564	NM_008564	17216	chr6	88883474	88898780	-	3353	1	Mcm2
NM_001252437	NM_001252437	17237	chr16	4886100	4938296	+	3274	1	Mgrn1
NM_010788	NM_010788	17257	chrX	74026592	74085690	-	10553	1	Mecp2
NM_133665	NM_133665	17261	chr3	88142372	88172091	+	5393	1	Mef2d
NM_001110253	NM_001110253	17281	chr9	123789500	123851899	-	7682	1	Fyco1
NM_010791	NM_010791	17285	chr11	101877510	101894354	-	2203	1	Meox1
NM_008584	NM_008584	17286	chr12	37108546	37179528	+	2343	1	Meox2
NM_010792	NM_010792	17299	chr10	127041932	127045461	+	879	1	Mettl1
NM_008593	NM_008593	17301	chr4	114906280	114908898	-	2616	1	Foxd2
NM_008595	NM_008595	17305	chr15	78755883	78773445	-	1824	1	Mfng
NM_013598	NM_013598	17311	chr10	100015824	100100412	+	5438	1	Kitl
NM_010798	NM_010798	17319	chr10	75859353	75860250	-	549	1	Mif
NM_008602	NM_008602	17344	chr18	77065208	77155708	+	4952	1	Pias2
NM_010806	NM_010806	17356	chr17	13760541	13905794	+	7348	1	Mllt4
NM_010807	NM_010807	17357	chr4	129513581	129515981	+	1597	1	Marcksl1
NM_008608	NM_008608	17387	chr14	54431604	54441258	+	2585	1	Mmp14
NM_008609	NM_008609	17388	chr8	95352337	95374293	+	4267	1	Mmp15
NM_008611	NM_008611	17394	chr9	7558429	7568486	+	2441	1	Mmp8
NM_008618	NM_008618	17449	chr11	21556692	21571934	-	1947	1	Mdh1
NM_010819	NM_010819	17474	chr6	123262107	123275268	+	1328	1	Clec4d
NM_010821	NM_010821	17476	chr19	12460779	12465285	+	4332	1	Mpeg1
NM_008621	NM_008621	17524	chrX	75109733	75131016	-	2511	1	Mpp1
NM_008625	NM_008625	17533	chr2	14229414	14332023	+	5286	1	Mrc1
NM_010833	NM_010833	17698	chrX	96096045	96168553	+	3825	1	Msn
NM_001039368	NM_001039368	17749	chr15	36174010	36177012	+	620	1	Polr2k
NM_008634	NM_008634	17755	chr13	99421464	99516602	-	11843	1	Map1b
NM_008641	NM_008641	17776	chr4	116306760	116464181	-	5675	1	Mast2
NM_139063	NM_139063	17828	chr13	38602706	38635109	-	1762	1	Bloc1s5
NM_010860	NM_010860	17904	chr10	128490861	128493825	-	606	1	Myl6
NM_053214	NM_053214	17916	chr17	33555707	33607764	+	3803	1	Myo1f
NM_008670	NM_008670	17940	chr13	100407770	100452864	-	5343	1	Naip1
NM_010872	NM_010872	17948	chr13	100144063	100202122	-	4835	1	Naip2
NM_010870	NM_010870	17951	chr13	100211740	100247336	-	5275	1	Naip5
NM_019632	NM_019632	17957	chr2	148694657	148732420	-	3680	1	Napb
NM_010881	NM_010881	17977	chr12	4247362	4477182	-	7304	1	Ncoa1
NM_010887	NM_010887	17993	chr13	114287795	114388094	-	1527	1	Ndufs4
NM_001293637	NM_001293637	18004	chr8	60993193	61131346	+	5582	1	Nek1
NM_001163480	NM_001163480	18011	chr19	47228843	47259441	+	3672	1	Neurl1a
NM_001291175	NM_001291175	18019	chr2	168476410	168590365	-	6295	1	Nfatc2
NM_008686	NM_008686	18023	chr11	96817414	96829968	-	4647	1	Nfe2l1
NM_001110832	NM_001110832	18044	chr17	48386885	48409820	-	3699	1	Nfya
NM_010916	NM_010916	18071	chr1	172052292	172057596	-	2483	1	Nhlh1
NM_001081453	NM_001081453	18080	chr12	70011435	70102854	-	9644	1	Nin
NM_008698	NM_008698	18082	chr11	4874003	4894200	+	1862	1	Nipsnap1
NM_020282	NM_020282	18105	chr13	33964659	33988465	+	3964	1	Nqo2
NM_008707	NM_008707	18107	chr11	103028562	103066105	+	1824	1	Nmt1
NM_010924	NM_010924	18113	chr9	48591877	48605123	-	1008	1	Nnmt
NM_008713	NM_008713	18127	chr5	24364819	24384474	+	4095	1	Nos3
NM_008716	NM_008716	18131	chr17	32120893	32166852	-	7908	1	Notch3
NM_008723	NM_008723	18150	chr19	45747734	45749563	-	852	1	Npm3
NM_008729	NM_008729	18163	chr15	30172593	31029343	+	5921	1	Ctnnd2
NM_010937	NM_010937	18176	chr3	103058285	103067914	+	4461	1	Nras
NM_008741	NM_008741	18197	chr11	32000419	32059211	+	2285	1	Nsg2
NM_008743	NM_008743	18207	chr17	24632682	24638838	+	1072	1	Nthl1
NM_001163662	NM_001163662	18220	chr7	45492674	45510408	-	2624	1	Nucb1
NR_073563	NR_073563	18222	chr12	83794034	83921934	-	3538	1	Numb
NM_010950	NM_010950	18223	chr7	27258761	27282150	+	2721	1	Numbl
NM_008751	NM_008751	18231	chr6	8950019	9248578	+	1779	1	Nxph1
NM_008756	NM_008756	18260	chr13	100497367	100552498	-	3181	1	Ocln
NM_008757	NM_008757	18285	chr15	38219203	38226735	+	1101	1	Odf1
NM_001177659	NM_001177659	18286	chr2	29889720	29931746	+	3882	1	Odf2
NM_001287217	NM_001287217	18301	chr7	31032723	31042331	-	1018	1	Fxyd5
NM_008764	NM_008764	18383	chr15	54250619	54278484	-	2811	1	Tnfrsf11b
NM_001039652	NM_001039652	18390	chr10	6788576	7038209	+	2656	1	Oprm1
NM_011014	NM_011014	18391	chr4	41738493	41741359	-	1634	1	Sigmar1
NM_011021	NM_011021	18420	chr13	94875627	94883681	+	1177	1	Otp
NM_008771	NM_008771	18436	chr11	72999145	73015197	+	2427	1	P2rx1
NM_011027	NM_011027	18439	chr5	122643911	122684289	+	4921	1	P2rx7
NM_001282016	NM_001282016	18441	chr3	61002785	61008982	+	3620	1	P2ry1
NM_008773	NM_008773	18442	chr7	100996568	101011998	-	3006	1	P2ry2
NM_011033	NM_011033	18459	chr18	39773497	39776082	+	2583	1	Pabpc2
NM_013626	NM_013626	18484	chr1	97821094	98095632	-	4075	1	Pam
NM_011045	NM_011045	18538	chr2	132249286	132253180	-	1252	1	Pcna
NM_008787	NM_008787	18541	chr10	76351254	76442912	-	9486	1	Pcnt
NM_008793	NM_008793	18551	chr10	80321283	80329473	-	2497	1	Pcsk4
NM_008810	NM_008810	18597	chrX	160122219	160138430	-	2842	1	Pdha1
NM_001286502	NM_001286502	18610	chr2	129686549	129698658	-	2310	1	Pdyn
NM_001290011	NM_001290011	18618	chr11	59970614	60046489	-	960	1	Pemt
NM_011070	NM_011070	18637	chr1	171345699	171358170	+	616	1	Pfdn2
NM_011074	NM_011074	18647	chr5	4803384	5380251	-	4895	1	Cdk14
NM_008827	NM_008827	18654	chr12	85166639	85177313	-	1590	1	Pgf
NM_031190	NM_031190	18663	chr17	40207018	40208609	-	1589	1	Pgk2
NM_008830	NM_008830	18670	chr5	8893721	8959226	+	4045	1	Abcb4
NM_011076	NM_011076	18671	chr5	8660092	8748570	+	4947	1	Abcb1a
NM_011081	NM_011081	18700	chrX	164419787	164433915	+	3585	1	Piga
NM_008838	NM_008838	18701	chr17	86997259	87025401	-	972	1	Pigf
NM_011102	NM_011102	18752	chr7	3303532	3331097	+	3095	1	Prkcg
NM_008856	NM_008856	18755	chr12	73584796	73778184	+	3529	1	Prkch
NM_008862	NM_008862	18767	chr3	7366604	7445365	+	3677	1	Pkia
NM_008867	NM_008867	18779	chr2	60417543	60553308	-	7080	1	Pla2r1
NM_008869	NM_008869	18783	chr1	149829619	149961290	-	2835	1	Pla2g4a
NM_011113	NM_011113	18793	chr7	24462500	24475873	+	1387	1	Plaur
NM_001290349	NM_001290349	18797	chr19	6953713	6969814	-	4224	1	Plcb3
NR_121571	NR_121571	18799	chr9	119071528	119093502	-	2699	1	Plcd1
NM_001030305	NM_001030305	18857	chr3	10179851	10183885	-	1358	1	Pmp2
NM_011148	NM_011148	19023	chr5	92226974	92253159	-	2257	1	Ppef2
NM_011155	NM_011155	19060	chr7	17004641	17027914	-	2054	1	Ppp5c
NM_016781	NM_016781	19082	chr15	98812797	98831508	-	1625	1	Prkag1
NM_008925	NM_008925	19089	chr9	22002988	22014245	+	2045	1	Prkcsh
NM_016979	NM_016979	19108	chrX	77762030	77795960	-	3198	1	Prkx
NM_008934	NM_008934	19123	chr18	32123126	32138205	-	1570	1	Proc
NM_011172	NM_011172	19125	chr16	18071726	18089190	-	2267	1	Prodh
NM_008943	NM_008943	19164	chr12	83688563	83735199	+	3009	1	Psen1
NM_008944	NM_008944	19166	chr13	14613242	14625673	+	936	1	Psma2
NM_008946	NM_008946	19175	chr11	70525357	70527858	+	1028	1	Psmb6
NM_011187	NM_011187	19177	chr2	38588046	38643906	-	959	1	Psmb7
NM_008949	NM_008949	19183	chr11	101092141	101095435	-	962	1	Psmc3ip
NM_011189	NM_011189	19186	chr14	55578494	55581527	+	964	1	Psme1
NM_008952	NM_008952	19193	chr11	77880615	77893872	-	1764	1	Pipox
NM_013831	NM_013831	19201	chr18	77794550	77882879	+	2245	1	Pstpip2
NM_008963	NM_008963	19215	chr2	25466712	25469749	-	796	1	Ptgds
NM_008964	NM_008964	19217	chr14	44988111	45003820	+	3764	1	Ptger2
NM_001083935	NM_001083935	19228	chr9	110722085	110743686	-	2205	1	Pth1r
NM_007547	NM_007547	19261	chr2	129593169	129632228	+	4008	1	Sirpa
NM_016933	NM_016933	19265	chr19	4154646	4156710	+	842	1	Ptprcap
NM_008986	NM_008986	19285	chr11	100956736	100970617	-	3214	1	Ptrf
NM_001277805	NM_001277805	19305	chr6	124396816	124415067	-	3167	1	Pex5
NM_011224	NM_011224	19309	chr19	6384429	6398459	+	2822	1	Pygm
NM_011227	NM_011227	19332	chr8	11453977	11478499	-	719	1	Rab20
NM_031874	NM_031874	19340	chr9	21907511	21918121	-	3860	1	Rab3d
NM_024456	NM_024456	19345	chr11	100715003	100738215	-	1913	1	Rab5c
NM_001283011	NM_001283011	19356	chr13	100617164	100651061	-	2906	1	Rad17
NR_102718	NR_102718	19364	chr11	82873063	82890624	-	7085	1	Rad51d
NM_011244	NM_011244	19411	chr15	102234938	102257522	-	2946	1	Rarg
NM_009027	NM_009027	19418	chr13	91880407	91988042	-	5827	1	Rasgrf2
NM_013833	NM_013833	19434	chr18	65934639	65939089	-	1664	1	Rax
NM_001166414	NM_001166414	19726	chr19	27761721	27982948	-	9126	1	Rfx3
NM_011270	NM_011270	19746	chr4	134864536	134896172	+	1502	1	Rhd
NR_001460	NR_001460	19782	chr4	43492785	43493059	-	274	1	Rmrp
NM_011276	NM_011276	19820	chrX	103957167	103981284	-	7428	1	Rlim
NM_011277	NM_011277	19821	chr1	151469406	151500823	-	3019	1	Rnf2
NR_003027	NR_003027	19862	chr19	14438480	14438506	-	26	1	Rnu6
NM_011287	NM_011287	19896	chr17	28328471	28331033	+	822	1	Rpl10a
NM_011289	NM_011289	19942	chr11	101442245	101445596	+	727	1	Rpl27
NM_009081	NM_009081	19943	chr7	4792965	4794547	+	489	1	Rpl28
NM_009084	NM_009084	19981	chr1	72711260	72713813	+	582	1	Rpl37a
NM_011290	NM_011290	19988	chr5	121204501	121209241	+	1241	1	Rpl6
NM_181730	NM_181730	20018	chr5	147077346	147111361	+	1132	1	Polr1d
NM_009090	NM_009090	20021	chr8	94857450	94864240	+	1567	1	Polr2c
NM_013647	NM_013647	20055	chr7	28350689	28352698	+	608	1	Rps16
NM_009096	NM_009096	20104	chr4	86854099	86857367	-	1387	1	Rps6
NM_011299	NM_011299	20112	chr17	7170115	7303316	+	5384	1	Rps6ka2
NM_013648	NM_013648	20167	chr7	19282624	19296164	+	1982	1	Rtn2
NM_011304	NM_011304	20174	chr7	45421898	45434464	-	1658	1	Ruvbl2
NM_001290481	NM_001290481	20181	chr2	27709292	27763319	+	5076	1	Rxra
NM_011310	NM_011310	20197	chr3	90600215	90602702	+	707	1	S100a3
NM_011312	NM_011312	20199	chr3	90608522	90611780	+	427	1	S100a5
NM_009115	NM_009115	20203	chr10	76253836	76261319	+	1656	1	S100b
NM_009118	NM_009118	20215	chr1	87803680	87845157	+	1700	1	Sag
NM_011319	NM_011319	20226	chr3	108424864	108445259	-	3690	1	Sars
NM_016882	NM_016882	20227	chr19	5377523	5388703	-	5069	1	Sart1
NM_001291865	NM_001291865	20229	chrX	155213126	155216449	-	1269	1	Sat1
NM_009122	NM_009122	20230	chr17	51736187	51832647	-	6205	1	Satb1
NM_009136	NM_009136	20284	chr8	57455923	57477585	+	695	1	Scrg1
NM_031195	NM_031195	20288	chr8	39603452	39642678	-	3632	1	Msr1
NM_011331	NM_011331	20293	chr11	82101845	82103399	+	531	1	Ccl12
NM_011333	NM_011333	20296	chr11	82035577	82037452	+	801	1	Ccl2
NM_009137	NM_009137	20299	chr8	94745684	94751388	+	1806	1	Ccl22
NM_011337	NM_011337	20302	chr11	83647843	83649378	-	785	1	Ccl3
NM_013652	NM_013652	20303	chr11	83662584	83664683	+	655	1	Ccl4
NM_013654	NM_013654	20306	chr11	82045712	82047523	+	794	1	Ccl7
NM_009141	NM_009141	20311	chr5	90759298	90761625	+	1650	1	Cxcl5
NM_009142	NM_009142	20312	chr8	94772180	94782426	+	3138	1	Cx3cl1
NM_011342	NM_011342	20333	chr3	97901227	97922318	+	1808	1	Sec22b
NM_001109971	NM_001109971	20335	chr11	16501638	16508484	-	773	1	Sec61g
NM_009148	NM_009148	20336	chr6	33249150	33972930	+	3690	1	Exoc4
NR_073549	NR_073549	20360	chr3	95160420	95174050	+	4014	1	Sema6c
NM_001252332	NM_001252332	20362	chr11	53519736	53544096	+	4435	1	2019-09-08
NM_009155	NM_009155	20363	chr15	3270977	3280508	+	2023	1	Sepp1
NM_001079695	NM_001079695	20384	chr12	80945504	80950507	+	1643	1	Srsf5
NM_001282071	NM_001282071	20388	chr6	72304610	72314373	+	1479	1	Sftpb
NM_009161	NM_009161	20391	chr11	94962777	94976327	-	1725	1	Sgca
NM_011361	NM_011361	20393	chr10	21994666	21999902	+	2441	1	Sgk1
NM_009163	NM_009163	20397	chr10	61098642	61147684	-	4125	1	Sgpl1
NM_017375	NM_017375	20409	chr19	18580364	18631813	-	1702	1	Ostf1
NM_178362	NM_178362	20411	chr19	40292040	40513736	-	6289	1	Sorbs1
NM_011368	NM_011368	20416	chr3	89418551	89430029	+	3141	1	Shc1
NM_009173	NM_009173	20438	chrX	164070703	164076135	-	1793	1	Siah1b
NM_009178	NM_009178	20443	chr9	35046579	35116810	-	2016	1	St3gal4
NM_011371	NM_011371	20445	chr11	116765025	116775507	-	2381	1	St6galnac1
NM_011374	NM_011374	20449	chr6	142821541	142964452	-	8988	1	St8sia1
NM_009189	NM_009189	20471	chr12	73041827	73046712	-	2845	1	Six1
NM_011383	NM_011383	20475	chr7	19094544	19098345	+	2848	1	Six5
NM_009190	NM_009190	20479	chr1	106770788	106796725	-	3259	1	Vps4b
NM_001177561	NM_001177561	20493	chr12	80953185	80968079	-	1667	1	Slc10a1
NM_009194	NM_009194	20496	chr18	57878678	57946821	+	6491	1	Slc12a2
NM_001077515	NM_001077515	20511	chr2	102706438	102790784	+	10985	1	Slc1a2
NM_001290703	NM_001290703	20523	chrX	48623578	48662298	+	1851	1	Slc25a14
NM_001290518	NM_001290518	20530	chr4	62291547	62298412	+	1797	1	Slc31a2
NM_011405	NM_011405	20540	chr14	54369442	54417702	-	2269	1	Slc7a7
NM_011412	NM_011412	20564	chr11	35121456	35708507	+	4958	1	Slit3
NM_009212	NM_009212	20589	chr19	3259076	3283010	-	5545	1	Ighmbp2
NM_001252629	NM_001252629	20595	chr13	100123205	100137698	+	1280	1	Smn1
NM_009214	NM_009214	20603	chrX	157443954	157492046	-	3364	1	Sms
NM_011426	NM_011426	20612	chr2	131069220	131086765	-	6364	1	Siglec1
NM_011432	NM_011432	20630	chr17	27840087	27851967	+	752	1	Snrpc
NM_009224	NM_009224	20637	chr7	45376454	45395742	-	1722	1	Snrnp70
NM_021335	NM_021335	20639	chr2	143063069	143072052	+	1221	1	Snrpb2
NM_009226	NM_009226	20641	chr18	10617796	10628230	+	831	1	Snrpd1
NM_011436	NM_011436	20660	chr9	41968489	42124289	-	6888	1	Sorl1
NM_009236	NM_009236	20672	chr2	181669837	181671640	-	1615	1	Sox18
NM_001172473	NM_001172473	20698	chr11	116532444	116536675	+	1758	1	Sphk1
NM_009250	NM_009250	20713	chr3	75557533	75642523	+	3122	1	Serpini1
NM_001204201	NM_001204201	20750	chr5	104435111	104441053	+	1466	1	Spp1
NM_011479	NM_011479	20773	chr12	87305058	87388355	-	6696	1	Sptlc2
NM_013835	NM_013835	20822	chr1	143750791	143777051	-	8709	1	Trove2
NM_011483	NM_011483	20834	chr17	56511248	56512483	-	1233	1	Znrf4
NM_001290713	NM_001290713	20843	chrX	42201855	42277186	+	5768	1	Stag2
NM_011487	NM_011487	20849	chr1	52008240	52107189	+	2964	1	Stat4
NM_011491	NM_011491	20856	chr11	31359441	31370061	-	1787	1	Stc2
NM_025288	NM_025288	20863	chr16	36450537	36455392	-	407	1	Stfa3
NM_009292	NM_009292	20899	chr6	34920960	34939342	+	1444	1	Stra8
NM_011503	NM_011503	20911	chr8	3631160	3643644	+	2682	1	Stxbp2
NM_011506	NM_011506	20916	chr14	73552786	73596142	+	2095	1	Sucla2
NM_013676	NM_013676	20924	chr7	28314896	28338719	-	3479	1	Supt5
NM_011517	NM_011517	20962	chr10	88459587	88473236	+	1111	1	Sycp3
NM_009303	NM_009303	20972	chr15	80091334	80113440	+	812	1	Syngr1
NM_021382	NM_021382	21338	chr3	134829007	134934581	+	3757	1	Tacr3
NM_009320	NM_009320	21366	chr6	91684067	91759063	+	6152	1	Slc6a6
NM_020601	NM_020601	21372	chrX	77511227	77660265	+	2284	1	Tbl1x
NM_013684	NM_013684	21374	chr17	15499888	15517427	+	1832	1	Tbp
NM_025289	NM_025289	21376	chr9	37649182	37657312	-	1554	1	Tbrg1
NM_009326	NM_009326	21400	chr2	181680310	181688051	+	1151	1	Tcea2
NM_009333	NM_009333	21416	chr19	55741810	55933655	+	4039	1	Tcf7l2
NM_011546	NM_011546	21417	chr18	5591860	5775468	+	5796	1	Zeb1
NM_033476	NM_033476	21422	chr15	100502748	100552008	-	3283	1	Tfcp2
NM_001166584	NM_001166584	21676	chr7	112679320	112906805	+	9946	1	Tead1
NM_011565	NM_011565	21677	chr7	45215753	45233619	+	2101	1	Tead2
NM_009347	NM_009347	21683	chr9	42329622	42399929	-	7312	1	Tecta
NM_009349	NM_009349	21743	chr6	55170627	55174990	-	1018	1	Inmt
NM_009351	NM_009351	21745	chr14	50824061	50870554	-	8106	1	Tep1
NM_009355	NM_009355	21755	chr1	34498430	34503062	+	1239	1	Prss39
NM_011573	NM_011573	21767	chr9	106658746	106685816	-	1881	1	Tex264
NM_009359	NM_009359	21778	chr9	72458055	72491959	-	4303	1	Tex9
NM_009370	NM_009370	21812	chr4	47353222	47414924	+	5738	1	Tgfbr1
NM_009376	NM_009376	21821	chr14	57424071	57517936	+	3051	1	Ift88
NM_001173505	NM_001173505	21832	chr16	20724454	20730598	-	2254	1	Thpo
NM_178060	NM_178060	21833	chr11	98741785	98765113	+	2325	1	Thra
NM_011594	NM_011594	21858	chr11	118301061	118355411	-	3615	1	Timp2
NM_009388	NM_009388	21881	chr14	30549131	30574726	+	3213	1	Tkt
NM_011599	NM_011599	21885	chr4	72109945	72200893	-	11518	1	Tle1
NM_030682	NM_030682	21897	chr5	64924680	64932699	-	2716	1	Tlr1
NM_011604	NM_011604	21899	chr5	64953095	64960034	-	2596	1	Tlr6
NM_021901	NM_021901	21908	chr19	45150715	45156943	+	2025	1	Tlx1
NM_009396	NM_009396	21928	chr12	111442661	111455018	+	3556	1	Tnfaip2
NM_001033126	NM_001033126	21940	chr6	125232622	125237027	-	1568	1	Cd27
NM_009403	NM_009403	21949	chr4	63832824	63861284	-	2222	1	Tnfsf8
NM_009404	NM_009404	21950	chr17	57105385	57107757	+	1225	1	Tnfsf9
NM_001130174	NM_001130174	21956	chr1	135836334	135852268	+	1199	1	Tnnt2
NM_001204071	NM_001204071	22024	chr17	40764734	40794146	-	1439	1	Crisp2
NM_011632	NM_011632	22031	chr12	111166370	111267155	+	7146	1	Traf3
NM_011647	NM_011647	22084	chr17	24595816	24632627	-	6223	1	Tsc2
NM_009437	NM_009437	22117	chr15	78399556	78405859	-	1092	1	Tst
NM_009439	NM_009439	22123	chr11	98682554	98695978	+	2133	1	Psmd3
NM_011652	NM_011652	22138	chr2	76703984	76982547	-	101359	1	Ttn
NM_011653	NM_011653	22142	chr15	98949847	98953501	-	1585	1	Tuba1a
NM_009450	NM_009450	22151	chr13	34074280	34078008	-	1599	1	Tubb2a
NM_021478	NM_021478	22157	chr17	28351519	28365143	-	1991	1	Tulp1
NM_020557	NM_020557	22169	chr12	26469215	26479837	+	3182	1	Cmpk2
NM_178794	NM_178794	22184	chrX	163950386	163958666	-	3928	1	Zrsr2
NM_019883	NM_019883	22186	chr8	70508266	70510367	-	488	1	Uba52
NM_009456	NM_009456	22195	chr16	17152015	17201492	-	2603	1	Ube2l3
NM_009460	NM_009460	22218	chr1	59639434	59670834	-	1208	1	Sumo1
NM_009461	NM_009461	22222	chr2	120860276	120970715	-	7712	1	Ubr1
NM_011670	NM_011670	22223	chr5	66676121	66687234	+	1136	1	Uchl1
NM_011675	NM_011675	22245	chr2	32255002	32260105	-	1942	1	Uck1
NM_009471	NM_009471	22247	chr16	33955012	33967003	-	3211	1	Umps
NM_001040691	NM_001040691	22256	chr5	114130435	114139321	+	1925	1	Ung
NM_001159401	NM_001159401	22271	chr11	9118008	9136170	+	1245	1	Upp1
NM_025352	NM_025352	22272	chr11	53428948	53430831	-	495	1	Uqcrq
NM_009478	NM_009478	22275	chr4	116989965	116994413	-	1477	1	Urod
NM_001252635	NM_001252635	22295	chr10	60302750	60696490	-	11019	1	Cdh23
NM_009497	NM_009497	22318	chr11	69088528	69092381	+	2157	1	Vamp2
NM_009504	NM_009504	22337	chr15	97854427	97908296	-	4342	1	Vdr
NM_011697	NM_011697	22340	chr19	6982472	6987651	-	1273	1	Vegfb
NM_011699	NM_011699	22343	chr2	109890878	109900936	+	4129	1	Lin7c
NM_009511	NM_009511	22355	chr12	116077726	116146261	+	3370	1	Vipr2
NM_009515	NM_009515	22376	chrX	8081466	8090491	-	2080	1	Was
NM_033561	NM_033561	22384	chr5	134619872	134639409	-	2485	1	Eif4h
NM_018865	NM_018865	22402	chr15	66891393	66923199	+	5015	1	Wisp1
NM_016873	NM_016873	22403	chr2	163820834	163833147	+	1768	1	Wisp2
NM_009520	NM_009520	22414	chr3	104944805	104961709	-	3566	1	Wnt2b
NM_009526	NM_009526	22420	chr1	74771892	74785319	+	2062	1	Wnt6
NM_011721	NM_011721	22427	chr8	33234373	33385527	-	6347	1	Wrn
NM_001293759	NM_001293759	22428	chr8	34090421	34108712	-	1340	1	Dctn6
NM_009533	NM_009533	22596	chr1	72307421	72394953	+	2533	1	Xrcc5
NM_001171147	NM_001171147	22601	chr9	7932001	8004596	-	4158	1	Yap1
NM_011739	NM_011739	22630	chr12	21390329	21417436	-	2103	1	Ywhaq
NM_011749	NM_011749	22661	chr16	33380775	33503903	+	9420	1	Zfp148
NM_011755	NM_011755	22694	chr18	23989634	24005371	+	3028	1	Zfp35
NM_011756	NM_011756	22695	chr7	28376784	28379228	-	1761	1	Zfp36
NM_009557	NM_009557	22704	chr4	136286069	136293942	+	4632	1	Zfp46
NM_011762	NM_011762	22717	chr7	27838584	27856774	+	3789	1	Zfp59
NM_016683	NM_016683	22757	chr5	145204559	145221750	+	3789	1	Zkscan5
NM_016684	NM_016684	22758	chr13	21362820	21372302	+	4412	1	Zscan12
NM_011792	NM_011792	23821	chr9	45838529	45862484	+	4183	1	Bace1
NM_011798	NM_011798	23832	chr9	123852315	123862029	-	4449	1	Xcr1
NM_011799	NM_011799	23834	chr11	98908151	98923942	+	4594	1	Cdc6
NM_001038604	NM_001038604	23845	chr6	40574898	40585805	-	3811	1	Clec5a
NM_001110328	NM_001110328	23877	chr7	5007056	5014697	-	2651	1	Fiz1
NM_011820	NM_011820	23887	chr10	75589381	75616968	+	4123	1	Ggt5
NM_011828	NM_011828	23908	chr3	144431107	144570216	-	4802	1	Hs2st1
NM_013707	NM_013707	23927	chr16	88825291	88826145	-	852	1	Krtap14
NM_011840	NM_011840	23938	chr9	63163770	63377852	-	2234	1	Map2k5
NM_011849	NM_011849	23955	chr14	30951377	30988821	+	4228	1	Nek4
NM_011873	NM_011873	23994	chr15	100615662	100620761	+	1816	1	Dazap2
NM_011876	NM_011876	23999	chr9	106203108	106215387	+	1583	1	Twf2
NM_011885	NM_011885	24030	chr7	28739641	28741781	-	679	1	Mrps12
NM_019710	NM_019710	24061	chrX	152016428	152061973	+	3943	1	Smc1a
NM_011910	NM_011910	24111	chr4	150997097	151001810	+	532	1	Uts2
NM_011924	NM_011924	26361	chr1	131599114	131612000	+	4144	1	Avpr1b
NM_001190974	NM_001190974	26362	chr7	25756500	25788733	-	5036	1	Axl
NM_001112711	NM_001112711	26385	chr13	55445331	55460927	+	2981	1	Grk6
NM_009157	NM_009157	26398	chr11	65688244	65788359	-	3743	1	Map2k4
NM_022012	NM_022012	26403	chr19	5689131	5702864	+	3789	1	Map3k11
NM_011957	NM_011957	26427	chr2	91982328	92024170	-	2257	1	Creb3l1
NM_011960	NM_011960	26430	chr14	32201971	32297549	+	4370	1	Parg
NM_001142916	NM_001142916	26432	chr9	92542223	92608427	+	3689	1	Plod2
NM_015754	NM_015754	26450	chr2	144542265	144550859	-	2153	1	Rbbp9
NM_011975	NM_011975	26451	chr7	109519195	109522369	+	1105	1	Rpl27a
NM_011978	NM_011978	26458	chr2	126553024	126588243	+	2289	1	Slc27a2
NM_011980	NM_011980	26465	chr7	30161268	30169727	-	2026	1	Zfp146
NM_011991	NM_011991	26572	chr11	59817804	59839767	-	1552	1	Cops3
NM_011993	NM_011993	26757	chr7	139086001	139101791	+	2623	1	Dpysl4
NM_020283	NM_020283	26877	chr2	68104672	68122882	+	5218	1	B3galt1
NM_021886	NM_021886	26886	chr13	100759686	100775899	-	1228	1	Cenph
NM_012000	NM_012000	26889	chr8	14888536	14901719	+	6426	1	Cln8
NM_001048208	NM_001048208	26896	chrX	12675371	12761973	-	6828	1	Med14
NM_012017	NM_012017	26919	chr13	55105309	55135071	+	3588	1	Zfp346
NM_012019	NM_012019	26926	chrX	48474944	48513563	-	2219	1	Aifm1
NM_025298	NM_025298	26939	chr7	120917744	120947432	+	4211	1	Polr3e
NM_012031	NM_012031	26942	chr15	36179530	36235177	+	3198	1	Spag1
NM_033078	NM_033078	27007	chr6	129610323	129622683	-	3262	1	Klrk1
NM_001033988	NM_001033988	27057	chr14	32159887	32179855	+	4031	1	Ncoa4
NM_031494	NM_031494	27081	chrX	73342620	73359080	+	6369	1	Zfp275
NM_013725	NM_013725	27207	chr7	45122388	45124389	-	595	1	Rps11
NM_013729	NM_013729	27217	chr1	180693048	180697034	-	2285	1	Mixl1
NM_020494	NM_020494	27225	chr12	103407976	103425867	-	2893	1	Ddx24
NM_013739	NM_013739	27261	chr13	55523235	55528538	-	1539	1	Dok3
NM_013742	NM_013742	27267	chr7	143557230	143600090	-	3197	1	Cars
NM_013749	NM_013749	27279	chr17	23675445	23677449	-	959	1	Tnfrsf12a
NM_013762	NM_013762	27367	chr15	80077781	80083406	-	1349	1	Rpl3
NM_013782	NM_013782	27388	chr7	141131286	141156154	+	2158	1	Ptdss2
NM_013784	NM_013784	27392	chr1	105518422	105663676	-	6744	1	Pign
NM_001177658	NM_001177658	27395	chr1	4773200	4785726	-	4194	1	Mrpl15
NM_013850	NM_013850	27403	chr10	79997615	80015572	+	6546	1	Abca7
NM_013788	NM_013788	27412	chr7	62461871	62464510	-	2637	1	Peg12
NM_013796	NM_013796	27426	chr16	5195280	5204012	-	2140	1	Nagpa
NM_030245	NM_030245	27878	chr1	166379167	166393620	+	2134	1	Tada1
NM_138583	NM_138583	27883	chr16	18300825	18343932	-	1503	1	Tango2
NM_025994	NM_025994	27984	chr4	141858142	141874920	-	2375	1	Efhd2
NM_138591	NM_138591	28030	chr3	67430115	67475068	+	2578	1	Gfm1
NM_138594	NM_138594	28040	chr6	126939966	126975704	+	2222	1	D6Wsu163e
NM_138596	NM_138596	28077	chr13	69809882	69816094	+	856	1	Med10
NM_026579	NM_026579	28109	chr10	83360221	83368835	+	3503	1	D10Wsu102e
NM_053014	NM_053014	28169	chr10	78271563	78351700	-	3427	1	Agpat3
NM_138301	NM_138301	28240	chr10	77907722	77969872	-	7256	1	Trpm2
NM_013861	NM_013861	29807	chr6	43345001	43666278	-	2660	1	Tpk1
NM_001159518	NM_001159518	29817	chr5	77349240	77408045	-	1205	1	Igfbp7
NM_013869	NM_013869	29820	chr14	60963834	61046855	-	4627	1	Tnfrsf19
NM_013883	NM_013883	29871	chr4	120405281	120530199	+	3375	1	Scmh1
NM_001166273	NM_001166273	29873	chr9	110243783	110262576	+	3864	1	Cspg5
NM_013886	NM_013886	29877	chr7	81881256	81934459	-	5860	1	Hdgfrp3
NM_013897	NM_013897	30057	chr9	50603901	50605320	+	523	1	Timm8b
NM_013898	NM_013898	30058	chrX	134537256	134541670	-	1217	2	Timm8a1
NM_013899	NM_013899	30059	chr2	84827021	84830213	+	661	1	Timm10
NM_013907	NM_013907	30838	chr19	45578257	45660193	-	1935	1	Fbxw4
NM_153547	NM_153547	30877	chr14	31012433	31019131	-	1909	1	Gnl3
NM_009668	NM_009668	30948	chr18	32377217	32435740	+	2434	1	Bin1
NM_013926	NM_013926	30951	chr11	119038436	119040913	-	1386	1	Cbx8
NM_001163447	NM_001163447	30957	chr17	24897506	24936977	-	5542	1	Mapk8ip3
NM_013932	NM_013932	30959	chr9	35541848	35558470	-	1661	1	Ddx25
NM_001012396	NM_001012396	30963	chr2	14026831	14056035	-	878	1	Hacd1
NM_015765	NM_015765	50497	chr2	3488854	3512814	-	1775	1	Hspa14
NM_015766	NM_015766	50498	chr17	55952623	55957022	+	1164	1	Ebi3
NM_015787	NM_015787	50709	chr13	23621777	23622558	-	779	1	Hist1h1e
NM_015792	NM_015792	50755	chr2	11742573	11777527	-	3491	1	Fbxo18
NM_015794	NM_015794	50758	chr17	63045952	63500580	-	16977	1	Fbxl17
NM_015800	NM_015800	50766	chr17	78200248	78376592	+	5976	1	Crim1
NM_015803	NM_015803	50769	chr14	59647741	60086834	-	3647	1	Atp8a2
NM_001201569	NM_001201569	50771	chr18	80734141	80934058	-	5400	1	Atp9b
NM_207625	NM_207625	50790	chrX	142317993	142390535	-	5262	1	Acsl4
NM_015824	NM_015824	50793	chr4	34566781	34614942	-	6291	1	Orc3
NM_016681	NM_016681	50883	chr5	110840017	110874133	+	2230	1	Chek2
NM_001290745	NM_001290745	50884	chr2	80500512	80581182	-	4371	1	Nckap1
NM_016690	NM_016690	50926	chr5	100033579	100039222	-	2740	1	Hnrnpdl
NM_016777	NM_016777	50927	chr4	116601052	116627951	-	3069	1	Nasp
NM_016682	NM_016682	50995	chr7	34140697	34168529	-	2505	1	Uba2
NM_016750	NM_016750	51788	chr3	137864487	137866922	+	1062	1	H2afz
NM_016758	NM_016758	51791	chr13	55369732	55384687	+	2339	1	Rgs14
NM_016894	NM_016894	51801	chr1	91179822	91225196	+	2544	1	Ramp1
NM_001290422	NM_001290422	51813	chr4	21727701	21750547	+	3470	1	Ccnc
NM_153387	NM_153387	51885	chr2	121171168	121198770	+	4233	1	Tubgcp4
NM_057172	NM_057172	51886	chr3	152210458	152236830	+	6469	1	Fubp1
NM_026373	NM_026373	52004	chr19	4097351	4099017	+	905	1	Cdk2ap2
NM_030250	NM_030250	52014	chr10	52417547	52440192	+	4607	1	Nus1
NM_023209	NM_023209	52033	chr14	65805911	65817822	+	1636	1	Pbk
NM_177466	NM_177466	52055	chr6	85334962	85374634	-	4098	1	Rab11fip5
NM_026792	NM_026792	52123	chr8	18846279	18884413	+	3819	1	Agpat5
NM_027491	NM_027491	52187	chr4	32982998	33022180	+	5038	1	Rragd
NM_026187	NM_026187	52231	chr1	75192160	75199385	+	2722	1	Ankzf1
NM_178608	NM_178608	52250	chr6	71707681	71810705	+	3790	1	Reep1
NM_001080930	NM_001080930	52335	chr8	109726451	109737739	-	7520	1	Atxn1l
NM_001167938	NM_001167938	52372	chr6	87104746	87113003	+	2220	1	D6Ertd527e
NM_001253857	NM_001253857	52463	chr10	62804570	62880014	-	14069	1	Tet1
NM_026618	NM_026618	52469	chr11	101277970	101278948	-	714	1	Coa3
NM_001029990	NM_001029990	52535	chr14	51884842	51891868	+	1607	1	Mettl17
NM_023175	NM_023175	52633	chr16	57156665	57167332	-	1274	1	Nit2
NM_172631	NM_172631	52662	chr18	67933257	68255549	+	2485	1	Ldlrad4
NM_001271601	NM_001271601	52683	chr15	89355719	89372850	+	3321	1	Ncaph2
NM_001293683	NM_001293683	52696	chr10	72654846	72674964	+	1823	1	Zwint
NM_178610	NM_178610	52705	chr10	111972695	111988430	+	4978	1	Krr1
NM_144833	NM_144833	52708	chr12	84316859	84343830	+	2683	1	Zfp410
NM_025602	NM_025602	52713	chr10	105841479	105847510	+	1072	1	Ccdc59
NM_025918	NM_025918	52715	chr11	102684688	102697725	-	2300	1	Ccdc43
NM_027570	NM_027570	52815	chr8	111626271	111630322	-	2208	1	Ldhd
NM_001048229	NM_001048229	52840	chr2	164488111	164493323	+	3599	1	Dbndd2
NM_027898	NM_027898	52857	chr7	31130127	31151050	-	2660	1	Gramd1a
NM_016876	NM_016876	53356	chr9	20894349	20898590	-	1055	1	Eif3g
NM_016804	NM_016804	53375	chr2	74825812	74876748	+	1246	1	Mtx2
NM_198091	NM_198091	53376	chr9	44084920	44095627	+	3212	1	Usp2
NM_016883	NM_016883	53380	chrX	140948425	140956711	-	1449	1	Psmd10
NM_016859	NM_016859	53414	chr17	47599331	47611492	-	3845	1	Bysl
NM_016875	NM_016875	53422	chr11	69935899	69941599	+	1553	1	Ybx2
NM_016909	NM_016909	53424	chr8	125012997	125034192	+	2383	1	Tsnax
NM_016890	NM_016890	53598	chr4	41714798	41723163	-	957	1	Dctn3
NM_017378	NM_017378	53601	chr18	38267092	38284401	-	5581	1	Pcdh12
NM_001285825	NM_001285825	53607	chr7	27187006	27196271	-	1354	1	Snrpa
NM_023144	NM_023144	53610	chrX	101429651	101448593	+	2454	1	Nono
NM_016917	NM_016917	53945	chr1	45908070	45925594	-	3370	1	Slc40a1
NM_016850	NM_016850	54123	chr7	141263183	141266424	-	1847	1	Irf7
NM_001113518	NM_001113518	54126	chr8	11758330	11835217	+	4627	1	Arhgef7
NM_016861	NM_016861	54132	chr19	40222239	40271616	-	1496	1	Pdlim1
NM_017470	NM_017470	54152	chr15	79761449	79774467	-	1470	1	Dnal4
NM_019402	NM_019402	54196	chr14	54894143	54898927	+	1784	1	Pabpn1
NM_019419	NM_019419	54208	chr7	118118890	118129625	-	2127	1	Arl6ip1
NM_019422	NM_019422	54325	chr4	118428093	118432952	+	1800	1	Elovl1
NM_018759	NM_018759	54367	chr5	105876568	105915820	+	2655	1	Zfp326
NM_133183	NM_133183	54378	chr7	3424662	3434940	+	778	1	Cacng6
NM_001195130	NM_001195130	54383	chr4	128654702	128752881	+	3932	1	Phc2
NM_018776	NM_018776	54394	chr11	80046493	80080991	-	2386	1	Crlf3
NM_019445	NM_019445	54418	chr1	174501825	174822729	+	6422	1	Fmn2
NM_018813	NM_018813	54451	chr12	21286297	21315056	+	2540	1	Cpsf3
NM_019453	NM_019453	54483	chr16	3707215	3718124	-	3114	1	Mefv
NM_018810	NM_018810	54484	chr6	39397821	39420369	-	2926	1	Mkrn1
NM_019454	NM_019454	54485	chr2	119325784	119335666	+	3438	1	Dll4
NM_018821	NM_018821	54607	chr18	88867880	88894207	-	3205	1	Socs6
NM_001290624	NM_001290624	54630	chrX	7657379	7668186	+	2399	1	Prickle3
NM_138604	NM_138604	54644	chrX	7841831	7876626	+	4248	1	Otud5
NM_001081549	NM_001081549	54720	chr16	92391951	92466169	-	2343	1	Rcan1
NM_018769	NM_018769	54722	chr6	50207403	50261769	-	2121	1	Dfna5
NM_018783	NM_018783	54723	chr5	112326369	112338073	+	3533	1	Tfip11
NM_001163379	NM_001163379	55979	chr17	34605861	34613449	+	2181	1	Agpat1
NM_018864	NM_018864	55980	chr3	10311956	10331439	-	4174	1	Impa1
NM_018866	NM_018866	55985	chr5	95956939	95961068	+	1156	1	Cxcl13
NM_001110310	NM_001110310	55988	chrX	101211961	101222563	-	2421	1	Snx12
NM_019489	NM_019489	56031	chr4	123127125	123139941	-	1156	1	Ppie
NM_207678	NM_207678	56036	chr4	155812489	155824543	+	2429	1	Ccnl2
NM_019493	NM_019493	56057	chr9	51116001	51119700	+	1304	1	Btg4
NM_019540	NM_019540	56093	chr19	12427905	12432110	+	3914	1	Pfpl
NM_001165925	NM_001165925	56173	chr16	93919031	93929567	-	1262	1	Cldn14
NM_019549	NM_019549	56193	chr11	16971206	17008718	-	4105	1	Plek
NM_018785	NM_018785	56194	chr2	53138476	53191187	-	3537	1	Prpf40a
NM_019553	NM_019553	56200	chr10	62580247	62602298	-	4726	1	Ddx21
NM_001159866	NM_001159866	56207	chr1	143777278	143807466	+	1835	1	Uchl5
NM_019584	NM_019584	56208	chr11	101288267	101302267	-	2017	1	Becn1
NM_023190	NM_023190	56215	chr14	54642161	54686931	-	4714	1	Acin1
NM_027493	NM_027493	56249	chr14	29978337	29993221	+	2106	1	Actr8
NM_019832	NM_019832	56278	chr13	58233351	58274188	-	1504	1	Gkap1
NM_025500	NM_025500	56280	chr4	107055874	107066866	-	1487	1	Mrpl37
NM_026490	NM_026490	56284	chr6	81957842	81965949	-	4993	1	Mrpl19
NM_019873	NM_019873	56299	chr17	34644883	34646327	+	1150	1	Fkbpl
NM_019648	NM_019648	56307	chr10	93858490	93891202	-	4975	1	Metap2
NM_019802	NM_019802	56316	chr6	72414308	72431106	+	3306	1	Ggcx
NM_019874	NM_019874	56323	chr4	42953094	42958732	+	2304	1	Dnajb5
NM_019667	NM_019667	56324	chr2	52692206	52742149	-	4108	1	Stam2
NM_019875	NM_019875	56325	chr5	124061857	124095798	-	3320	1	Abcb9
NM_001009935	NM_001009935	56338	chr3	96557957	96561857	+	2791	1	Txnip
NM_146200	NM_146200	56347	chr7	126546911	126566366	-	2859	1	Eif3c
NM_019671	NM_019671	56349	chr13	3882018	3918220	-	3981	1	Net1
NM_019821	NM_019821	56356	chr5	114669500	114690935	-	1604	1	Gltp
NM_019736	NM_019736	56360	chrX	155262443	155297654	+	1735	1	Acot9
NM_001025561	NM_001025561	56361	chr5	110773667	110780596	-	1859	1	Pus1
NM_001168354	NM_001168354	56379	chr9	32393985	32399194	+	3068	1	Kcnj1
NM_019829	NM_019829	56389	chr19	8741803	8755642	+	2100	1	Stx5a
NM_020491	NM_020491	56390	chr19	5730306	5731732	-	695	1	Sssca1
NM_019819	NM_019819	56405	chr11	84048045	84068357	-	1438	1	Dusp14
NM_001146296	NM_001146296	56417	chr3	89730718	89753455	+	5893	1	Adar
NM_019745	NM_019745	56426	chr3	75516490	75556852	-	1913	1	Pdcd10
NM_019750	NM_019750	56441	chr9	107580170	107584048	+	1994	1	Nat6
NM_019760	NM_019760	56442	chr10	57515775	57532529	-	2867	1	Serinc1
NM_001162924	NM_001162924	56460	chr7	141078229	141090510	+	2892	1	Pkp3
NM_019789	NM_019789	56461	chr2	127456498	127521392	-	2743	1	Kcnip3
NM_019684	NM_019684	56504	chrX	73774405	73778924	+	1963	1	Srpk3
NM_019686	NM_019686	56506	chr9	54545352	54560079	-	728	1	Cib2
NM_001204167	NM_001204167	56508	chr2	71981215	72144454	+	3883	1	Rapgef4
NM_019711	NM_019711	56516	chr10	128129470	128176568	-	5192	1	Rbms2
NM_019941	NM_019941	56525	chr7	24134163	24143241	+	3446	1	Zfp235
NM_001253706	NM_001253706	56526	chrX	36913444	36989695	-	4701	1	2019-09-06
NM_019913	NM_019913	56551	chr15	77915051	77928994	-	1277	1	Txn2
NM_020033	NM_020033	56642	chr19	42036038	42045110	+	1089	1	Ankrd2
NM_019966	NM_019966	56690	chr8	119394892	119411088	+	2093	1	Mlycd
NM_019920	NM_019920	56692	chr3	137918555	137928762	+	1254	1	Lamtor3
NM_019925	NM_019925	56696	chr12	112850876	112860916	-	2434	1	Gpr132
NM_020009	NM_020009	56717	chr4	148448582	148557685	+	8535	1	Mtor
NM_019989	NM_019989	56726	chrX	109095407	109162467	+	2830	1	Sh3bgrl
NM_019977	NM_019977	56727	chr15	89334473	89337007	+	1035	1	Miox
NM_028464	NM_028464	56738	chr17	49428364	49455430	+	2631	1	Mocs1
NM_020256	NM_020256	56805	chrX	38189793	38197046	+	5118	1	Zbtb33
NM_001122992	NM_001122992	56809	chr4	132221025	132261549	-	6568	1	Gmeb1
NM_020265	NM_020265	56811	chr3	132085292	132180304	+	3699	1	Dkk2
NM_020258	NM_020258	56857	chr9	37229149	37255738	-	4359	1	Slc37a2
NM_020560	NM_020560	57312	chr8	22411340	22429665	+	1527	1	Mrps31
NM_020558	NM_020558	57316	chr11	17257618	17269176	+	2950	1	C1d
NM_020595	NM_020595	57329	chr2	143078492	143081699	+	910	1	Otor
NR_033483	NR_033483	57425	chr5	92209895	92215408	-	517	1	U90926
NM_020566	NM_020566	57431	chr19	6987911	6992272	-	832	1	Dnajc4
NM_020578	NM_020578	57440	chr17	73804841	73832093	+	3650	1	Ehd3
NM_020567	NM_020567	57441	chr13	24751845	24761937	-	968	1	Gmnn
NM_001190870	NM_001190870	57442	chr7	100178683	100184869	+	1327	1	Kcne3
NM_001291220	NM_001291220	57444	chr7	78913424	78920396	+	1204	1	Isg20
NM_001162540	NM_001162540	57740	chr7	139103638	139213307	-	1869	1	Stk32c
NM_021308	NM_021308	57746	chr14	70372480	70429094	-	4888	1	Piwil2
NM_021315	NM_021315	57753	chr19	38788128	38819237	-	3954	1	Noc3l
NM_001271476	NM_001271476	57757	chr17	32412461	32424167	-	2807	1	Pglyrp2
NM_021328	NM_021328	57784	chr14	70100145	70138206	+	1716	1	Bin3
NM_021344	NM_021344	57816	chr5	118027824	118061870	+	932	1	Tesc
NM_021347	NM_021347	57911	chr11	98664351	98677708	+	2712	1	Gsdma
NM_021375	NM_021375	58176	chr3	88242874	88254684	-	1900	1	Rhbg
NM_021388	NM_021388	58193	chr3	116007449	116029016	+	3005	1	Extl2
NM_001164197	NM_001164197	58223	chr10	128790910	128800824	+	3264	1	Mmp19
NM_021429	NM_021429	58240	chr12	8313433	8343824	+	2949	1	Hs1bp3
NM_025613	NM_025613	58521	chr2	125673100	125675642	+	2540	1	Eid1
NM_021447	NM_021447	58522	chr5	31116612	31137626	+	1521	1	Trim54
NM_153574	NM_153574	58909	chr6	58933536	59024502	-	4273	1	Fam13a
NM_021499	NM_021499	59002	chr4	154142372	154156818	+	1586	1	Wrap73
NM_021508	NM_021508	59011	chr14	20649102	20656540	-	1286	1	Myoz1
NM_021547	NM_021547	59045	chr11	98358368	98381112	+	2066	1	Stard3
NM_001142655	NM_001142655	59046	chr9	75037614	75060313	+	3957	1	Arpp19
NM_021552	NM_021552	59050	chr13	97129427	97137926	-	2678	1	Nsa2
NM_021608	NM_021608	59288	chr7	122133041	122149044	+	1524	1	Dctn5
NM_016885	NM_016885	59308	chr3	137341078	137431069	+	1409	1	Emcn
NM_021713	NM_021713	60315	chr15	102331709	102338138	+	1470	1	Myg1
NM_021720	NM_021720	60364	chr16	91679265	91688728	-	2311	1	Donson
NM_021790	NM_021790	60411	chr13	104229388	104249622	+	1210	1	Cenpk
NM_021888	NM_021888	60507	chr9	21411837	21420279	+	1309	1	Qtrt1
NM_021892	NM_021892	60531	chr6	50650871	50654393	-	563	1	Npvf
NM_022015	NM_022015	63856	chr17	47488050	47502287	-	2768	1	Taf8
NM_022017	NM_022017	63873	chr5	114622154	114658421	-	3208	1	Trpv4
NM_022033	NM_022033	64059	chr4	123321875	123323679	-	1802	1	Oxct2a
NM_022316	NM_022316	64075	chr12	81026808	81186414	+	3448	1	Smoc1
NM_022325	NM_022325	64138	chr2	174427494	174439039	-	1432	1	Ctsz
NM_022417	NM_022417	64294	chr1	85894510	85908698	+	2016	1	Itm2c
NM_022418	NM_022418	64295	chr5	24445463	24447846	-	1315	1	Tmub1
NM_178380	NM_178380	64340	chr8	109548024	109565601	-	4161	1	Dhx38
NM_022427	NM_022427	64378	chr3	116249654	116253484	-	3446	1	Gpr88
NM_001177804	NM_001177804	64384	chr7	140863663	140881869	-	1406	1	Sirt3
NM_001285800	NM_001285800	64424	chr4	45018609	45034279	+	3675	1	Polr1e
NM_144960	NM_144960	64435	chr1	130800902	130814740	+	1734	1	Fcamr
NM_022655	NM_022655	64602	chr9	54863755	54912534	+	5784	1	Ireb2
NM_001146212	NM_001146212	64657	chr17	47368887	47378679	+	1011	1	Mrps10
NM_001141949	NM_001141949	64685	chr2	51948499	51973208	-	1357	1	Nmi
NM_022985	NM_022985	65098	chr7	84615054	84679351	-	1648	1	Zfand6
NM_144509	NM_144509	65105	chr5	124116108	124118195	+	1175	1	Arl6ip4
NM_022992	NM_022992	65106	chr6	97210792	97233315	+	1334	1	Arl6ip5
NM_022997	NM_022997	65114	chr8	85260392	85299497	-	3150	1	Vps35
NM_023049	NM_023049	65256	chr12	103321142	103356001	-	2678	1	Asb2
NM_023906	NM_023906	65257	chr11	30954398	31102704	+	3213	1	Asb3
NM_023063	NM_023063	65970	chr15	99778468	99820149	-	4107	1	Lima1
NM_001017433	NM_001017433	65971	chr10	61171964	61188841	+	1516	1	Tbata
NM_025312	NM_025312	66042	chr12	36314169	36318452	+	1747	1	Sostdc1
NM_025316	NM_025316	66046	chr3	32737063	32751559	+	991	1	Ndufb5
NM_001289531	NM_001289531	66054	chr18	84667465	84682059	-	2143	1	Cndp2
NM_025338	NM_025338	66077	chr4	155831269	155833098	+	1203	1	Aurkaip1
NM_001035123	NM_001035123	66083	chr8	95715913	95719004	+	1660	1	Setd6
NM_175101	NM_175101	66087	chr6	113514887	113531638	-	1948	1	Emc3
NM_025351	NM_025351	66098	chr6	89383146	89595652	-	1116	1	Chchd6
NM_001110129	NM_001110129	66101	chr4	119306290	119320523	-	2185	1	Ppih
NM_025358	NM_025358	66108	chr6	126821863	126849144	-	1309	1	Ndufa9
NM_001164729	NM_001164729	66119	chr17	47686645	47688386	-	1002	1	Tomm6
NM_175102	NM_175102	66125	chr10	13008450	13009183	+	731	1	Sf3b5
NM_025370	NM_025370	66129	chr13	64291836	64312710	-	964	1	Aaed1
NM_025380	NM_025380	66143	chr13	38645691	38659028	-	1033	1	Eef1e1
NM_025385	NM_025385	66151	chr15	102459170	102462806	+	1222	1	Prr13
NM_025387	NM_025387	66154	chr13	41016250	41022582	+	944	1	Tmem14c
NM_025388	NM_025388	66155	chr1	171288564	171294982	-	955	1	Ufc1
NM_025390	NM_025390	66161	chr7	38262820	38271348	-	1205	1	Pop4
NM_025392	NM_025392	66165	chr7	133709333	133721145	+	1235	1	Bccip
NM_025409	NM_025409	66191	chr18	76930027	76941614	+	1389	1	Ier3ip1
NM_025412	NM_025412	66194	chr15	75916463	75921560	-	1345	1	Pycrl
NM_025418	NM_025418	66201	chr10	14655333	14705489	-	1315	1	Vta1
NM_025421	NM_025421	66204	chr12	85272398	85280435	-	643	1	Acyp1
NM_025431	NM_025431	66225	chr10	120227060	120232070	+	1157	1	Llph
NM_025451	NM_025451	66259	chr4	138455148	138460126	+	3609	1	Camk2n1
NM_001034851	NM_001034851	66270	chr15	25843298	25973696	+	3128	1	Fam134b
NR_027821	NR_027821	66293	chr11	116671660	116675798	+	1992	1	1810032O08Rik
NM_025479	NM_025479	66308	chr13	17695413	17699105	+	2668	1	Mplkip
NM_025481	NM_025481	66313	chr11	106820064	106920715	-	5310	1	Smurf2
NM_025486	NM_025486	66320	chr8	105326364	105329057	+	767	1	Tmem208
NM_001163537	NM_001163537	66326	chr3	19531247	19610862	+	949	1	Dnajc5b
NM_025498	NM_025498	66340	chr7	30561866	30563184	-	644	1	Psenen
NM_025499	NM_025499	66341	chr10	82866626	82867929	+	1301	1	Eid3
NM_175106	NM_175106	66343	chr1	119907899	119913168	-	3288	1	Tmem177
NM_001160209	NM_001160209	66352	chr1	164289800	164307484	-	4005	1	Blzf1
NM_025507	NM_025507	66354	chr12	87449910	87472299	-	2241	1	Snw1
NM_025512	NM_025512	66361	chr3	10339956	10351301	-	1581	1	Zfand1
NM_025520	NM_025520	66373	chr6	56701063	56704699	-	494	1	Lsm5
NM_025521	NM_025521	66374	chr10	80318255	80320548	-	1655	1	2310011J03Rik
NM_023200	NM_023200	66385	chr1	93343645	93367618	+	3641	1	Ppp1r7
NM_001113562	NM_001113562	66388	chr19	43753023	43768638	+	1297	1	Cutc
NM_025534	NM_025534	66396	chr9	13246979	13292353	+	4631	1	Ccdc82
NM_025541	NM_025541	66403	chr10	53596961	53609215	+	2176	1	Asf1a
NM_025550	NM_025550	66413	chr14	14112185	14120904	-	1286	1	Psmd6
NM_025558	NM_025558	66427	chr8	107150661	107187470	+	4287	1	Cyb5b
NM_025560	NM_025560	66431	chr11	120456604	120458063	-	806	1	Oxld1
NM_001007567	NM_001007567	66432	chr8	106200438	106210933	-	1518	1	Slc7a6os
NM_139291	NM_139291	66440	chr4	62394589	62408623	-	788	1	Cdc26
NM_025574	NM_025574	66459	chr6	57684739	57692078	-	5406	1	Pyurf
NM_024175	NM_024175	66475	chr13	90923122	90924732	+	549	1	Rps23
NM_025592	NM_025592	66489	chr2	39001581	39005131	-	446	1	Rpl35
NM_025596	NM_025596	66494	chr13	55322055	55325272	+	1082	1	Prelid1
NM_025598	NM_025598	66496	chr2	181187343	181188504	+	790	1	Ppdpf
NM_023214	NM_023214	66500	chr3	115938973	116007406	-	9007	1	Slc30a7
NM_025604	NM_025604	66506	chr5	139823594	139826843	-	834	1	Psmg3
NM_025610	NM_025610	66514	chr19	9111719	9135566	-	2265	1	Asrgl1
NM_025616	NM_025616	66525	chr7	28305826	28312046	-	1166	1	Timm50
NM_024432	NM_024432	66530	chr17	56068253	56074989	-	1689	1	Ubxn6
NR_104340	NR_104340	66548	chr10	80339793	80348448	-	3544	1	Adamtsl5
NM_025637	NM_025637	66568	chr3	121155402	121171695	-	1687	1	Rwdd3
NM_025943	NM_025943	66573	chr14	118875520	118925470	-	4876	1	Dzip1
NM_025647	NM_025647	66588	chr4	114960613	114987228	-	1872	1	Cmpk1
NM_001164220	NM_001164220	66597	chr14	61598226	61605945	+	1634	1	Trim13
NM_025653	NM_025653	66598	chr16	13672020	13678385	+	1607	1	3110001I22Rik
NM_025655	NM_025655	66601	chr11	76904545	76916586	+	1358	1	Tmigd1
NR_015473	NR_015473	66602	chr2	119594296	119600744	+	1546	1	1700020I14Rik
NM_001286857	NM_001286857	66614	chr3	88043106	88055994	+	2240	1	Gpatch4
NM_001080969	NM_001080969	66628	chr11	45945306	45955503	-	3788	1	Thg1l
NM_025673	NM_025673	66629	chr15	12321496	12351267	+	2602	1	Golph3
NM_025683	NM_025683	66646	chr1	66700831	66719805	+	2684	1	Rpe
NM_025686	NM_025686	66653	chr8	27123832	27128632	-	1377	1	Brf2
NM_025698	NM_025698	66676	chr18	46585928	46597535	-	3447	1	Tmed7
NM_025700	NM_025700	66681	chr5	64092950	64128158	+	2160	1	Pgm1
NM_025707	NM_025707	66689	chr12	64942440	64965536	-	2848	1	Klhl28
NM_025712	NM_025712	66696	chr15	36504062	36555572	-	2679	1	Snx31
NM_025729	NM_025729	66724	chrX	85574022	85634469	+	6353	1	Tab3
NR_040519	NR_040519	66760	chr6	144672868	144693832	+	901	1	Sox5os3
NM_025751	NM_025751	66763	chr13	105082122	105121782	+	2147	1	4933425L06Rik
NR_033783	NR_033783	66770	chr14	48878873	48887112	+	1625	1	4933429O19Rik
NM_025760	NM_025760	66775	chr4	88412930	88438926	-	2080	1	Hacd4
NM_178613	NM_178613	66787	chr12	105685352	105703057	+	2781	1	Gskip
NM_001004357	NM_001004357	66797	chr6	45060061	47301371	+	6959	1	Cntnap2
NM_025776	NM_025776	66810	chr18	60560786	60572729	+	2066	1	Rbm22
NM_025779	NM_025779	66815	chr3	129914960	129970206	-	1308	1	Ccdc109b
NM_025793	NM_025793	66840	chr11	121327203	121354447	-	2332	1	Wdr45b
NM_029979	NM_029979	66854	chr14	66297025	66311424	+	3676	1	Trim35
NM_001039967	NM_001039967	66869	chr8	69705137	69716902	-	3280	1	Zfp869
NM_025817	NM_025817	66873	chr6	53815468	53820825	-	5355	1	Tril
NR_028108	NR_028108	66915	chr1	92637145	92641948	-	671	1	Myeov2
NM_025844	NM_025844	66917	chr9	18292267	18314000	+	2192	1	Chordc1
NM_025848	NM_025848	66925	chr9	50596340	50603849	-	1279	1	Sdhd
NM_025867	NM_025867	66957	chr1	107362314	107380475	+	1689	1	Serpinb11
NM_025870	NM_025870	66962	chr9	21955753	21958270	+	1842	1	Swsap1
NM_153775	NM_153775	66965	chr8	122476143	122483092	+	3049	1	Ctu2
NM_023284	NM_023284	66977	chr1	169497934	169531464	-	2389	1	Nuf2
NM_025894	NM_025894	66997	chr11	107479528	107498036	+	1710	1	Psmd12
NM_001145780	NM_001145780	67023	chr8	71366848	71369732	+	1056	1	Use1
NM_025924	NM_025924	67031	chr8	13785615	13798537	+	1390	1	Upf3a
NM_001290780	NM_001290780	67048	chrX	71816758	71824706	+	4317	1	Vma21
NM_025938	NM_025938	67053	chr14	8080313	8091846	+	2459	1	Rpp14
NM_025948	NM_025948	67070	chr7	34344720	34389540	-	2710	1	Lsm14a
NR_040578	NR_040578	67081	chr10	119413444	119426864	+	890	1	1700025F24Rik
NM_025992	NM_025992	67138	chr6	57580992	57665136	+	5254	1	Herc6
NM_175116	NM_175116	67168	chr14	73237891	73240358	+	2465	1	Lpar6
NM_026013	NM_026013	67171	chr3	106547798	106575341	+	2711	1	Dram2
NM_026015	NM_026015	67178	chr11	4704678	4737666	+	781	1	Zmat5
NM_145944	NM_145944	67179	chr14	65837302	65866604	+	2216	1	Ccdc25
NM_023311	NM_023311	67180	chr18	40204865	40219399	-	2321	1	Yipf5
NR_033198	NR_033198	67188	chr19	32389216	32391184	+	1639	1	2700046G09Rik
NM_026025	NM_026025	67197	chr15	93386113	93398290	-	816	1	Zcrb1
NM_026028	NM_026028	67200	chr6	120324322	120357469	-	2637	1	Ccdc77
NM_001285503	NM_001285503	67203	chr16	14163275	14192923	+	2399	1	Nde1
NM_026030	NM_026030	67204	chr2	154871410	154892906	-	2502	1	Eif2s2
NM_026034	NM_026034	67211	chr5	21645984	21662592	+	2006	1	Armc10
NM_133683	NM_133683	67226	chr10	115340740	115362262	-	3000	1	Tmem19
NM_026045	NM_026045	67229	chr2	4622167	4652086	-	3401	1	Prpf18
NM_023322	NM_023322	67235	chr5	145194946	145201882	-	1976	1	Zkscan14
NM_025695	NM_025695	67241	chr12	11265886	11319785	+	5574	1	Smc6
NM_144517	NM_144517	67249	chr5	53809627	53904380	+	2665	1	Tbc1d19
NR_027851	NR_027851	67261	chr5	25100975	25103007	+	2032	1	2900005J15Rik
NM_026065	NM_026065	67270	chr10	95480806	95501927	-	658	1	Mrpl42
NM_026067	NM_026067	67276	chr8	35465265	35495533	-	5058	1	Eri1
NM_001122960	NM_001122960	67282	chr10	88201097	88246158	+	1036	1	Ccdc53
NM_026078	NM_026078	67292	chr1	161969188	161973435	+	3297	1	Pigc
NM_001099295	NM_001099295	67323	chr4	116173372	116174297	+	388	1	1700042G07Rik
NM_026092	NM_026092	67328	chr18	4165832	4182236	+	843	1	Lyzl1
NR_015458	NR_015458	67330	chr1	182300834	182303289	+	684	1	1700047M11Rik
NM_001163614	NM_001163614	67341	chr10	85928491	85929647	+	1154	1	Ascl4
NM_026113	NM_026113	67371	chr10	40249203	40257665	-	1012	1	Gtf3c6
NM_026126	NM_026126	67391	chrX	75382399	75397158	+	3254	1	Fundc2
NR_033171	NR_033171	67395	chrX	15110586	15111489	-	903	1	Ppp1r2-ps9
NM_024200	NM_024200	67414	chr3	32529482	32579225	+	4511	1	Mfn1
NM_001113554	NM_001113554	67429	chr15	44375227	44428307	-	3432	1	Nudcd1
NM_001164441	NM_001164441	67434	chr15	31291479	31367759	-	7492	1	Ankrd33b
NM_026155	NM_026155	67437	chr3	65379657	65392553	-	2878	1	Ssr3
NM_175118	NM_175118	67446	chr1	92906989	92908620	+	1487	1	Dusp28
NM_026162	NM_026162	67448	chr2	16356304	16755839	+	6931	1	Plxdc2
NM_026163	NM_026163	67451	chr16	16213345	16272712	+	2876	1	Pkp2
NM_026169	NM_026169	67457	chr19	5850974	5875208	-	3154	1	Frmd8
NM_026176	NM_026176	67466	chr2	37350074	37359332	-	2852	1	Pdcl
NM_026183	NM_026183	67473	chr11	61343400	61378075	-	2615	1	Slc47a1
NM_026186	NM_026186	67480	chr11	97745470	97766613	-	3295	1	Cwc25
NM_026193	NM_026193	67489	chr3	103809517	103822025	+	2898	1	Ap4b1
NM_001289436	NM_001289436	67501	chr16	27388956	27452218	+	7034	1	Ccdc50
NM_026210	NM_026210	67510	chr11	62879490	62895184	+	1739	1	Tvp23b
NR_033586	NR_033586	67544	chr17	15396202	15433581	+	5820	1	Fam120b
NM_026229	NM_026229	67549	chr3	96871066	96905298	-	1749	1	Gpr89
NM_026242	NM_026242	67568	chr5	36794867	36796754	-	1626	1	Mrfap1
NM_001164311	NM_001164311	67573	chr19	42592279	42612806	-	5420	1	Loxl4
NR_037145	NR_037145	67574	chrX	144317966	144374448	+	4196	1	Alg13
NM_026255	NM_026255	67582	chr6	94500314	94604652	+	1907	1	Slc25a26
NM_001164237	NM_001164237	67588	chr10	128411616	128441441	+	4368	1	Rnf41
NM_183264	NM_183264	67596	chr10	130322852	130362642	+	1683	1	Tespa1
NM_026267	NM_026267	67602	chr6	122874557	122888941	+	2383	1	Necap1
NR_033793	NR_033793	67621	chr4	111415006	111460298	+	1902	1	Bend5
NR_027825	NR_027825	67637	chr2	170579418	170602017	-	1393	1	4930470P17Rik
NM_001291287	NM_001291287	67669	chr7	89918685	89941204	-	1124	1	l7Rn6
NM_001048057	NM_001048057	67671	chr11	114668543	114672331	+	362	1	Rpl38
NR_027875	NR_027875	67705	chr6	35252732	35262059	+	1266	1	1810058I24Rik
NR_015524	NR_015524	67723	chr10	94673493	94688613	-	4132	1	Cep83os
NM_001168668	NM_001168668	67726	chr11	57482990	57518644	-	2592	1	Fam114a2
NM_026348	NM_026348	67733	chr4	99765402	99829118	-	2727	1	Itgb3bp
NM_026352	NM_026352	67738	chr3	79591389	79603650	+	1716	1	Ppid
NR_073429	NR_073429	67746	chr3	51276761	51278407	+	1646	1	4930577N17Rik
NM_027089	NM_027089	67753	chr4	94907267	94928843	-	1277	1	Eqtn
NM_026362	NM_026362	67759	chr19	29348677	29361871	-	835	1	Plgrkt
NR_015548	NR_015548	67765	chr7	135648457	135652314	-	1491	1	5830432E09Rik
NM_026370	NM_026370	67773	chr7	127912517	127925762	+	1490	1	Kat8
NM_026388	NM_026388	67808	chr4	154157485	154160684	-	1736	1	Tprgl
NM_144520	NM_144520	67815	chr11	4097040	4118729	-	2514	1	Sec14l2
NM_029573	NM_029573	67834	chr9	54586511	54604662	+	2391	1	Idh3a
NM_001199147	NM_001199147	67839	chr2	26319770	26348237	+	3419	1	Gpsm1
NM_026402	NM_026402	67841	chr16	45158829	45188538	+	1999	1	Atg3
NM_172398	NM_172398	67861	chr6	34384247	34396949	+	1329	1	Akr1b10
NM_001285452	NM_001285452	67878	chr5	67260565	67291461	+	6395	1	Tmem33
NR_028316	NR_028316	67881	chr14	55657879	55660508	-	1797	1	Mdp1
NR_015476	NR_015476	67885	chr2	127791377	127792488	-	809	1	1500011K16Rik
NM_174987	NM_174987	67892	chr8	126422501	126425435	+	759	1	Coa6
NM_026440	NM_026440	67897	chr18	68300355	68324852	+	4995	1	Rnmt
NM_026441	NM_026441	67898	chr4	130107556	130128134	+	1544	1	Pef1
NM_026449	NM_026449	67909	chr5	25181480	25220289	+	1588	1	Galntl5
NM_026453	NM_026453	67920	chr8	31159468	31168724	-	1845	1	Mak16
NM_026455	NM_026455	67922	chr8	72219730	72223775	+	1915	1	Fam32a
NM_001081218	NM_001081218	67933	chr10	82699007	82741392	+	2369	1	Hcfc2
NM_026464	NM_026464	67936	chr18	36760239	36763708	+	1489	1	Wdr55
NM_001163454	NM_001163454	67939	chr11	29511757	29515033	-	2123	1	Prorsd1
NM_018860	NM_018860	67945	chr10	128548110	128549168	-	443	1	Rpl41
NM_026470	NM_026470	67946	chr4	111720010	111829140	+	2423	1	Spata6
NM_175127	NM_175127	67948	chr1	182313102	182341606	-	4906	1	Fbxo28
NM_026473	NM_026473	67951	chr18	67390731	67402749	+	1738	1	Tubb6
NM_023409	NM_023409	67963	chr12	84754559	84773112	-	3256	1	Npc2
NM_026485	NM_026485	67976	chr15	89076064	89087075	+	2374	1	Trabd
NM_026500	NM_026500	67997	chr1	136415271	136440220	+	2218	1	Ddx59
NM_026511	NM_026511	68020	chr12	111713269	111734224	+	1054	1	Apopt1
NM_026517	NM_026517	68028	chr3	28805511	28807415	+	471	1	Rpl22l1
NM_026519	NM_026519	68032	chr2	112363019	112368027	-	968	1	Emc4
NM_001291280	NM_001291280	68039	chr7	80902227	80905062	-	682	1	Nmb
NM_001166635	NM_001166635	68041	chrX	10717365	10719702	+	2055	1	Mid1ip1
NM_026529	NM_026529	68046	chr18	24470871	24477767	+	1025	1	2700062C07Rik
NM_024438	NM_024438	68082	chr2	80617214	80631661	+	1457	1	Dusp19
NM_026550	NM_026550	68083	chr13	41001010	41013033	+	1741	1	Pak1ip1
NM_023429	NM_023429	68095	chr5	73292794	73314077	+	1518	1	Ociad1
NR_015463	NR_015463	68108	chr2	158353700	158361509	-	3153	1	Snhg17
NM_026563	NM_026563	68112	chr2	26382800	26389316	-	2183	1	Sdccag3
NM_029629	NM_029629	68126	chr2	127436215	127444565	-	1216	1	Fahd2a
NM_080635	NM_080635	68135	chr15	51786563	51865461	-	1218	1	Eif3h
NM_026576	NM_026576	68145	chr11	17938749	17953875	-	4184	1	Etaa1
NM_026577	NM_026577	68146	chr16	62793689	62847040	-	3512	1	Arl13b
NR_027894	NR_027894	68161	chr3	115881579	115888059	-	703	1	A930005H10Rik
NM_026605	NM_026605	68188	chr7	19024377	19054622	+	4092	1	Sympk
NM_026612	NM_026612	68198	chr6	39592583	39599471	+	449	1	Ndufb2
NM_001024474	NM_001024474	68203	chr13	52504375	52530836	-	4344	1	Diras2
NM_026620	NM_026620	68215	chr2	117249739	117271540	+	1851	1	Fam98b
NM_001289740	NM_001289740	68235	chr6	54681624	54703855	+	5302	1	Mturn
NM_026635	NM_026635	68250	chr9	66126611	66138968	+	1246	1	Fam96a
NR_027969	NR_027969	68271	chr13	67729262	67756838	+	2905	1	Zfp85os
NM_175128	NM_175128	68281	chr10	100572274	100589259	-	2410	1	4930430F08Rik
NM_026658	NM_026658	68291	chr9	78448210	78474152	+	2350	1	Mto1
NM_026660	NM_026660	68294	chr5	34633647	34637114	-	1812	1	Mfsd10
NM_026670	NM_026670	68310	chr4	127047094	127061132	-	3822	1	Zmym1
NM_026674	NM_026674	68318	chr9	66814994	66834706	-	5177	1	Aph1c
NM_178848	NM_178848	68346	chr13	43370716	43395203	+	1352	1	Sirt5
NM_026688	NM_026688	68349	chr2	90894636	90904721	-	931	1	Ndufs3
NR_027924	NR_027924	68355	chrX	7411817	7422988	-	824	1	2010204K13Rik
NM_026698	NM_026698	68366	chr5	33653216	33657832	-	2238	1	Tmem129
NR_105023	NR_105023	68434	chr18	11042037	11052567	-	665	1	1010001N08Rik
NM_026734	NM_026734	68472	chr7	90468829	90475995	-	855	1	Tmem126b
NM_026735	NM_026735	68473	chr5	88720871	88758455	+	3163	1	Mob1b
NM_026737	NM_026737	68479	chr15	81864516	81871892	-	1642	1	Phf5a
NM_026774	NM_026774	68576	chr3	107278858	107284081	+	877	1	Lamtor5
NM_194054	NM_194054	68585	chr11	29692898	29744414	+	6154	1	Rtn4
NM_026791	NM_026791	68628	chr8	85060119	85067120	+	1830	1	Fbxw9
NM_030004	NM_030004	68631	chr14	57275034	57398483	-	1400	1	Cryl1
NM_001277861	NM_001277861	68642	chr19	10550461	10555763	-	1035	1	Tmem216
NM_001085410	NM_001085410	68646	chr15	9071260	9110496	+	3724	1	Nadk2
NM_026805	NM_026805	68666	chr5	114026913	114091380	-	3168	1	Svop
NM_138312	NM_138312	68675	chr13	77708690	78166240	+	4008	1	Fam172a
NM_024230	NM_024230	68678	chr2	84811176	84822652	-	1751	1	Smtnl1
NM_026816	NM_026816	68705	chr14	75896937	76010865	-	1457	1	Gtf2f2
NM_001033142	NM_001033142	68718	chr8	122466147	122476064	-	1775	1	Rnf166
NM_026823	NM_026823	68724	chr1	135146834	135156268	+	1693	1	Arl8a
NM_001167996	NM_001167996	68725	chr3	68869586	68872163	+	2575	1	1110032F04Rik
NM_199197	NM_199197	68731	chr18	80192264	80200619	-	1331	1	Rbfa
NM_144525	NM_144525	68796	chr5	30869647	30877467	+	2743	1	Tmem214
NM_182992	NM_182992	68802	chr10	63115795	63203952	-	5224	1	Mypn
NM_001080932	NM_001080932	68837	chr11	121259987	121309896	+	5021	1	Foxk2
NM_175136	NM_175136	68867	chr8	31111846	31131473	+	3539	1	Rnf122
NM_001085415	NM_001085415	68910	chr6	48436613	48445090	-	3259	1	Zfp467
NM_177294	NM_177294	68925	chr2	119763959	119787537	-	4794	1	Rpap1
NM_026878	NM_026878	68939	chr5	74195326	74199477	+	1762	1	Rasl11b
NM_001039483	NM_001039483	68944	chr1	167308670	167333978	+	4465	1	Tmco1
NM_026888	NM_026888	68961	chr7	127573348	127583307	+	1614	1	Phkg2
NM_026890	NM_026890	68966	chr14	55015454	55024137	+	1187	1	Ngdn
NM_026896	NM_026896	68975	chr2	29346810	29524790	+	1250	1	Med27
NM_021336	NM_021336	68981	chr7	66060336	66074587	+	1239	1	Snrpa1
NR_029432	NR_029432	68982	chr18	61726390	61728253	+	1863	1	1500015A07Rik
NR_045817	NR_045817	68994	chr19	20405288	20422785	+	775	1	1500015L24Rik
NM_026904	NM_026904	68999	chr8	79711820	79777321	+	2795	1	Anapc10
NM_001102563	NM_001102563	69017	chr7	127017542	127021211	-	2484	1	Prrt2
NM_001081065	NM_001081065	69020	chr15	75969185	75975865	+	1810	1	Zfp707
NR_040439	NR_040439	69030	chr1	98131467	98144655	+	1684	1	1810006J02Rik
NM_026932	NM_026932	69072	chr4	118620799	118627776	+	2949	1	Ebna1bp2
NM_145453	NM_145453	69085	chr13	91796533	91807696	-	1524	1	Zcchc9
NM_080557	NM_080557	69150	chr16	33251456	33299562	+	2426	1	Snx4
NM_026963	NM_026963	69151	chr4	149485333	149496667	+	1768	1	Lzic
NM_026976	NM_026976	69169	chr1	130865777	130880790	+	1481	1	Fcmr
NM_027727	NM_027727	69190	chr18	75018772	75286966	+	2452	1	Dym
NM_024462	NM_024462	69216	chr4	119195310	119201298	+	724	1	Svbp
NM_026993	NM_026993	69219	chr3	145758692	145894277	+	3739	1	Ddah1
NR_030738	NR_030738	69221	chr11	62602877	62604806	+	456	1	2410006H16Rik
NM_027000	NM_027000	69237	chr13	8972478	8996012	-	2546	1	Gtpbp4
NM_027101	NM_027101	69241	chr18	31789176	31796701	+	992	1	Polr2d
NM_133710	NM_133710	69274	chr9	118926536	119044119	+	4617	1	Ctdspl
NM_145692	NM_145692	69312	chr1	9968622	10009136	-	1416	1	Ppp1r42
NR_036590	NR_036590	69319	chr19	53248736	53255205	-	485	1	1700001K23Rik
NM_027055	NM_027055	69363	chr7	45725107	45725816	-	707	1	Spaca4
NM_027077	NM_027077	69428	chr1	177729814	177753305	+	741	1	1700016C15Rik
NR_003145	NR_003145	69434	chr12	105030617	105032279	-	527	1	Snhg10
NM_027081	NM_027081	69440	chr15	89182213	89196474	-	4589	1	Dennd6b
NR_038002	NR_038002	69449	chr1	73024586	73025508	+	414	1	1700027A15Rik
NM_027084	NM_027084	69453	chr1	87183314	87188405	+	2164	1	Prss56
NM_175145	NM_175145	69470	chr2	127247975	127260764	+	4395	1	Tmem127
NM_001033148	NM_001033148	69479	chr8	45953606	45975252	-	2731	1	1700029J07Rik
NM_027094	NM_027094	69496	chr14	41072911	41092197	+	985	1	Dydc1
NR_015521	NR_015521	69513	chr12	20804392	20815779	-	1722	1	1700030C10Rik
NM_027100	NM_027100	69519	chr9	86572053	86574899	+	1313	1	Rwdd2a
NM_027109	NM_027109	69537	chrX	74273217	74281736	-	1615	1	Dnase1l1
NM_054041	NM_054041	69538	chr6	87133853	87335775	-	5244	1	Antxr1
NM_027122	NM_027122	69572	chr15	76701542	76704239	+	2162	1	Mfsd3
NM_001110209	NM_001110209	69605	chr2	74514837	74578948	-	8759	1	Lnp
NM_027134	NM_027134	69606	chr9	65435782	65453054	+	2031	1	Mtfmt
NM_027155	NM_027155	69661	chr16	88707171	88707962	-	789	1	2310061N02Rik
NM_027156	NM_027156	69663	chr5	110653451	110660496	+	4829	1	Ddx51
NM_181395	NM_181395	69675	chr12	29938036	30017658	+	6589	1	Pxdn
NM_178378	NM_178378	69707	chr16	33014270	33056186	-	4014	1	Iqcg
NM_001204912	NM_001204912	69709	chr12	4234027	4240123	+	4009	1	Ptrhd1
NR_038151	NR_038151	69749	chr18	33794892	33795989	+	430	1	Epb41l4aos
NM_027203	NM_027203	69757	chr7	3660107	3665840	-	2207	1	Leng1
NM_027206	NM_027206	69769	chr3	95139521	95142360	-	1118	1	Tnfaip8l2
NM_001145198	NM_001145198	69784	chr10	83722865	83762762	+	1186	1	1500009L16Rik
NM_027212	NM_027212	69790	chr15	52712445	52730431	+	865	1	Med30
NR_038153	NR_038153	69798	chr6	91440987	91441755	+	484	1	1810044D09Rik
NM_023529	NM_023529	69826	chr19	10962295	10974670	-	998	1	Ms4a10
NM_027241	NM_027241	69870	chr3	96577872	96594181	-	1417	1	Polr3gl
NM_001077631	NM_001077631	69882	chr9	64960832	64986981	+	2881	1	Vwa9
NR_028574	NR_028574	69895	chr3	123507552	123508336	-	784	1	Snhg8
NM_023537	NM_023537	69908	chr4	108879070	108943324	+	3313	1	Rab3b
NR_077059	NR_077059	69909	chr11	85791660	85832388	-	2321	1	2610027K06Rik
NM_145706	NM_145706	69912	chr10	7667504	7678886	+	1280	1	Nup43
NM_027257	NM_027257	69917	chr10	128401395	128409796	-	1043	1	Nabp2
NR_038156	NR_038156	69918	chr16	11203383	11225796	+	2153	1	2610020C07Rik
NM_023538	NM_023538	69923	chr6	40325478	40396762	+	2207	1	Agk
NM_027266	NM_027266	69934	chr4	45297168	45316131	+	2012	1	Trmt10b
NM_027270	NM_027270	69940	chr5	76529311	76570298	+	3374	1	Exoc1
NM_175154	NM_175154	69976	chr2	125859109	125984298	+	2617	1	Galk2
NM_027283	NM_027283	69987	chr2	28692080	28699651	-	664	1	1700026L06Rik
NM_023547	NM_023547	70020	chr6	83121828	83125029	-	1032	1	Ino80b
NM_027290	NM_027290	70024	chr2	4990724	5012791	-	3472	1	Mcm10
NM_027293	NM_027293	70028	chr16	93711907	93810588	+	7277	1	Dopey2
NM_027294	NM_027294	70031	chr9	114789345	114844152	-	1058	1	Cmtm8
NR_015531	NR_015531	70036	chr5	74093083	74094336	+	1034	1	Dancr
NM_197993	NM_197993	70044	chr19	8953850	8966210	+	2739	1	Tut1
NM_001242358	NM_001242358	70047	chr6	106769138	106782474	+	2300	1	Trnt1
NR_040592	NR_040592	70055	chr3	136435270	136449349	-	980	1	1700030L20Rik
NM_027300	NM_027300	70060	chr1	86021942	86029958	+	1101	1	Spata3
NM_027308	NM_027308	70080	chr7	19937305	19950743	-	1888	1	Igsf23
NM_027315	NM_027315	70093	chr3	89773609	89783997	+	3066	1	Ube2q1
NM_027326	NM_027326	70122	chr4	87769925	88033407	-	6099	1	Mllt3
NR_028285	NR_028285	70138	chr5	148741840	148743139	+	548	1	2210417A02Rik
NM_144801	NM_144801	70209	chr7	45897069	45917413	+	2159	1	Tmem143
NM_027350	NM_027350	70223	chr18	64499647	64516557	-	2630	1	Nars
NM_001285907	NM_001285907	70233	chr7	127191660	127196077	-	3500	1	Cd2bp2
NM_001098222	NM_001098222	70237	chrX	135885851	135891081	+	2808	1	Bhlhb9
NM_027332	NM_027332	70285	chr3	146510795	146521423	-	1983	1	Rpf1
NM_001110337	NM_001110337	70355	chr11	114851532	114872617	+	3970	1	Gprc5c
NM_032544	NM_032544	70359	chr8	71488103	71493400	+	2789	1	Gtpbp3
NR_027506	NR_027506	70365	chr10	44215425	44219585	+	966	1	Speer5-ps1
NM_027405	NM_027405	70373	chr12	86241878	86291368	+	3907	1	Gpatch2l
NM_001290514	NM_001290514	70380	chrX	53344594	53370559	-	2236	1	Mospd1
NM_178379	NM_178379	70383	chr11	63962627	64079472	-	2912	1	Cox10
NR_045499	NR_045499	70393	chr11	88098058	88100107	+	1500	1	2210416O15Rik
NM_133727	NM_133727	70394	chr7	16119876	16127516	+	1635	1	Kptn
NM_133729	NM_133729	70415	chrX	50841371	50893098	+	3302	1	Stk26
NM_178337	NM_178337	70430	chr13	13997951	14039638	-	1826	1	Tbce
NM_001009573	NM_001009573	70450	chr11	116062096	116077961	-	3932	1	Unc13d
NM_181589	NM_181589	70466	chr2	129268210	129297212	-	3126	1	Ckap2l
NM_027444	NM_027444	70508	chr16	50191844	50432389	-	8723	1	Bbx
NM_027446	NM_027446	70511	chr16	5244155	5255956	-	2130	1	Eef2kmt
NM_024239	NM_024239	70527	chr6	83543206	83572504	-	2145	1	Stambp
NM_001081242	NM_001081242	70549	chr9	67217085	67559703	-	12074	1	Tln2
NM_027462	NM_027462	70560	chr3	99141090	99220203	+	4380	1	Wars2
NM_001081075	NM_001081075	70567	chr19	38188479	38224132	-	1383	1	Fra10ac1
NM_027769	NM_027769	70568	chr4	19519252	19570104	-	5628	1	Cpne3
NM_023579	NM_023579	70572	chr14	120911194	120948044	+	4565	1	Ipo5
NM_027472	NM_027472	70591	chr11	80360492	80378015	-	4524	1	5730455P16Rik
NM_080558	NM_080558	70599	chr2	79635425	79672964	+	5073	1	Ssfa2
NM_027476	NM_027476	70605	chr19	4878668	4885397	+	2557	1	Zdhhc24
NM_023585	NM_023585	70620	chr16	15550986	15594518	-	5886	1	Ube2v2
NM_153551	NM_153551	70785	chr17	57066055	57078510	-	2495	1	Dennd1c
NM_027556	NM_027556	70799	chr18	67800107	67885170	+	8045	1	Cep192
NM_027571	NM_027571	70839	chr3	59216271	59262831	-	2332	1	P2ry12
NM_027585	NM_027585	70873	chr2	156312473	156375638	+	2091	1	Cnbd2
NR_045502	NR_045502	70924	chr3	79212919	79253913	+	1460	1	4921511C10Rik
NM_001271397	NM_001271397	70930	chr13	49653078	49679016	+	4627	1	Nol8
NM_027609	NM_027609	70935	chr5	17476122	17480936	+	1225	1	Speer4f1
NM_001199484	NM_001199484	70984	chr9	15283337	15306448	-	2745	1	4931406C07Rik
NR_027955	NR_027955	71004	chr3	65527485	65529414	-	1857	1	4931440P22Rik
NM_027649	NM_027649	71020	chr17	45448937	45474938	-	1150	1	Spats1
NM_001033159	NM_001033159	71063	chr16	3861544	3872374	-	5625	1	Zfp597
NR_045508	NR_045508	71100	chr13	117706764	117720011	-	917	1	4933413L06Rik
NM_027687	NM_027687	71132	chr18	12741355	12755142	+	2117	1	Cabyr
NR_040715	NR_040715	71133	chr9	35281105	35285423	+	1351	1	4933422A05Rik
NM_027695	NM_027695	71147	chr14	16238659	16249808	-	3747	1	Oxsm
NM_027699	NM_027699	71156	chr12	36208345	36218202	-	653	1	Lrrc72
NM_027733	NM_027733	71242	chr18	35660016	35662186	-	704	1	Spata24
NM_194335	NM_194335	71254	chr2	32450457	32455476	+	3169	1	Naif1
NR_045165	NR_045165	71265	chr6	72120213	72123197	-	1667	1	4933431G14Rik
NM_027744	NM_027744	71275	chr12	87221123	87238601	-	1402	1	Noxred1
NM_027749	NM_027749	71287	chr6	53873279	53978673	-	1693	1	Cpvl
NM_175164	NM_175164	71302	chr18	38993145	39376285	+	7874	1	Arhgap26
NR_045857	NR_045857	71316	chr11	24481909	24569951	+	739	1	4933430M04Rik
NM_024242	NM_024242	71340	chr13	38036989	38061433	+	2725	1	Riok1
NR_103550	NR_103550	71416	chr13	80940403	80948597	+	1248	1	5430425K12Rik
NM_023603	NM_023603	71514	chr4	127021301	127031236	+	3476	1	Sfpq
NR_045276	NR_045276	71523	chr11	3452483	3458342	+	1836	1	8430429K09Rik
NR_045878	NR_045878	71528	chr16	30021842	30039479	-	1205	1	9030404E10Rik
NM_144531	NM_144531	71529	chr4	142102390	142210208	-	4486	1	Kazn
NM_027827	NM_027827	71562	chr11	117825919	117839908	+	2319	1	Afmid
NR_102285	NR_102285	71624	chr8	10899922	10902334	+	1199	1	4833411C07Rik
NM_027859	NM_027859	71673	chr11	4135160	4141192	+	1925	1	Rnf215
NM_027860	NM_027860	71675	chr11	23573776	23633631	-	4116	1	0610010F05Rik
NM_027861	NM_027861	71678	chr1	183276342	183297008	-	3440	1	Brox
NM_027864	NM_027864	71685	chr17	73493751	73710451	-	2450	1	Galnt14
NM_027869	NM_027869	71701	chr11	29130751	29161828	+	2674	1	Pnpt1
NM_027873	NM_027873	71707	chr4	148434497	148444751	-	2966	1	Ubiad1
NM_001285931	NM_001285931	71723	chr7	16197221	16221993	-	4291	1	Dhx34
NM_027885	NM_027885	71726	chr15	103153290	103163284	-	3603	1	Smug1
NM_027886	NM_027886	71728	chr1	75521529	75537335	+	4431	1	Stk11ip
NM_001168292	NM_001168292	71750	chr10	127390311	127499384	+	4002	1	R3hdm2
NM_027908	NM_027908	71761	chr10	93523338	93540033	-	2410	1	Amdhd1
NM_023626	NM_023626	71777	chr6	21949615	21976037	+	3741	1	Ing3
NM_175174	NM_175174	71778	chr5	65131231	65168142	+	3395	1	Klhl5
NM_027946	NM_027946	71833	chr11	106036872	106059323	+	5740	1	Dcaf7
NM_001284525	NM_001284525	71884	chr1	134111242	134151540	+	1837	1	Chit1
NM_028005	NM_028005	71923	chr11	69059775	69061576	+	1799	1	Borcs6
NM_178622	NM_178622	71954	chr5	117091678	117115993	-	2408	1	Suds3
NM_028022	NM_028022	71962	chr11	4218251	4222409	+	1537	1	Gatsl3
NM_028023	NM_028023	71963	chr12	112820235	112829389	-	2415	1	Cdca4
NM_028024	NM_028024	71966	chr11	100622955	100627602	+	2007	1	Nkiras2
NM_028028	NM_028028	71971	chr2	164822686	164826867	+	2697	1	Zswim1
NM_028029	NM_028029	71972	chr19	43846815	43940198	-	6095	1	Dnmbp
NM_028030	NM_028030	71973	chr9	65630582	65660518	+	1946	1	Rbpms2
NM_028032	NM_028032	71978	chr14	67014056	67072471	-	4025	1	Ppp2r2a
NM_028042	NM_028042	71991	chr13	108158738	108194981	+	2093	1	Ercc8
NM_001166206	NM_001166206	71995	chr2	131853678	131859747	-	3374	1	Erv3
NM_001163032	NM_001163032	72003	chr14	13453958	13615469	+	2650	1	Synpr
NM_028060	NM_028060	72022	chr9	53771535	53818161	+	2558	1	Slc35f2
NM_001081320	NM_001081320	72023	chr3	108195771	108200834	-	4186	1	Cyb561d1
NM_028064	NM_028064	72027	chr15	76612383	76616852	-	2212	1	Slc39a4
NM_023644	NM_023644	72039	chr3	35959306	36000678	-	2961	1	Mccc1
NM_028097	NM_028097	72098	chr4	3549041	3574768	-	2595	1	Tmem68
NM_183089	NM_183089	72107	chr15	55076101	55090478	-	1298	1	Dscc1
NM_028105	NM_028105	72113	chr12	88360782	88461726	+	2301	1	Adck1
NM_001141977	NM_001141977	72119	chr2	152847964	152895321	+	4345	1	Tpx2
NM_028120	NM_028120	72140	chr7	35397093	35438684	+	2546	1	Cep89
NM_027656	NM_027656	72147	chr2	181390886	181424388	-	2008	1	Zbtb46
NM_028136	NM_028136	72162	chr3	62468642	62506988	-	4948	1	Dhx36
NM_133928	NM_133928	72170	chr6	91464276	91473423	-	1240	1	Chchd4
NM_181590	NM_181590	72171	chr6	100571811	100671157	-	3248	1	Shq1
NM_028141	NM_028141	72180	chr2	127575533	127584677	-	2981	1	Zfp661
NR_040647	NR_040647	72225	chr4	129960374	129965138	+	2178	1	1700003M07Rik
NR_003953	NR_003953	72252	chr5	24645453	24648860	+	1446	1	1700022A21Rik
NM_001099917	NM_001099917	72273	chr10	81393064	81395079	+	569	1	Smim24
NM_001286545	NM_001286545	72278	chr9	72985504	73016341	+	2931	1	Ccpg1
NM_028182	NM_028182	72281	chr8	68276528	68347704	+	2756	1	Sh2d4a
NM_028183	NM_028183	72282	chr3	36475937	36482299	+	906	1	1810062G17Rik
NM_001163145	NM_001163145	72301	chr15	84379203	84447097	-	5910	1	1810041L15Rik
NM_133346	NM_133346	72323	chr2	30823098	30828300	-	2105	1	Asb6
NR_040609	NR_040609	72340	chr2	158070364	158091797	-	566	1	2010009K17Rik
NM_028209	NM_028209	72354	chr4	106661808	106678944	-	2557	1	Ttc4
NM_028228	NM_028228	72400	chr14	63860312	63919859	+	1342	1	Pinx1
NM_028235	NM_028235	72421	chr2	75935850	75938462	-	2610	1	Ttc30b
NM_001083810	NM_001083810	72446	chr2	101714285	101797707	-	4285	1	Prr5l
NM_133744	NM_133744	72454	chr9	108460518	108465945	+	3104	1	Ccdc71
NM_026047	NM_026047	72486	chr14	104477534	104522666	-	3448	1	Rnf219
NM_001081077	NM_001081077	72502	chr19	44108637	44135876	-	3565	1	Cwf19l1
NM_175639	NM_175639	72515	chr17	71616215	71659031	+	3430	1	Wdr43
NR_045053	NR_045053	72518	chr13	28460034	28885422	-	2494	1	2610307P16Rik
NM_145968	NM_145968	72536	chr17	7926000	7934897	+	3064	1	Tagap
NM_001163538	NM_001163538	72542	chr5	110259135	110269899	-	2071	1	Pgam5
NM_028276	NM_028276	72554	chrX	48256934	48282449	+	2414	1	Utp14a
NM_028288	NM_028288	72584	chrX	38531621	38576196	-	4972	1	Cul4b
NM_178625	NM_178625	72649	chr6	30481233	30509783	-	3463	1	Tmem209
NM_001033166	NM_001033166	72657	chr2	84669221	84670708	-	673	1	2700094K13Rik
NM_001160326	NM_001160326	72661	chr14	76532812	76556687	-	760	1	Serp2
NM_028315	NM_028315	72662	chr14	99076634	99099770	-	3699	1	Dis3
NM_001146024	NM_001146024	72667	chr7	6172513	6193104	+	4324	1	Zfp444
NM_024257	NM_024257	72748	chr4	62499054	62502200	-	1079	1	Hdhd3
NM_001290803	NM_001290803	72754	chr4	140514485	140665887	-	4492	1	Arhgef10l
NM_001080941	NM_001080941	72807	chr13	67389328	67399767	-	2026	1	Zfp429
NM_028370	NM_028370	72836	chr17	55652025	55712628	-	3480	1	Pot1b
NR_045434	NR_045434	72937	chrX	12134454	12160346	-	1356	1	2900008C10Rik
NM_028399	NM_028399	72949	chr1	127774164	127804837	+	3503	1	Ccnt2
NM_145221	NM_145221	72993	chr14	26918988	26970551	-	6937	1	Appl1
NM_028440	NM_028440	73112	chr10	18011260	18023252	-	805	1	Abracl
NM_028876	NM_028876	73130	chr5	108121647	108132591	-	3745	1	Tmed5
NM_175194	NM_175194	73132	chr10	62920633	62946494	+	3130	1	Slc25a16
NM_153197	NM_153197	73149	chr6	122952644	122969878	+	1296	1	Clec4a3
NM_001164627	NM_001164627	73167	chr15	84720052	84772207	+	1512	1	Arhgap8
NM_198100	NM_198100	73174	chr11	97136171	97149712	-	3324	1	Tbkbp1
NM_028460	NM_028460	73182	chr3	87749097	87768953	-	4474	1	Pear1
NM_175195	NM_175195	73218	chr10	80855275	80868708	+	2852	1	Sppl2b
NR_045909	NR_045909	73257	chr11	109845878	109848476	+	386	1	1700023C21Rik
NM_028484	NM_028484	73261	chr16	3905798	3908689	-	1092	1	1700037C18Rik
NR_015485	NR_015485	73272	chr14	76677568	76687108	+	863	1	1700108F19Rik
NM_001167750	NM_001167750	73288	chr6	3498393	3603531	+	5039	1	Vps50
NR_045624	NR_045624	73306	chr14	118365878	118398165	+	887	1	1700044C05Rik
NM_152801	NM_152801	73341	chrX	57231485	57338729	-	4545	1	Arhgef6
NM_028521	NM_028521	73373	chr2	69789737	69797168	+	2098	1	Phospho2
NM_028525	NM_028525	73382	chr14	64104323	64113751	+	1016	1	Prss52
NR_040525	NR_040525	73395	chr6	100527400	100533426	+	503	1	1700049E22Rik
NR_040726	NR_040726	73397	chr9	64038465	64041465	-	352	1	1700055C04Rik
NM_024261	NM_024261	73419	chr10	4432605	4455140	+	2283	1	Armt1
NR_040465	NR_040465	73426	chr1	39842428	39847330	-	526	1	1700066B17Rik
NM_028546	NM_028546	73467	chr1	57377620	57385422	+	3003	1	1700066M21Rik
NM_173441	NM_173441	73473	chr18	32067734	32104331	+	9607	1	Iws1
NM_001164370	NM_001164370	73490	chr12	57230425	57457241	+	1442	1	Mipol1
NM_028584	NM_028584	73608	chr8	109952909	109962205	-	2446	1	Marveld3
NM_023709	NM_023709	73647	chr8	124576111	124618731	+	2308	1	Capn9
NM_028593	NM_028593	73649	chr2	71118054	71142926	+	5202	1	Cybrd1
NM_001047604	NM_001047604	73668	chr2	66184327	66256617	-	4439	1	Ttc21b
NM_028607	NM_028607	73689	chr19	44139247	44146446	-	890	1	Bloc1s2
NR_040652	NR_040652	73696	chr4	34909789	34911481	-	948	1	Platr9
NM_028617	NM_028617	73711	chr8	71542930	71548026	+	1051	1	Mvb12a
NM_001170847	NM_001170847	73713	chr19	53677306	53867080	+	6576	1	Rbm20
NM_198001	NM_198001	73737	chr2	32379101	32381915	-	653	1	1110008P14Rik
NR_045186	NR_045186	73784	chr15	31039126	31043331	+	800	1	4930430F21Rik
NM_028654	NM_028654	73808	chr7	133587024	133602115	-	909	1	Tex36
NR_024067	NR_024067	73824	chr1	9942025	9944118	-	403	1	Snhg6
NR_015613	NR_015613	73937	chr4	135626655	135630198	+	2960	1	1700029M20Rik
NM_001163627	NM_001163627	73942	chr13	92449620	92484031	-	1375	1	Fam151b
NM_001276340	NM_001276340	74006	chr16	16312228	16359031	-	4055	1	Dnm1l
NM_028713	NM_028713	74013	chr1	55170160	55226782	-	3665	1	Rftn2
NM_001079814	NM_001079814	74022	chr16	5013902	5049910	-	3334	1	Glyr1
NM_028735	NM_028735	74052	chr9	119937606	119967793	+	4151	1	Ttc21a
NM_028748	NM_028748	74090	chr9	61953738	62026790	-	3490	1	Paqr5
NM_001164362	NM_001164362	74107	chr19	38055042	38074425	+	2749	1	Cep55
NM_028761	NM_028761	74108	chr16	13537964	13668170	-	2876	1	Parn
NM_023733	NM_023733	74114	chr5	8966048	8997146	-	2783	1	Crot
NM_028770	NM_028770	74127	chr15	101349571	101370125	-	1763	1	Krt80
NM_028774	NM_028774	74132	chr5	146209194	146221457	-	3345	1	Rnf6
NM_024262	NM_024262	74133	chr11	87077732	87086777	-	3215	1	Smg8
NM_028787	NM_028787	74150	chr1	125561016	125595684	+	2579	1	Slc35f5
NM_028790	NM_028790	74156	chr13	91741521	91786148	+	3032	1	Acot12
NM_144534	NM_144534	74166	chr8	72572103	72587284	+	2088	1	Tmem38a
NR_045457	NR_045457	74179	chr17	28905265	28906771	+	885	1	1700030A11Rik
NM_001253812	NM_001253812	74195	chr14	65530446	65593112	-	2874	1	Elp3
NM_028816	NM_028816	74204	chr7	126101719	126200408	-	4426	1	Xpo6
NM_028833	NM_028833	74239	chr5	140663505	140702378	-	4334	1	Iqce
NM_001038641	NM_001038641	74243	chr2	136899351	137069778	+	2830	1	Slx4ip
NM_001293672	NM_001293672	74245	chr3	146450467	146465848	+	2885	1	Ctbs
NM_178389	NM_178389	74246	chr4	135965165	135968178	+	1525	1	Gale
NM_028840	NM_028840	74252	chr3	19132144	19163065	-	2922	1	Armc1
NM_001146701	NM_001146701	74267	chr9	106499967	106502250	+	525	1	Iqcf1
NM_028850	NM_028850	74277	chr5	75005004	75044641	-	2542	1	Chic2
NM_019715	NM_019715	74287	chr6	72841114	72899979	-	3242	1	Kcmf1
NM_028878	NM_028878	74338	chr13	73681157	73700695	-	2425	1	Slc6a19
NM_021414	NM_021414	74340	chr6	29768443	29912310	+	5182	1	Ahcyl2
NM_023750	NM_023750	74352	chr7	29768552	29781419	+	5704	1	Zfp84
NM_028886	NM_028886	74354	chr6	34029448	34134034	+	3036	1	Lrguk
NR_029443	NR_029443	74396	chrX	75725458	75764699	-	3367	1	4933407K13Rik
NR_046060	NR_046060	74429	chr5	35361553	35367677	+	2056	1	4930478P22Rik
NM_028943	NM_028943	74442	chr3	131318986	131344923	-	5782	1	Sgms2
NM_028946	NM_028946	74446	chr3	135348037	135397827	+	2230	1	Slc9b1
NR_029424	NR_029424	74453	chr18	74283100	74359984	+	2099	1	Cfap53
NM_001029912	NM_001029912	74464	chr4	116877402	116989105	+	5381	1	Zswim5
NM_028976	NM_028976	74498	chr9	119925673	119937558	-	3472	1	Gorasp1
NM_178390	NM_178390	74504	chr5	33600353	33629635	-	1995	1	Fam53a
NM_028977	NM_028977	74511	chr5	21543527	21575902	+	2182	1	Lrrc17
NM_028995	NM_028995	74552	chr4	135448901	135494504	-	5011	1	Nipal3
NM_029002	NM_029002	74561	chr8	23153271	23158948	+	2231	1	Nkx6-3
NM_029005	NM_029005	74568	chr8	111311798	111338205	-	1993	1	Mlkl
NM_133906	NM_133906	74570	chr5	138085084	138107822	+	8253	1	Zkscan1
NM_001278671	NM_001278671	74589	chr6	88547722	88627448	-	2034	1	Kbtbd12
NM_029018	NM_029018	74603	chr16	44943678	44981380	+	1490	1	Cd200r3
NM_029021	NM_029021	74614	chr2	165395450	165400394	-	1951	1	Ocstamp
NR_040734	NR_040734	74633	chr9	79793641	79803235	+	1517	1	4930429F24Rik
NM_001025373	NM_001025373	74670	chr17	21962559	21994366	+	2728	1	Zfp943
NM_172470	NM_172470	74682	chr12	8974001	9028847	+	4362	1	Wdr35
NM_029068	NM_029068	74718	chr3	10417817	10440130	-	2650	1	Snx16
NM_029075	NM_029075	74732	chr10	12939983	12964259	-	2391	1	Stx11
NM_029078	NM_029078	74737	chr7	92643712	92669912	-	5786	1	Pcf11
NM_053089	NM_053089	74838	chr3	51416016	51475985	+	6068	1	Naa15
NR_040505	NR_040505	74846	chr2	156714539	156720909	-	991	1	4930405A21Rik
NM_001272040	NM_001272040	74854	chr2	35375562	35397174	-	1280	1	4930402F06Rik
NM_029107	NM_029107	74855	chr12	4713805	4738383	-	2823	1	Fam228a
NM_175675	NM_175675	74919	chr5	30647939	30659729	+	3074	1	Slc35f6
NR_033598	NR_033598	74941	chrX	156539483	156540117	+	634	1	4930503H13Rik
NR_045712	NR_045712	74967	chr14	90126891	90269760	+	1470	1	4930474H20Rik
NR_040632	NR_040632	75069	chr2	16918678	17013726	-	481	1	4930515L03Rik
NR_015494	NR_015494	75084	chr18	57546014	57552397	-	2803	1	4930511M06Rik
NR_045761	NR_045761	75088	chr14	115396551	115409552	-	557	1	4930505G20Rik
NM_001162909	NM_001162909	75202	chr17	17830975	17839071	+	1091	1	Spaca6
NM_029210	NM_029210	75209	chr13	95959443	96132577	-	4237	1	Sv2c
NR_040633	NR_040633	75279	chr2	57181831	57188257	+	1529	1	4930555B11Rik
NR_045358	NR_045358	75301	chr10	97035768	97061059	+	1010	1	4930556N09Rik
NR_037999	NR_037999	75323	chr1	57359222	57377544	-	2048	1	4930558J18Rik
NR_045714	NR_045714	75349	chr14	61492688	61500382	+	674	1	4930556J02Rik
NR_040479	NR_040479	75381	chr1	95701184	95716518	-	757	1	4930598F16Rik
NM_029278	NM_029278	75416	chr5	34638536	34660148	-	2682	1	Nop14
NM_029294	NM_029294	75456	chr12	34984761	34986436	+	1673	1	Prps1l1
NM_001172091	NM_001172091	75462	chr17	47412734	47414711	-	1336	1	1700001C19Rik
NR_040512	NR_040512	75501	chr16	66657118	66664626	+	373	1	1700010K23Rik
NM_029314	NM_029314	75504	chr3	108537584	108544697	+	585	1	1700013F07Rik
NM_029324	NM_029324	75524	chr4	63607091	63622429	-	664	1	1700018C11Rik
NM_029330	NM_029330	75540	chr3	155084919	155093378	-	3486	1	Fpgt
NR_045378	NR_045378	75569	chr5	112206763	112210002	+	555	1	1700028D13Rik
NM_029357	NM_029357	75599	chr18	38196694	38209762	-	3897	1	Pcdh1
NM_030690	NM_030690	75646	chr15	10568978	10713540	-	4880	1	Rai14
NM_199056	NM_199056	75678	chr13	49421223	49463060	+	2919	1	Ippk
NM_029385	NM_029385	75686	chr9	105129338	105131805	-	1601	1	Nudt16
NM_001025586	NM_001025586	75692	chr8	70131327	70133751	+	1186	1	Nr2c2ap
NM_001290679	NM_001290679	75712	chr1	21218575	21230167	+	1344	1	Tmem14a
NR_040522	NR_040522	75722	chr16	42796388	42875762	-	713	1	4932412D23Rik
NM_001081395	NM_001081395	75723	chr9	14541967	14615000	-	8935	1	Amotl1
NM_029404	NM_029404	75725	chr6	11925881	12012096	+	7417	1	Phf14
NM_198004	NM_198004	75731	chr13	58157649	58164693	+	1504	1	Idnk
NM_024267	NM_024267	75751	chr14	55625629	55635678	-	3579	1	Ipo4
NM_001289506	NM_001289506	75766	chr15	39745930	39760938	+	1990	1	Dcstamp
NM_029430	NM_029430	75777	chr15	10503947	10558668	-	1918	1	Ttc23l
NR_102286	NR_102286	75793	chr7	121587386	121589836	-	594	1	4933432K03Rik
NR_045981	NR_045981	75814	chr5	97392417	97588126	+	2987	1	4930467D21Rik
NR_001585	NR_001585	75858	chr5	15680710	15714596	+	1078	1	Speer4cos
NM_029466	NM_029466	75869	chr2	15055362	15079191	+	3586	1	Arl5b
NM_133761	NM_133761	75901	chr14	30479565	30527056	+	5604	1	Dcp1a
NM_177038	NM_177038	75964	chr18	20817224	20896078	-	5147	1	Trappc8
NM_001009947	NM_001009947	75974	chrX	35888832	36076562	+	6610	1	Dock11
NM_172672	NM_172672	76051	chr2	120403896	120460852	+	4778	1	Ganc
NM_028785	NM_028785	76088	chr19	24999529	25202432	+	7760	1	Dock8
NM_001099624	NM_001099624	76089	chr3	79062511	79145875	-	6535	1	Rapgef2
NM_153820	NM_153820	76117	chr2	43748824	44387623	+	2634	1	Arhgap15
NM_152822	NM_152822	76130	chrX	95935313	95956974	-	2598	1	Las1l
NM_029529	NM_029529	76157	chr10	19847917	19851459	-	2625	1	Slc35d3
NM_198006	NM_198006	76178	chr1	37417085	37430103	-	3857	1	Coa5
NM_175235	NM_175235	76183	chr9	59578337	59607292	+	2751	1	Celf6
NM_147218	NM_147218	76184	chr11	110176821	110251776	-	5198	1	Abca6
NR_029460	NR_029460	76220	chr2	29245116	29252993	-	4290	1	6530402F18Rik
NM_029569	NM_029569	76294	chr8	54550331	54587836	+	1570	1	Asb5
NM_029578	NM_029578	76355	chr14	118111911	118132765	-	2251	1	Tgds
NM_001256100	NM_001256100	76366	chr5	146951573	146963797	-	5092	1	Mtif3
NM_001110240	NM_001110240	76376	chr4	86983126	87227963	-	10490	1	Slc24a2
NM_029619	NM_029619	76467	chr2	19371636	19394971	+	1184	1	Msrb2
NM_029632	NM_029632	76497	chr17	36948355	36951792	-	1674	1	Ppp1r11
NM_029639	NM_029639	76509	chr9	50494525	50505639	+	1840	1	Plet1
NM_133939	NM_133939	76522	chr6	18848635	18854052	+	744	1	Lsm8
NM_029649	NM_029649	76547	chr11	102152547	102156407	-	1570	1	Tmem101
NM_023831	NM_023831	76568	chr9	44773009	44792714	+	3323	1	Ift46
NM_001289554	NM_001289554	76571	chr5	135747220	135778301	-	1634	1	Styxl1
NM_028275	NM_028275	76633	chr14	22019712	23056088	+	902	1	1700112E06Rik
NM_029706	NM_029706	76703	chr3	20249484	20275729	-	1481	1	Cpb1
NM_029730	NM_029730	76763	chrX	164936171	164980375	-	4076	1	Mospd2
NM_029734	NM_029734	76773	chr15	58141436	58158654	+	1316	1	Wdyhv1
NM_001282120	NM_001282120	76784	chr11	29526397	29545447	+	3070	1	Mtif2
NM_029751	NM_029751	76808	chr8	70894722	70897443	-	1284	1	Rpl18a
NR_040743	NR_040743	76814	chr9	64080761	64088045	+	313	1	Scarletltr
NM_029758	NM_029758	76820	chr12	12262139	12376361	+	4833	1	Fam49a
NM_029760	NM_029760	76826	chr12	52097746	52310959	+	1180	1	Nubpl
NM_001165997	NM_001165997	76857	chr2	23510054	23572104	-	2844	1	Spopl
NM_029777	NM_029777	76867	chr1	82316579	82445367	+	3501	1	Rhbdd1
NM_029784	NM_029784	76886	chr9	70089310	70141557	-	2872	1	Fam81a
NM_029789	NM_029789	76893	chr3	95315252	95323568	+	2004	1	Cers2
NR_015522	NR_015522	76937	chr13	3478303	3492398	+	580	1	2810429I04Rik
NM_175249	NM_175249	76943	chr5	36204021	36206567	+	2544	1	Psapl1
NM_029815	NM_029815	76960	chr2	170346991	170427845	-	3075	1	Bcas1
NM_148929	NM_148929	77031	chr2	167421710	167477000	+	4504	1	Slc9a8
NM_029841	NM_029841	77034	chr4	147940895	147947314	+	2726	1	2510039O18Rik
NM_178633	NM_178633	77113	chr8	64739675	64849924	-	3302	1	Klhl2
NM_029870	NM_029870	77128	chr17	26715650	26776626	+	7442	1	Crebrf
NM_001252626	NM_001252626	77219	chr12	84285296	84315832	+	3220	1	Ptgr2
NM_001045513	NM_001045513	77300	chr1	60483185	60566765	-	9102	1	Raph1
NR_045412	NR_045412	77382	chr5	64477008	64482465	+	735	1	C030018K13Rik
NR_040435	NR_040435	77490	chr4	134243763	134245873	+	998	1	E130218I03Rik
NM_001177397	NM_001177397	77531	chr10	90575727	90972984	+	7224	1	Anks1b
NM_001033181	NM_001033181	77532	chr9	13242790	13245741	-	2949	1	Jrkl
NM_175259	NM_175259	77552	chr1	135371456	135375063	-	1183	1	Shisa4
NM_001001980	NM_001001980	77569	chr5	66745840	67057159	+	6114	1	Limch1
NM_029933	NM_029933	77578	chr3	97203662	97227364	-	6090	1	Bcl9
NM_029937	NM_029937	77595	chr3	90104132	90212017	+	5640	1	Nup210l
NM_133776	NM_133776	77596	chr17	43270347	43324406	+	3486	1	Adgrf1
NM_029942	NM_029942	77619	chr18	41875696	41951194	-	715	1	Prelid2
NM_029949	NM_029949	77634	chr4	83417744	83453340	+	1374	1	Snapc3
NM_198297	NM_198297	77647	chr16	48734690	48771956	-	676	1	Trat1
NR_029464	NR_029464	77675	chr12	111941991	111944482	-	1726	1	5033406O09Rik
NM_029964	NM_029964	77727	chr11	117797660	117807308	+	1070	1	6030468B19Rik
NM_175265	NM_175265	77744	chr14	99046377	99074107	+	2279	1	Bora
NM_029975	NM_029975	77777	chr10	7444873	7473477	-	1811	1	Ulbp1
NM_029992	NM_029992	77832	chr5	114707779	114722327	+	2848	1	Tchp
NR_036598	NR_036598	77878	chr12	110994398	111013872	+	1090	1	6030440G07Rik
NR_028376	NR_028376	77940	chr2	18025189	18037741	-	3223	1	A930004D18Rik
NR_045454	NR_045454	77983	chrX	134684562	134686462	-	976	1	B230119M05Rik
NM_030024	NM_030024	78004	chr6	54327012	54330200	+	1377	1	Prr15
NR_045462	NR_045462	78043	chr17	4119446	4122102	-	728	1	4930548J01Rik
NR_040753	NR_040753	78060	chr9	120924455	120930802	-	580	1	4930593C16Rik
NR_002849	NR_002849	78103	chr19	31213543	31216396	-	2853	1	8430431K14Rik
NR_110478	NR_110478	78106	chr5	45926822	45932409	-	578	1	4930405L22Rik
NR_046187	NR_046187	78136	chr13	101391871	101397580	-	402	1	4922502H24Rik
NR_040665	NR_040665	78180	chr4	53246196	53251120	+	449	1	4930522O17Rik
NM_030087	NM_030087	78330	chr17	31520115	31531325	+	1573	1	Ndufv3
NM_001162925	NM_001162925	78373	chr3	96705892	96708560	-	1326	1	Nudt17
NM_080638	NM_080638	78388	chr7	126986860	127014594	-	2793	1	Mvp
NR_015489	NR_015489	78403	chr11	117611247	117613417	+	1342	1	2900041M22Rik
NM_030104	NM_030104	78469	chr17	86917348	86922367	+	748	1	Tmem247
NR_040588	NR_040588	78491	chr3	102720231	102735417	-	586	1	Tspan2os
NR_040666	NR_040666	78508	chr4	45234723	45243990	-	412	1	Frmpd1os
NM_030127	NM_030127	78558	chr5	35652026	35679780	-	2734	1	Htra3
NM_030132	NM_030132	78581	chr15	51877441	51884622	+	2912	1	Utp23
NM_030133	NM_030133	78586	chr17	85984665	86145175	-	3508	1	Srbd1
NM_020610	NM_020610	78593	chr7	109758056	109781545	-	3904	1	Nrip3
NM_030147	NM_030147	78656	chr18	34598615	34624863	-	4706	1	Brd8
NM_178113	NM_178113	78658	chr9	27030175	27095315	+	5465	1	Ncapd3
NM_001162506	NM_001162506	78733	chr15	99074973	99083409	+	2225	1	Troap
NM_175279	NM_175279	78748	chr7	112953962	112957458	+	3494	1	Rassf10
NM_030168	NM_030168	78757	chr15	6708381	6800400	+	9273	1	Rictor
NM_001081253	NM_001081253	78803	chr15	36150060	36164884	-	4028	1	Fbxo43
NM_198101	NM_198101	78816	chr8	69808687	69821870	+	3902	1	Gmip
NM_030197	NM_030197	78832	chr19	60524696	60581023	-	5779	1	Cacul1
NM_030207	NM_030207	78887	chr11	3131850	3193463	-	3990	1	Sfi1
NM_030208	NM_030208	78890	chr5	35556209	35575070	-	3771	1	Trmt44
NM_024283	NM_024283	78896	chr1	43730602	43742564	+	882	1	1500015O10Rik
NM_030215	NM_030215	78903	chr13	32802030	32822610	+	2633	1	Wrnip1
NM_001081068	NM_001081068	78913	chr16	87376651	87432606	-	7705	1	Ltn1
NM_030221	NM_030221	78914	chr7	143795591	143822852	-	2622	1	Nadsyn1
NM_030226	NM_030226	78921	chr7	127382260	127387166	-	3873	1	9130019O22Rik
NM_144560	NM_144560	78926	chr11	5060375	5065327	-	2835	1	Gas2l1
NM_027141	NM_027141	79043	chr17	24887481	24892147	+	1620	1	Spsb3
NM_030237	NM_030237	79401	chr13	92574632	92576232	-	1598	1	Spz1
NM_030248	NM_030248	80280	chr11	96907425	96916514	-	2253	1	Cdk5rap3
NM_030252	NM_030252	80284	chr4	127243784	127247809	+	1018	1	Smim12
NM_030257	NM_030257	80289	chr13	81657806	81671890	+	3121	1	Lysmd3
NM_030259	NM_030259	80291	chr5	124463265	124478235	-	1254	1	Rilpl2
NM_019742	NM_019742	80385	chr9	107563255	107566108	+	1656	1	Tusc2
NM_030560	NM_030560	80744	chr2	77895653	77946356	-	3429	1	Cwc22
NM_030565	NM_030565	80752	chr5	138755081	138810063	+	2989	1	Fam20c
NM_019979	NM_019979	80795	chr14	29968380	29975074	+	1011	1	Selk
NM_030702	NM_030702	80886	chr11	69673110	69681970	-	2429	1	Senp3
NM_030711	NM_030711	80898	chr13	74639872	74691875	+	3993	1	Erap1
NM_001276358	NM_001276358	80906	chr19	45792346	45812291	-	1998	1	Kcnip2
NM_030728	NM_030728	80982	chr7	83932857	84086505	-	7083	1	Cemip
NM_030731	NM_030731	81003	chr13	104179098	104202048	+	4246	1	Trim23
NM_178637	NM_178637	81601	chr19	5603014	5610094	-	1995	1	Kat5
NM_030886	NM_030886	81702	chr5	90227166	90366185	-	10030	1	Ankrd17
NM_031177	NM_031177	81896	chr6	115853528	115926699	+	4036	1	Ift122
NM_178638	NM_178638	81907	chr9	103482936	103761837	-	3684	1	Tmem108
NM_031183	NM_031183	83395	chr11	97013569	97024738	+	3371	1	Sp6
NM_031249	NM_031249	83410	chr19	31082841	31086592	+	3749	1	Cstf2t
NM_001114385	NM_001114385	83453	chrX	143285674	143394262	-	4046	1	Chrdl1
NR_028053	NR_028053	83485	chr7	80261215	80265378	+	1716	1	Ngrn
NM_031395	NM_031395	83672	chr17	6673610	6738044	+	2291	1	Sytl3
NM_031405	NM_031405	83701	chr5	137295704	137307674	-	3002	1	Srrt
NM_031403	NM_031403	83703	chr9	99575799	99584343	+	2093	1	Dbr1
NM_031843	NM_031843	83768	chr2	25352290	25356332	-	1640	1	Dpp7
NM_031863	NM_031863	83815	chr17	40923055	40934551	-	1431	1	Cenpq
NM_031999	NM_031999	83924	chr13	13357620	13393624	-	2972	1	Gpr137b
NM_023277	NM_023277	83964	chr9	27097384	27155421	-	1959	1	Jam3
NM_032003	NM_032003	83965	chr17	44078846	44086561	+	2529	1	Enpp5
NM_032008	NM_032008	83997	chr14	26413168	26534624	-	5367	1	Slmap
NM_032397	NM_032397	84036	chr8	70842049	70857008	-	4030	1	Kcnn1
NM_001163642	NM_001163642	84505	chr3	95323525	95357202	-	4595	1	Setdb1
NR_002142	NR_002142	85029	chr14	50807447	50807771	-	324	1	Rpph1
NM_134102	NM_134102	85031	chr16	38396117	38433145	-	1961	1	Pla1a
NM_001286384	NM_001286384	85305	chr8	111993439	112011354	-	2263	1	Kars
NM_139141	NM_139141	93681	chr13	21513221	21531114	-	8792	1	Zkscan8
NM_033322	NM_033322	93730	chr9	123697593	123717557	-	3409	1	Lztfl1
NM_053116	NM_053116	93735	chr6	22288227	22298522	+	1660	1	Wnt16
NM_053117	NM_053117	93737	chr18	80046895	80119640	+	3138	1	Pard6g
NM_001289733	NM_001289733	93837	chrX	113297510	113835091	+	5692	1	Dach2
NM_053157	NM_053157	94043	chr4	98355370	98383265	-	977	1	Tm2d1
NM_025606	NM_025606	94063	chr19	11770415	11774946	+	1118	1	Mrpl16
NM_030684	NM_030684	94094	chr7	104244457	104262236	+	2570	1	Trim34a
NM_053172	NM_053172	94111	chr5	104325329	104338611	+	1677	1	Mepe
NM_033609	NM_033609	94112	chr16	17651208	17722947	-	3393	1	Med15
NM_001291017	NM_001291017	94184	chr16	13833573	13903145	-	3795	1	Pdxdc1
NM_053182	NM_053182	94212	chr3	9687482	9833679	-	8184	1	Pag1
NM_001199272	NM_001199272	94221	chr10	52337024	52382124	-	4306	1	Gopc
NM_053008	NM_053008	94222	chr10	19356539	19358604	+	2063	1	Olig3
NM_178639	NM_178639	94282	chr6	85213051	85333422	-	3638	1	Sfxn5
NM_145079	NM_145079	94284	chr1	88134809	88220002	+	3294	1	Ugt1a6a
NM_133787	NM_133787	97112	chr3	69722055	69749046	+	1720	1	Nmd3
NM_008252	NM_008252	97165	chr8	57511843	57515999	+	2685	1	Hmgb2
NM_001033191	NM_001033191	97243	chr5	97382209	97392330	-	3360	1	Naa11
NR_015529	NR_015529	97423	chr7	143032621	143053686	-	2215	1	R74862
NM_133794	NM_133794	97541	chr9	108508005	108515941	+	2475	1	Qars
NM_133798	NM_133798	97827	chr12	80463095	80498135	+	3312	1	Exd2
NM_133835	NM_133835	98766	chr2	25996958	26021760	-	3438	1	Ubac1
NM_153126	NM_153126	98956	chr2	103721259	103761250	-	3825	1	Nat10
NM_001195390	NM_001195390	99311	chr2	153616930	153632781	-	3276	1	Commd7
NM_026992	NM_026992	99349	chr2	105966708	106003549	-	1191	1	Dnajc24
NM_153806	NM_153806	99480	chr3	122274414	122285271	+	2394	1	Dnttip2
NM_025444	NM_025444	99730	chr3	108571699	108582068	+	1283	1	Taf13
NM_178936	NM_178936	99887	chr3	121202010	121263316	-	6212	1	Tmem56
NM_178891	NM_178891	99890	chr3	110248525	110250999	-	2472	1	Prmt6
NM_001045514	NM_001045514	100182	chr4	63367123	63403445	-	5456	1	Akna
NM_133892	NM_133892	100470	chr4	118961967	118968910	+	1949	1	Lao1
NR_030673	NR_030673	100662	chr5	104525735	104554211	+	3805	1	D930016D06Rik
NM_194336	NM_194336	100702	chr5	105270702	105293699	-	4303	1	Gbp6
NR_102275	NR_102275	100740	chr5	31569592	31571397	-	1170	1	AI839979
NM_133918	NM_133918	100952	chr5	30913786	30921273	+	3454	1	Emilin1
NM_133927	NM_133927	101142	chr6	128409444	128424910	-	2285	1	Itfg2
NM_175312	NM_175312	101148	chr6	13625675	13677966	-	4134	1	B630005N14Rik
NM_133931	NM_133931	101185	chr6	25743735	25809226	-	3133	1	Pot1a
NM_198102	NM_198102	101214	chr6	49243921	49264052	-	1818	1	Tra2a
NM_001252530	NM_001252530	101488	chr7	99657804	99706842	-	4619	1	Slco2b1
NM_053194	NM_053194	101489	chr7	140857397	140863731	+	2955	1	Ric8
NM_028308	NM_028308	101513	chr7	142008553	142061034	-	1449	1	Mob2
NM_001033205	NM_001033205	101544	chr7	24583838	24587641	-	2735	1	Zfp575
NM_001159672	NM_001159672	101592	chr7	82648614	82777852	+	3586	1	Eftud1
NM_153419	NM_153419	101612	chr7	45825223	45830789	-	1893	1	Grwd1
NM_001033206	NM_001033206	101631	chr7	139248482	139267253	+	2330	1	Pwwp2b
NM_133952	NM_133952	101869	chr7	80325292	80340219	-	3241	1	Unc45a
NM_001007571	NM_001007571	101966	chr8	84246235	84249761	-	656	1	D8Ertd738e
NM_133954	NM_133954	101985	chr8	95332284	95347513	+	1755	1	Usb1
NM_133973	NM_133973	102339	chr8	110847024	110882234	+	2733	1	Cog4
NM_133981	NM_133981	102580	chr9	50775225	50843639	+	2761	1	Alg9
NM_178907	NM_178907	102626	chr9	107254927	107289877	-	2803	1	Mapkapk3
NR_015505	NR_015505	103012	chrX	50563120	50635321	-	5795	1	Firre
NM_001024911	NM_001024911	103080	chr10	59164112	59221847	-	2528	1	2019-09-10
NR_104123	NR_104123	103214	chr10	118502035	118556525	-	1116	1	Tmevpg1
NM_134013	NM_134013	103554	chr11	30771775	30880361	+	6393	1	Psme4
NM_134025	NM_134025	103737	chr11	83294645	83298977	-	2720	1	Pex12
NM_001040686	NM_001040686	103836	chr11	58307069	58314613	+	1873	1	Zfp692
NM_213729	NM_213729	103844	chr11	70688361	70700155	-	1209	1	Inca1
NM_001038619	NM_001038619	103967	chr1	161987302	162478030	-	7496	1	Dnm3
NM_174988	NM_174988	104010	chr2	165111507	165234737	-	3572	1	Cdh22
NM_177340	NM_177340	104027	chr18	60593990	60624305	-	5007	1	Synpo
NM_001159536	NM_001159536	104111	chr12	4133397	4213524	+	4644	1	Adcy3
NM_138595	NM_138595	104174	chr19	30098441	30175441	-	3758	1	Gldc
NM_144546	NM_144546	104349	chr17	55864892	55878953	-	2035	1	Zfp119a
NR_002898	NR_002898	104367	chr2	32963301	32963418	+	117	1	Snora65
NM_025936	NM_025936	104458	chr11	35808381	35834528	-	2114	1	Rars
NM_212484	NM_212484	104625	chr11	49671497	49712722	-	5712	1	Cnot6
NM_134054	NM_134054	104725	chr12	54645374	54656572	-	1359	1	Sptssa
NM_178911	NM_178911	104759	chr12	112760655	112768986	+	1965	1	Pld4
NM_028354	NM_028354	104884	chr12	99884515	99955216	+	2037	1	Tdp1
NR_045086	NR_045086	105364	chr13	93706100	93719175	-	947	1	AW495222
NM_134071	NM_134071	105377	chr13	77043088	77135468	-	3720	1	Slf1
NM_001177633	NM_001177633	105428	chr14	20348162	20368564	+	1793	1	Fam149b
NM_001285933	NM_001285933	105440	chr14	67716098	67742310	+	3420	1	Kctd9
NM_001033215	NM_001033215	105590	chr14	79212355	79247367	-	2746	1	Zfp957
NM_145981	NM_145981	105653	chr14	70457517	70468824	+	2782	1	Phyhip
NM_134092	NM_134092	105837	chr15	55557408	55626423	+	3120	1	Mtbp
NM_153505	NM_153505	105855	chr15	103453825	103498800	+	4684	1	Nckap1l
NM_001014976	NM_001014976	105988	chr15	102296293	102324356	+	6597	1	Espl1
NM_145930	NM_145930	106064	chr15	3982035	3995752	-	5076	1	AW549877
NM_178647	NM_178647	106143	chr16	64852085	64859491	+	4315	1	Cggbp1
NM_001039521	NM_001039521	106298	chr16	13780699	13814841	+	3578	1	Rrn3
NM_175349	NM_175349	106557	chr17	5417323	5418767	-	1442	1	Ldhal6b
NM_026494	NM_026494	106564	chr4	119418533	119422420	-	1435	1	Ppcs
NM_207217	NM_207217	106581	chr17	26212692	26244242	-	2737	1	Fam234a
NM_001163766	NM_001163766	106618	chr17	25844734	25861515	-	6025	1	Wdr90
NM_134137	NM_134137	107045	chr18	42202349	42262071	-	3772	1	Lars
NM_199447	NM_199447	107094	chr19	41862851	41896153	-	4284	1	Rrp12
NM_001160356	NM_001160356	107197	chr19	8880014	8880933	-	827	1	Uqcc3
NM_134149	NM_134149	107242	chr19	5425144	5427316	+	1527	1	AI837181
NM_133360	NM_133360	107476	chr11	84195438	84401651	+	8976	1	Acaca
NM_025965	NM_025965	107513	chr13	37971401	37994190	-	9296	1	Ssr1
NM_024191	NM_024191	107566	chr8	94666600	94674457	+	2087	1	Arl2bp
NM_054049	NM_054049	107587	chr15	35296112	35303305	+	1704	1	Osr2
NM_001199212	NM_001199212	107626	chrX	170672644	170678054	+	1181	1	Asmt
NM_026154	NM_026154	107732	chr11	97041586	97049213	+	1675	1	Mrpl10
NM_172438	NM_172438	107829	chr11	4895343	4928865	+	2213	1	Thoc5
NM_130860	NM_130860	107951	chr2	32705782	32712784	-	3380	1	Cdk9
NM_144541	NM_144541	107976	chr5	31698050	32084739	+	1285	1	Bre
NM_028119	NM_028119	107986	chr2	91211582	91237066	-	1903	1	Ddb2
NM_001081363	NM_001081363	108000	chr1	189640614	189688086	-	11102	1	Cenpf
NM_133196	NM_133196	108062	chrX	134059176	134086822	+	4510	1	Cstf2
NM_144731	NM_144731	108150	chr8	57523825	57653055	-	4326	1	Galnt7
NM_138607	NM_138607	108160	chrX	74313033	74320149	+	1368	1	Fam50a
NR_028276	NR_028276	108637	chr10	46244749	46244770	+	21	1	Snord14c
NM_001170431	NM_001170431	108652	chr13	38932140	38960875	-	2074	1	Slc35b3
NM_029495	NM_029495	108670	chr14	77904239	78002656	+	1855	1	Epsti1
NM_023731	NM_023731	108673	chr19	10941481	10949266	-	2997	1	Ccdc86
NM_029878	NM_029878	108903	chr11	121451949	121617170	+	3871	1	Tbcd
NM_134141	NM_134141	109006	chr8	94819818	94838340	-	4316	1	Ciapin1
NM_144873	NM_144873	109113	chr19	30030513	30093724	+	3520	1	Uhrf2
NM_024240	NM_024240	109145	chr8	23226610	23237668	-	1354	1	Gins4
NR_045820	NR_045820	109202	chr5	122989354	122998341	+	1889	1	A930024E05Rik
NM_144526	NM_144526	109212	chr11	72042502	72047370	+	1458	1	Fam64a
NR_077224	NR_077224	109215	chr8	108553252	108584677	-	892	1	Lncbate1
NM_029924	NM_029924	109241	chr2	48949508	49317069	+	7036	1	Mbd5
NM_001145875	NM_001145875	109254	chr13	41763148	41847616	-	2510	1	Adtrp
NM_001081013	NM_001081013	109263	chr4	121145373	121188534	-	6577	1	Rlf
NM_001163263	NM_001163263	109331	chr4	49632060	49656886	+	4290	1	Rnf20
NM_177231	NM_177231	109689	chr7	99535486	99606771	+	7094	1	Arrb1
NM_028352	NM_028352	109785	chr9	86552476	86571842	-	4567	1	Pgm3
NM_024439	NM_024439	109815	chr7	66079649	66089405	+	1183	1	Vimp
NM_001172104	NM_001172104	109929	chr12	76348900	76369464	-	1676	1	Zbtb25
NM_145588	NM_145588	110033	chr7	127027731	127042420	-	2048	1	Kif22
NM_027288	NM_027288	110173	chr3	135485611	135571403	+	3655	1	Manba
NM_138650	NM_138650	110197	chr16	22466569	22657231	-	5478	1	Dgkg
NM_001081412	NM_001081412	110279	chr10	75060896	75184923	+	6512	1	Bcr
NM_199011	NM_199011	110524	chr5	108647044	108660769	-	4520	1	Dgkq
NM_144547	NM_144547	110542	chr15	102445367	102454639	+	1934	1	Amhr2
NM_001127338	NM_001127338	110695	chr18	56525736	56572939	-	3083	1	Aldh7a1
NM_001083906	NM_001083906	110784	chr8	76902508	77243639	+	4076	1	Nr3c2
NM_139145	NM_139145	110948	chr16	94129306	94287856	-	4821	1	Hlcs
NM_052835	NM_052835	110954	chrX	74270816	74273135	+	786	1	Rpl10
NM_001166476	NM_001166476	111241	chr17	27556653	27563671	+	1592	1	Hmga1-rs1
NM_028133	NM_028133	112407	chr12	54178981	54203874	-	2669	1	Egln3
NM_053245	NM_053245	114230	chr11	72028722	72037509	-	1562	1	Aipl1
NM_053256	NM_053256	114640	chr7	45180995	45181838	+	564	1	Pth2
NM_053261	NM_053261	114663	chr18	67289223	67318841	+	1376	1	Impa2
NM_138721	NM_138721	116748	chr4	126096653	126098584	+	909	1	Lsm10
NM_001291146	NM_001291146	116891	chr11	71007440	71019841	-	3950	1	Derl2
NM_054093	NM_054093	117146	chr5	114380607	114421166	+	5161	1	Ube3b
NM_001177847	NM_001177847	117149	chr9	35184391	35199905	-	4668	1	Tirap
NM_054098	NM_054098	117167	chr5	7960472	7982213	+	3133	1	Steap4
NM_054102	NM_054102	117198	chr1	151344498	151364445	+	3496	1	Ivns1abp
NM_080467	NM_080467	140494	chr6	38048483	38124586	-	3262	1	Atp6v0a4
NM_021402	NM_021402	140499	chr4	155943813	155959604	+	3510	1	Ube2j2
NM_019587	NM_019587	140571	chrX	73757103	73772510	+	5985	1	Plxnb3
NM_153055	NM_153055	140740	chr10	42761496	42832514	+	6009	1	Sec63
NM_080728	NM_080728	140781	chr14	54970688	54994549	-	6011	1	Myh7
NM_001287123	NM_001287123	140795	chr3	59114623	59131328	-	1990	1	P2ry14
NM_181045	NM_181045	140904	chr5	130369458	130840645	+	2260	1	Caln1
NM_080855	NM_080855	142682	chr8	121598703	121651933	-	6461	1	Zcchc14
NM_001170748	NM_001170748	142687	chr14	26894604	26915257	+	2003	1	Asb14
NM_130796	NM_130796	170625	chr13	113592179	113618564	-	4443	1	Snx18
NM_001170985	NM_001170985	170643	chr3	87078592	87174747	-	7269	1	Kirrel
NR_002445	NR_002445	170658	chr4	123712710	123718161	+	490	2	BC002163
NM_019432	NM_019432	170706	chr1	120067377	120073780	-	1013	1	Tmem37
NM_130890	NM_130890	170725	chr1	182565007	182632352	+	2388	1	Capn8
NM_130892	NM_130892	170728	chr10	43901807	43947862	+	2970	1	Rtn4ip1
NM_133167	NM_133167	170736	chr15	84232043	84315609	+	3690	1	Parvb
NM_133211	NM_133211	170743	chrX	167304926	167330571	-	3789	1	Tlr7
NM_133228	NM_133228	170763	chr13	67515782	67526231	-	2703	1	Zfp87
NM_178364	NM_178364	170936	chr13	65278854	65297795	+	2859	1	Zfp369
NM_134160	NM_134160	171166	chr3	146121791	146140646	+	1698	1	Mcoln3
NM_001286422	NM_001286422	171167	chr8	31187331	31261924	+	3721	1	Fut10
NM_134250	NM_134250	171285	chr11	46454931	46481254	+	2715	1	Havcr2
NM_134256	NM_134256	171405	chr19	7864389	7966027	-	2138	1	Slc22a27
NM_134437	NM_134437	171463	chr14	27039001	27107286	+	8205	1	Il17rd
NM_148948	NM_148948	192119	chr12	104687742	104751952	-	9822	1	Dicer1
NM_138653	NM_138653	192120	chr4	62480067	62497298	+	1734	1	Bspry
NM_138659	NM_138659	192159	chr11	75486777	75509447	+	7437	1	Prpf8
NM_138949	NM_138949	192651	chr11	62778387	62789417	-	2998	1	Zfp286
NM_138952	NM_138952	192656	chr4	16123375	16163498	-	1888	1	Ripk2
NM_001145013	NM_001145013	192658	chr7	5109787	5116911	-	1440	1	Rfpl4
NM_177565	NM_177565	193043	chr11	70764447	70772928	+	1819	1	Zfp3
NM_148673	NM_148673	193116	chr11	43433731	43447981	+	3713	1	Slu7
NM_178357	NM_178357	194655	chr12	24651371	24662782	+	3976	1	Klf11
NM_199199	NM_199199	195040	chr11	78507055	78512168	-	1335	1	Tmem199
NM_001001981	NM_001001981	195434	chr1	78657825	78667601	+	3690	1	Utp14b
NM_183140	NM_183140	195522	chr4	119169518	119173856	-	2332	1	Zfp691
NM_145825	NM_145825	207175	chr3	37308627	37312446	-	1052	1	Cetn4
NM_144786	NM_144786	207182	chr2	155490380	155514846	-	2594	1	Ggt7
NM_177580	NM_177580	207495	chr15	79258195	79285509	-	2056	1	Baiap2l2
NM_153116	NM_153116	207704	chr5	5537457	5559501	-	2920	1	Gtpbp10
NM_153528	NM_153528	207798	chr16	43980350	44016436	-	3491	1	Gramd1c
NM_145132	NM_145132	207911	chr15	81235499	81238964	+	2185	1	Mchr1
NM_001290383	NM_001290383	207920	chr4	11331933	11386783	-	3948	1	Esrp1
NM_029497	NM_029497	207932	chr16	90751527	90810413	-	7324	1	Urb1
NR_040650	NR_040650	207958	chr8	22060721	22071627	+	4960	1	Alg11
NM_172458	NM_172458	208292	chr17	32765497	32788287	-	10844	1	Zfp871
NM_001005525	NM_001005525	208606	chr5	123728426	123749414	-	2164	1	Rsrc2
NM_145946	NM_145946	208836	chr7	79392338	79450264	+	4579	1	Fanci
NM_172467	NM_172467	209032	chr6	38287394	38299259	-	6532	1	Zc3hav1l
NM_145949	NM_145949	209176	chr8	24531892	24576333	-	3002	1	Ido2
NM_001013371	NM_001013371	209200	chr16	35926515	35939027	-	5174	1	Dtx3l
NM_145369	NM_145369	209232	chr2	164176325	164182742	-	2318	1	Wfdc5
NM_177592	NM_177592	209497	chrX	142681400	142838371	+	5291	1	Tmem164
NM_145373	NM_145373	209588	chr11	121067403	121081139	-	1607	1	Sectm1a
NM_001177843	NM_001177843	209630	chr2	4400976	4614043	+	6734	1	Frmd4a
NM_001190400	NM_001190400	209645	chr2	4717831	4802146	+	3823	1	Bend7
NM_153509	NM_153509	209743	chr9	89590035	89622986	-	4238	1	AF529169
NM_178664	NM_178664	210004	chr11	121616208	121673151	-	2836	1	B3gntl1
NM_001008549	NM_001008549	210104	chr7	43562370	43575461	+	3374	1	Zfp658
NM_153072	NM_153072	210554	chr13	30946576	30947761	-	1183	1	Hus1b
NM_001289699	NM_001289699	210673	chr6	113493639	113501931	-	3783	1	Prrt3
NM_181584	NM_181584	210710	chrX	74988545	75084905	-	2117	1	Gab3
NM_172488	NM_172488	210808	chr14	77024201	77036617	-	2409	1	Lacc1
NM_177596	NM_177596	210853	chr17	22144359	22165977	-	2652	1	Zfp947
NM_199364	NM_199364	211134	chr8	69135503	69140953	-	1796	1	Lzts1
NM_206534	NM_206534	211151	chr12	76765573	76783178	+	633	1	Churc1
NM_145960	NM_145960	211253	chr14	79397772	79423650	+	1849	1	Mtrf1
NM_145962	NM_145962	211347	chr11	35769495	35791285	+	7356	1	Pank3
NM_173381	NM_173381	211378	chr13	62603015	62624182	-	2633	1	6720489N17Rik
NM_213727	NM_213727	211383	chr1	34579693	34590944	+	4352	1	Amer3
NM_153057	NM_153057	211548	chr7	46033696	46084212	+	4226	1	Nomo1
NM_172049	NM_172049	211986	chr12	30584443	30591219	+	2951	1	Tmem18
NM_027801	NM_027801	212153	chr16	43889902	43964314	+	3625	1	Ccdc191
NM_153058	NM_153058	212307	chr18	23803970	23893861	+	4035	1	Mapre2
NM_001033246	NM_001033246	212392	chr8	45934649	45944145	+	2617	1	Ccdc110
NM_153783	NM_153783	212503	chr7	140125685	140134334	+	1728	1	Paox
NM_145383	NM_145383	212541	chr6	115931927	115938830	+	3229	1	Rho
NM_145387	NM_145387	212974	chr7	140941581	140947658	+	2959	1	Athl1
NM_145977	NM_145977	212980	chr1	131970609	131982972	+	3341	1	Slc45a3
NM_172510	NM_172510	213006	chr1	132026621	132068062	-	2649	1	Mfsd4
NM_001008419	NM_001008419	213043	chr1	58278326	58379264	+	4738	1	Aox2
NM_172514	NM_172514	213068	chr15	66526212	66561046	-	2919	1	Tmem71
NM_001146002	NM_001146002	213272	chr17	65637505	65642204	-	1894	1	Txndc2
NM_198021	NM_198021	213326	chr10	89640107	89686285	-	3411	1	Scyl2
NM_172116	NM_172116	213350	chr7	141408184	141414125	-	1487	1	Pddc1
NM_001034858	NM_001034858	213402	chr10	41914990	42018382	-	4845	1	Armc2
NM_001177781	NM_001177781	213439	chrX	107255878	107296769	+	5204	1	Gpr174
NM_198604	NM_198604	213522	chr6	125362651	125380504	-	3000	1	Plekhg6
NM_145394	NM_145394	213603	chr3	121459528	121532344	-	2543	1	Slc44a3
NM_153117	NM_153117	213673	chr11	52396428	52408723	+	2462	1	9530068E07Rik
NM_145396	NM_145396	213773	chr17	24700653	24707653	-	2491	1	Tbl3
NM_145985	NM_145985	213827	chr9	44742144	44767808	-	3443	1	Arcn1
NM_145986	NM_145986	213956	chr15	80671847	80700425	+	2986	1	Fam83f
NM_177607	NM_177607	214106	chr4	62525369	62547993	+	1766	1	4933430I17Rik
NM_153076	NM_153076	214301	chr5	24751002	24757843	-	599	1	Crygn
NM_001013373	NM_001013373	214531	chr9	45319100	45347580	+	3229	1	Tmprss13
NM_145531	NM_145531	214585	chr2	122053526	122118386	-	7623	1	Spg11
NM_001081351	NM_001081351	214642	chr6	21985910	22255606	+	4874	1	Cped1
NM_145999	NM_145999	214952	chr17	25838838	25844851	-	2787	1	Rhot2
NM_172258	NM_172258	215332	chr11	55124823	55151706	-	1745	1	Slc36a3
NM_144819	NM_144819	215707	chr5	124834432	124862221	-	2250	1	Ccdc92
NM_172546	NM_172546	215748	chr10	7119062	7212237	-	3433	1	Cnksr3
NM_001101452	NM_001101452	215895	chr10	33766424	33782115	-	875	1	Gm4794
NM_175449	NM_175449	215900	chr10	34126067	34127972	-	1078	1	Fam26f
NM_183426	NM_183426	216161	chr10	80057014	80102702	-	4606	1	Sbno2
NM_153543	NM_153543	216188	chr10	83487447	83534140	-	6005	1	Aldh1l2
NM_145220	NM_145220	216190	chr10	83600034	83648664	-	2922	1	Appl2
NM_175451	NM_175451	216197	chr10	84526305	84533888	-	2911	1	Ckap4
NM_153059	NM_153059	216395	chr10	122081260	122097102	-	1370	1	Tmem5
NM_001171582	NM_001171582	216443	chr10	127296221	127311786	-	2939	1	Mars
NM_146011	NM_146011	216445	chr10	127323727	127329943	+	1794	1	Arhgap9
NM_172259	NM_172259	216459	chr10	128494157	128498685	-	1017	1	Myl6b
NM_173752	NM_173752	216551	chr11	20823355	20831108	-	3628	1	Lgalsl
NM_025740	NM_025740	216618	chr11	29221536	29247272	-	1511	1	Cfap36
NM_176829	NM_176829	216622	chr11	29822395	29825668	-	3271	1	4931440F15Rik
NM_172557	NM_172557	216724	chr11	50389303	50431111	-	2637	1	Rufy1
NM_001039047	NM_001039047	216781	chr11	58640465	58652404	+	2184	1	Trim58
NM_175002	NM_175002	216829	chr11	62648664	62666359	+	1879	1	Mmgt2
NM_173754	NM_173754	216835	chr11	67854523	67922153	-	4445	1	Usp43
NM_001004144	NM_001004144	216963	chr11	77493412	77507774	+	3628	1	Git1
NM_144825	NM_144825	216965	chr11	77529162	77607815	-	12387	1	Taok1
NM_194341	NM_194341	217030	chr11	83964431	84044576	+	7088	1	Synrg
NM_153144	NM_153144	217039	chr11	84832361	84870738	-	2934	1	Ggnbp2
NM_001105561	NM_001105561	217122	chr11	94755136	94761182	-	2686	1	Gm11545
NM_001081220	NM_001081220	217143	chr11	97332109	97352073	-	9263	1	Gpr179
NM_172564	NM_172564	217169	chr11	99065678	99089306	-	4740	1	Tns4
NM_144830	NM_144830	217203	chr11	101582242	101591785	+	2290	1	Tmem106a
NM_144831	NM_144831	217207	chr11	101732956	101767357	+	4293	1	Dhx8
NM_153544	NM_153544	217216	chr11	102248882	102265183	+	2531	1	BC030867
NM_181749	NM_181749	217302	chr11	114798924	114806745	+	1094	1	Gpr142
NM_170758	NM_170758	217303	chr11	114890041	114904651	+	4633	1	Cd300a
NM_199221	NM_199221	217304	chr11	114922781	114934386	-	2875	1	Cd300lb
NM_175454	NM_175454	217310	chr11	115347709	115367719	-	3216	1	Hid1
NM_172571	NM_172571	217335	chr11	116142285	116168178	-	5340	1	Fbf1
NM_001195088	NM_001195088	217356	chr11	117782658	117793137	+	2772	1	Tmc8
NM_144551	NM_144551	217410	chr12	15791727	15816785	-	4193	1	Trib2
NM_001167976	NM_001167976	217593	chr12	56712634	57160643	-	2153	1	Slc25a21
NM_146035	NM_146035	217664	chr12	69184158	69186773	+	2613	1	Mgat2
NM_001242419	NM_001242419	217684	chr12	80790532	80880833	+	5056	1	Susd6
NM_145445	NM_145445	217715	chr12	85219481	85226628	+	1595	1	Eif2b2
NM_001164426	NM_001164426	217826	chr12	99964499	100062682	+	3070	1	Kcnk13
NM_177620	NM_177620	217835	chr12	102283074	102390854	+	3853	1	Rin3
NM_001160385	NM_001160385	217951	chr12	119945962	120021245	+	3701	1	Tmem196
NM_172585	NM_172585	217980	chr13	9093881	9174451	+	6053	1	Larp4b
NM_172120	NM_172120	218035	chr13	18717292	18866811	+	3166	1	Vps41
NM_153546	NM_153546	218121	chr13	30136490	30246694	+	2866	1	Mboat1
NM_175749	NM_175749	218210	chr13	46679902	46727849	-	5997	1	Nup153
NM_177622	NM_177622	218314	chr13	67312998	67332560	-	3902	1	Zfp595
NM_144837	NM_144837	218333	chr13	70588689	70637634	-	7654	1	Ice1
NM_172588	NM_172588	218442	chr13	92611138	92711946	+	5304	1	Serinc5
NM_001170669	NM_001170669	218461	chr13	95024105	95223050	-	4598	1	Pde8b
NM_001166065	NM_001166065	218476	chr13	96924689	96950914	+	5090	1	Gcnt4
NM_001081062	NM_001081062	218630	chr13	112987802	112990778	+	1871	1	Ccno
NM_172595	NM_172595	218639	chr13	113794508	114157461	+	3354	1	Arl15
NM_001081247	NM_001081247	218832	chr14	24448694	24487046	-	4650	1	Polr3a
NM_175008	NM_175008	218921	chr14	36094965	36096855	+	834	1	4930474N05Rik
NM_144842	NM_144842	219105	chr14	56790588	56811716	-	5341	1	Zmym5
NM_199015	NM_199015	219132	chr14	59347407	59365490	-	2673	1	Phf11d
NM_001033272	NM_001033272	219140	chr14	60634705	60764556	+	7526	1	Spata13
NM_177629	NM_177629	219170	chr14	78081024	78089007	-	2232	1	Fam216b
NM_134082	NM_134082	223254	chr14	121035574	121283726	+	4828	1	Farp1
NM_172121	NM_172121	223642	chr15	75754447	75841908	-	3324	1	Zc3h3
NM_145139	NM_145139	223691	chr15	79075223	79094400	+	1878	1	Eif3l
NM_172609	NM_172609	223696	chr15	79670868	79672862	+	1018	1	Tomm22
NM_001033274	NM_001033274	223770	chr15	88687035	88734219	-	5122	1	Brd1
NM_001166066	NM_001166066	223825	chr15	4898737	4962201	+	5186	1	Mroh2b
NM_146068	NM_146068	224008	chr16	15889225	16146851	-	3259	1	Spidr
NM_145479	NM_145479	224023	chr16	17759621	17793382	+	2609	1	Klhl22
NM_001128096	NM_001128096	224088	chr16	30312424	30388530	-	7273	1	Atp13a3
NM_172614	NM_172614	224090	chr16	30511855	30550578	-	4229	1	Tmem44
NM_144853	NM_144853	224405	chr16	85456244	85550373	-	2028	1	Cyyr1
NM_144854	NM_144854	224419	chr16	87553330	87595336	+	1645	1	Map3k7cl
NM_153063	NM_153063	224691	chr17	32965831	32979211	+	2331	1	Zfp472
NR_037707	NR_037707	224697	chr17	33524196	33553782	+	4028	1	Adamts10
NM_144857	NM_144857	224823	chr17	46667453	46674255	-	1191	1	Rrp36
NM_145488	NM_145488	224824	chr17	46711463	46725541	+	3181	1	Pex6
NM_001029979	NM_001029979	224902	chr17	56562942	56584583	-	3249	1	Safb2
NR_036615	NR_036615	225027	chr17	80200080	80207305	-	2730	1	Srsf7
NM_001290345	NM_001290345	225028	chr17	80580513	80728025	-	4120	1	Map4k3
NM_153153	NM_153153	225115	chr18	5046589	5119293	+	7387	1	Svil
NM_181414	NM_181414	225326	chr18	30272896	30348120	+	3075	1	Pik3c3
NM_153515	NM_153515	225339	chr18	31759824	31784083	+	4771	1	Ammecr1l
NM_145493	NM_145493	225644	chr18	65955722	65970178	-	1751	1	Cplx4
NM_172630	NM_172630	225651	chr18	67225530	67245830	-	1994	1	Mppe1
NM_144867	NM_144867	225655	chr18	67464849	67480581	+	2158	1	Slmo1
NM_146089	NM_146089	225745	chr18	77757567	77767780	-	993	1	Haus1
NM_145496	NM_145496	225913	chr19	10592197	10604258	-	2237	1	Tkfc
NM_177341	NM_177341	226025	chr19	22448208	22989884	+	5128	1	Trpm3
NR_033744	NR_033744	226043	chr19	24919916	24961616	-	1996	1	Cbwd1
NM_181415	NM_181415	226255	chr19	57611034	58133340	+	6552	1	Atrnl1
NM_201615	NM_201615	226278	chr19	60466733	60468304	-	1569	1	Prlhr
NM_146103	NM_146103	226351	chr1	119526154	119528983	+	2827	1	Tmem185b
NM_207233	NM_207233	226359	chr1	120340582	120343174	+	1996	1	C1ql2
NM_001039482	NM_001039482	226541	chr1	161088378	161131479	-	4023	1	Klhl20
NM_172650	NM_172650	226823	chr1	188971098	189007840	-	3683	1	Kctd3
NM_026796	NM_026796	226830	chr1	189880492	189922288	-	1591	1	Smyd2
NM_001114663	NM_001114663	227120	chr1	55405946	55754285	+	6547	1	Plcl1
NM_001033290	NM_001033290	227326	chr1	85939537	85961055	-	2546	1	Gpr55
NM_173395	NM_173395	227358	chr1	91366430	91374217	+	2805	1	Fam132b
NM_177343	NM_177343	227541	chr2	5293457	5714762	-	7196	1	Camk1d
NM_001145403	NM_001145403	227632	chr2	25863795	25918273	+	5952	1	Kcnt1
NM_001290419	NM_001290419	227644	chr2	26362765	26380653	-	4465	1	Snapc4
NM_139197	NM_139197	227671	chr2	28496891	28505415	+	1326	1	Gbgt1
NM_178693	NM_178693	227683	chr2	29788263	29797743	+	1978	1	Coq4
NM_172660	NM_172660	227695	chr2	30173447	30178459	-	1824	1	D2Wsu81e
NM_144886	NM_144886	227715	chr2	31670737	31681307	+	1611	1	Exosc2
NM_172663	NM_172663	227867	chr2	49451486	49551609	+	4342	1	Epc2
NR_033595	NR_033595	227885	chr2	50909684	50911846	+	2162	1	Gm13498
NM_001048176	NM_001048176	228094	chr2	79332491	79428988	-	1744	1	Cerkl
NR_027371	NR_027371	228359	chr2	91650118	91672320	+	2938	1	Arhgap1
NM_145530	NM_145530	228543	chr2	119269201	119271226	-	1652	1	Rhov
NM_145532	NM_145532	228576	chr2	127704390	127729897	-	1961	1	Mall
NM_177653	NM_177653	228592	chr2	129458359	129536602	-	1916	1	F830045P16Rik
NM_001033298	NM_001033298	228730	chr2	146855889	146970089	+	2134	1	Kiz
NM_001011732	NM_001011732	228787	chr2	153031852	153055775	+	2706	1	Xkr7
NM_001039939	NM_001039939	228790	chr2	153346139	153404007	+	6660	1	Asxl1
NM_001042487	NM_001042487	228836	chr2	156721279	156764363	+	3606	1	Dlgap4
NM_153065	NM_153065	228889	chr2	167015313	167034945	+	2569	1	Ddx27
NM_153561	NM_153561	229228	chr3	37404982	37419596	-	1073	1	Nudt6
NM_177662	NM_177662	229445	chr3	81932616	81956725	+	3443	1	Ctso
NM_178696	NM_178696	229517	chr3	88410494	88425141	-	3578	1	Slc25a44
NM_144898	NM_144898	229524	chr3	88909616	88913950	-	1809	1	Msto1
NM_146131	NM_146131	229534	chr3	89436704	89450952	+	4468	1	Pbxip1
NM_172683	NM_172683	229584	chr3	94837567	94883567	+	7619	1	Pogz
NM_146133	NM_146133	229593	chr3	95588934	95619247	+	2834	1	Golph3l
NM_001033302	NM_001033302	229599	chr3	95878505	95882228	-	1387	1	Ciart
NM_001165953	NM_001165953	229644	chr3	100922493	100934011	+	4638	1	Trim45
NM_001142960	NM_001142960	229672	chr3	103832696	103854618	+	1971	1	Bcl2l15
NM_001080818	NM_001080818	229776	chr3	116272553	116424032	-	4467	1	Cdc14a
NM_145545	NM_145545	229900	chr3	142530336	142550151	+	5609	1	Gbp7
NM_172689	NM_172689	230073	chr4	40203777	40239825	-	4923	1	Ddx58
NM_001033305	NM_001033305	230075	chr4	40270591	40279421	-	653	1	Ndufb6
NM_173400	NM_173400	230376	chr4	86581285	86612022	-	3676	1	Haus6
[truncated: 658 more rows]
