# Supplementary material for: PAX5 is part of a functional transcription factor network targeted in lymphoid leukemia
Source: PLoS Genet. 2019 Aug 5;15(8):e1008280. doi: 10.1371/journal.pgen.1008280 (PMC6695195; doi:10.1371/journal.pgen.1008280)
Supplement: S5 Table — The table display a GO analysis (DAVID v6.8 (https://david.ncifcrf.gov/)) [45, 46] of genes annotated to specific ChIP-seq peaks with unique or combined binding of transcription factors (Table 4) as shown in S3D Fig. Genes annotated to several categories were excluded from the analysis. (XLSX) [file pgen.1008280.s006.xlsx]

## Sheet: FLI1
Category	Term	Count	%	PValue	Genes	List Total	Pop Hits	Pop Total	Fold Enrichment	Bonferroni	Benjamini	FDR
GOTERM_BP_DIRECT	GO:0006397~mRNA processing	66	0.0197117	9.19354e-07	APOBEC2, SCAF1, RNMT, ZMAT5, LSM8, AURKAIP1, SNRPD1, NSRP1, SART1, NONO, LSM5, DBR1, ZRSR2, ACIN1, SUPT5, PABPN1, TFIP11, SYMPK, SNRPA1, ZFP326, CSTF2T, SMN1, TUT1, AQR, CELF6, ESRP1, CPSF7, SNRPA, SLU7, CELF2, THOC5, CPSF3, THOC2, FASTKD5, PRPF38A, TRA2A, SNRPB2, PNPT1, ZCRB1, SF3B5, KIN, FRG1, CD2BP2, PRPF8, DHX15, HNRNPC, ARL6IP4, PRPF40A, DHX8, USB1, RBM22, CSTF2, RBM20, GRSF1, SNW1, PRPF18, …	1994	322	18082	1.8587	0.00450203	0.00450203	0.00174615
GOTERM_BP_DIRECT	GO:0042254~ribosome biogenesis	25	0.00746656	2.32478e-05	UTP23, EIF6, KRR1, GTPBP4, RRP36, BYSL, GTPBP10, GNL3L, BOP1, RPF1, DDX27, NOP14, EBNA1BP2, MRPL10, RRN3, DDX3X, FRG1, URB2, IPO4, UTP14A, GNL2, DDX51, GNL3, NSA2, UTP14B	1994	89	18082	2.54725	0.107832	0.0554538	0.0441461
GOTERM_BP_DIRECT	GO:0006364~rRNA processing	31	0.00925854	3.36195e-05	ERI1, BOP1, RBFA, ISG20, DDX27, EBNA1BP2, CDKN2A, WDR55, FRG1, NPM3, NAT10, DDX21, NSA2, UTP23, KRR1, TBL3, CCDC86, RRP36, NOL8, EXOSC2, LAS1L, RPS6, RPF1, DIS3, NOP14, RPS16, POP4, UTP14A, UTP14B, C1D, DDX51	1994	126	18082	2.23107	0.152113	0.0535172	0.0638355
GOTERM_BP_DIRECT	GO:0008380~RNA splicing	47	0.0140371	0.000140167	SCAF1, LSM8, ZMAT5, SNRPB2, TRA2A, SNRPD1, ZCRB1, SF3B5, NSRP1, SART1, NONO, CD2BP2, FRG1, PRPF8, LSM5, DHX15, HNRNPC, ZRSR2, ACIN1, ARL6IP4, PRPF40A, TFIP11, RBM22, DHX8, USB1, SNRPA1, ZFP326, RBM20, SNW1, PRPF18, IWS1, SMN1, PPIE, PPIH, SRSF5, AQR, SRSF7, SFPQ, ESRP1, SLU7, SNRPA, LSM10, THOC5, PHF5A, CWC22, THOC2, PRPF38A	1994	241	18082	1.76849	0.497413	0.158018	0.265888
GOTERM_BP_DIRECT	GO:0015031~protein transport	93	0.0277756	0.000398334	XPO6, RAB5C, USE1, PEX5, TIMM50, VPS50, GPR89, AP1S3, MVB12A, BLZF1, GOPC, VPS4B, NECAP1, RAMP1, RAB20, KLHL20, AP3B1, SYNRG, STXBP2, VPS41, NUP85, IPO8, ECT2, TIMM8B, ANKRD27, FMN2, RAB11FIP5, CHMP1A, TIMM8A1, PSEN1, ARRB1, IPO4, ARCN1, IPO5, CCDC53, SDCCAG3, TOMM22, VAMP2, SERP2, SNX12, NUP43, ZFAND6, SNX18, SLC7A6OS, RAB3B, RAB3D, STAM2, SNX17, MTX2, SNX16, TIMM10, BET1, SNX4, GPM6B, CHCHD4, N…	1994	592	18082	1.42457	0.858494	0.323676	0.753866
GOTERM_BP_DIRECT	GO:0006810~transport	243	0.072575	0.000849844	SLC9A8, SLC9A7, DYNC1LI2, ATP1B2, USE1, VPS50, MVB12A, ATCAY, APOD, GRIN2C, VPS4B, SLC9B1, RAB20, VPS41, GLTP, TRAPPC11, CD36, ABCB1A, TRAPPC1, NUP43, CLCN2, TXN2, MTX2, CACNB2, SFXN1, CHCHD4, SFXN5, KCNJ1, ATP6V0E, RILPL2, GORASP1, STX11, SLC31A2, HAP1, TIMM10B, FDXR, SRSF7, ARF3, CLCN5, CREBRF, STEAP4, KCNJ15, RAB5C, KCNIP2, KCNK13, GPR89, KCNIP3, AP1S3, BLZF1, TRPV4, PIEZO1, ATP5J, AP3B1, SLC2…	1994	1822	18082	1.20943	0.984591	0.501159	1.60186
GOTERM_BP_DIRECT	GO:0008283~cell proliferation	41	0.0122452	0.00100035	XRCC5, UCHL1, DICER1, HLCS, FGF13, BOP1, MCM10, GLI2, TCF7L2, HDGFRP3, MIF, ZFP36L1, SRRT, STAT4, RRN3, RASGRP4, BUB1, GNG2, CDK5RAP3, YAP1, LHX9, CSF1R, THPO, GNL3, IRS2, LIPA, NASP, BYSL, PAK1IP1, IGF1, HMGA2, UBE2L3, APPL1, APPL2, OGFOD1, POC1B, UHRF2, GOLPH3, SIX1, MVP, MAP3K11	1994	220	18082	1.68998	0.992644	0.504279	1.88301
GOTERM_BP_DIRECT	GO:0000398~mRNA splicing, via spliceosome	25	0.00746656	0.0010164	DHX8, SNRPA1, RBM41, LSM8, SNRPB2, TRA2A, ZCRB1, SNW1, SF3B5, SART1, NONO, AQR, DHX38, PRPF8, LSM5, DHX15, DBR1, SNRPA, SNRPC, SNRNP70, HNRNPC, ZRSR2, PHF5A, CWC22, PRPF40A	1994	112	18082	2.02415	0.993201	0.464138	1.91294
GOTERM_BP_DIRECT	GO:0006281~DNA repair	54	0.0161278	0.00140972	XRCC5, RAD51D, KIF22, HUS1B, NONO, EPC2, FANCI, PRMT6, ACTR8, INO80E, INO80B, DTX3L, NEIL3, SWSAP1, CDK9, CDK7, EYA3, NABP2, FBXO18, UCHL5, DDB2, RUVBL2, PSME4, RAD17, EID3, USP3, UNG, WRNIP1, SLF1, BCCIP, CHEK2, SMUG1, KIN, ERCC8, SPIDR, ASF1A, NTHL1, BOD1L, TAOK1, PRIMPOL, BRIP1, SMC6, ATR, WRN, VCP, EEF1E1, TDP1, SFPQ, PCNA, BRE, CUL4B, MTOR, SMC1A, BARD1	1994	318	18082	1.53988	0.999016	0.536666	2.64384
GOTERM_BP_DIRECT	GO:0007067~mitotic nuclear division	48	0.0143358	0.00175586	ITGB3BP, SNX18, HAUS3, MPLKIP, NEK1, BORA, HAUS1, ANAPC10, CEP55, CHEK2, CCNG1, NDE1, BUB1, KLHL22, ACTR8, BUB3, STAG2, ERCC6L, CDC6, ARHGEF2, NUP153, SETDB2, TPX2, ARPP19, NUF2, ESPL1, HMGA2, RPS6, CDC26, DCTN3, RGS14, NCAPD3, CDC25A, CENPH, FAM64A, CCNB2, SYCP3, NSL1, ZWINT, BRE, BUB1B, ARL8A, MAPRE2, SNX33, NEK4, SMC1A, NUP43, USP44	1994	277	18082	1.57139	0.999821	0.577909	3.28281
GOTERM_BP_DIRECT	GO:0006412~translation	64	0.0191144	0.00233971	EIF6, NARS, RPL22L1, GM10653, SLC25A21, IGHMBP2, SLC25A28, FAU, RPL10, MRPL37, SLC25A26, RPL12, EIF2B2, CARS, SLC25A5, SARS, RPL41, RPS16, RARS, MTRF1, EIF2S2, HARS, RPS11, MTFMT, UBA52, MRPS12, RPL27A, RPL35, MRPS10, WARS2, RPL38, MTIF2, MTIF3, KARS, EIF3C, MRPL10, EIF3G, MRPL15, RPL6, EIF3H, GFM1, EIF3E, MRPL16, RPL3, LARS, MRPL19, EIF3L, SLC25A44, RPL10A, RPS27RT, SLC25A40, RPS23, MARS, RPSA, …	1994	401	18082	1.44729	0.99999	0.648365	4.35159
GOTERM_BP_DIRECT	GO:0050769~positive regulation of neurogenesis	11	0.00328529	0.00281426	XRCC5, OPRM1, SRRT, BHLHB9, NUMB, SNW1, MTOR, HAP1, GH, RGS14, NUMBL	1994	34	18082	2.93383	0.999999	0.684202	5.21202
GOTERM_BP_DIRECT	GO:0007049~cell cycle	91	0.0271783	0.00281543	ITGB3BP, CCNT2, E2F2, LZTS1, CDC14A, BORA, CCNE2, E030030I06RIK, NDE1, CDKN2A, FANCI, PIK3C3, KLHL22, VPS4B, MTBP, ACTR8, CCNO, STAG2, CDK14, CDC6, ARHGEF2, POGZ, TPX2, MCM2, CDK7, DCTN3, HMGA2, MCM3, ECT2, NCAPD3, VASH1, CHMP1A, UHRF2, SYCP3, NSL1, MCIDAS, ZWINT, TBRG1, SDCCAG3, BUB1B, BIN3, MAPRE2, ARL8A, NEK4, NUP43, RAD17, DSCC1, EID1, HAUS3, SNX18, MPLKIP, USP3, CACUL1, USP2, NEK1, HAUS1, AN…	1994	614	18082	1.34398	0.999999	0.655076	5.21413
GOTERM_BP_DIRECT	GO:0006509~membrane protein ectodomain proteolysis	8	0.0023893	0.00413808	P2RX7, PSEN1, BACE1, SPPL2B, ERAP1, ADAM17, PSENEN, ADAM19	1994	20	18082	3.62728	1	0.766297	7.57376
GOTERM_BP_DIRECT	GO:0045332~phospholipid translocation	6	0.00179198	0.00422137	ABCA7, KCNN4, P2RX7, ABCB1A, ABCA1, ABCB4	1994	11	18082	4.94629	1	0.749464	7.72046
GOTERM_BP_DIRECT	GO:0051301~cell division	59	0.0176211	0.00462016	ITGB3BP, CCNT2, CDC14A, BORA, CCNE2, NDE1, PIK3C3, VPS4B, KLHL22, ACTR8, CCNO, CDK14, STAG2, CDC6, ARHGEF2, POGZ, TPX2, CDK7, HMGA2, DCTN3, ECT2, NCAPD3, CHMP1A, SYCP3, ZWINT, NSL1, SDCCAG3, BUB1B, BIN3, ARL8A, MAPRE2, NEK4, NUP43, SNX18, HAUS3, MPLKIP, NEK1, HAUS1, ANAPC10, CHEK2, CEP55, CCNG1, BUB1, BUB3, ERCC6L, SETDB2, BECN1, ARPP19, NUF2, CDC26, RGS14, CDC25A, FAM64A, CCNB2, BRE, PARD6G, SNX…	1994	374	18082	1.43055	1	0.758411	8.41986
GOTERM_BP_DIRECT	GO:0050830~defense response to Gram-positive bacterium	20	0.00597325	0.00562874	HAVCR2, GBP7, LYZ2, HMGB2, GBP6, C5AR1, HCK, KLRK1, TIRAP, MYO1F, TNFRSF14, TNFSF8, LYZL1, CHGA, P2RX7, CD36, PGLYRP2, ADAM17, RIPK2, FAU	1994	93	18082	1.95015	1	0.804	10.1664
GOTERM_BP_DIRECT	GO:0043615~astrocyte cell migration	5	0.00149331	0.00714388	CCL12, CCL3, CCL2, ARHGEF7, MMP14	1994	8	18082	5.66763	1	0.85842	12.7309
GOTERM_BP_DIRECT	GO:0007059~chromosome segregation	19	0.00567459	0.0077109	FAM96A, SETDB2, SLC25A5, NEK10, CENPF, ESPL1, CTCF, RGS14, CENPH, NDE1, DDX3X, PPP1R7, NSL1, BUB1, ARL8A, NUP43, STAG2, BUB3, USP44	1994	89	18082	1.93591	1	0.864606	13.6726
GOTERM_BP_DIRECT	GO:0006402~mRNA catabolic process	9	0.00268796	0.00882817	DIS3, ZFP36, ZFP36L1, NUDT16, PARN, PNPT1, ZHX2, LSM5, SLFN14	1994	28	18082	2.91478	1	0.886511	15.5002
GOTERM_BP_DIRECT	GO:0006935~chemotaxis	23	0.00686924	0.00934463	C3AR1, HMGB2, CCL3, C5AR1, CCL2, CXCL5, CMKLR1, NCKAP1L, NUP85, PLGRKT, CX3CL1, ACKR4, FES, CCL4, CCL7, CCL12, CCL22, CXCL13, CCR3, CX3CR1, CMTM8, XCR1, PTGDR2	1994	118	18082	1.76753	1	0.888557	16.3326
GOTERM_BP_DIRECT	GO:0001774~microglial cell activation	7	0.00209064	0.0102407	IL4, AIF1, TLR1, CX3CR1, CX3CL1, TLR6, TLR7	1994	18	18082	3.52652	1	0.899379	17.7584
GOTERM_BP_DIRECT	GO:0032008~positive regulation of TOR signaling	9	0.00268796	0.011038	LAMTOR5, HDAC3, LAMTOR3, GOLPH3, HTR6, WDR24, RICTOR, RRAGD, GAS6	1994	29	18082	2.81427	1	0.90638	19.0076
GOTERM_BP_DIRECT	GO:0002376~immune system process	58	0.0173224	0.0111783	TLR1, F2RL1, TIRAP, TLR6, TLR7, CD1D2, ISG20, ANKRD17, NLRC5, PGLYRP2, ERAP1, CLEC4D, PAG1, AKIRIN2, ARHGEF2, HERC6, FCAMR, TRAT1, CD86, C4BP, RIPK2, CD300LB, CLEC5A, TNFAIP8L2, GPR183, HMGB2, HMGB3, KLRK1, OAS2, MIF, SERINC5, NAIP2, MEFV, DDX3X, FCMR, NAIP5, MR1, AMICA1, TBKBP1, CSF1R, TRAF3, HAVCR2, HCK, MYO1G, IDO2, AXL, TRIL, POLR3E, DCSTAMP, DDX58, IFIT3, KCNN4, IFIT2, LAMP3, CD300A, IRF7, I…	1994	383	18082	1.37325	1	0.899624	19.2255
GOTERM_BP_DIRECT	GO:0035754~B cell chemotaxis	4	0.00119465	0.0112614	CYP7B1, CXCL13, CH25H, GAS6	1994	5	18082	7.25456	1	0.891758	19.3544
GOTERM_BP_DIRECT	GO:0070493~thrombin receptor signaling pathway	5	0.00149331	0.0117457	DGKQ, PLEK, F2RL1, IQGAP2, F2R	1994	9	18082	5.03789	1	0.89251	20.1014
GOTERM_BP_DIRECT	GO:0006270~DNA replication initiation	8	0.0023893	0.0124734	CCNE2, CDC6, SLF1, GINS4, MCM2, MCM3, MCM10, ORC3	1994	24	18082	3.02273	1	0.897883	21.2113
GOTERM_BP_DIRECT	GO:0042384~cilium assembly	24	0.0071679	0.0135452	CEP295, CDC14A, CEP89, PCNT, NEK1, DZIP1, TMEM216, TTC30A2, DNAIC2, FBF1, TMEM67, CFAP53, IFT122, POC1B, IFT46, MCIDAS, TTC30B, IFT81, RFX3, WDR35, CCNO, IFT88, EHD3, ARL13B	1994	129	18082	1.68711	1	0.908416	22.8197
GOTERM_BP_DIRECT	GO:0042274~ribosomal small subunit biogenesis	7	0.00209064	0.013597	NOP14, NOM1, RPS16, RRP36, NAT10, RPS6, LTV1	1994	19	18082	3.34092	1	0.901427	22.8967
GOTERM_BP_DIRECT	GO:0000460~maturation of 5.8S rRNA	6	0.00179198	0.0137979	EIF6, MAK16, LAS1L, RPF1, C1D, NSA2	1994	14	18082	3.88637	1	0.897003	23.1945
GOTERM_BP_DIRECT	GO:0048246~macrophage chemotaxis	6	0.00179198	0.0137979	CCL12, CCL3, CCL2, CX3CR1, NUP85, CX3CL1	1994	14	18082	3.88637	1	0.897003	23.1945
GOTERM_BP_DIRECT	GO:0006418~tRNA aminoacylation for protein translation	10	0.00298663	0.0140535	CARS, NARS, SARS, RARS, HARS, LARS, WARS2, QARS, KARS, MARS	1994	36	18082	2.51895	1	0.893624	23.5717
GOTERM_BP_DIRECT	GO:0030030~cell projection organization	27	0.00806389	0.0140611	TMEM216, NEK1, FBF1, TROVE2, IFT122, TTC30B, WDR35, CCNO, HAP1, EHD3, CATIP, SPAG6L, TWF2, PLEK, CEP89, TTC30A2, DNAIC2, P2RY12, TMEM67, POC1B, WRAP73, MCIDAS, TSC2, TCHP, IFT81, MTOR, IFT88	1994	151	18082	1.62147	1	0.886042	23.5829
GOTERM_BP_DIRECT	GO:0006974~cellular response to DNA damage stimulus	62	0.0185171	0.014598	XRCC5, ARMT1, RAD51D, MCM10, NONO, EPC2, FANCI, PRMT6, PARG, YAP1, ACTR8, INO80B, SGK1, DTX3L, NEIL3, SWSAP1, CDK9, CDK7, EYA3, FMN2, NABP2, PSEN1, FBXO18, SUSD6, UCHL5, DDB2, RUVBL2, PSME4, NEK4, RAD17, EID3, USP3, UNG, WRNIP1, NEK1, SLF1, EGLN3, BCCIP, CHEK2, CHCHD6, SMUG1, KIN, ERCC8, SPIDR, NFATC2, NTHL1, BOD1L, TAOK1, PRIMPOL, ZBTB40, BRIP1, SMC6, ATAD5, ATR, WRN, VCP, SFPQ, PCNA, BRE, CUL4B…	1994	420	18082	1.33864	1	0.887761	24.3694
GOTERM_BP_DIRECT	GO:0045746~negative regulation of Notch signaling pathway	9	0.00268796	0.0166406	PEAR1, HEY1, BEND6, EGFL7, DLL4, NUMB, NEURL1A, DLK1, MMP14	1994	31	18082	2.6327	1	0.911286	27.2922
GOTERM_BP_DIRECT	GO:0008152~metabolic process	67	0.0200104	0.0166867	ALPPL2, CNDP2, ARSI, HLCS, ALDH1L2, CIAPIN1, AFMID, GSTM1, AGPAT5, UGT1A7C, IDS, TKFC, UGT1A6A, PHOSPHO2, PDHA1, SUCLA2, CTBS, AGPAT3, AGPAT1, SPTLC2, ACO1, NEIL3, PIGN, PNPLA7, LYZL1, TMEM68, UMPS, ALDH7A1, PDE5A, CEMIP, SLC27A2, CAMK1D, ENPP5, PAM, GM5538, UNG, SMUG1, CHIT1, GALK2, CDYL, GYS1, UCK1, GSTO1, ACSL4, NTHL1, FAHD2A, ACSL5, NADK2, LYZ2, OXCT2A, NCEH1, IREB2, ACACA, TKT, BPGM, WRN, MA…	1994	463	18082	1.31225	1	0.905551	27.3569
GOTERM_BP_DIRECT	GO:0043547~positive regulation of GTPase activity	26	0.00776523	0.0168725	SNX18, CCL3, CCL2, CX3CL1, CCL4, CCL7, CCL22, ARHGAP6, PGAM5, RAPGEF4, AGRN, RAPGEF2, ELMOD2, NET1, TBC1D2, LAMTOR5, DENND6B, ARHGEF7, ARHGAP27, ECT2, ANKRD27, CCL12, TBCD, TSC2, GNAS, BIN1	1994	146	18082	1.61489	1	0.901718	27.6171
GOTERM_BP_DIRECT	GO:0000165~MAPK cascade	15	0.00447994	0.0170284	ZFP36, PABPN1, CCL3, CCL2, MAP2K4, MAPKAPK3, ITPKB, FGF13, ZFP36L1, MEF2D, CCL12, IL1B, PPM1L, SHC1, MAP2K5	1994	69	18082	1.97135	1	0.897536	27.8348
GOTERM_BP_DIRECT	GO:0002098~tRNA wobble uridine modification	5	0.00149331	0.0178888	ELP3, GTPBP3, CTU1, CTU2, MTO1	1994	10	18082	4.5341	1	0.90284	29.0251
GOTERM_BP_DIRECT	GO:0035023~regulation of Rho protein signal transduction	16	0.0047786	0.0197325	FGD1, ARHGEF2, ARHGEF33, BCR, ARHGEF7, ARHGEF6, ECT2, FARP1, DNMBP, PLEKHG3, RASGRF2, PLEKHG6, SPATA13, ARHGEF10L, NET1, ARHGDIB	1994	77	18082	1.8843	1	0.918576	31.5135
GOTERM_BP_DIRECT	GO:0043491~protein kinase B signaling	10	0.00298663	0.0199229	ZFP36L1, P2RY12, CCL12, CCL3, CCL2, TSC2, AXL, IL1B, IGF1, GAS6	1994	38	18082	2.38637	1	0.915349	31.7657
GOTERM_BP_DIRECT	GO:0002244~hematopoietic progenitor cell differentiation	19	0.00567459	0.0202602	SIGLECG, SLC7A6OS, 4930474N05RIK, PLEK, CEBPD, ARHGEF7, HERC6, PLD4, TMEM143, SIRPA, MIXL1, 6330408A02RIK, AGPAT5, HEATR9, PSEN1, 4930430F08RIK, RBM47, GPATCH4, ADAR	1994	98	18082	1.75812	1	0.913724	32.2104
GOTERM_BP_DIRECT	GO:0007193~adenylate cyclase-inhibiting G-protein coupled receptor signaling pathway	11	0.00328529	0.0224135	P2RY12, OPRM1, ADCY3, S1PR3, CASR, P2RY1, ADCY6, PSAPL1, LPAR1, ADORA1, PTGDR2	1994	45	18082	2.21667	1	0.929277	34.985
GOTERM_BP_DIRECT	GO:0006351~transcription, DNA-templated	235	0.0701857	0.0235774	ITGB3BP, XRCC5, TMEM18, PRR13, BBX, NAA15, NONO, EPC2, MAP3K9, MED27, NKX6-3, CREB3L1, DHX36, FIZ1, RARG, ZFP326, RXRA, ZFP467, MECP2, ZHX2, ZFP629, MED14, MED10, MED19, PTRF, MED15, MCIDAS, FLII, PIAS2, ATXN1L, SUDS3, TADA1, CHEK2, OTP, HESX1, ZFP750, LHX2, NRBF2, ZBTB46, SMAD6, ASXL1, KLF11, SMYD2, TFCP2, ZFP445, UBE2L3, ZFP444, ZFP446, NOTCH3, ZFP809, SRSF5, SAP130, ICE1, RNF2, ZFHX3, KLF4, KL…	1994	1885	18082	1.13052	1	0.934346	36.4396
GOTERM_BP_DIRECT	GO:0035025~positive regulation of Rho protein signal transduction	8	0.0023893	0.0238949	APOA1, GPR55, ARRB1, LPAR6, F2RL1, GPR17, LPAR1, F2R	1994	27	18082	2.68688	1	0.932642	36.8309
GOTERM_BP_DIRECT	GO:0008104~protein localization	16	0.0047786	0.024503	CAV3, STK11IP, KIF5B, MECP2, TNS4, APOA1, MACF1, GRIN2C, TSC2, MAPK8IP3, BIN3, AKAP7, AKAP2, IFT88, AKAP3, HAP1	1994	79	18082	1.8366	1	0.93318	37.5742
GOTERM_BP_DIRECT	GO:0010759~positive regulation of macrophage chemotaxis	6	0.00179198	0.0249868	C3AR1, CCL2, C5AR1, CMKLR1, TRPV4, CX3CL1	1994	16	18082	3.40058	1	0.932785	38.1596
GOTERM_BP_DIRECT	GO:0006622~protein targeting to lysosome	5	0.00149331	0.0256988	NCOA4, SORL1, SNX16, SCARB2, AP3B1	1994	11	18082	4.12191	1	0.934039	39.0117
GOTERM_BP_DIRECT	GO:0042312~regulation of vasodilation	5	0.00149331	0.0256988	UTS2, P2RY2, P2RY1, ADCY6, GJA5	1994	11	18082	4.12191	1	0.934039	39.0117
GOTERM_BP_DIRECT	GO:0032088~negative regulation of NF-kappaB transcription factor activity	14	0.00418128	0.0264086	HAVCR2, CMKLR1, ANXA4, NLRC5, CDKN2A, ARRB1, PSMD10, SETD6, CDK5RAP3, RWDD3, COMMD7, KLF4, MAP2K5, TRAF3	1994	66	18082	1.92356	1	0.935208	39.8501
GOTERM_BP_DIRECT	GO:0050714~positive regulation of protein secretion	10	0.00298663	0.0273814	KCNN4, P2RX7, DNM1L, GOLPH3, PPID, GOLPH3L, RPH3AL, IGF1, RAPGEF4, EXOC1	1994	40	18082	2.26705	1	0.938015	40.9814
GOTERM_BP_DIRECT	GO:0006378~mRNA polyadenylation	8	0.0023893	0.0289172	TUT1, PABPN1, ZC3H3, SYMPK, PCF11, CSTF2, PABPC2, CSTF2T	1994	28	18082	2.59092	1	0.943885	42.7265
GOTERM_BP_DIRECT	GO:0006413~translational initiation	12	0.00358395	0.0313799	EIF3C, EIF6, DDX3X, EIF3G, EIF3H, EIF4H, EIF3E, EIF2S2, EIF3L, MTIF2, EIF2B2, MTIF3	1994	54	18082	2.01516	1	0.953498	45.4233
GOTERM_BP_DIRECT	GO:0031397~negative regulation of protein ubiquitination	10	0.00298663	0.0317646	GTPBP4, TSPO, SVBP, ARRB1, DNAJA1, GNL3L, PRKCG, MTOR, SPOPL, PINX1	1994	41	18082	2.21176	1	0.952487	45.8335
GOTERM_BP_DIRECT	GO:0002224~toll-like receptor signaling pathway	6	0.00179198	0.0322658	CD86, TLR1, MAPKAPK3, TLR6, TLR7, TRAF3	1994	17	18082	3.20054	1	0.952031	46.3636
GOTERM_BP_DIRECT	GO:0060271~cilium morphogenesis	28	0.00836255	0.0327635	CDC14A, DZIP1, TMEM216, NEK1, TTLL1, FBF1, CFAP53, TROVE2, IFT122, IFT46, TTC30B, WDR35, CCNO, TTC21A, EHD3, CEP295, TTC21B, CEP89, PCNT, TTC30A2, DNAIC2, TMEM67, POC1B, IFT81, RFX3, IFT52, IFT88, ARL13B	1994	170	18082	1.49359	1	0.951574	46.8851
GOTERM_BP_DIRECT	GO:0010793~regulation of mRNA export from nucleus	4	0.00119465	0.0332662	ZC3H3, THOC5, THOC2, IWS1	1994	7	18082	5.18183	1	0.951153	47.407
GOTERM_BP_DIRECT	GO:0030049~muscle filament sliding	4	0.00119465	0.0332662	TNNT2, MYL6, MYL6B, MYH7	1994	7	18082	5.18183	1	0.951153	47.407
GOTERM_BP_DIRECT	GO:0045908~negative regulation of vasodilation	4	0.00119465	0.0332662	CHGA, SMAD6, SMTNL1, ADORA1	1994	7	18082	5.18183	1	0.951153	47.407
GOTERM_BP_DIRECT	GO:2000502~negative regulation of natural killer cell chemotaxis	3	0.000895988	0.0337547	CCL12, CCL2, KLRK1	1994	3	18082	9.0682	1	0.950681	47.9094
GOTERM_BP_DIRECT	GO:0032651~regulation of interleukin-1 beta production	3	0.000895988	0.0337547	S1PR3, SPHK1, F2R	1994	3	18082	9.0682	1	0.950681	47.9094
GOTERM_BP_DIRECT	GO:0002763~positive regulation of myeloid leukocyte differentiation	3	0.000895988	0.0337547	CD101, IL3, KITL	1994	3	18082	9.0682	1	0.950681	47.9094
GOTERM_BP_DIRECT	GO:0007178~transmembrane receptor protein serine/threonine kinase signaling pathway	7	0.00209064	0.0345521	AMHR2, TGFBR1, AKAP7, PPM1L, BMPR1B, AKAP2, AKAP3	1994	23	18082	2.75989	1	0.951574	48.7198
GOTERM_BP_DIRECT	GO:0090051~negative regulation of cell migration involved in sprouting angiogenesis	5	0.00149331	0.0352555	PDCD10, MEOX2, DLL4, KLF4, MAP2K5	1994	12	18082	3.77842	1	0.952031	49.4248
GOTERM_BP_DIRECT	GO:0071318~cellular response to ATP	5	0.00149331	0.0352555	P2RY12, TAF1, CCL2, SSH1, CIB2	1994	12	18082	3.77842	1	0.952031	49.4248
GOTERM_BP_DIRECT	GO:0030593~neutrophil chemotaxis	14	0.00418128	0.0367136	CCL3, CCL2, C5AR1, NCKAP1L, ITGB2, CX3CL1, CCL4, CCL7, FCGR3, CCL12, CCL22, IL1B, AMICA1, SPP1	1994	69	18082	1.83993	1	0.955468	50.8571
GOTERM_BP_DIRECT	GO:0006665~sphingolipid metabolic process	9	0.00268796	0.0390395	SGPL1, SERINC5, SPTLC2, SGMS2, SERINC1, ST8SIA1, SPTSSA, PSAPL1, SFTPB	1994	36	18082	2.26705	1	0.961513	53.0625
GOTERM_BP_DIRECT	GO:0050892~intestinal absorption	6	0.00179198	0.040737	VDR, CD36, ABCB1A, ACO1, IREB2, KCNQ1	1994	18	18082	3.02273	1	0.964785	54.6125
GOTERM_BP_DIRECT	GO:0048856~anatomical structure development	6	0.00179198	0.040737	AMER3, EYA3, SIX1, DICER1, GLI2, CFC1	1994	18	18082	3.02273	1	0.964785	54.6125
GOTERM_BP_DIRECT	GO:0007026~negative regulation of microtubule depolymerization	7	0.00209064	0.0419116	ARHGEF2, TRIM54, MAP1B, GAS2L1, FGF13, MID1IP1, HDGFRP3	1994	24	18082	2.64489	1	0.966268	55.6566
GOTERM_BP_DIRECT	GO:0030890~positive regulation of B cell proliferation	10	0.00298663	0.0419406	IL4, GPR183, IRS2, TIRAP, NCKAP1L, ATAD5, NFATC2, ADA, MIF, IL2	1994	43	18082	2.10888	1	0.964487	55.6821
GOTERM_BP_DIRECT	GO:0007288~sperm axoneme assembly	5	0.00149331	0.0465952	SPAG6L, IQCG, NEURL1A, TTLL1, IFT88	1994	13	18082	3.48777	1	0.974247	59.5977
GOTERM_BP_DIRECT	GO:1990126~retrograde transport, endosome to plasma membrane	5	0.00149331	0.0465952	ANKRD27, SNX17, SDCCAG3, VPS35, SNX31	1994	13	18082	3.48777	1	0.974247	59.5977
GOTERM_BP_DIRECT	GO:0086005~ventricular cardiac muscle cell action potential	5	0.00149331	0.0465952	CAV3, PKP2, KCNH2, KCNQ1, GJA5	1994	13	18082	3.48777	1	0.974247	59.5977
GOTERM_BP_DIRECT	GO:0021795~cerebral cortex cell migration	5	0.00149331	0.0465952	PSEN1, HTR6, CX3CR1, PEX5, FGF13	1994	13	18082	3.48777	1	0.974247	59.5977
GOTERM_BP_DIRECT	GO:0043065~positive regulation of apoptotic process	48	0.0143358	0.0481831	ING3, TSPO, TNFRSF12A, KLRK1, LPAR1, TCF7L2, SHQ1, CDKN2A, DDX3X, MAP3K9, DNAJA1, IL1B, NOS3, NEURL1A, ACIN1, ARL6IP5, NET1, TXNIP, ZFP346, RARG, DNM1L, ARHGEF7, AIFM1, RXRA, MAP2K4, KLF11, HMGA2, RPS6, ECT2, IFIT2, TRIM35, P2RX7, NCOA1, PLA2G4A, PSEN1, S100B, RPS6KA2, EEF1E1, PPID, PDE5A, RIPK2, APBB2, DCUN1D3, BIN1, SUDS3, BARD1, MAP3K11, CAMK1D	1994	335	18082	1.29932	1	0.975978	60.8568
GOTERM_BP_DIRECT	GO:0050862~positive regulation of T cell receptor signaling pathway	4	0.00119465	0.0489396	KCNN4, TESPA1, ADA, TRAT1	1994	8	18082	4.5341	1	0.976041	61.4435
GOTERM_BP_DIRECT	GO:0050702~interleukin-1 beta secretion	4	0.00119465	0.0489396	CD36, F2RL1, ABCA1, TLR6	1994	8	18082	4.5341	1	0.976041	61.4435
GOTERM_BP_DIRECT	GO:0001973~adenosine receptor signaling pathway	4	0.00119465	0.0489396	P2RY12, ADORA2B, P2RY1, ADORA1	1994	8	18082	4.5341	1	0.976041	61.4435
GOTERM_BP_DIRECT	GO:0045639~positive regulation of myeloid cell differentiation	4	0.00119465	0.0489396	CSF3, HBB-B2, JAG1, FES	1994	8	18082	4.5341	1	0.976041	61.4435
GOTERM_BP_DIRECT	GO:0043304~regulation of mast cell degranulation	4	0.00119465	0.0489396	UNC13D, STXBP2, D6WSU163E, FES	1994	8	18082	4.5341	1	0.976041	61.4435
GOTERM_BP_DIRECT	GO:0001558~regulation of cell growth	12	0.00358395	0.0498873	EPB41L3, IL3, SGK1, WISP2, TMC8, WISP1, CD44, WISP3, IGFBP7, POT1B, HTRA3, CRIM1	1994	58	18082	1.87618	1	0.976453	62.1667
GOTERM_BP_DIRECT	GO:0071300~cellular response to retinoic acid	13	0.00388261	0.0499569	TESC, ADNP2, RARG, TWF2, CCL2, STRA8, TEAD1, SNW1, TEAD2, ABCA1, YAP1, SNRNP70, KLF4	1994	65	18082	1.81364	1	0.975249	62.2193
GOTERM_BP_DIRECT	GO:0006954~inflammatory response	49	0.0146345	0.0500186	TUSC2, AIF1, LXN, F2RL1, TLR1, TIRAP, TLR6, TLR7, S1PR3, TNFRSF11B, IL1B, PTGER2, C5AR1, TNFRSF14, CCR3, CAMK1D, C3AR1, CCL3, HMGB2, CCL2, CXCL5, CX3CL1, CCL4, CCL7, MIF, IL17D, CCL22, NAIP2, MEFV, NAIP5, CD27, CSF1R, SPP1, HAVCR2, LIPA, HCK, SPHK1, AXL, PLGRKT, TRIL, GGT5, CCL12, P2RX7, LTB4R1, CXCL13, ALOX5, BMPR1B, BMP6, F2R	1994	344	18082	1.29169	1	0.974006	62.2658
GOTERM_BP_DIRECT	GO:0006486~protein glycosylation	20	0.00597325	0.0502922	GCNT4, GALNT7, GBGT1, B3GALT1, GCNT7, FUT10, ST8SIA1, OAS2, ALG9, ST6GALNAC1, NAGPA, ST8SIA6, PSEN1, ST3GAL4, FUT4, EXT1, SERP2, GCNT1, DDOST, GALNT14	1994	116	18082	1.56348	1	0.973163	62.4717
GOTERM_BP_DIRECT	GO:0006383~transcription from RNA polymerase III promoter	6	0.00179198	0.0504299	POLR2K, POLR1D, GTF3C6, TBP, POLR3A, POLR3E	1994	19	18082	2.86364	1	0.972041	62.5749
GOTERM_BP_DIRECT	GO:0000470~maturation of LSU-rRNA	6	0.00179198	0.0504299	EIF6, MAK16, LAS1L, RPL10A, RPF1, NSA2	1994	19	18082	2.86364	1	0.972041	62.5749
GOTERM_BP_DIRECT	GO:0051276~chromosome organization	9	0.00268796	0.0519076	RAD51D, RLF, NUDT16, SFPQ, POT1A, ATR, POT1B, NCAPH2, SMC1A	1994	38	18082	2.14773	1	0.973577	63.6657
GOTERM_BP_DIRECT	GO:0045429~positive regulation of nitric oxide biosynthetic process	10	0.00298663	0.0541061	ASS1, H2-M3, AIF1, ULBP1, KLRK1, IL1B, ITGB2, MTOR, DDAH1, KLF4	1994	45	18082	2.01516	1	0.976242	65.2331
GOTERM_BP_DIRECT	GO:0006909~phagocytosis	11	0.00328529	0.0551817	TUSC2, TULP1, ABCA7, UNC13D, ICAM5, HCK, PLD4, AXL, MYO1G, ITGB2, GAS6	1994	52	18082	1.91827	1	0.976826	65.9763
GOTERM_BP_DIRECT	GO:0006506~GPI anchor biosynthetic process	8	0.0023893	0.0559289	MPPE1, PIGF, PYURF, PIGC, DPM2, PIGQ, PIGA, PIGN	1994	32	18082	2.26705	1	0.976863	66.4838
GOTERM_BP_DIRECT	GO:0046513~ceramide biosynthetic process	7	0.00209064	0.0593888	P2RX7, P2RX1, SPTLC2, SGMS2, CERS2, SPTSSA, AGK	1994	26	18082	2.44144	1	0.98082	68.7414
GOTERM_BP_DIRECT	GO:0006400~tRNA modification	5	0.00149331	0.0597141	GTPBP3, METTL1, THG1L, THUMPD1, QTRT1	1994	14	18082	3.23864	1	0.980249	68.9462
GOTERM_BP_DIRECT	GO:1901653~cellular response to peptide	5	0.00149331	0.0597141	CASR, ID1, KLF11, KLF4, KLF3	1994	14	18082	3.23864	1	0.980249	68.9462
GOTERM_BP_DIRECT	GO:0001503~ossification	17	0.00507726	0.0599554	SBNO2, CASR, BMP1, THRA, PTH1R, LRRC17, GPM6B, RPL38, MMP14, IGSF10, CHRDL1, DHX36, EXT1, COL11A2, ATP6V0A4, SPP1, BMP6	1994	96	18082	1.60583	1	0.979563	69.0971
GOTERM_BP_DIRECT	GO:0070374~positive regulation of ERK1 and ERK2 cascade	29	0.00866122	0.0606852	OPRM1, GPR183, ABCA7, CCL3, CCL2, F2RL1, TIRAP, CX3CL1, CCL4, CCL7, MIF, CCL22, CD44, P2RY1, IL1B, TRPV4, RAPGEF2, CSF1R, NQO2, THPO, HAVCR2, C5AR1, GAS6, CCL12, CD36, GPR55, ARRB1, RIPK2, F2R	1994	188	18082	1.39882	1	0.979543	69.5496
GOTERM_BP_DIRECT	GO:0009116~nucleoside metabolic process	6	0.00179198	0.0613562	UMPS, UPRT, HPRT, UPP1, PRPS1L1, APRT	1994	20	18082	2.72046	1	0.979445	69.9602
GOTERM_BP_DIRECT	GO:0021591~ventricular system development	6	0.00179198	0.0613562	SPAG6L, TTC21B, MECP2, CENPF, RAPGEF2, TTN	1994	20	18082	2.72046	1	0.979445	69.9602
GOTERM_BP_DIRECT	GO:0032722~positive regulation of chemokine production	6	0.00179198	0.0613562	HAVCR2, ADORA2B, P2RY2, ADAM17, RIPK2, TLR7	1994	20	18082	2.72046	1	0.979445	69.9602
GOTERM_BP_DIRECT	GO:0030301~cholesterol transport	6	0.00179198	0.0613562	NPC2, MSR1, CD36, APOA1, VPS4B, ABCA1	1994	20	18082	2.72046	1	0.979445	69.9602
GOTERM_BP_DIRECT	GO:0048007~antigen processing and presentation, exogenous lipid antigen via MHC class Ib	3	0.000895988	0.0626022	AP3D1, CD1D2, AP3B1	1994	4	18082	6.80115	1	0.980102	70.7085
GOTERM_BP_DIRECT	GO:0044262~cellular carbohydrate metabolic process	3	0.000895988	0.0626022	RPE, TKFC, IDNK	1994	4	18082	6.80115	1	0.980102	70.7085
GOTERM_BP_DIRECT	GO:0019079~viral genome replication	3	0.000895988	0.0626022	LAMTOR5, VCP, GAS6	1994	4	18082	6.80115	1	0.980102	70.7085
GOTERM_BP_DIRECT	GO:0006021~inositol biosynthetic process	3	0.000895988	0.0626022	IMPA2, IMPAD1, IMPA1	1994	4	18082	6.80115	1	0.980102	70.7085
GOTERM_BP_DIRECT	GO:0031124~mRNA 3'-end processing	3	0.000895988	0.0626022	ZC3H3, CSTF2, CSTF2T	1994	4	18082	6.80115	1	0.980102	70.7085
GOTERM_BP_DIRECT	GO:0035986~senescence-associated heterochromatin focus assembly	3	0.000895988	0.0626022	HMGA1-RS1, CDKN2A, HMGA2	1994	4	18082	6.80115	1	0.980102	70.7085
GOTERM_BP_DIRECT	GO:0006813~potassium ion transport	21	0.00627191	0.0640166	SLC9A8, KCNJ15, SLC9A7, SLC12A2, ATP1B2, TMEM38A, KCNK13, KCNIP2, GJA5, KCNJ1, KCNIP3, KCNN4, KCNS2, KCNT1, CDKN1B, KCNN1, VPS4B, KCNH2, KCNQ1, HCN3, KCNE3	1994	127	18082	1.49947	1	0.980932	71.5367
GOTERM_BP_DIRECT	GO:0019933~cAMP-mediated signaling	8	0.0023893	0.0645136	ADCY3, EIF4EBP2, NDUFS4, DGKQ, ADCY6, RAPGEF4, RAPGEF2, KSR1	1994	33	18082	2.19835	1	0.980619	71.8224
GOTERM_BP_DIRECT	GO:0071346~cellular response to interferon-gamma	13	0.00388261	0.0667305	MRC1, GBP7, CCL12, CCL22, GBP6, CCL3, CCL2, AIF1, CX3CL1, GAPDH, CCL4, CCL7, MIR511	1994	68	18082	1.73363	1	0.982317	73.064
GOTERM_BP_DIRECT	GO:0002481~antigen processing and presentation of exogenous protein antigen via MHC class Ib, TAP-dependent	4	0.00119465	0.0675366	ABCB9, ABCB1A, H2-M3, ABCB4	1994	9	18082	4.03031	1	0.98236	73.5025
GOTERM_BP_DIRECT	GO:2000774~positive regulation of cellular senescence	4	0.00119465	0.0675366	HMGA1-RS1, CDKN2A, EEF1E1, HMGA2	1994	9	18082	4.03031	1	0.98236	73.5025
GOTERM_BP_DIRECT	GO:0006221~pyrimidine nucleotide biosynthetic process	4	0.00119465	0.0675366	UMPS, ERH, CMPK1, CMPK2	1994	9	18082	4.03031	1	0.98236	73.5025
GOTERM_BP_DIRECT	GO:0071435~potassium ion export	4	0.00119465	0.0675366	KCNN4, KCNH2, KCNIP2, KCNQ1	1994	9	18082	4.03031	1	0.98236	73.5025
GOTERM_BP_DIRECT	GO:0034393~positive regulation of smooth muscle cell apoptotic process	4	0.00119465	0.0675366	APOPT1, CDKN2A, ARRB1, MAP2K4	1994	9	18082	4.03031	1	0.98236	73.5025
GOTERM_BP_DIRECT	GO:0045410~positive regulation of interleukin-6 biosynthetic process	4	0.00119465	0.0675366	TLR1, TIRAP, IL1B, TLR6	1994	9	18082	4.03031	1	0.98236	73.5025
GOTERM_BP_DIRECT	GO:0006625~protein targeting to peroxisome	4	0.00119465	0.0675366	ZFAND6, PEX6, PEX5, PEX12	1994	9	18082	4.03031	1	0.98236	73.5025
GOTERM_BP_DIRECT	GO:0071353~cellular response to interleukin-4	7	0.00209064	0.0695299	MRC1, ARG1, RPL3, MCM2, HSPA5, DCSTAMP, MIR511	1994	27	18082	2.35102	1	0.983637	74.5578
GOTERM_BP_DIRECT	GO:0016571~histone methylation	7	0.00209064	0.0695299	SATB1, KMT2C, PRMT6, WHSC1L1, MECP2, CTCFL, SMYD2	1994	27	18082	2.35102	1	0.983637	74.5578
GOTERM_BP_DIRECT	GO:2001243~negative regulation of intrinsic apoptotic signaling pathway	7	0.00209064	0.0695299	HDAC1, DDX3X, PARL, BCL2L2, IVNS1ABP, NDUFS3, PLAUR	1994	27	18082	2.35102	1	0.983637	74.5578
GOTERM_BP_DIRECT	GO:0035987~endodermal cell differentiation	7	0.00209064	0.0695299	LAMB3, MMP8, ITGB5, MMP15, HMGA2, MMP14, MIXL1	1994	27	18082	2.35102	1	0.983637	74.5578
GOTERM_BP_DIRECT	GO:0040008~regulation of growth	13	0.00388261	0.0730499	ING3, TGFBR1, ARMC10, MNDAL, SOCS6, TKT, CSPG5, KAT5, HMGA2, GAS6, CREG1, SHC1, BRD8	1994	69	18082	1.7085	1	0.986148	76.325
GOTERM_BP_DIRECT	GO:0009791~post-embryonic development	19	0.00567459	0.0743688	SGPL1, IMPAD1, ACO1, GM21949, TGFBR1, DICER1, MECP2, TBCE, IREB2, DLK1, CFC1, TCF7L2, KCNJ1, PSEN1, MNX1, MAPK8IP3, GNAS, MTOR, SEPP1	1994	114	18082	1.51137	1	0.986568	76.9567
GOTERM_BP_DIRECT	GO:0006275~regulation of DNA replication	5	0.00149331	0.0745729	ANKRD17, MCIDAS, GMNN, PCNA, DSCC1	1994	15	18082	3.02273	1	0.986071	77.053
GOTERM_BP_DIRECT	GO:0001934~positive regulation of protein phosphorylation	28	0.00836255	0.0746051	MOB2, AIF1, CHEK2, MIF, HSPA2, P2RY1, IL1B, AGRN, FIZ1, CSF1R, THPO, IL4, IL3, MAP2K4, SPHK1, PRR5L, GAS6, PLAUR, ANXA2, P2RX7, HDAC3, PSEN1, ARRB1, FBXO18, ADAM17, GNAS, MTOR, IL2	1994	184	18082	1.37994	1	0.985422	77.0682
GOTERM_BP_DIRECT	GO:0007017~microtubule-based process	9	0.00268796	0.0758174	KIF5B, TUBB2A, MAP1B, NEK10, TUBB6, DCTN3, TUBA1A, DNAL4, MAP3K11	1994	41	18082	1.99058	1	0.985771	77.6321
GOTERM_BP_DIRECT	GO:0050766~positive regulation of phagocytosis	10	0.00298663	0.0762872	TULP1, ABCA7, BCR, CD36, IL1B, SIRPA, GAS6, FCGR3, CAMK1D, RAB27A	1994	48	18082	1.88921	1	0.985497	77.8471
GOTERM_BP_DIRECT	GO:0000462~maturation of SSU-rRNA from tricistronic rRNA transcript (SSU-rRNA, 5.8S rRNA, LSU-rRNA)	7	0.00209064	0.080606	KRR1, TBL3, RPS16, RRP36, BYSL, NGDN, CCDC59	1994	28	18082	2.26705	1	0.988147	79.7338
GOTERM_BP_DIRECT	GO:0006310~DNA recombination	15	0.00447994	0.0810535	RAD51D, XRCC5, HMGB2, EID3, SWSAP1, SMC6, WRN, KIN, NONO, PSMC3IP, UCHL5, RUVBL2, SPIDR, ACTR8, INO80B	1994	85	18082	1.60027	1	0.987886	79.9203
GOTERM_BP_DIRECT	GO:0061025~membrane fusion	8	0.0023893	0.0839426	DNM3, DNM1L, NSFL1C, NAPB, VAMP2, STX11, STX5A, DCSTAMP	1994	35	18082	2.07273	1	0.989215	81.086
GOTERM_BP_DIRECT	GO:0006807~nitrogen compound metabolic process	6	0.00179198	0.0868729	SGPL1, NIT2, GM21949, NADSYN1, PRKCSH, SEC63	1994	22	18082	2.47315	1	0.990402	82.2027
GOTERM_BP_DIRECT	GO:0031668~cellular response to extracellular stimulus	6	0.00179198	0.0868729	SLC1A2, P2RX7, ADORA2B, AIF1, AXL, BMP6	1994	22	18082	2.47315	1	0.990402	82.2027
GOTERM_BP_DIRECT	GO:0030154~cell differentiation	99	0.0295676	0.0877552	PGF, DZIP1, NAA15, CSPG5, DLK1, PRKX, OCSTAMP, DDX25, RAPGEF2, SPATA24, CDHR2, PPDPF, MARK2, VEGFB, TXNDC2, UHRF2, DLL4, IQCG, BIN1, TNFAIP2, EID1, TNFRSF12A, KLRK1, OTP, PAQR5, 1700112E06RIK, ZFP750, NGRN, AGRN, UNC45A, TESC, BMP1, TAF8, TGFBR1, DCSTAMP, NOTCH3, TRIM54, SEMA6C, CPNE1, RFX3, KLF4, UTP14B, BMP6, TSNAX, SLFN5, ZEB1, FES, GLI2, NDE1, OSR2, STRA8, PBXIP1, GALNTL5, PIWIL2, TFIP11, SRP…	1994	780	18082	1.15096	1	0.990412	82.5264
GOTERM_BP_DIRECT	GO:0071786~endoplasmic reticulum tubular network organization	4	0.00119465	0.0888142	RTN4, TMEM33, USE1, REEP1	1994	10	18082	3.62728	1	0.990515	82.9077
GOTERM_BP_DIRECT	GO:0090399~replicative senescence	4	0.00119465	0.0888142	WNT16, CDKN2A, ATR, PLA2R1	1994	10	18082	3.62728	1	0.990515	82.9077
GOTERM_BP_DIRECT	GO:0048245~eosinophil chemotaxis	4	0.00119465	0.0888142	CCL3, CCL2, CCR3, CCL7	1994	10	18082	3.62728	1	0.990515	82.9077
GOTERM_BP_DIRECT	GO:0031103~axon regeneration	5	0.00149331	0.0911016	APOA1, MTR, CTNNA1, JAM3, CHL1	1994	16	18082	2.83381	1	0.991223	83.7046
GOTERM_BP_DIRECT	GO:0006361~transcription initiation from RNA polymerase I promoter	5	0.00149331	0.0911016	RRN3, POLR1E, PTRF, POLR1D, TBP	1994	16	18082	2.83381	1	0.991223	83.7046
GOTERM_BP_DIRECT	GO:0007020~microtubule nucleation	5	0.00149331	0.0911016	TUBGCP4, TUBGCP3, TUBGCP6, NDE1, CEP192	1994	16	18082	2.83381	1	0.991223	83.7046
GOTERM_BP_DIRECT	GO:0070301~cellular response to hydrogen peroxide	11	0.00328529	0.0918564	ARG1, CDKN2A, AIFM1, AXL, CBX8, ECT2, TRPM2, KLF4, NET1, PPP5C, ZFP277	1994	57	18082	1.75	1	0.991165	83.9597
GOTERM_BP_DIRECT	GO:0007219~Notch signaling pathway	20	0.00597325	0.091888	APH1C, SNW1, JAG1, DLK1, ANXA4, NOTCH3, S1PR3, GOT1, CDKN1B, PSEN1, HEY1, DLL4, NUMB, ADAM17, CNTN1, PSENEN, NEURL1B, NEURL1A, IFT88, UBA52	1994	125	18082	1.45091	1	0.990757	83.9703
GOTERM_BP_DIRECT	GO:0006099~tricarboxylic acid cycle	7	0.00209064	0.0926061	ACO1, SDHD, PDHA1, FH1, SUCLA2, IDH3A, MDH1	1994	29	18082	2.18888	1	0.990684	84.2093
GOTERM_BP_DIRECT	GO:0051225~spindle assembly	7	0.00209064	0.0926061	HAUS3, HDAC3, HAUS6, CEP192, HAUS1, DICER1, TPX2	1994	29	18082	2.18888	1	0.990684	84.2093
GOTERM_BP_DIRECT	GO:0060999~positive regulation of dendritic spine development	7	0.00209064	0.0926061	PSEN1, LLPH, NEURL1A, MTOR, LPAR1, FOXO6, IL2	1994	29	18082	2.18888	1	0.990684	84.2093
GOTERM_BP_DIRECT	GO:0043407~negative regulation of MAP kinase activity	9	0.00268796	0.0948941	CAV3, CD300A, UCHL1, SORL1, TSC2, IL1B, CDK5RAP3, PAQR3, RGS14	1994	43	18082	1.898	1	0.991356	84.9486
GOTERM_BP_DIRECT	GO:0003105~negative regulation of glomerular filtration	3	0.000895988	0.0968293	UTS2, GJA5, F2R	1994	5	18082	5.44092	1	0.991821	85.5483
GOTERM_BP_DIRECT	GO:0043320~natural killer cell degranulation	3	0.000895988	0.0968293	UNC13D, STX11, RAB27A	1994	5	18082	5.44092	1	0.991821	85.5483
GOTERM_BP_DIRECT	GO:1903307~positive regulation of regulated secretory pathway	3	0.000895988	0.0968293	UNC13D, RAB3D, RAB27A	1994	5	18082	5.44092	1	0.991821	85.5483
GOTERM_BP_DIRECT	GO:0001961~positive regulation of cytokine-mediated signaling pathway	3	0.000895988	0.0968293	AXL, RIPK2, GAS6	1994	5	18082	5.44092	1	0.991821	85.5483
GOTERM_BP_DIRECT	GO:0016264~gap junction assembly	3	0.000895988	0.0968293	PKP2, CTNNA1, GJA5	1994	5	18082	5.44092	1	0.991821	85.5483
GOTERM_BP_DIRECT	GO:0003158~endothelium development	3	0.000895988	0.0968293	GJA4, SLC40A1, GJA5	1994	5	18082	5.44092	1	0.991821	85.5483
GOTERM_BP_DIRECT	GO:0048713~regulation of oligodendrocyte differentiation	3	0.000895988	0.0968293	SLC45A3, DICER1, TCF7L2	1994	5	18082	5.44092	1	0.991821	85.5483
GOTERM_BP_DIRECT	GO:0060761~negative regulation of response to cytokine stimulus	3	0.000895988	0.0968293	APOA1, KLF4, MAP2K5	1994	5	18082	5.44092	1	0.991821	85.5483
GOTERM_BP_DIRECT	GO:0071726~cellular response to diacyl bacterial lipopeptide	3	0.000895988	0.0968293	CD36, TLR1, TLR6	1994	5	18082	5.44092	1	0.991821	85.5483
GOTERM_BP_DIRECT	GO:0002906~negative regulation of mature B cell apoptotic process	3	0.000895988	0.0968293	CD44, ADA, MIF	1994	5	18082	5.44092	1	0.991821	85.5483
GOTERM_BP_DIRECT	GO:0009166~nucleotide catabolic process	3	0.000895988	0.0968293	ENPP5, UPP1, 4933425L06RIK	1994	5	18082	5.44092	1	0.991821	85.5483
GOTERM_BP_DIRECT	GO:0033625~positive regulation of integrin activation	3	0.000895988	0.0968293	PLEK, CXCL13, PIEZO1	1994	5	18082	5.44092	1	0.991821	85.5483
GOTERM_BP_DIRECT	GO:0048311~mitochondrion distribution	3	0.000895988	0.0968293	ATCAY, MSTO1, SLC4A5	1994	5	18082	5.44092	1	0.991821	85.5483

## Sheet: IKZF1_FLI1
Category	Term	Count	%	PValue	Genes	List Total	Pop Hits	Pop Total	Fold Enrichment	Bonferroni	Benjamini	FDR
GOTERM_BP_DIRECT	GO:0006260~DNA replication	14	0.0168023	3.41918e-05	ING4, SSRP1, POLH, CHTF8, LIG4, MCM4, SLX4, SIN3A, ORC4, CHAF1A, LRWD1, ORC2, FEN1, REV3L	498	123	18082	4.13276	0.0575985	0.0575985	0.0577951
GOTERM_BP_DIRECT	GO:0016180~snRNA processing	5	0.00600082	0.000330925	INTS9, CPSF3L, INTS4, INTS7, INTS6	498	13	18082	13.9651	0.436872	0.249582	0.55805
GOTERM_BP_DIRECT	GO:0006397~mRNA processing	20	0.0240033	0.0015249	TSEN54, SNRPD3, PRPF39, CMTR1, SART3, SF3A2, RBM4B, METTL3, PAPD4, C1QBP, RSRC1, RBMXL1, SCNM1, SNRNP35, CPSF4, PRPF40B, CSTF1, XRN2, PPWD1, CSDC2	498	322	18082	2.25523	0.929188	0.586284	2.54724
GOTERM_BP_DIRECT	GO:0006511~ubiquitin-dependent protein catabolic process	12	0.014402	0.00357728	CBLC, NPLOC4, USP8, TOLLIP, USP5, UCHL4, USP36, TCEB1, CHFR, USP42, UBE2B, USP15	498	154	18082	2.82929	0.998006	0.78869	5.87931
GOTERM_BP_DIRECT	GO:0006810~transport	70	0.0840114	0.00379762	COPA, DYNC1LI1, SLC36A1, UQCRC1, CHMP5, TSG101, SLC7A5, TMEM175, TMEM109, KCNK7, SLC1A7, ORC4, RANBP3, ATP5L, MCOLN1, VPS11, NDUFS2, TXNL1, VTI1B, AP4M1, ATP6V1D, TMEM106B, CLIC3, UQCRH, SLC25A38, FDX1L, RAB12, TMCO3, RAB11FIP1, COPE, SERP1, UBAP1, SNAP29, CHMP2A, TMX1, E430025E21RIK, MFSD8, ATP6V0B, FUZ, PKD1L3, SLC35B1, MRS2, MTCH2, RBSN, BTF3, CCDC22, TNPO2, EIF4ENIF1, RAB2B, CNNM4, VPS18, NDU…	498	1822	18082	1.39498	0.998642	0.73294	6.23059
GOTERM_BP_DIRECT	GO:0009060~aerobic respiration	6	0.00720098	0.00409435	SDHB, PANK2, OXA1L, UQCRC1, COX20, COX6A1	498	39	18082	5.58604	0.99919	0.694676	6.70172
GOTERM_BP_DIRECT	GO:0006366~transcription from RNA polymerase II promoter	11	0.0132018	0.00484465	GATA1, SNAPC5, POLR2G, POLR2F, ELF3, TAF4B, TAF7, RBMXL1, NFXL1, USF1, MED1	498	138	18082	2.89421	0.999781	0.699918	7.88307
GOTERM_BP_DIRECT	GO:0000387~spliceosomal snRNP assembly	5	0.00600082	0.0052151	CLNS1A, SNRPD3, PRMT5, SART3, GEMIN4	498	26	18082	6.98255	0.999885	0.678251	8.46113
GOTERM_BP_DIRECT	GO:0015031~protein transport	28	0.0336046	0.00722843	SNAP29, CHMP2A, COPA, E430025E21RIK, TSG101, CHMP5, FUZ, RBSN, RANBP3, BTF3, CCDC22, VPS11, TNPO2, EIF4ENIF1, RAB2B, VPS18, KIF18A, VTI1B, AP4M1, ARF1, NUP62, ZG16, RAB12, RAB11FIP1, COPE, UBAP1, SERP1, VPS25	498	592	18082	1.71733	0.999997	0.753043	11.5436
GOTERM_BP_DIRECT	GO:0006412~translation	20	0.0240033	0.0157073	MRPL2, MRPS17, YARS, MRPS15, VARS, MRPL24, EIF4G1, MRPL22, TRNAU1AP, MRPL14, RPS17, RPL13A, MRPL17, SEPSECS, SLC25A38, MRPL36, RPS12, YARS2, EEF1D, AARS2	498	401	18082	1.81093	1	0.935871	23.4851
GOTERM_BP_DIRECT	GO:0007040~lysosome organization	5	0.00600082	0.0217055	TMEM106B, VPS18, MFSD8, CHMP5, VPS11	498	39	18082	4.65503	1	0.96861	30.9979
GOTERM_BP_DIRECT	GO:0008333~endosome to lysosome transport	5	0.00600082	0.0217055	VPS18, CHMP5, TSG101, RAB12, VPS11	498	39	18082	4.65503	1	0.96861	30.9979
GOTERM_BP_DIRECT	GO:1903955~positive regulation of protein targeting to mitochondrion	7	0.00840114	0.0227412	NKAP, WDR75, DTWD2, MRGPRE, USP36, VPS11, RNF31	498	80	18082	3.17706	1	0.964062	32.2227
GOTERM_BP_DIRECT	GO:0006351~transcription, DNA-templated	67	0.0804109	0.0234605	NKAP, TCEANC, TAF1A, ELF3, TBX21, HINT1, DEDD, MED25, ASCC1, MED22, ZFP786, GATA1, MAMSTR, FUBP3, PCGF2, SIN3A, ELOF1, PRMT5, ZFP647, PHTF1, KDM5C, CCAR1, SNAPC5, TFPT, TAF4B, ELP6, HES7, DAPK3, ZFP593, MED7, ZFP865, C1QBP, ZFP280C, ZFP260, EEF1D, COMMD5, XRN2, ZFP513, MED1, COMMD4, ZFP62, POLR2G, POLR2F, ZFP64, GLIS2, VPS72, RB1CC1, BTF3, THAP1, RNF10, THAP11, ZFP213, SREBF1, SSRP1, ESRRA, NACC1…	498	1885	18082	1.29057	1	0.957929	33.0613
GOTERM_BP_DIRECT	GO:0000398~mRNA splicing, via spliceosome	8	0.00960131	0.0349404	METTL3, NHP2L1, RSRC1, ZMAT2, SNRNP35, SF3A2, PRPF40B, SART3	498	112	18082	2.59352	1	0.987815	45.1919
GOTERM_BP_DIRECT	GO:0098609~cell-cell adhesion	11	0.0132018	0.0364293	EIF4G1, USP8, ATIC, HIST2H3C2, ARFIP1, TXNDC9, EEF1D, SLC9A3R2, IGSF9, HIST1H3I, EPN2	498	189	18082	2.11324	1	0.986327	46.6041
GOTERM_BP_DIRECT	GO:0000724~double-strand break repair via homologous recombination	6	0.00720098	0.0389802	SLX4, HELQ, ORAOV1, RAD52, RAD54L, ATM	498	68	18082	3.20376	1	0.986587	48.9445
GOTERM_BP_DIRECT	GO:0017148~negative regulation of translation	6	0.00720098	0.0455958	EIF4ENIF1, RPL13A, MALSU1, RNF139, FXR2, DAPK3	498	71	18082	3.06839	1	0.991459	54.5725
GOTERM_BP_DIRECT	GO:0006396~RNA processing	6	0.00720098	0.0503555	SNRPD3, U2SURP, PRPF39, EXOSC1, SART3, RTCA	498	73	18082	2.98432	1	0.993127	58.2548
GOTERM_BP_DIRECT	GO:0006437~tyrosyl-tRNA aminoacylation	2	0.00240033	0.0542178	YARS, YARS2	498	2	18082	36.3092	1	0.993843	61.0344
GOTERM_BP_DIRECT	GO:0006335~DNA replication-dependent nucleosome assembly	4	0.00480065	0.0612995	HIST2H3C2, HAT1, CHAF1A, HIST1H3I	498	33	18082	4.40112	1	0.995863	65.6843
GOTERM_BP_DIRECT	GO:2001241~positive regulation of extrinsic apoptotic signaling pathway in absence of ligand	3	0.00360049	0.0625195	BAX, JAK3, DAPK3	498	15	18082	7.26185	1	0.995174	66.4306
GOTERM_BP_DIRECT	GO:0048511~rhythmic process	8	0.00960131	0.0633191	CDK5R1, SIN3A, METTL3, PRMT5, HES7, OGT, GRIN3A, KDM5C	498	128	18082	2.26933	1	0.994251	66.9114
GOTERM_BP_DIRECT	GO:0016579~protein deubiquitination	6	0.00720098	0.0634831	USP8, USP5, UCHL4, USP36, USP42, USP15	498	78	18082	2.79302	1	0.9929	67.0092
GOTERM_BP_DIRECT	GO:0000209~protein polyubiquitination	7	0.00840114	0.0645996	RNF139, MARCH8, CDC34, UBE3C, CHFR, UBE2B, RNF31	498	103	18082	2.46762	1	0.991995	67.668
GOTERM_BP_DIRECT	GO:0002376~immune system process	17	0.0204028	0.0668216	GBP5, ATG12, IFITM2, TOLLIP, FFAR2, OAS3, MARCH8, LY9, ATM, CLEC4N, H60B, SMPDL3B, C1QBP, OASL2, H2-AA, LIME1, JAK3	498	383	18082	1.61164	1	0.991767	68.9423
GOTERM_BP_DIRECT	GO:1903543~positive regulation of exosomal secretion	3	0.00360049	0.0701863	CHMP2A, TSG101, ATP13A2	498	16	18082	6.80798	1	0.992219	70.7823
GOTERM_BP_DIRECT	GO:0045793~positive regulation of cell size	3	0.00360049	0.0701863	RB1CC1, OGT, CDK4	498	16	18082	6.80798	1	0.992219	70.7823
GOTERM_BP_DIRECT	GO:0042059~negative regulation of epidermal growth factor receptor signaling pathway	3	0.00360049	0.0701863	CBLC, NUP62, TSG101	498	16	18082	6.80798	1	0.992219	70.7823
GOTERM_BP_DIRECT	GO:0016573~histone acetylation	4	0.00480065	0.0706823	WDR75, ING4, PCGF2, HAT1	498	35	18082	4.14963	1	0.991	71.0447
GOTERM_BP_DIRECT	GO:0010212~response to ionizing radiation	5	0.00600082	0.071299	BAX, CYP2R1, LIG4, RAD54L, ATM	498	57	18082	3.18502	1	0.98978	71.3679
GOTERM_BP_DIRECT	GO:0030433~ER-associated ubiquitin-dependent protein catabolic process	5	0.00600082	0.071299	NPLOC4, PSMC4, PSMC3, DNAJC10, FAF2	498	57	18082	3.18502	1	0.98978	71.3679
GOTERM_BP_DIRECT	GO:0032543~mitochondrial translation	4	0.00480065	0.0756013	MRPL2, MRPS17, MRPS15, NDUFA7	498	36	18082	4.03436	1	0.990933	73.5298
GOTERM_BP_DIRECT	GO:0006895~Golgi to endosome transport	3	0.00360049	0.0781401	RBSN, TGOLN1, AP4M1	498	17	18082	6.40751	1	0.990954	74.7325
GOTERM_BP_DIRECT	GO:0006438~valyl-tRNA aminoacylation	2	0.00240033	0.0802163	YARS, VARS	498	3	18082	24.2062	1	0.99072	75.6776
GOTERM_BP_DIRECT	GO:1903679~positive regulation of cap-independent translational initiation	2	0.00240033	0.0802163	METTL3, YTHDF2	498	3	18082	24.2062	1	0.99072	75.6776
GOTERM_BP_DIRECT	GO:0006367~transcription initiation from RNA polymerase II promoter	4	0.00480065	0.0806671	POLR2G, GTF2F1, TAF7, MED1	498	37	18082	3.92532	1	0.98954	75.8784
GOTERM_BP_DIRECT	GO:0009615~response to virus	6	0.00720098	0.0815342	CCDC130, IFITM2, OASL2, GTF2F1, TBX21, OAS3	498	84	18082	2.59352	1	0.988571	76.2602
GOTERM_BP_DIRECT	GO:0008033~tRNA processing	6	0.00720098	0.0847822	RPP25, ELAC1, TSEN54, TRMT6, TRMT5, OSGEPL1	498	85	18082	2.563	1	0.98912	77.6404
GOTERM_BP_DIRECT	GO:0032981~mitochondrial respiratory chain complex I assembly	3	0.00360049	0.0863595	NDUFAF4, OXA1L, FOXRED1	498	18	18082	6.05154	1	0.988635	78.2831
GOTERM_BP_DIRECT	GO:0006355~regulation of transcription, DNA-templated	74	0.0888121	0.0891581	NKAP, ZFP13, TAF1A, ELF3, TBX21, HINT1, DEDD, MED25, ASCC1, MED22, ZFP786, GATA1, MAMSTR, PCGF2, SIN3A, ELOF1, PRMT5, ZFP647, PHTF1, GATAD1, KDM5C, CSDC2, CCAR1, SNAPC5, TFPT, ELP6, TAF4B, HES7, DAPK3, ZFP593, MED7, C1QBP, ZFP280C, ZFP780B, PFDN5, ZFP260, EEF1D, COMMD5, XRN2, ZFP513, MED1, COMMD4, ZFP62, SBNO1, ZFP212, ZFP64, GLIS2, AI987944, MLF2, VPS72, RB1CC1, BTF3, THAP1, RNF10, THAP11, SREBF…	498	2279	18082	1.17897	1	0.988899	79.3808
GOTERM_BP_DIRECT	GO:0000245~spliceosomal complex assembly	3	0.00360049	0.0948239	SNRPD3, SF3A2, SART3	498	19	18082	5.73304	1	0.990643	81.4454
GOTERM_BP_DIRECT	GO:0071897~DNA biosynthetic process	3	0.00360049	0.0948239	POLH, LIG4, TK1	498	19	18082	5.73304	1	0.990643	81.4454

## Sheet: IKZF1
Category	Term	Count	%	PValue	Genes	List Total	Pop Hits	Pop Total	Fold Enrichment	Bonferroni	Benjamini	FDR
GOTERM_BP_DIRECT	GO:0006334~nucleosome assembly	8	0.0178428	0.00110083	HIST1H2BB, HIST1H2BM, HIST1H1D, HIST1H1B, NPM1, HIST1H3E, HIST1H3F, DAXX	278	104	18082	5.00332	0.761662	0.761662	1.78264
GOTERM_BP_DIRECT	GO:0007059~chromosome segregation	7	0.0156125	0.00245926	CIAO1, KIF2C, SPC25, CENPT, ARL8B, MIS12, ERCC2	278	89	18082	5.11575	0.959478	0.798698	3.94133
GOTERM_BP_DIRECT	GO:0007569~cell aging	4	0.0089214	0.0106372	HRAS, NPM1, PML, XRN1	278	30	18082	8.67242	0.999999	0.990355	16.0244
GOTERM_BP_DIRECT	GO:0010458~exit from mitosis	3	0.00669105	0.013946	CHMP7, RPL24, PPP2R2D	278	12	18082	16.2608	1	0.989656	20.4952
GOTERM_BP_DIRECT	GO:0006342~chromatin silencing	5	0.0111518	0.0158365	HIST1H2AB, MSL3, HIST1H2AE, HIST1H2AI, HIST1H2AK	278	63	18082	5.16216	1	0.984343	22.9482
GOTERM_BP_DIRECT	GO:0009303~rRNA transcription	3	0.00669105	0.0163166	CD3EAP, RNASEK, NPM1	278	13	18082	15.01	1	0.971842	23.5598
GOTERM_BP_DIRECT	GO:0036297~interstrand cross-link repair	3	0.00669105	0.0215279	DCLRE1B, NUCKS1, POLN	278	15	18082	13.0086	1	0.982541	29.9111
GOTERM_BP_DIRECT	GO:0080182~histone H3-K4 trimethylation	3	0.00669105	0.0243579	HIST1H1D, NCOA6, KMT2B	278	16	18082	12.1956	1	0.981927	33.1493
GOTERM_BP_DIRECT	GO:0098609~cell-cell adhesion	8	0.0178428	0.0266712	PAK6, BSG, PRDX6, SNX5, GIPC1, MPP7, HIST1H3E, ESYT2	278	189	18082	2.75315	1	0.979976	35.6913
GOTERM_BP_DIRECT	GO:0007067~mitotic nuclear division	10	0.0223035	0.0274053	SPC24, KIF2C, SPC25, CENPT, ARL8B, CCNA2, ASPM, MIS12, PPP2R2D, DCTN2	278	277	18082	2.34813	1	0.973163	36.4788
GOTERM_BP_DIRECT	GO:0051301~cell division	12	0.0267642	0.0299561	SPC24, KIF2C, SPC25, PRC1, USP39, CENPT, ARL8B, CDK5, CCNA2, ASPM, MIS12, PPP2R2D	278	374	18082	2.08695	1	0.972674	39.1454
GOTERM_BP_DIRECT	GO:0008285~negative regulation of cell proliferation	12	0.0267642	0.0348535	HIST1H2AB, SFRP5, HRAS, CLMN, NPM1, HIST1H2AE, HIST1H2AI, GDF11, PML, CPEB1, COPS8, CTNNB1	278	384	18082	2.0326	1	0.978701	43.9732
GOTERM_BP_DIRECT	GO:0051028~mRNA transport	5	0.0111518	0.0462667	DDX19A, RBM8A, NUP188, CPEB1, NXF1	278	88	18082	3.69563	1	0.9913	53.8655
GOTERM_BP_DIRECT	GO:0048511~rhythmic process	6	0.0133821	0.0472039	SRRD, PML, PSPC1, CDK5, SUV39H2, TWIST1	278	128	18082	3.0489	1	0.988857	54.6003
GOTERM_BP_DIRECT	GO:0000070~mitotic sister chromatid segregation	3	0.00669105	0.047892	CEP57, CEP57L1, MIS12	278	23	18082	8.48389	1	0.985876	55.1327
GOTERM_BP_DIRECT	GO:0006281~DNA repair	10	0.0223035	0.0571986	PAXIP1, DCLRE1B, RAD23A, NPM1, POLN, RAD9B, TTC5, PALB2, ANKLE1, ERCC2	278	318	18082	2.04538	1	0.991712	61.7825
GOTERM_BP_DIRECT	GO:0031175~neuron projection development	6	0.0133821	0.0628725	DIAPH1, CLMN, PQBP1, USP21, CDK16, CDK5	278	139	18082	2.80762	1	0.99308	65.3701
GOTERM_BP_DIRECT	GO:1901216~positive regulation of neuron death	3	0.00669105	0.0638635	ELK1, DAXX, CDK5	278	27	18082	7.22702	1	0.99155	65.9633
GOTERM_BP_DIRECT	GO:2001234~negative regulation of apoptotic signaling pathway	3	0.00669105	0.0638635	BMI1, CDK11B, CTNNB1	278	27	18082	7.22702	1	0.99155	65.9633
GOTERM_BP_DIRECT	GO:0008542~visual learning	4	0.0089214	0.0722475	KRAS, NPTN, GHRL, CDK5	278	63	18082	4.12972	1	0.994135	70.6139
GOTERM_BP_DIRECT	GO:0030578~PML body organization	2	0.0044607	0.0742924	PML, DAXX	278	5	18082	26.0173	1	0.993432	71.654
GOTERM_BP_DIRECT	GO:1904886~beta-catenin destruction complex disassembly	2	0.0044607	0.0742924	PPP2CB, CTNNB1	278	5	18082	26.0173	1	0.993432	71.654
GOTERM_BP_DIRECT	GO:0051653~spindle localization	2	0.0044607	0.0742924	CCDC155, ASPM	278	5	18082	26.0173	1	0.993432	71.654
GOTERM_BP_DIRECT	GO:0043161~proteasome-mediated ubiquitin-dependent protein catabolic process	6	0.0133821	0.0793688	RAD23A, PPP2CB, PML, KLHL11, RNF187, KCTD5	278	149	18082	2.61919	1	0.994066	74.0885
GOTERM_BP_DIRECT	GO:0051260~protein homooligomerization	7	0.0156125	0.0831069	P2RX4, KCNC3, CEP57, NPM1, MUC20, PRN, KCTD5	278	197	18082	2.31118	1	0.994112	75.7543
GOTERM_BP_DIRECT	GO:2001238~positive regulation of extrinsic apoptotic signaling pathway	3	0.00669105	0.0859135	HYAL2, PML, DEDD2	278	32	18082	6.0978	1	0.993812	76.9382
GOTERM_BP_DIRECT	GO:0000060~protein import into nucleus, translocation	3	0.00669105	0.0859135	CEP57, RANBP6, POLA2	278	32	18082	6.0978	1	0.993812	76.9382
GOTERM_BP_DIRECT	GO:0006506~GPI anchor biosynthetic process	3	0.00669105	0.0859135	PIGZ, PIGX, PIGU	278	32	18082	6.0978	1	0.993812	76.9382
GOTERM_BP_DIRECT	GO:0000724~double-strand break repair via homologous recombination	4	0.0089214	0.086354	NUCKS1, POLN, CCDC155, PALB2	278	68	18082	3.82607	1	0.992549	77.1191
GOTERM_BP_DIRECT	GO:0000075~cell cycle checkpoint	2	0.0044607	0.0884773	DCLRE1B, RAD9B	278	6	18082	21.6811	1	0.99197	77.9722
GOTERM_BP_DIRECT	GO:0022405~hair cycle process	2	0.0044607	0.0884773	CTNNB1, ERCC2	278	6	18082	21.6811	1	0.99197	77.9722
GOTERM_BP_DIRECT	GO:1990314~cellular response to insulin-like growth factor stimulus	2	0.0044607	0.0884773	CCNA2, CTNNB1	278	6	18082	21.6811	1	0.99197	77.9722
GOTERM_BP_DIRECT	GO:0007080~mitotic metaphase plate congression	3	0.00669105	0.0952878	KIF2C, CHMP7, CHMP2B	278	34	18082	5.7391	1	0.99336	80.5113
GOTERM_BP_DIRECT	GO:0006810~transport	36	0.0802926	0.0953172	KCNC3, TUSC3, RAB5B, SNX5, CHMP7, SLC35A5, ATP5G2, NUP188, ESYT2, RAB3IP, TMEM63B, CHMP2B, TMED4, DDX19A, RANBP6, ETFDH, SLC39A6, RAB25, SLC25A42, DYNC1H1, CHRNA2, NDUFA5, PRSS30, NDUFB10, ACTN4, CLCC1, CRAT, TMED9, GABARAP, ATP6V1F, MTTP, P2RX4, SLC25A11, MAGT1, CHRNB1, SPNS1	278	1822	18082	1.28516	1	0.992017	80.5217
GOTERM_BP_DIRECT	GO:0017148~negative regulation of translation	4	0.0089214	0.095334	CPEB1, XRN1, SAMD4B, FXR1	278	71	18082	3.6644	1	0.990522	80.5276
GOTERM_BP_DIRECT	GO:0006351~transcription, DNA-templated	37	0.082523	0.0973301	DPF2, BMI1, RBM15B, KMT2B, PML, ZXDC, ELK1, DAXX, CTNNB1, PRIM1, ZFP93, HEXIM1, TARDBP, LHX3, ZFP664, PQBP1, ETV6, DEDD2, TWIST1, SAMD4B, ERCC2, ZBTB22, MAFG, SCAI, PHF12, ZSCAN2, SUV39H2, STAT2, MSL3, PAXIP1, PHF3, YAF2, NCOA6, PSPC1, USP21, PHF21A, CDCA7L	278	1885	18082	1.27671	1	0.989921	81.2175
GOTERM_BP_DIRECT	GO:0007283~spermatogenesis	11	0.0245339	0.0976138	LAMP1, ATN1, FKBP6, MEA1, SPATA16, ODF4, CCDC155, CDK16, ZSCAN2, SPATA5, ASPM	278	407	18082	1.75792	1	0.988411	81.3137
GOTERM_BP_DIRECT	GO:0045596~negative regulation of cell differentiation	5	0.0111518	0.0981242	KRAS, GDF11, GM10436, CTNNB1, TWIST1	278	114	18082	2.85277	1	0.986933	81.4855

## Sheet: PAX5
Category	Term	Count	%	PValue	Genes	List Total	Pop Hits	Pop Total	Fold Enrichment	Bonferroni	Benjamini	FDR
GOTERM_BP_DIRECT	GO:0032543~mitochondrial translation	8	0.00727987	0.000366044	QRSL1, GFM2, MRPL51, MRPS18C, MRPS24, MRPL47, NOA1, GATC	692	36	18082	5.80668	0.593241	0.593241	0.642511
GOTERM_BP_DIRECT	GO:0006813~potassium ion transport	13	0.0118298	0.003445	KCNMB3, ATP4A, SLC12A5, SLC24A5, KCNJ10, KCNJ2, KCNJ11, KCNK4, KCNK9, KCNQ3, KCNJ8, KCNE1, KCNG3	692	127	18082	2.67473	0.999792	0.985585	5.89492
GOTERM_BP_DIRECT	GO:0006006~glucose metabolic process	9	0.00818986	0.00427562	GAPDHS, AKT1, PDK2, TFAP2B, PRKAA1, INS2, KCNJ11, CACNA1A, PCK1	692	68	18082	3.45839	0.999973	0.97008	7.26637
GOTERM_BP_DIRECT	GO:0042593~glucose homeostasis	13	0.0118298	0.00500256	PDK2, FFAR1, ALMS1, PCK1, AKT1, MUP20, CNR1, TFAP2B, NEUROD1, PRKAA1, INS2, NGFR, GK	692	133	18082	2.55407	0.999996	0.954065	8.45113
GOTERM_BP_DIRECT	GO:0034765~regulation of ion transmembrane transport	12	0.0109198	0.0145271	KCNQ3, KCNJ8, KCNE1, CACNB1, SCN4B, KCNJ10, KCNG3, KCNJ2, KCNJ11, CACNA1D, CACNA1A, KCNK4	692	135	18082	2.32267	1	0.999247	22.7129
GOTERM_BP_DIRECT	GO:0035641~locomotory exploration behavior	4	0.00363994	0.0147577	LSAMP, TNR, DLG4, GAD1	692	14	18082	7.46573	1	0.997731	23.0307
GOTERM_BP_DIRECT	GO:0031076~embryonic camera-type eye development	4	0.00363994	0.0147577	TRAF3IP1, NES, ALDH1A3, PPP1R13L	692	14	18082	7.46573	1	0.997731	23.0307
GOTERM_BP_DIRECT	GO:0010107~potassium ion import	5	0.00454992	0.016185	ATP4A, KCNJ8, KCNJ10, KCNJ2, KCNJ11	692	26	18082	5.02501	1	0.996744	24.9704
GOTERM_BP_DIRECT	GO:0007010~cytoskeleton organization	10	0.00909984	0.0180767	AKT1, DMTN, ZMYM2, PADI6, TNIK, GSK3B, TSPAN32, STRADB, ELMO2, THY1	692	104	18082	2.51251	1	0.996312	27.4702
GOTERM_BP_DIRECT	GO:0050770~regulation of axonogenesis	5	0.00454992	0.0208791	EPHA4, GSK3B, CHN1, CACNA1A, KIF13B	692	28	18082	4.66608	1	0.99685	31.0297
GOTERM_BP_DIRECT	GO:0007628~adult walking behavior	6	0.00545991	0.0212606	EPHA4, FXN, KCNJ10, ABHD12, CACNA1A, KLHL1	692	42	18082	3.73287	1	0.994908	31.5013
GOTERM_BP_DIRECT	GO:0071805~potassium ion transmembrane transport	9	0.00818986	0.0217049	KCNMB3, KCNQ3, KCNK9, KCNE1, KCNJ10, KCNG3, KCNJ2, KCNJ11, KCNK4	692	90	18082	2.61301	1	0.992564	32.0467
GOTERM_BP_DIRECT	GO:0006349~regulation of gene expression by genetic imprinting	4	0.00363994	0.0253286	PRMT7, GSK3B, ARID4B, BRCA1	692	17	18082	6.14825	1	0.994767	36.3446
GOTERM_BP_DIRECT	GO:0030518~intracellular steroid hormone receptor signaling pathway	4	0.00363994	0.0253286	NCOA2, MED24, CARM1, CALCOCO1	692	17	18082	6.14825	1	0.994767	36.3446
GOTERM_BP_DIRECT	GO:0006888~ER to Golgi vesicle-mediated transport	8	0.00727987	0.0293706	MIA2, DDHD2, MIA3, RANGRF, YIF1A, VTI1A, TRAPPC2, ZW10	692	78	18082	2.68001	1	0.996426	40.8357
GOTERM_BP_DIRECT	GO:0051301~cell division	23	0.0209296	0.0308322	STOX1, ZC3HC1, CKAP5, LIG1, PSRC1, CDC23, SYCE2, CDC20, SPDL1, CDC25C, CENPJ, SMC2, CDC25B, CDK3-PS, FIGN, CNTROB, CDC123, CENPV, CABLES2, RUVBL1, HELLS, DYNLT1B, ZW10	692	374	18082	1.60693	1	0.995898	42.3848
GOTERM_BP_DIRECT	GO:0007049~cell cycle	34	0.0309395	0.0314385	STOX1, CDKN2C, FIGN, CDC123, CABLES2, HELLS, ZW10, ZC3HC1, RBL2, MSH2, CKAP5, LIG1, RINT1, PSRC1, SYCE2, CDC23, SPDL1, PCNP, CDC20, STRADB, CDKN3, CDC25C, SMC2, BRCA1, ESCO2, GSG2, FOXN3, MCM6, CDC25B, RIF1, CNTROB, CENPV, FBXO31, RUVBL1	692	614	18082	1.44694	1	0.994659	43.0161
GOTERM_BP_DIRECT	GO:0070208~protein heterotrimerization	4	0.00363994	0.0341205	GNAQ, COL6A4, COL6A1, WIZ	692	19	18082	5.50106	1	0.995161	45.7312
GOTERM_BP_DIRECT	GO:0007067~mitotic nuclear division	18	0.0163797	0.0382614	STOX1, ZC3HC1, CKAP5, PSRC1, CDC23, CDC20, SPDL1, CDC25C, SMC2, CDC25B, CDK3-PS, FIGN, CENPV, RUVBL1, HELLS, TUBB3, DYNLT1B, ZW10	692	277	18082	1.69798	1	0.996442	49.6849
GOTERM_BP_DIRECT	GO:0014823~response to activity	6	0.00545991	0.0384135	OXT, SULT1A1, PEBP1, PRKAA1, GPAM, PCK1	692	49	18082	3.1996	1	0.995237	49.8248
GOTERM_BP_DIRECT	GO:0007080~mitotic metaphase plate congression	5	0.00454992	0.0395655	PSRC1, CDC23, PIBF1, SPDL1, ZW10	692	34	18082	3.84266	1	0.994595	50.8727
GOTERM_BP_DIRECT	GO:0055114~oxidation-reduction process	36	0.0327594	0.0435963	CYP2D10, SORD, NDUFB8, FDX1, GLUD1, ETHE1, CYC1, PRDX3, MTHFD2, FXN, ALDH1A3, PNPO, SPR, HSD17B4, IMPDH1, HSD17B7, ALKBH6, ALDH6A1, CHDH, SUOX, NOXO1, CYP3A13, NDUFC2, CYP26A1, CYP4B1, NDUFA11, C330018D20RIK, GAPDHS, ADI1, DIO2, UOX, MARC2, KDM4A, PCYOX1, 4833439L19RIK, CRYZL1	692	676	18082	1.39154	1	0.995814	54.379
GOTERM_BP_DIRECT	GO:0006303~double-strand break repair via nonhomologous end joining	4	0.00363994	0.0442833	PSMD14, LIG1, SETMAR, POLA1	692	21	18082	4.97715	1	0.995005	54.9525
GOTERM_BP_DIRECT	GO:0051298~centrosome duplication	4	0.00363994	0.0498653	STIL, CKAP5, CENPJ, BRCA1	692	22	18082	4.75092	1	0.996696	59.3668
GOTERM_BP_DIRECT	GO:2000810~regulation of bicellular tight junction assembly	3	0.00272995	0.0535417	GPBAR1, GJA1, PRKACA	692	10	18082	7.83902	1	0.997201	62.0478
GOTERM_BP_DIRECT	GO:0007270~neuron-neuron synaptic transmission	3	0.00272995	0.0535417	KIF1B, DLGAP2, CACNA1A	692	10	18082	7.83902	1	0.997201	62.0478
GOTERM_BP_DIRECT	GO:0042384~cilium assembly	10	0.00909984	0.0592017	BBS1, SCLT1, TRAF3IP1, FOPNL, TTBK2, FNBP1L, B9D1, ALMS1, SSX2IP, DNAH5	692	129	18082	2.02559	1	0.998065	65.8513
GOTERM_BP_DIRECT	GO:0060271~cilium morphogenesis	12	0.0109198	0.0619581	BBS1, STIL, SCLT1, TRAF3IP1, FOPNL, DYNLL1, TTBK2, FNBP1L, B9D1, ALMS1, SSX2IP, DNAH5	692	170	18082	1.84447	1	0.998138	67.5706
GOTERM_BP_DIRECT	GO:0051968~positive regulation of synaptic transmission, glutamatergic	4	0.00363994	0.0619939	GLUL, NPS, TNR, NGFR	692	24	18082	4.35501	1	0.997637	67.5924
GOTERM_BP_DIRECT	GO:0061337~cardiac conduction	3	0.00272995	0.0638209	TRPM4, GJA1, CACNA1D	692	11	18082	7.12638	1	0.997525	68.686
GOTERM_BP_DIRECT	GO:0007281~germ cell development	5	0.00454992	0.0653445	AKT1, MSH2, SMAD5, DND1, PRSS42	692	40	18082	3.26626	1	0.997341	69.5712
GOTERM_BP_DIRECT	GO:0000132~establishment of mitotic spindle orientation	4	0.00363994	0.0685233	GPSM2, SPDL1, ZW10, DYNLT1B	692	25	18082	4.18081	1	0.997556	71.3427
GOTERM_BP_DIRECT	GO:0050885~neuromuscular process controlling balance	6	0.00545991	0.0701493	EI24, ALDH1A3, TNR, NKX6-2, DLG4, CACNA1A	692	58	18082	2.70311	1	0.997412	72.2108
GOTERM_BP_DIRECT	GO:0006954~inflammatory response	20	0.0181997	0.0713925	IL1F8, ODAM, NFKBID, C4B, C3, ATRN, IL13, BDKRB1, GAL, MMP25, ZFP580, AKT1, CHIL4, STAB1, CHIL3, ITGB6, PLA2G7, TICAM2, NGFR, TPSB2	692	344	18082	1.51919	1	0.997179	72.8577
GOTERM_BP_DIRECT	GO:2001259~positive regulation of cation channel activity	3	0.00272995	0.0746969	ADRB1, ANK3, KCNJ11	692	12	18082	6.53251	1	0.997422	74.5089
GOTERM_BP_DIRECT	GO:0006120~mitochondrial electron transport, NADH to ubiquinone	3	0.00272995	0.0746969	NDUFB8, NDUFC2, COQ9	692	12	18082	6.53251	1	0.997422	74.5089
GOTERM_BP_DIRECT	GO:0006355~regulation of transcription, DNA-templated	101	0.0919084	0.0747552	CCDC85B, FSTL3, MED24, ZFP580, EPC1, CIPC, ZFP932, SMARCD3, ZFP882, NUP133, ZFP623, NDNL2, RBL2, ZFP324, BARHL1, ZFP78, GRHL1, FOXN3, ZFP280D, HES2, TFAP2B, TRAPPC2, TSHZ2, ZFP612, ZFP764, COMMD9, MYT1, A630089N07RIK, ZFP768, TAL2, MEIS3, TCERG1, OVOL2, EDRF1, LHX4, NKX3-1, ZFP959, NKX2-4, ZFP810, HELLS, IKZF4, ZMYM2, SMAD5, CREBBP, DDX1, KLF14, BRCA1, SFMBT2, ZFP574, ZFP941, WDR61, RNF4, ZFP770,…	692	2279	18082	1.15802	1	0.996926	74.5372
GOTERM_BP_DIRECT	GO:0042526~positive regulation of tyrosine phosphorylation of Stat6 protein	2	0.00181997	0.0749713	IL13, PIBF1	692	2	18082	26.1301	1	0.996417	74.6416
GOTERM_BP_DIRECT	GO:0045903~positive regulation of translational fidelity	2	0.00181997	0.0749713	RPS9, CDK5RAP1	692	2	18082	26.1301	1	0.996417	74.6416
GOTERM_BP_DIRECT	GO:0045844~positive regulation of striated muscle tissue development	2	0.00181997	0.0749713	GJA1, MKL2	692	2	18082	26.1301	1	0.996417	74.6416
GOTERM_BP_DIRECT	GO:0034969~histone arginine methylation	2	0.00181997	0.0749713	PRMT7, CARM1	692	2	18082	26.1301	1	0.996417	74.6416
GOTERM_BP_DIRECT	GO:0006629~lipid metabolic process	25	0.0227496	0.0767697	CPT1C, MOGAT2, LDLR, FDX1, C3, ECHS1, ABHD3, ALMS1, PTPMT1, PNPLA1, PMVK, BRCA1, PLBD2, PCK1, ACSM3, DDHD2, ISYNA1, SULT1A1, PLA2G7, PRKAA1, HSD17B4, SLC27A3, GPAM, HSD17B7, SLC27A4	692	459	18082	1.42321	1	0.996329	75.4958
GOTERM_BP_DIRECT	GO:0007018~microtubule-based movement	7	0.00636989	0.077627	KIF1B, DNAH7A, KLC2, DNAH5, KIFC3, KIF13B, KIF26B	692	78	18082	2.34501	1	0.995974	75.8933
GOTERM_BP_DIRECT	GO:1902857~positive regulation of nonmotile primary cilium assembly	3	0.00272995	0.0861093	DYNLL1, TTBK2, CENPJ	692	13	18082	6.03001	1	0.99747	79.5122
GOTERM_BP_DIRECT	GO:0055089~fatty acid homeostasis	3	0.00272995	0.0861093	PRKAA1, INS2, GPAM	692	13	18082	6.03001	1	0.99747	79.5122
GOTERM_BP_DIRECT	GO:0010628~positive regulation of gene expression	22	0.0200197	0.0873108	ODAM, STOX1, LDLR, CYP3A13, BRAF, CREBBP, GJA1, MYT1, BRCA1, ZFP580, CALCOCO1, MIR125B-2, MUP20, ANK3, GSK3B, PKD2, NKX3-1, PRKAA1, KDM4A, INS2, NRG1, AGR2	692	399	18082	1.44076	1	0.99728	79.9813
GOTERM_BP_DIRECT	GO:0086091~regulation of heart rate by cardiac conduction	4	0.00363994	0.089854	KCNE1, SCN4B, KCNJ2, CACNA1D	692	28	18082	3.73287	1	0.997345	80.941
GOTERM_BP_DIRECT	GO:0006302~double-strand break repair	6	0.00545991	0.0925196	MSH2, FAM175A, LIG1, DDX1, BRCA1, ESCO2	692	63	18082	2.48858	1	0.997429	81.9002
GOTERM_BP_DIRECT	GO:0031214~biomineral tissue development	4	0.00363994	0.0975094	ODAM, BGLAP, PHEX, FAM83H	692	29	18082	3.60415	1	0.997863	83.5747
GOTERM_BP_DIRECT	GO:0043267~negative regulation of potassium ion transport	3	0.00272995	0.0980012	HCRT, PLCB4, GNAQ	692	14	18082	5.5993	1	0.997604	83.7316
GOTERM_BP_DIRECT	GO:0030705~cytoskeleton-dependent intracellular transport	3	0.00272995	0.0980012	KIF1B, KIF13B, KIF26B	692	14	18082	5.5993	1	0.997604	83.7316
GOTERM_BP_DIRECT	GO:0045821~positive regulation of glycolytic process	3	0.00272995	0.0980012	GAPDHS, PRKAA1, INS2	692	14	18082	5.5993	1	0.997604	83.7316

## Sheet: PAX5_FLI1
Category	Term	Count	%	PValue	Genes	List Total	Pop Hits	Pop Total	Fold Enrichment	Bonferroni	Benjamini	FDR
GOTERM_BP_DIRECT	GO:0006281~DNA repair	33	0.0282788	1.14424e-07	RAD51C, CLSPN, ENDOV, TICRR, MRE11A, STUB1, RPS3, PRPF19, ACTL6A, FANCF, POLG2, ERCC4, RTEL1, EXO1, NUDT1, MMS22L, NFRKB, INIP, SMC5, HERC2, 2810417H13RIK, GTF2H2, UIMC1, FAM178A, RECQL, MPG, STRA13, XPC, RFWD3, ZFYVE26, RAD18, CHAF1B, USP45	641	318	18082	2.92735	0.000224704	0.000224704	0.000196315
GOTERM_BP_DIRECT	GO:0006974~cellular response to DNA damage stimulus	38	0.0325635	3.54038e-07	RAD51C, CLSPN, STK11, TICRR, MRE11A, STUB1, RPS3, PRPF19, AEN, ACTL6A, FANCF, USP16, TOP2A, ERCC4, CCAR2, RTEL1, EXO1, RBBP5, MMS22L, NFRKB, INIP, SMC5, MACROD1, HERC2, ATMIN, 2810417H13RIK, GTF2H2, UIMC1, FAM178A, MPG, DDX39, STRA13, RFWD3, XPC, ZFYVE26, RAD18, MAD2L2, CHAF1B	641	420	18082	2.55225	0.000695088	0.000347605	0.000607411
GOTERM_BP_DIRECT	GO:0015031~protein transport	44	0.0377051	6.96929e-06	VPS29, ARFGAP2, BBS4, SDAD1, SNX15, AP4E1, NAPG, VIPAS39, MTX1, AP3S2, VPS52, VPS37A, LMAN2, LMAN1, SEC62, ARFGEF1, NACAD, RAB1A, MTM1, COPB2, TOMM5, DNAJC14, RAB29, SNF8, LSG1, SNX21, NUP54, VPS36, TNPO3, MCM3AP, VHL, RAB4B, NUPL1, RAB11FIP2, COG7, COG8, IPO7, RAB35, TOMM40L, VAMP3, COMMD1, KPNA4, SNX11, COG2	641	592	18082	2.09662	0.0135945	0.00455219	0.0119564
GOTERM_BP_DIRECT	GO:0007030~Golgi organization	12	0.0102832	0.000101656	COG7, UBXN2A, UBXN2B, RAB29, ATL3, HACE1, LMAN2, LMAN1, SEC23IP, ARFGEF1, RAB1A, COG2	641	79	18082	4.28492	0.180994	0.0486905	0.174266
GOTERM_BP_DIRECT	GO:0007067~mitotic nuclear division	24	0.0205664	0.000142607	KIF11, TADA3, ANAPC15, LRRCC1, SMC5, KATNB1, BIRC5, HEPACAM2, UBE2C, RCC1, NCAPD2, RPS3, STRA13, NCAPH, NEDD1, SPAG5, CCSAP, SKA2, MAD2L2, USP16, CDCA5, MAPRE3, NUDC, TERF1	641	277	18082	2.44411	0.244291	0.0544797	0.244385
GOTERM_BP_DIRECT	GO:0007049~cell cycle	41	0.0351343	0.000157388	CLSPN, MRPL41, E2F4, STK11, TICRR, DBF4, ANAPC15, LRRCC1, KATNB1, SENP5, RCC1, RPS3, NCAPH, CCSAP, CCNY, RALA, SKA2, USP16, CDCA5, CCAR2, NUDC, TERF1, CEP131, KIF11, STRADA, SMC5, HACE1, BIRC5, HEPACAM2, UBE2C, NCAPD2, STRA13, NEDD1, SPAG5, ZFYVE26, PSME3, MAD2L2, CHAF1B, MAPRE3, EIF2AK4, BLCAP	641	614	18082	1.88367	0.265918	0.0502177	0.269684
GOTERM_BP_DIRECT	GO:0051301~cell division	28	0.0239942	0.000385688	ANAPC15, LRRCC1, KATNB1, SENP5, RCC1, RPS3, NCAPH, CCSAP, CCNY, RALA, SKA2, USP16, CDCA5, NUDC, TERF1, KIF11, SMC5, BIRC5, HEPACAM2, UBE2C, CDC27, NCAPD2, STRA13, NEDD1, ZFYVE26, SPAG5, MAD2L2, MAPRE3	641	374	18082	2.11191	0.531227	0.102582	0.659657
GOTERM_BP_DIRECT	GO:0010212~response to ionizing radiation	9	0.00771241	0.000842539	RAD51C, RFWD3, GM5136, STK11, TICRR, CLK2, AEN, INIP, UIMC1	641	57	18082	4.45406	0.808993	0.186924	1.43573
GOTERM_BP_DIRECT	GO:0000209~protein polyubiquitination	12	0.0102832	0.00104515	PRPF19, RNF114, UBE4B, UBE2G2, PPIL2, ANKIB1, FBXO4, AMFR, UBE2C, RNF181, STUB1, MARCH5	641	103	18082	3.28649	0.871745	0.20403	1.77807
GOTERM_BP_DIRECT	GO:0006260~DNA replication	13	0.0111402	0.00139873	TICRR, DBF4, 2810417H13RIK, DTD1, RFC5, POLD3, RECQL, RFC4, ORC5, POLG2, CHAF1B, DNAJC2, RTEL1	641	123	18082	2.98144	0.93601	0.240354	2.37284
GOTERM_BP_DIRECT	GO:0006888~ER to Golgi vesicle-mediated transport	10	0.00856935	0.00170395	COPB2, NRBP1, RAB35, LMF1, TRAPPC4, LMAN2, LMAN1, SEC23IP, RAB1A, WHAMM	641	78	18082	3.61654	0.964895	0.262502	2.88353
GOTERM_BP_DIRECT	GO:0000398~mRNA splicing, via spliceosome	12	0.0102832	0.00206786	PRPF19, DDX39, DDX46, SNRNP200, CWC15, SNRPB, SF3B6, SF3A1, SNRPE, DHX32, PRPF6, SNRPG	641	112	18082	3.0224	0.982845	0.287368	3.48912
GOTERM_BP_DIRECT	GO:0006412~translation	27	0.0231372	0.00230519	MRPS16, MRPL41, EEF1B2, FARS2, RPS15A, MRPS30, RPS3, EIF2D, RPL7, PARS2, MAPKAP1, SLC25A23, MRPL57, RPL36AL, EIF2S3X, MRPS5, DARS2, MRPS7, MRPS2, RPS3A1, SLC25A32, DHX29, GSPT1, MRPS9, KXD1, CARS2, MRPL43	641	401	18082	1.89936	0.989247	0.294369	3.88215
GOTERM_BP_DIRECT	GO:0008380~RNA splicing	19	0.0162818	0.00240152	STRAP, CWC15, RNPS1, SF3B6, DGCR14, SF3A1, PRPF6, PRPF19, DDX39, DDX46, SNRNP200, SNRPB, PPIL3, SNRNP40, ZPR1, LSM1, SNRPE, CCAR2, THOC1	641	241	18082	2.22395	0.991105	0.286309	4.04126
GOTERM_BP_DIRECT	GO:0006810~transport	87	0.0745533	0.00330121	ATP5E, AP4E1, VIPAS39, VPS52, AQP5, VPS37A, AP3S2, UQCRFS1, SLC26A2, RAB1A, COPB2, STARD4, SLC24A3, DNAJC14, RAB29, SLC25A23, ATP5S, ANO9, HIGD1A, DBNL, MCM3AP, CACNG8, SLC33A1, SARAF, SNUPN, RAB4B, MFI2, ATP6V1H, NDUFA10, NUPL1, GABRR2, RAB11FIP2, SLC25A32, IPO7, TRAPPC4, SLC41A1, VAMP3, COMMD1, KPNA4, THOC1, SNX11, GC, VPS29, CPLX3, ARFGAP2, BBS4, SDAD1, MOB4, SNX15, NAPG, MTX1, SFXN4, LMAN2, L…	641	1822	18082	1.34697	0.998488	0.351409	5.51524
GOTERM_BP_DIRECT	GO:0030433~ER-associated ubiquitin-dependent protein catabolic process	8	0.00685548	0.00383347	USP19, PSMC6, PSMC5, UBE4B, UBE2G2, ERLIN2, AMFR, AI314180	641	57	18082	3.95916	0.99947	0.375912	6.37721
GOTERM_BP_DIRECT	GO:0006397~mRNA processing	22	0.0188526	0.00546883	STRAP, CWC15, RNPS1, SF3B6, DGCR14, SF3A1, PRPF6, RNGTT, PRPF19, DDX39, PAPOLA, DDX46, SNRNP200, SNRPB, PPIL3, SNRNP40, ZPR1, LSM1, TSEN2, SNRPE, CCAR2, THOC1	641	322	18082	1.92733	0.999979	0.469293	8.97945
GOTERM_BP_DIRECT	GO:0070537~histone H2A K63-linked deubiquitination	3	0.0025708	0.00715676	GM5136, USP16, UIMC1	641	4	18082	21.1568	0.999999	0.543282	11.5938
GOTERM_BP_DIRECT	GO:1903955~positive regulation of protein targeting to mitochondrion	9	0.00771241	0.00728482	GLS2, HTRA2, MYBPC1, ZBED3, SNIP1, ACTL6A, CDKL2, WDR46, PLAGL2	641	80	18082	3.17352	0.999999	0.530354	11.7892
GOTERM_BP_DIRECT	GO:0007076~mitotic chromosome condensation	4	0.00342774	0.00967929	NCAPH, ATF6B, CDCA5, NCAPD2	641	13	18082	8.67971	1	0.61524	15.3694
GOTERM_BP_DIRECT	GO:0051865~protein autoubiquitination	7	0.00599854	0.00981404	TRIM17, UBE4B, RAD18, AMFR, RNF181, STUB1, MARCH5	641	52	18082	3.79737	1	0.602428	15.5667
GOTERM_BP_DIRECT	GO:0016567~protein ubiquitination	23	0.0197095	0.0100487	VHL, TRIM17, UBE4B, PPIL2, HACE1, RAB40C, HERC2, SOCS5, UBE2C, RNF181, STUB1, PRPF19, RNF114, RFWD3, KLHL26, FBXW5, ASB1, ANKIB1, KBTBD7, FANCF, FBXO4, RNF34, KLHL35	641	362	18082	1.79229	1	0.594084	15.9093
GOTERM_BP_DIRECT	GO:0006364~rRNA processing	11	0.00942628	0.0140832	NOL6, UTP11L, RPL7, GAR1, NOL9, RRP15, EXOSC3, POP5, TFB1M, MDN1, PIH1D2	641	126	18082	2.46269	1	0.70214	21.5995
GOTERM_BP_DIRECT	GO:0006457~protein folding	11	0.00942628	0.0155855	GRPEL1, PPIG, CCT8, UBE4B, PPIL2, PDIA6, DNLZ, PPIL3, PDIA4, STUB1, NUDC	641	128	18082	2.42422	1	0.723476	23.6241
GOTERM_BP_DIRECT	GO:0030261~chromosome condensation	4	0.00342774	0.0175179	NCAPH, PRM1, TOP2A, NCAPD2	641	16	18082	7.05226	1	0.750526	26.1558
GOTERM_BP_DIRECT	GO:0006099~tricarboxylic acid cycle	5	0.00428467	0.0182863	SDHC, IDH3B, DLAT, DHTKD1, MDH2	641	29	18082	4.86363	1	0.751946	27.1406
GOTERM_BP_DIRECT	GO:0006607~NLS-bearing protein import into nucleus	4	0.00342774	0.020723	VHL, DAG1, KPNA4, NUP54	641	17	18082	6.63742	1	0.781996	30.1817
GOTERM_BP_DIRECT	GO:0006464~cellular protein modification process	6	0.00514161	0.0226765	TTLL4, UBA7, PARP4, MAN2B1, TTLL11, ADPRH	641	46	18082	3.67944	1	0.799894	32.5332
GOTERM_BP_DIRECT	GO:0006302~double-strand break repair	7	0.00599854	0.0236999	GM5136, MRE11A, MEIOC, MAD2L2, CDCA5, UIMC1, TRIP13	641	63	18082	3.13434	1	0.802966	33.735
GOTERM_BP_DIRECT	GO:0009411~response to UV	6	0.00514161	0.0246616	UACA, UBE4B, RAD18, ERCC4, 2810417H13RIK, CCAR2	641	47	18082	3.60116	1	0.804999	34.846
GOTERM_BP_DIRECT	GO:0016310~phosphorylation	32	0.0274219	0.0298599	POMK, STK11, CHKB, PIP5K1B, DSTYK, PRKG2, ADCK2, CLK2, CDK10, PIK3R4, STK25, NOL9, LIMK1, AK3, PI4KB, CDKL2, PANK4, NME2, EIF2AK1, CDKL1, RIOK3, RFK, ULK3, TESK1, MAPK9, MERTK, GUK1, LRRK1, EIF2AK4, TSSK6, XYLB, ACVR1	641	612	18082	1.47498	1	0.853479	40.5541
GOTERM_BP_DIRECT	GO:0071539~protein localization to centrosome	4	0.00342774	0.0321317	BBS4, CEP131, NEDD1, SPAG5	641	20	18082	5.64181	1	0.865267	42.8977
GOTERM_BP_DIRECT	GO:0032543~mitochondrial translation	5	0.00428467	0.0374053	MRPS16, MRPS34, MRPL57, MRPS7, MRPS2	641	36	18082	3.91792	1	0.896573	48.0072
GOTERM_BP_DIRECT	GO:0031536~positive regulation of exit from mitosis	3	0.0025708	0.0381768	BIRC5, UBE2C, CDCA5	641	9	18082	9.40302	1	0.89444	48.7175
GOTERM_BP_DIRECT	GO:0043161~proteasome-mediated ubiquitin-dependent protein catabolic process	11	0.00942628	0.0392525	PLAA, PSMC5, FBXW5, UBXN2A, UBXN2B, UBE4B, PPP2R5C, RNF34, RNF181, STUB1, PSMD7	641	149	18082	2.08255	1	0.894287	49.6927
GOTERM_BP_DIRECT	GO:0006511~ubiquitin-dependent protein catabolic process	11	0.00942628	0.0473312	USP19, UBE4B, USP46, FBXO4, AMFR, UBE2C, USP16, STUB1, RNF40, USP14, USP45	641	154	18082	2.01493	1	0.929015	56.4777
GOTERM_BP_DIRECT	GO:0031297~replication fork processing	4	0.00342774	0.0514446	STRA13, MMS22L, RTEL1, THOC1	641	24	18082	4.70151	1	0.939401	59.5917
GOTERM_BP_DIRECT	GO:0015992~proton transport	6	0.00514161	0.0539212	ATP5E, ATP5S, ATP6V1E1, ATP6V1H, ATP5G3, ATP6V0A2	641	58	18082	2.91818	1	0.943007	61.3641
GOTERM_BP_DIRECT	GO:0006468~protein phosphorylation	29	0.0248511	0.0556519	NRBP1, POMK, STK11, DSTYK, PRKG2, EPHB6, CSNK2A1, CLK2, PRKRA, CDK10, PIK3R4, STK25, LIMK1, STRADA, BIRC5, CDKL2, GTF2H2, GRM5, EIF2AK1, CDKL1, RIOK3, ULK3, TESK1, MAPK9, MERTK, LRRK1, EIF2AK4, TSSK6, ACVR1	641	576	18082	1.42025	1	0.944066	62.5589
GOTERM_BP_DIRECT	GO:0006183~GTP biosynthetic process	3	0.0025708	0.0556744	NME2, NME8, IMPDH2	641	11	18082	7.69338	1	0.939955	62.5743
GOTERM_BP_DIRECT	GO:0046488~phosphatidylinositol metabolic process	4	0.00342774	0.0569759	MBOAT7, PIP5K1B, INPP5E, FIG4	641	25	18082	4.51345	1	0.939802	63.4494
GOTERM_BP_DIRECT	GO:0000387~spliceosomal snRNP assembly	4	0.00342774	0.062776	STRAP, SNRPB, SNRPE, SNRPG	641	26	18082	4.33985	1	0.951767	67.1205
GOTERM_BP_DIRECT	GO:0044237~cellular metabolic process	3	0.0025708	0.0652805	MRI1, WNT7B, CRCP	641	12	18082	7.05226	1	0.954198	68.5959
GOTERM_BP_DIRECT	GO:0016126~sterol biosynthetic process	4	0.00342774	0.0688378	CYB5R3, DHCR7, HMGCS1, DHCR24	641	27	18082	4.17912	1	0.958561	70.5845
GOTERM_BP_DIRECT	GO:0009117~nucleotide metabolic process	4	0.00342774	0.0688378	NME2, NT5C3B, NT5M, NT5C	641	27	18082	4.17912	1	0.958561	70.5845
GOTERM_BP_DIRECT	GO:1902072~negative regulation of hypoxia-inducible factor-1alpha signaling pathway	2	0.00171387	0.0695378	VHL, COMMD1	641	2	18082	28.209	1	0.95696	70.9616
GOTERM_BP_DIRECT	GO:0006310~DNA recombination	7	0.00599854	0.0806512	EXO1, RECQL, RAD51C, NFRKB, SMC5, ACTL6A, RTEL1	641	85	18082	2.3231	1	0.972409	76.3712
GOTERM_BP_DIRECT	GO:0051225~spindle assembly	4	0.00342774	0.0817151	KIF11, RCC1, NCOR1, RPS3	641	29	18082	3.8909	1	0.971625	76.836
GOTERM_BP_DIRECT	GO:0000712~resolution of meiotic recombination intermediates	3	0.0025708	0.0859548	STRA13, ERCC4, TOP2A	641	14	18082	6.0448	1	0.974711	78.604
GOTERM_BP_DIRECT	GO:0070936~protein K48-linked ubiquitination	5	0.00428467	0.0892271	UBE2G2, HACE1, AMFR, UBE2C, RNF34	641	48	18082	2.93844	1	0.97639	79.8808
GOTERM_BP_DIRECT	GO:0000724~double-strand break repair via homologous recombination	6	0.00514161	0.0926997	RECQL, RAD51C, MMS22L, ZFYVE26, SMC5, ERCC4	641	68	18082	2.48903	1	0.978099	81.1572
GOTERM_BP_DIRECT	GO:0006629~lipid metabolic process	23	0.0197095	0.0927085	PRKAG3, CYB5R3, ACADM, GDE1, CHKB, HMGCS1, ERLIN2, LYPLA1, CERS4, ACADL, HADHA, MTM1, PTGIS, PTGES, DHCR7, MBOAT7, CNEP1R1, INPP5E, PCYT1A, PCYT2, HPGDS, DHCR24, PLAGL2	641	459	18082	1.41353	1	0.976404	81.1603
GOTERM_BP_DIRECT	GO:0007059~chromosome segregation	7	0.00599854	0.0955775	KIF11, SPAG5, SKA2, BIRC5, RCC1, TOP2A, RPS3	641	89	18082	2.21869	1	0.9775	82.1567
GOTERM_BP_DIRECT	GO:0044257~cellular protein catabolic process	3	0.0025708	0.0969308	HTRA2, UBE4B, UBE2G2	641	15	18082	5.64181	1	0.977135	82.6093
GOTERM_BP_DIRECT	GO:0006693~prostaglandin metabolic process	3	0.0025708	0.0969308	PTGIS, PTGES, HPGDS	641	15	18082	5.64181	1	0.977135	82.6093

## Sheet: PAX5_FLI1_IKZF1
Category	Term	Count	%	PValue	Genes	List Total	Pop Hits	Pop Total	Fold Enrichment	Bonferroni	Benjamini	FDR
GOTERM_BP_DIRECT	GO:0006974~cellular response to DNA damage stimulus	44	0.0343702	5.21914e-09	SMARCAD1, NBN, FZR1, ZFP385A, XRCC2, TIPIN, SFR1, ASH2L, ACTR5, PMS2, AATF, RHNO1, H2AFX, RNF168, FBXO45, ALKBH8, SHPRH, RAD51AP1, SLX1B, DDX39B, AP5S1, NUPR1L, LIG3, NEIL1, BRCA2, APTX, TOPBP1, POLB, GTF2H5, TOPORS, BRAT1, CTC1, PITHD1, RAD50, RAD51, PNKP, XPA, UVSSA, TDP2, ASCC3, BABAM1, RNF138, RAD54B, CLOCK	696	420	18082	2.7217	1.2458e-05	1.2458e-05	9.15868e-06
GOTERM_BP_DIRECT	GO:0007049~cell cycle	48	0.0374947	5.81348e-06	FZR1, ZFP385A, NBN, CHMP3, A730008H23RIK, TIPIN, AURKA, ANLN, MITD1, MYBL2, SPICE1, WAPL, CDC45, ZFYVE19, CASP8AP2, KATNA1, CDCA2, KLHL21, PAFAH1B1, RHNO1, H2AFX, MYOG, TPR, NSUN2, GOLGA2, CKAP2, ARL2, ANAPC1, CDK1, RAN, CCNF, NUPR1L, LIG3, BRCA2, HMG20B, PPP1CB, RAD50, SMC4, NAE1, SGOL2A, PPM1G, BABAM1, KDM8, ANAPC7, WASL, MELK, SPAST, KCTD11	696	614	18082	2.031	0.013781	0.0069144	0.0102011
GOTERM_BP_DIRECT	GO:0006281~DNA repair	30	0.0234342	1.60526e-05	SMARCAD1, FZR1, NBN, XRCC2, TRRAP, SFR1, ACTR5, PMS2, RNF168, H2AFX, RAD51AP1, SHPRH, SLX1B, AP5S1, LIG3, NEIL1, BRCA2, APTX, TOPBP1, POLB, GTF2H5, RAD50, RAD51, PNKP, XPA, UVSSA, TDP2, ASCC3, BABAM1, RNF138	696	318	18082	2.45093	0.037593	0.0126914	0.0281657
GOTERM_BP_DIRECT	GO:0000724~double-strand break repair via homologous recombination	12	0.00937368	5.19884e-05	NBN, SFR1, RAD51AP1, XRCC2, TONSL, AP5S1, RNF138, BRCA2, H2AFX, RAD54B, RAD50, RAD51	696	68	18082	4.58469	0.116708	0.0305485	0.0911911
GOTERM_BP_DIRECT	GO:0030488~tRNA methylation	7	0.00546798	0.000104365	ALKBH8, TRMO, WDR4, THUMPD3, NSUN2, TRMT112, NSUN4	696	21	18082	8.65996	0.220523	0.0486053	0.182984
GOTERM_BP_DIRECT	GO:0016567~protein ubiquitination	30	0.0234342	0.000165051	FZR1, SYVN1, SKP1A, ARIH1, KBTBD2, CUL5, KATNA1, KLHL21, RNF168, TRAF7, FBXL15, DCAF17, RNF14, FBXO45, DTX1, UBE2CBP, CCNF, TRIM41, BRAP, RNF170, MARCH2, UVSSA, NOSIP, MED8, MED17, FBXO30, RNF138, FBXL22, TRIM39, KCTD11	696	362	18082	2.15303	0.325652	0.0635585	0.28924
GOTERM_BP_DIRECT	GO:0015031~protein transport	42	0.0328079	0.000208291	NUP98, SEC24A, CHMP3, AP1G2, AP1G1, RAB1B, NUP93, SNX3, VPS33A, PEX7, AP1S1, NUP214, TBC1D17, AAGAB, VPS13A, APPBP2, TPR, SAR1A, SCAMP4, SEC61A1, SYS1, UNC119, KDELR2, FAM160A2, RABIF, RAN, AP5S1, A230046K03RIK, SFT2D3, MON2, TIMM22, MICALL1, BBS2, COG6, COPG1, RAB18, DENND4C, BET1L, TGFBRAP1, XPO7, GGA2, VPS26A	696	592	18082	1.84317	0.391795	0.0685705	0.364885
GOTERM_BP_DIRECT	GO:0007005~mitochondrion organization	12	0.00937368	0.000261667	CAMKMT, CAPN10, MIEF2, SLC25A36, PRKAB2, LIG3, RHOT1, CHCHD2, CLUH, SLC22A5, AFG3L1, DNAJA3	696	81	18082	3.84887	0.464568	0.0751143	0.458186
GOTERM_BP_DIRECT	GO:0051301~cell division	30	0.0234342	0.000290407	KIFC1, FZR1, CHMP3, TIPIN, ANLN, AURKA, MITD1, SPICE1, WAPL, CDC45, ZFYVE19, KATNA1, CDCA2, KLHL21, PAFAH1B1, TPR, NSUN2, GOLGA2, ANAPC1, CDK1, RAN, CCNF, LIG3, PPP1CB, SMC4, SGOL2A, BABAM1, ANAPC7, WASL, SPAST	696	374	18082	2.08395	0.500078	0.0741412	0.50839
GOTERM_BP_DIRECT	GO:0006611~protein export from nucleus	7	0.00546798	0.000702844	CCHCR1, NUP214, RAN, NUTF2, CALR, XPO7, TGFB1	696	29	18082	6.27101	0.813305	0.154501	1.22622
GOTERM_BP_DIRECT	GO:0016569~covalent chromatin modification	22	0.0171851	0.00151252	SMARCAD1, KMT2D, MEAF6, L3MBTL2, KANSL3, ANP32E, RING1, HDAC10, RRP8, HMG20B, TRRAP, KDM1B, BAG6, ASH2L, BABAM1, KDM8, SGF29, JAK2, RNF168, BRD4, ASF1B, KDM5A	696	266	18082	2.14871	0.973032	0.279972	2.62125
GOTERM_BP_DIRECT	GO:0007067~mitotic nuclear division	22	0.0171851	0.00247397	ANAPC1, CDK1, FZR1, RAN, CCNF, TIPIN, AURKA, ANLN, SPICE1, SMC4, WAPL, NUP214, KATNA1, BABAM1, CDCA2, KLHL21, PAFAH1B1, ANAPC7, WASL, TPR, NSUN2, GOLGA2	696	277	18082	2.06338	0.997295	0.38904	4.25364
GOTERM_BP_DIRECT	GO:0006412~translation	28	0.0218719	0.00353496	TARS2, RPL19, RPL14, MRPS14, MRPS11, IARS2, RPS2, EIF3D, RPL30, MRPL12, RPL32, RPL4, RSL24D1, RPS21, RPS27A, EIF2B5, MRPL52, MRPL4, PDF, MRRF, EIF2B1, RPL23, MRPS18B, SLC25A36, EIF4A2, EEF1G, FARSA, EIF4E2	696	401	18082	1.81406	0.999787	0.47807	6.02507
GOTERM_BP_DIRECT	GO:0006886~intracellular protein transport	19	0.0148417	0.00382498	ASPSCR1, STX1A, SEC24A, CLTB, AP1G2, AP1G1, RAN, ERP29, SNAPIN, M6PR, TBCK, AP1S1, COPG1, GRTP1, TGFBRAP1, XPO7, GGA2, VPS26A, SAR1A	696	232	18082	2.12766	0.999894	0.479731	6.50388
GOTERM_BP_DIRECT	GO:0044154~histone H3-K14 acetylation	3	0.00234342	0.00431276	KAT2A, MEAF6, BRD4	696	3	18082	25.9799	0.999967	0.497313	7.304
GOTERM_BP_DIRECT	GO:0006413~translational initiation	8	0.00624912	0.00442837	ABCF1, EIF3D, EIF1AD, EIF4A2, EIF2B3, EIF2B1, EIF4E2, EIF2B5	696	54	18082	3.84887	0.999975	0.484245	7.4927
GOTERM_BP_DIRECT	GO:0006810~transport	92	0.0718649	0.0054336	SRSF1, NCBP1, CHMP3, SEC24A, AP1G2, AP1G1, RAB1B, MITD1, SLC35A1, VPS33A, PEX7, GET4, TRAPPC6A, AP1S1, BAG6, TBC1D17, SLC23A3, NDUFS8, AAGAB, ABCB10, VPS13A, SLC22A5, TPR, CHRNA1, SAR1A, SCAMP4, GRID1, KDELR2, STX1A, RAN, DDX39B, SLC34A1, SLC22A20, CLIC1, A230046K03RIK, M6PR, DCTN1, TIMM22, BBS2, ATP6V1A, COPG1, CATSPER2, RAB18, SLC25A36, TGFBRAP1, DYNLRB1, VPS26A, HIGD2A, NUP98, MFSD5, NUP93, AT…	696	1822	18082	1.31183	0.999998	0.534676	9.11817
GOTERM_BP_DIRECT	GO:0010501~RNA secondary structure unwinding	7	0.00546798	0.00716864	DDX55, DDX18, EIF4A2, DDX39B, DDX50, DDX20, DDX41	696	45	18082	4.04132	1	0.614828	11.8606
GOTERM_BP_DIRECT	GO:0006614~SRP-dependent cotranslational protein targeting to membrane	4	0.00312456	0.00959153	SRP54A, SRP54C, SRP68, SEC61A1	696	12	18082	8.65996	1	0.702046	15.5598
GOTERM_BP_DIRECT	GO:0035518~histone H2A monoubiquitination	4	0.00312456	0.00959153	RING1, RNF168, SKP1A, PCGF1	696	12	18082	8.65996	1	0.702046	15.5598
GOTERM_BP_DIRECT	GO:0033674~positive regulation of kinase activity	4	0.00312456	0.00959153	NBN, LMO4, GCN1L1, RAD50	696	12	18082	8.65996	1	0.702046	15.5598
GOTERM_BP_DIRECT	GO:0006888~ER to Golgi vesicle-mediated transport	9	0.00703026	0.0100637	TRAPPC6A, HYOU1, SEC24A, VAPB, ERP29, RAB1B, YIF1B, SPAST, GOLGA2	696	78	18082	2.99768	1	0.700962	16.2634
GOTERM_BP_DIRECT	GO:0006302~double-strand break repair	8	0.00624912	0.0102949	NBN, TDP2, ACTR5, LIG3, BABAM1, BRCA2, RNF168, RAD50	696	63	18082	3.29903	1	0.691567	16.606
GOTERM_BP_DIRECT	GO:0008380~RNA splicing	18	0.0140605	0.0118356	SRSF1, NCBP1, LGALS3, ZFP638, DDX39B, YTHDC1, CACTIN, PNN, SUGP1, ISY1, U2AF1, MTERF3, CELF1, PTBP3, DDX20, LSM2, DDX41, PUF60	696	241	18082	1.94041	1	0.72523	18.855
GOTERM_BP_DIRECT	GO:0032465~regulation of cytokinesis	5	0.0039057	0.0124569	BRCA2, CALM3, KLHL21, AURKA, FLCN	696	24	18082	5.41248	1	0.72772	19.7456
GOTERM_BP_DIRECT	GO:0006397~mRNA processing	22	0.0171851	0.0132142	SRSF1, NCBP1, FIP1L1, PHRF1, CSTF3, LGALS3, DDX39B, YTHDC1, CACTIN, PNN, SUGP1, CLP1, ISY1, U2AF1, CELF1, PTBP3, DDX20, LSM2, DDX41, CPSF1, PUF60, SSU72	696	322	18082	1.77502	1	0.733671	20.8188
GOTERM_BP_DIRECT	GO:0006310~DNA recombination	9	0.00703026	0.0163824	RAD51AP1, XRCC2, SLX1B, ACTR5, LIG3, BRCA2, H2AFX, RAD50, RAD51	696	85	18082	2.75081	1	0.793436	25.1634
GOTERM_BP_DIRECT	GO:0006351~transcription, DNA-templated	91	0.0710838	0.0176784	MEF2B, ZFP385A, E2F5, ZFP638, LMO4, NR6A1, TTLL5, ZFP787, CBFA2T2, PNN, KDM1B, GTF2E2, PCGF3, ASH2L, CASP8AP2, MED29, MED26, ACTR5, GTF2A2, TCEANC2, BRD4, KDM5A, SCX, GABPB2, ZFP24, ZFP553, RCOR3, SNAPC2, RXRB, ZFP30, ELP5, RING1, NUPR1L, HDAC10, TTF1, HMG20B, RRP8, GTF2H5, MBD1, PCGF1, ZFP653, ASCC2, PIAS3, ASCC3, MED17, MED8, EDF1, SGF29, RIPPLY3, DNTTIP1, WASL, COMMD6, CLOCK, MEAF6, KMT2D, POL…	696	1885	18082	1.2542	1	0.80554	26.875
GOTERM_BP_DIRECT	GO:0016192~vesicle-mediated transport	16	0.0124982	0.0178802	KDELR2, STX1A, CLTB, SEC24A, AP1G2, AP1G1, SFT2D3, VPS33A, TRAPPC6A, AP1S1, COPG1, ZFYVE27, NCK1, TGFBRAP1, GGA2, SAR1A	696	213	18082	1.95154	1	0.797101	27.1382
GOTERM_BP_DIRECT	GO:0010569~regulation of double-strand break repair via homologous recombination	4	0.00312456	0.0182092	RAD51AP1, SIRT6, PPP4C, RAD51	696	15	18082	6.92797	1	0.791256	27.5653
GOTERM_BP_DIRECT	GO:0014003~oligodendrocyte development	5	0.0039057	0.0187944	HDAC10, EIF2B3, EIF2B1, TGFB1, EIF2B5	696	27	18082	4.81109	1	0.79022	28.3192
GOTERM_BP_DIRECT	GO:0051028~mRNA transport	9	0.00703026	0.0198184	SRSF1, NCBP1, NUP98, NUP214, POLDIP3, DDX39B, NUP93, TPR, XPO7	696	88	18082	2.65703	1	0.796628	29.6206
GOTERM_BP_DIRECT	GO:0010826~negative regulation of centrosome duplication	3	0.00234342	0.0199628	KIFC1, NUBP1, CCNF	696	6	18082	12.9899	1	0.788321	29.8024
GOTERM_BP_DIRECT	GO:0042254~ribosome biogenesis	9	0.00703026	0.0210698	MINA, IMP3, AATF, RSL24D1, ISG20L2, NOP56, PES1, SETD4, NSUN4	696	89	18082	2.62718	1	0.795762	31.1809
GOTERM_BP_DIRECT	GO:0010212~response to ionizing radiation	7	0.00546798	0.0217358	ALAD, BABAM1, RNF168, TOPBP1, RAD54B, BRAT1, RAD51	696	57	18082	3.19051	1	0.795986	31.9979
GOTERM_BP_DIRECT	GO:0032418~lysosome localization	4	0.00312456	0.0217834	LAMTOR1, BLOC1S1, SNAPIN, VPS33A	696	16	18082	6.49497	1	0.78695	32.056
GOTERM_BP_DIRECT	GO:0021766~hippocampus development	8	0.00624912	0.0218835	BBS2, TSC1, RAN, PAFAH1B1, OGDH, EIF2B3, SRF, EIF2B5	696	73	18082	2.84711	1	0.778875	32.1778
GOTERM_BP_DIRECT	GO:0051291~protein heterooligomerization	9	0.00703026	0.0237386	TRAF2, CHMP3, TSC1, PCBD2, PRKAB1, YWHAB, BIRC2, RAD50, TRADD	696	91	18082	2.56944	1	0.796682	34.4
GOTERM_BP_DIRECT	GO:0097421~liver regeneration	5	0.0039057	0.023952	SRSF1, RPL30, RPL32, AURKA, TGFB1	696	29	18082	4.47929	1	0.790711	34.6512
GOTERM_BP_DIRECT	GO:0032008~positive regulation of TOR signaling	5	0.0039057	0.023952	LAMTOR4, LAMTOR1, RHEB, MLST8, FLCN	696	29	18082	4.47929	1	0.790711	34.6512
GOTERM_BP_DIRECT	GO:0000077~DNA damage checkpoint	5	0.0039057	0.0268211	NBN, TIPIN, H2AFX, RHNO1, CLOCK	696	30	18082	4.32998	1	0.818734	37.9413
GOTERM_BP_DIRECT	GO:0043161~proteasome-mediated ubiquitin-dependent protein catabolic process	12	0.00937368	0.0289705	RNF126, UBXN11, BTBD1, PSMA5, PSMD2, FBXL22, TOPORS, BIRC2, CLOCK, BTBD9, FBXO45, SPOP	696	149	18082	2.09234	1	0.834591	40.3031
GOTERM_BP_DIRECT	GO:0042147~retrograde transport, endosome to Golgi	7	0.00546798	0.0292829	RNF126, AP1S1, TBC1D17, PIKFYVE, BET1L, VPS26A, DCTN1	696	61	18082	2.9813	1	0.830271	40.6393
GOTERM_BP_DIRECT	GO:0006913~nucleocytoplasmic transport	5	0.0039057	0.0298868	RAN, MLX, ANP32E, TPR, XPO7	696	31	18082	4.1903	1	0.829074	41.284
GOTERM_BP_DIRECT	GO:0071479~cellular response to ionizing radiation	5	0.0039057	0.0298868	RAD51AP1, RHNO1, CLOCK, TGFB1, RAD51	696	31	18082	4.1903	1	0.829074	41.284
GOTERM_BP_DIRECT	GO:0043966~histone H3 acetylation	6	0.00468684	0.0335656	KAT2A, YEATS2, BRCA2, TAF9, SGF29, MYOG	696	47	18082	3.31658	1	0.856353	45.071
GOTERM_BP_DIRECT	GO:0061024~membrane organization	7	0.00546798	0.0336296	ASPSCR1, CCDC88A, CRB1, PRKAB2, RALGAPB, PRKAB1, CALM3	696	63	18082	2.88665	1	0.850274	45.1348
GOTERM_BP_DIRECT	GO:0006606~protein import into nucleus	7	0.00546798	0.0336296	TMCO6, NUP98, NUP214, RAN, NUP93, NUTF2, TPR	696	63	18082	2.88665	1	0.850274	45.1348
GOTERM_BP_DIRECT	GO:0042787~protein ubiquitination involved in ubiquitin-dependent protein catabolic process	11	0.00859254	0.0340282	ARIH1, RNF126, CUL5, SYVN1, BTBD1, KLHL21, RNF14, BTBD9, FBXO45, RNF146, SPOP	696	134	18082	2.13268	1	0.84713	45.5306
GOTERM_BP_DIRECT	GO:0070131~positive regulation of mitochondrial translation	3	0.00234342	0.0354111	UQCC2, UQCC1, NSUN4	696	8	18082	9.74246	1	0.852278	46.8829
GOTERM_BP_DIRECT	GO:0043983~histone H4-K12 acetylation	3	0.00234342	0.0354111	KAT2A, MEAF6, BRD4	696	8	18082	9.74246	1	0.852278	46.8829
GOTERM_BP_DIRECT	GO:0010833~telomere maintenance via telomere lengthening	3	0.00234342	0.0354111	TINF2, CTC1, RAD51	696	8	18082	9.74246	1	0.852278	46.8829
GOTERM_BP_DIRECT	GO:0090307~mitotic spindle assembly	5	0.0039057	0.0441452	KIFC1, MYBL2, SPICE1, TUBGCP2, GOLGA2	696	35	18082	3.71141	1	0.903947	54.7193
GOTERM_BP_DIRECT	GO:0031667~response to nutrient levels	5	0.0039057	0.0441452	KAT2A, CAPN10, SIRT6, ACACB, MBD1	696	35	18082	3.71141	1	0.903947	54.7193
GOTERM_BP_DIRECT	GO:0008535~respiratory chain complex IV assembly	3	0.00234342	0.044388	COX18, SCO2, COX15	696	9	18082	8.65996	1	0.900332	54.9208
GOTERM_BP_DIRECT	GO:0008090~retrograde axonal transport	3	0.00234342	0.044388	PAFAH1B1, SNAPIN, WDR81	696	9	18082	8.65996	1	0.900332	54.9208
GOTERM_BP_DIRECT	GO:0032435~negative regulation of proteasomal ubiquitin-dependent protein catabolic process	4	0.00312456	0.0449246	SENP1, BAG6, SDCBP, TAF9	696	21	18082	4.94855	1	0.898307	55.3628
GOTERM_BP_DIRECT	GO:0008033~tRNA processing	8	0.00624912	0.0449861	RPP38, MOCS3, TRMO, CLP1, WDR4, TRMT10C, FDXACB1, NSUN2	696	85	18082	2.44517	1	0.893785	55.4133
GOTERM_BP_DIRECT	GO:0045806~negative regulation of endocytosis	3	0.00234342	0.0540999	MTMR2, LGALS3, RUBCN	696	10	18082	7.79397	1	0.929716	62.3186
GOTERM_BP_DIRECT	GO:0051292~nuclear pore complex assembly	3	0.00234342	0.0540999	NUP98, NUP205, NUP93	696	10	18082	7.79397	1	0.929716	62.3186
GOTERM_BP_DIRECT	GO:0034629~cellular protein complex localization	3	0.00234342	0.0540999	RAN, SNAPIN, WASL	696	10	18082	7.79397	1	0.929716	62.3186
GOTERM_BP_DIRECT	GO:0071340~skeletal muscle acetylcholine-gated channel clustering	3	0.00234342	0.0540999	FNTA, RER1, DNAJA3	696	10	18082	7.79397	1	0.929716	62.3186
GOTERM_BP_DIRECT	GO:0032206~positive regulation of telomere maintenance	3	0.00234342	0.0540999	NBN, TINF2, RAD50	696	10	18082	7.79397	1	0.929716	62.3186
GOTERM_BP_DIRECT	GO:0098609~cell-cell adhesion	13	0.0101548	0.0614086	TLN1, RPL14, SH3GLB2, VAPB, YWHAB, EEF1G, ANLN, DNAJB1, RPS2, PRDX1, PUF60, SH3GL1, GOLGA2	696	189	18082	1.78698	1	0.948501	67.1139
GOTERM_BP_DIRECT	GO:0008333~endosome to lysosome transport	5	0.0039057	0.0616023	FAM160A2, CHMP3, SNAPIN, TGFBRAP1, VPS33A	696	39	18082	3.33075	1	0.945993	67.2328
GOTERM_BP_DIRECT	GO:0032259~methylation	12	0.00937368	0.0618962	COQ3, KMT2D, ALKBH8, CAMKMT, TRMO, AS3MT, THUMPD3, RRP8, TRMT10C, NSUN2, SETD4, NSUN4	696	169	18082	1.84473	1	0.943734	67.4124
GOTERM_BP_DIRECT	GO:0007126~meiotic nuclear division	4	0.00312456	0.062862	PMS2, AURKA, TUBGCP2, RAD51	696	24	18082	4.32998	1	0.943296	67.9962
GOTERM_BP_DIRECT	GO:0000722~telomere maintenance via recombination	3	0.00234342	0.064477	BRCA2, RAD50, RAD51	696	11	18082	7.08542	1	0.944568	68.9503
GOTERM_BP_DIRECT	GO:0051726~regulation of cell cycle	9	0.00703026	0.0669068	NUP214, COPS5, TSC1, E2F5, CCNF, PER2, CLIC1, PES1, BIRC2	696	112	18082	2.08767	1	0.947754	70.3355
GOTERM_BP_DIRECT	GO:0031146~SCF-dependent proteasomal ubiquitin-dependent protein catabolic process	4	0.00312456	0.0694721	CCNF, SKP1A, FBXL15, FBXO36	696	25	18082	4.15678	1	0.950968	71.7345
GOTERM_BP_DIRECT	GO:1903721~positive regulation of I-kappaB phosphorylation	2	0.00156228	0.0753967	TRAF2, DDRGK1	696	2	18082	25.9799	1	0.960291	74.7316
GOTERM_BP_DIRECT	GO:0008612~peptidyl-lysine modification to peptidyl-hypusine	2	0.00156228	0.0753967	DOHH, DHPS	696	2	18082	25.9799	1	0.960291	74.7316
GOTERM_BP_DIRECT	GO:0031936~negative regulation of chromatin silencing	2	0.00156228	0.0753967	ATAD2, ATAD2B	696	2	18082	25.9799	1	0.960291	74.7316
GOTERM_BP_DIRECT	GO:0097250~mitochondrial respiratory chain supercomplex assembly	2	0.00156228	0.0753967	COX7A2L, HIGD2A	696	2	18082	25.9799	1	0.960291	74.7316
GOTERM_BP_DIRECT	GO:1904571~positive regulation of selenocysteine incorporation	2	0.00156228	0.0753967	RPL30, SECISBP2	696	2	18082	25.9799	1	0.960291	74.7316
GOTERM_BP_DIRECT	GO:0019303~D-ribose catabolic process	2	0.00156228	0.0753967	NUDT5, RBKS	696	2	18082	25.9799	1	0.960291	74.7316
GOTERM_BP_DIRECT	GO:1990426~mitotic recombination-dependent replication fork processing	2	0.00156228	0.0753967	BRCA2, RAD51	696	2	18082	25.9799	1	0.960291	74.7316
GOTERM_BP_DIRECT	GO:0018117~protein adenylylation	2	0.00156228	0.0753967	MOCS3, FICD	696	2	18082	25.9799	1	0.960291	74.7316
GOTERM_BP_DIRECT	GO:0051457~maintenance of protein location in nucleus	3	0.00234342	0.0754541	ARL2, TOPORS, SKP1A	696	12	18082	6.49497	1	0.958164	74.7591
GOTERM_BP_DIRECT	GO:0006379~mRNA cleavage	3	0.00234342	0.0754541	CSTF3, CLP1, CPSF1	696	12	18082	6.49497	1	0.958164	74.7591
GOTERM_BP_DIRECT	GO:0008283~cell proliferation	14	0.010936	0.0831273	KAT2A, CDK1, NBN, BRCA2, PRDX1, BRAT1, TGFB1, MINA, ASCC3, RAC1, H3F3B, DDX41, PES1, MELK	696	220	18082	1.65327	1	0.968339	78.1933
GOTERM_BP_DIRECT	GO:0007029~endoplasmic reticulum organization	4	0.00312456	0.0835799	TOR1AIP2, VAPB, VMP1, SEC61A1	696	27	18082	3.84887	1	0.967136	78.3814
GOTERM_BP_DIRECT	GO:0006355~regulation of transcription, DNA-templated	101	0.0788952	0.0836544	MEF2B, ZFP638, LMO4, ZFP787, PNN, KDM1B, GTF2E2, CASP8AP2, MED29, MED26, YEATS2, GABPB2, RCOR3, RXRB, MTA2, HDAC10, HMG20B, RRP8, ASCC2, ASCC3, PIAS3, MED17, EDF1, TGFBRAP1, DNTTIP1, MEAF6, TRRAP, MYBL2, SRF, ZFP617, ZC3H8, DRAP1, MTERF3, TRAF7, ASF1B, RNF14, ZFP251, MAFF, ATAD2, BRCA2, UBP1, ZBTB43, ZFP771, MLX, RAD54B, PUF60, ZFP385A, E2F5, COPS5, NR6A1, CBFA2T2, PCGF3, ASH2L, ACTR5, GTF2A2, PO…	696	2279	18082	1.15137	1	0.965384	78.4122
GOTERM_BP_DIRECT	GO:0032922~circadian regulation of gene expression	6	0.00468684	0.0847656	CSNK1D, GFPT1, PER2, KDM5A, PPP1CB, CLOCK	696	61	18082	2.5554	1	0.965126	78.867
GOTERM_BP_DIRECT	GO:0008152~metabolic process	25	0.0195285	0.0857812	GPAT4, ALAD, BCAT2, ECH1, ARSG, GNE, NDST2, ACSS2, OGDH, HEXDC, ACSF3, ALDH3A2, GALK1, PAPSS1, GCDH, ALKBH8, MOCS3, NEIL1, MOGS, ACACB, PIGO, PNKP, GBA2, DNPH1, SPAST	696	463	18082	1.4028	1	0.964739	79.2748
GOTERM_BP_DIRECT	GO:0007131~reciprocal meiotic recombination	4	0.00312456	0.0910562	XRCC2, TOPBP1, RAD50, RAD51	696	28	18082	3.71141	1	0.969984	81.276
GOTERM_BP_DIRECT	GO:0006378~mRNA polyadenylation	4	0.00312456	0.0910562	FIP1L1, CLP1, CPSF1, SSU72	696	28	18082	3.71141	1	0.969984	81.276
GOTERM_BP_DIRECT	GO:0051402~neuron apoptotic process	5	0.0039057	0.0935713	USP53, POU4F3, DIABLO, POLB, NAE1	696	45	18082	2.88665	1	0.971365	82.1647
GOTERM_BP_DIRECT	GO:0006855~drug transmembrane transport	3	0.00234342	0.0989668	SLC31A1, TMEM30A, SLC47A2	696	14	18082	5.56712	1	0.975591	83.9387
GOTERM_BP_DIRECT	GO:0001675~acrosome assembly	3	0.00234342	0.0989668	ZPBP, ZPBP2, PAFAH1B1	696	14	18082	5.56712	1	0.975591	83.9387
GOTERM_BP_DIRECT	GO:0021756~striatum development	3	0.00234342	0.0989668	BBS2, SECISBP2, OGDH	696	14	18082	5.56712	1	0.975591	83.9387
GOTERM_BP_DIRECT	GO:0050765~negative regulation of phagocytosis	3	0.00234342	0.0989668	PRTN3, SNX3, TGFB1	696	14	18082	5.56712	1	0.975591	83.9387

## Sheet: PAX5_IKZF1
Category	Term	Count	%	PValue	Genes	List Total	Pop Hits	Pop Total	Fold Enrichment	Bonferroni	Benjamini	FDR
GOTERM_BP_DIRECT	GO:0019915~lipid storage	3	0.0143975	0.0122704	DGAT1, DGAT2, PNPLA2	114	27	18082	17.6238	0.999696	0.999696	16.854
GOTERM_BP_DIRECT	GO:0016575~histone deacetylation	3	0.0143975	0.0140786	HDAC2, RBM14, BRMS1L	114	29	18082	16.4083	0.999909	0.990444	19.1007
GOTERM_BP_DIRECT	GO:0000122~negative regulation of transcription from RNA polymerase II promoter	11	0.0527907	0.0159336	CTNNBIP1, AEBP2, HDAC2, HSF1, IMPACT, ZHX1, TRIM28, SPDEF, MYPOP, BRMS1L, ZBTB42	114	729	18082	2.39335	0.999973	0.970169	21.3465
GOTERM_BP_DIRECT	GO:1902512~positive regulation of apoptotic DNA fragmentation	2	0.00959831	0.0247659	HSF1, ENDOG	114	4	18082	79.307	1	0.983637	31.2642
GOTERM_BP_DIRECT	GO:0055114~oxidation-reduction process	10	0.0479916	0.0258116	SEPW1, ALKBH7, UQCR10, UQCR11, NDUFA8, NDUFAB1, TSTA3, NDUFA12, SOD2, ETFA	114	676	18082	2.34636	1	0.967644	32.3578
GOTERM_BP_DIRECT	GO:0055072~iron ion homeostasis	3	0.0143975	0.0283302	SFXN2, SOD2, B2M	114	42	18082	11.3296	1	0.956811	34.9256
GOTERM_BP_DIRECT	GO:0035336~long-chain fatty-acyl-CoA metabolic process	2	0.00959831	0.0308618	DGAT1, DGAT2	114	5	18082	63.4456	1	0.947016	37.4146
GOTERM_BP_DIRECT	GO:0019885~antigen processing and presentation of endogenous peptide antigen via MHC class I	2	0.00959831	0.0308618	B2M, TAPBP	114	5	18082	63.4456	1	0.947016	37.4146
GOTERM_BP_DIRECT	GO:0006351~transcription, DNA-templated	19	0.091184	0.0446716	AEBP2, TAF6, TRIM28, ZHX1, NFYC, MYPOP, ZBTB42, MED31, IRF9, POLRMT, HIC2, ZFP82, HDAC2, HSF1, SAFB, SPDEF, EIF2AK2, RBM14, BRMS1L	114	1885	18082	1.59876	1	0.976421	49.4999
GOTERM_BP_DIRECT	GO:0034379~very-low-density lipoprotein particle assembly	2	0.00959831	0.0489238	DGAT1, ACSL3	114	8	18082	39.6535	1	0.974169	52.7579
GOTERM_BP_DIRECT	GO:0070301~cellular response to hydrogen peroxide	3	0.0143975	0.0494506	HDAC2, HSF1, IMPACT	114	57	18082	8.34811	1	0.964096	53.1476
GOTERM_BP_DIRECT	GO:0006810~transport	18	0.0863848	0.0603304	NDUFA8, ATP5B, XPO4, NDUFAB1, NAPA, VPS51, SFXN2, NDUFA12, UQCR10, KCNS1, UQCR11, DYNLL2, ATP5C1, RAB23, KPNA6, TMEM184B, DOPEY1, ETFA	114	1822	18082	1.56699	1	0.975547	60.555
GOTERM_BP_DIRECT	GO:0010977~negative regulation of neuron projection development	3	0.0143975	0.0607454	HDAC2, RHOA, B2M	114	64	18082	7.43503	1	0.96748	60.8147
GOTERM_BP_DIRECT	GO:0046339~diacylglycerol metabolic process	2	0.00959831	0.0607793	DGAT1, DGAT2	114	10	18082	31.7228	1	0.957751	60.8358
GOTERM_BP_DIRECT	GO:0006629~lipid metabolic process	7	0.0335941	0.0681071	DGAT2, ATP5B, UGCG, NDUFAB1, PNPLA2, EPT1, ACSL3	114	459	18082	2.41895	1	0.963307	65.1634
GOTERM_BP_DIRECT	GO:0019432~triglyceride biosynthetic process	2	0.00959831	0.0782886	DGAT1, DGAT2	114	13	18082	24.4022	1	0.971711	70.4395
GOTERM_BP_DIRECT	GO:0055089~fatty acid homeostasis	2	0.00959831	0.0782886	DGAT1, DGAT2	114	13	18082	24.4022	1	0.971711	70.4395
