# Supplementary material for: PAX5 is part of a functional transcription factor network targeted in lymphoid leukemia
Source: PLoS Genet. 2019 Aug 5;15(8):e1008280. doi: 10.1371/journal.pgen.1008280 (PMC6695195; doi:10.1371/journal.pgen.1008280)
Supplement: S6 Table — Differentially expressed genes between Wt and Pax5+/- Pro-B cells transduced with either constructs encoding TEL-AML or IKZF1-DN compared to control vector (pMIG) transduced counterparts as indicated were identified by RNA-seq as described in materials and methods and extended methods. Log2 fold change, p-Value and adjusted p-Value (FDR) from the output file of the getDiffExpression.pl (using edgeR as statistical tool) command, run in HOMER are listed for each comparison in the form of a table listing all 24072 examined genes. (XLSX) [file pgen.1008280.s007.xlsx]

## Sheet: GetdiffExpression-edgeR-fdr_0.0
Transcript/RepeatID	chr	start	end	strand	Length	Copies	Annotation/Divergence	WT-MiG vs. WT-TEL-AML Log2 Fold Change	WT-MiG vs. WT-TEL-AML p-value	WT-MiG vs. WT-TEL-AML adj. p-value	WT-MiG vs. WT-IKZF1-DN Log2 Fold Change	WT-MiG vs. WT-IKZF1-DN p-value	WT-MiG vs. WT-IKZF1-DN adj. p-value	WT-MiG vs. Pax5-Het-MiG Log2 Fold Change	WT-MiG vs. Pax5-Het-MiG p-value	WT-MiG vs. Pax5-Het-MiG adj. p-value	WT-MiG vs. Pax5-Het-TEL-AML Log2 Fold Change	WT-MiG vs. Pax5-Het-TEL-AML p-value	WT-MiG vs. Pax5-Het-TEL-AML adj. p-value	WT-MiG vs. Pax5-Het-IKZF1-DN Log2 Fold Change	WT-MiG vs. Pax5-Het-IKZF1-DN p-value	WT-MiG vs. Pax5-Het-IKZF1-DN adj. p-value	WT-TEL-AML vs. WT-IKZF1-DN Log2 Fold Change	WT-TEL-AML vs. WT-IKZF1-DN p-value	WT-TEL-AML vs. WT-IKZF1-DN adj. p-value	WT-TEL-AML vs. Pax5-Het-MiG Log2 Fold Change	WT-TEL-AML vs. Pax5-Het-MiG p-value	WT-TEL-AML vs. Pax5-Het-MiG adj. p-value	WT-TEL-AML vs. Pax5-Het-TEL-AML Log2 Fold Change	WT-TEL-AML vs. Pax5-Het-TEL-AML p-value	WT-TEL-AML vs. Pax5-Het-TEL-AML adj. p-value	WT-TEL-AML vs. Pax5-Het-IKZF1-DN Log2 Fold Change	WT-TEL-AML vs. Pax5-Het-IKZF1-DN p-value	WT-TEL-AML vs. Pax5-Het-IKZF1-DN adj. p-value	WT-IKZF1-DN vs. Pax5-Het-MiG Log2 Fold Change	WT-IKZF1-DN vs. Pax5-Het-MiG p-value	WT-IKZF1-DN vs. Pax5-Het-MiG adj. p-value	WT-IKZF1-DN vs. Pax5-Het-TEL-AML Log2 Fold Change	WT-IKZF1-DN vs. Pax5-Het-TEL-AML p-value	WT-IKZF1-DN vs. Pax5-Het-TEL-AML adj. p-value	WT-IKZF1-DN vs. Pax5-Het-IKZF1-DN Log2 Fold Change	WT-IKZF1-DN vs. Pax5-Het-IKZF1-DN p-value	WT-IKZF1-DN vs. Pax5-Het-IKZF1-DN adj. p-value	Pax5-Het-MiG vs. Pax5-Het-TEL-AML Log2 Fold Change	Pax5-Het-MiG vs. Pax5-Het-TEL-AML p-value	Pax5-Het-MiG vs. Pax5-Het-TEL-AML adj. p-value	Pax5-Het-MiG vs. Pax5-Het-IKZF1-DN Log2 Fold Change	Pax5-Het-MiG vs. Pax5-Het-IKZF1-DN p-value	Pax5-Het-MiG vs. Pax5-Het-IKZF1-DN adj. p-value
NM_008535	chr8	84701457	84704716	+	1795	1	Lyl1|Lyl-1|bHLHa18|-|8 C3|8 41.02 cM|protein-coding	0.0119795	0.900965	1	0.0863005	0.387423	1	0.00537184	0.983386	1	0.256224	0.118008	0.471998	-0.460223	2.71381e-06	2.29943e-05	0.067334	0.521132	1	-0.00331255	0.992777	1	0.241354	0.149601	0.541242	-0.454164	1.15082e-05	0.000105775	-0.0858592	0.766472	1	0.170835	0.31559	0.814679	-0.529118	8.798e-07	1.02016e-05	0.241437	0.449842	1	-0.477521	0.100174	0.654023
NM_019819	chr11	84048045	84068357	-	1438	1	Dusp14|1110014C10Rik|2310042C07Rik|D11Ertd395e|MKP-L|Mkp6|-|11 C|11 51.29 cM|protein-coding	0.846437	0.258414	1	1.15395	0.223333	0.951522	0.248329	1	1	1.14453	0.384728	0.954661	0.740233	0.270244	0.623592	0.296554	0.776864	1	-0.616261	0.483514	1	0.297981	0.835523	1	-0.0819674	1	1	-0.959112	0.377059	1	0.0123843	1	1	-0.38046	0.721731	1	0.965084	0.499895	1	0.512044	0.543972	1
NM_172406	chr1	58900450	58973482	-	6222	1	Trak2|2900022D04Rik|4733401O11Rik|AI480836|AW046271|Als2cr3|CALS-C|GRIF-1|GRIF1|OIP98|mKIAA0549|-|1|1 C1.3|protein-coding	-0.0314085	0.751376	1	-0.141305	0.17711	0.876858	-0.683019	0.0571051	0.294291	-0.0134755	0.945195	1	-0.384512	0.000168308	0.00106144	-0.117321	0.264169	1	-0.651926	0.0688647	0.35293	0.0152993	0.938518	1	-0.334864	0.00100603	0.00640497	-0.557965	0.119515	0.594781	0.131586	0.509515	1	-0.224861	0.0419245	0.161602	0.670607	0.0887735	0.447811	0.308599	0.381913	1
NM_205795	chr7	48198213	48199178	-	964	1	Mrgprb4|MrgB4|-|7|7 B4|protein-coding	0	1	1	0	1	1	5.12548e-15	1	1	0	1	1	-5.12548e-15	1	1	0	1	1	0	1	1	0	1	1	0	1	1	0	1	1	0	1	1	0	1	1	0	1	1	-5.12548e-15	1	1
NM_007814	chr7	26757142	26772630	+	2729	1	Cyp2b19|CYPIIB19|-|7 A3|7 15.44 cM|protein-coding	0	1	1	0	1	1	5.12548e-15	1	1	0	1	1	-5.12548e-15	1	1	0	1	1	0	1	1	0	1	1	0	1	1	0	1	1	0	1	1	0	1	1	0	1	1	-5.12548e-15	1	1
NM_001104542	chr17	18298281	18326441	+	2567	1	Vmn2r93|EG627132|-|17|17 A3.2|protein-coding	0	1	1	0	1	1	1.90955	1	1	0	1	1	-5.12548e-15	1	1	0	1	1	1.84812	1	1	0	1	1	0	1	1	1.91099	1	1	0	1	1	0	1	1	-1.76252	1	1	-1.83402	1	1
NM_019808	chr3	142239585	142395696	-	5009	1	Pdlim5|1110001A05Rik|AI987914|C87059|Enh|Enh1|Enh2|Enh3|LIM|-|3|3 H3|protein-coding	0.0358257	0.810425	1	0.0109135	0.951076	1	-0.141228	0.694528	1	0.77501	0.00114949	0.0129908	0.421726	0.00332504	0.0155448	-0.032271	0.820813	1	-0.178183	0.611346	1	0.736102	0.00113332	0.0132048	0.404096	0.000725646	0.00477522	-0.166746	0.639663	1	0.766847	0.00116864	0.0119862	0.428999	0.00182869	0.0113104	0.916477	0.0192649	0.177272	0.569048	0.0954593	0.638659
NM_177684	chr6	117841242	117845956	+	1094	1	Zfp637|AI646709|BC021601|Znf32|-|6|6 F1|protein-coding	-0.248749	0.34498	1	0.288538	0.256046	1	1.61611	0.00535488	0.0543206	0.0323004	0.938393	1	0.416921	0.105622	0.299474	0.528448	0.0237121	0.522292	1.87301	0.00132918	0.0206426	0.278324	0.407369	0.980032	0.683804	0.00442631	0.0238048	1.33031	0.0204698	0.19337	-0.255934	0.449689	1	0.146275	0.548815	1	-1.60111	0.0095068	0.110661	-1.22958	0.0309934	0.357829
NM_001164311	chr19	42592279	42612806	-	5420	1	Loxl4|4833426I20Rik|Loxc|-|19|19 D1|protein-coding	0.233195	0.348265	1	-0.158886	0.598759	1	-0.798439	0.21645	0.677201	0.0637668	0.875836	1	0.177449	0.47667	0.934701	-0.399018	0.133706	0.999044	-1.03438	0.114196	0.485099	-0.174046	0.651683	1	-0.0376047	0.897515	1	-0.659166	0.316005	0.953352	0.225522	0.593708	1	0.354508	0.18204	0.501178	0.871314	0.225587	0.749114	0.993841	0.111329	0.691183
NM_023878	chr14	118787871	118874525	+	1179	1	Cldn10|6720456I16Rik|Cldn10a|Cldn10b|D14Ertd728e|-|14 E4|14 62.55 cM|protein-coding	0.20797	0.895272	1	-0.31242	0.809399	1	-2.19563	0.0219081	0.153217	-2.00864	0.0947449	0.409977	-5.43037	0.000159778	0.00101269	-0.52135	0.588021	1	-2.40121	0.0239864	0.177101	-2.19381	0.0562991	0.27966	-5.54824	0.000230516	0.00168151	-1.96017	0.124489	0.608191	-1.66533	0.328298	0.830562	-5.11532	0.00551901	0.0297745	0.314971	1	1	-3.04308	0.552031	1
NM_013664	chr17	56016750	56036637	-	2063	1	Sh3gl1|C77078|EEN|SH3P8|Sh3d2b|-|17 D|17 29.11 cM|protein-coding	-0.0502433	0.632977	1	0.00531507	0.966472	1	-0.115515	0.669175	1	0.191977	0.335402	0.887426	-0.0721834	0.541429	1	0.0486286	0.68643	1	-0.0624659	0.818973	1	0.240563	0.231568	0.71319	-0.00344861	0.984246	1	-0.130729	0.636412	1	0.189767	0.367683	0.890833	-0.0595965	0.654081	1	0.301922	0.342337	0.931788	0.0418487	0.881277	1
NR_077063	chr7	43745466	43755936	-	2551	1	2310002F09Rik|-|-|7|7|ncRNA	5.00295	0.0117016	0.280558	5.02198	0.00979222	0.181322	5.12548e-15	1	1	0	1	1	-5.12548e-15	1	1	-0.0605844	1	1	-4.86652	0.0267996	0.190638	-4.82506	0.0275688	0.166857	-4.88124	0.011879	0.0556326	-4.89746	0.0238939	0.215322	-4.85824	0.0182452	0.109992	-4.91456	0.00961439	0.0478572	0	1	1	-5.12548e-15	1	1
NM_145406	chrX	74369219	74373349	-	2016	1	Slc10a3|DXHXS253E|DXS253Eh|DXSmhG28|P3|-|X A7.3|X 38.0 cM|protein-coding	0.202126	0.191021	1	0.242939	0.148396	0.811367	0.553758	0.1165	0.468806	0.189689	0.463277	1	0.200689	0.176535	0.44704	0.0339132	0.854708	1	0.352628	0.318746	0.865814	-0.0139294	0.960336	1	0.0169585	0.924126	1	0.297726	0.40644	1	-0.0485259	0.860815	1	-0.0247585	0.891038	1	-0.365768	0.360452	0.957493	-0.350263	0.310898	1
NM_001104566	chr17	20029425	20048205	-	2576	1	Vmn2r104|V2r7|-|17|17 A3.2|protein-coding	0	1	1	0	1	1	5.12548e-15	1	1	0	1	1	-5.12548e-15	1	1	0	1	1	0	1	1	0	1	1	0	1	1	0	1	1	0	1	1	0	1	1	0	1	1	-5.12548e-15	1	1
NM_001253897	chr9	22072246	22085427	-	1654	1	Ecsit|Sitpec|-|9|9 A4|protein-coding	0.176989	0.207654	1	0.117993	0.451052	1	-0.431099	0.169636	0.589163	-0.615929	0.00586682	0.0507642	-0.38268	0.00688914	0.0296029	-0.0651493	0.688848	1	-0.605186	0.0532006	0.300198	-0.794388	0.000451669	0.00606729	-0.541483	0.000221574	0.00162267	-0.559449	0.0833326	0.484771	-0.733139	0.00215201	0.0198454	-0.484702	0.0031024	0.017991	-0.188264	0.623758	1	0.0444558	0.895007	1
NM_053131	chr18	37334028	37336346	+	2317	1	Pcdhb6|Pcdhb5B|PcdhbF|-|18|18 B3|protein-coding	0	1	1	0	1	1	5.12548e-15	1	1	0	1	1	-5.12548e-15	1	1	0	1	1	0	1	1	0	1	1	0	1	1	0	1	1	0	1	1	0	1	1	0	1	1	-5.12548e-15	1	1
NM_011966	chr9	54950859	54958030	+	1085	1	Psma4|C9|-|9|9 C|protein-coding	0.0696992	0.473696	1	0.130053	0.219238	0.944264	0.116644	0.652583	1	-0.217403	0.250499	0.752717	-0.0671148	0.492183	0.9574	0.0530635	0.621099	1	0.0491715	0.849706	1	-0.289951	0.124352	0.481874	-0.11867	0.22255	0.579661	-0.0227526	0.930928	1	-0.34805	0.0701637	0.301663	-0.179524	0.0933759	0.305608	-0.33704	0.277134	0.837171	-0.186786	0.475503	1
NM_008343	chr11	7206091	7213923	-	2435	1	Igfbp3|AI649005|IGFBP-3|IGgfbp3|-|11 A1|11 4.75 cM|protein-coding	0	1	1	0	1	1	1.98844	1	1	1.98157	1	1	1.98142	1	1	0	1	1	1.93047	1	1	1.91819	1	1	1.93002	1	1	1.98938	1	1	1.99091	1	1	1.99745	1	1	0.0278169	1	1	-0.0184359	1	1
NM_028725	chr8	117661399	117671515	-	2830	1	Sdr42e1|4632417N05Rik|AI117603|-|8|8 E1|protein-coding	0.430582	0.164387	1	0.214471	0.569447	1	0.77887	0.0853933	0.382435	1.05427	0.00531693	0.0468653	0.48235	0.0842516	0.249122	-0.226904	0.545024	1	0.348278	0.468136	1	0.619327	0.116708	0.461844	0.0674575	0.851637	1	0.554755	0.275044	0.899446	0.843517	0.0511503	0.240863	0.284083	0.41064	0.884167	0.265938	0.627887	1	-0.30419	0.490964	1
NM_027763	chr17	48359916	48367176	+	1242	1	Treml1|5430401J17Rik|TLT-1|-|17|17 C|protein-coding	2.69685	0.568849	1	0	1	1	5.12548e-15	1	1	0	1	1	1.9814	1	1	-2.71436	0.565781	1	-2.58222	0.567313	1	-2.54429	0.579797	1	-0.67591	1	1	0	1	1	0	1	1	1.99697	1	1	0	1	1	1.87839	1	1
NM_145998	chr7	131554062	131556582	+	1665	1	Hmx2|Nkx-5.2|Nkx5-2|-|7 F3|7 74.34 cM|protein-coding	-1.54474	0.00190046	0.0949406	-1.9778	0.00015927	0.0110171	-4.00587	1.93534e-06	5.68834e-05	-5.20338	8.74922e-08	2.6492e-06	-7.29121	5.78841e-14	1.01411e-12	-0.452065	0.571595	1	-2.49353	0.0111861	0.103686	-3.65522	0.0036352	0.0342224	-5.66885	0.000100719	0.000790253	-2.05856	0.0768533	0.459517	-3.21568	0.0144279	0.0912292	-5.3124	0.000721764	0.00494291	-1.11682	1	1	-3.1228	0.530797	1
NM_001001444	chr2	152538714	152540041	-	401	1	Defb29|0610030I09Rik|BD-29|mBD-29|-|2|2 H1|protein-coding	0	1	1	0	1	1	5.12548e-15	1	1	0	1	1	-5.12548e-15	1	1	0	1	1	0	1	1	0	1	1	0	1	1	0	1	1	0	1	1	0	1	1	0	1	1	-5.12548e-15	1	1
NM_013524	chr2	25423694	25426373	+	1964	1	Fut7|AI853193|FTVII|Fuc-TVII|FucT-VII|-|2|2 A3|protein-coding	2.71243	0.538654	1	2.6738	0.57312	1	8.35707	1.75282e-12	1.14969e-10	3.42234	0.262518	0.773766	9.4303	1.71571e-34	7.5092e-33	-0.123358	1	1	5.67573	3.81701e-11	2.4437e-09	0.775931	1	1	6.73707	8.30915e-32	3.70403e-30	5.81065	9.38404e-11	6.24013e-09	0.89345	0.797634	1	6.88813	1.86769e-31	9.60662e-30	-4.93437	4.04647e-07	2.36424e-05	1.04617	0.0328714	0.370623
NM_001017422	chr14	51203690	51204156	+	465	1	Ear4|RNS2|Rnase2|mR4|-|14|14 C1|protein-coding	0	1	1	0	1	1	5.12548e-15	1	1	0	1	1	-5.12548e-15	1	1	0	1	1	0	1	1	0	1	1	0	1	1	0	1	1	0	1	1	0	1	1	0	1	1	-5.12548e-15	1	1
NM_009639	chr17	40221777	40242258	-	1377	1	Crisp3|Aeg2|CRISP-3|CRS3|SGP28|-|17 B2|17 19.45 cM|protein-coding	0.0556515	1	1	-0.199787	0.889533	1	2.8152	4.64057e-06	0.000128252	0.753304	0.375642	0.94458	1.80854	8.20037e-05	0.000552012	-0.261058	0.78377	1	2.76064	8.61021e-06	0.000255361	0.700593	0.477036	1	1.76666	0.000247268	0.00178961	3.00556	2.49552e-06	8.52088e-05	0.961864	0.276917	0.745631	2.02314	2.87409e-05	0.000262961	-2.06266	0.00871553	0.103503	-1.01566	0.0401579	0.416363
NR_105993	chr5	110666075	110666141	-	66	1	Mir7026|Gm27988|mmu-mir-7026|-|-|ncRNA	-0.109222	1	1	0.162009	0.890941	1	-0.220471	0.759788	1	0.450014	0.680231	1	-0.196619	1	1	0.264274	0.890436	1	-0.11931	1	1	0.554317	0.561944	1	-0.0714094	1	1	-0.400059	0.687394	1	0.28794	0.809366	1	-0.35326	0.750529	1	0.679656	0.490162	1	0.0131968	1	1
NM_016921	chr19	3896050	3905230	-	2707	1	Tcirg1|ATP6N1C|ATP6a3|Atp6i|OC-116|OPTB1|Stv1|TIRC7|Vph1|oc|-|19 A|19 3.62 cM|protein-coding	-0.131321	0.283574	1	-0.39131	0.00325541	0.0868782	-0.129615	0.651521	1	0.686492	0.00106857	0.0121864	-0.204548	0.080169	0.239047	-0.266587	0.0367103	0.641284	0.00382548	0.987513	1	0.813818	7.90286e-05	0.001335	-0.0546937	0.61178	1	0.256369	0.380147	1	1.07562	4.24893e-07	1.05226e-05	0.204211	0.0956156	0.311414	0.808206	0.0159141	0.156187	-0.0858133	0.764081	1
NM_008304	chr15	32920723	33034721	+	3306	1	Sdc2|4833414L08Rik|AA960457|Hspg1|Synd2|syndecan-2|-|15 B3.1|15 13.74 cM|protein-coding	1.0185	0.043284	0.557992	0.314727	0.68359	1	-0.526352	0.333648	0.86734	1.49193	0.0412839	0.227841	1.42901	1.42582e-05	0.000107627	-0.71159	0.39665	1	-1.56125	0.0241589	0.17758	0.470565	0.560559	1	0.430602	0.399558	0.865021	-0.876893	0.335181	0.978673	1.18803	0.235542	0.675075	1.13465	0.134174	0.402774	2.03602	0.0211241	0.189166	1.96394	0.000314324	0.0175963
NM_007817	chr7	27119955	27133660	+	1808	1	Cyp2f2|Cyp2f|-|7|7 A3|protein-coding	1.91191	1	1	0	1	1	5.12548e-15	1	1	0	1	1	6.78222	3.46286e-09	4.13687e-08	-1.92647	1	1	-1.81405	1	1	-1.78097	1	1	4.87316	1.20512e-07	1.45704e-06	0	1	1	0	1	1	6.80092	7.77388e-09	1.14036e-07	0	1	1	6.64096	1.13387e-06	0.000139972
NR_105750	chr9	52115623	52115739	+	116	1	Mir6244|Gm27368|mmu-mir-6244|-|-|ncRNA	0.329215	1	1	0.492665	0.706408	1	-0.981947	0.401872	0.959423	-2.10431	0.203539	0.661011	-0.932661	0.555568	1	0.157433	0.860767	1	-1.31658	0.310217	0.857832	-2.41521	0.149886	0.542075	-1.24171	0.305992	0.721294	-1.50871	0.182816	0.738255	-2.59775	0.0781416	0.325549	-1.41069	0.225007	0.586567	-1.02659	1	1	0.0487982	1	1
NM_010558	chr11	53720794	53725103	+	1528	1	Il5|Il-5|-|11 31.99 cM|11 A5/B1|protein-coding	-0.909681	0.586134	1	-0.683983	0.752555	1	-1.99502	0.302474	0.823847	-2.76829	0.178404	0.610194	-1.48193	0.45033	0.8957	0.235032	1	1	-1.07267	0.568293	1	-1.82857	0.329173	0.870848	-0.560049	0.786588	1	-1.32922	0.478577	1	-2.0848	0.278489	0.74886	-0.782632	0.842263	1	-0.754456	1	1	0.523866	1	1
NM_026268	chr10	99263231	99267489	+	2792	1	Dusp6|1300019I03Rik|MKP-3|MKP3|PYST1|-|10|10 C3|protein-coding	-0.374876	0.00343931	0.137985	-0.381349	0.00356203	0.0921	-2.81845	1.19169e-14	1.01365e-12	0.790706	1.33632e-05	0.000258584	-1.42183	1.67928e-26	5.59885e-25	-0.0133407	0.930006	1	-2.43967	2.56567e-10	1.46007e-08	1.16195	2.19705e-09	8.69857e-08	-1.02794	3.84693e-11	6.47123e-10	-2.44112	4.02871e-10	2.4614e-08	1.17331	2.34353e-09	8.20529e-08	-1.02136	2.21689e-10	3.76341e-09	3.6009	5.16554e-20	2.34613e-17	1.38908	0.00059552	0.0283511
NM_053211	chr6	133036163	133037101	-	937	1	Tas2r103|EG667992|T2R3|TRB2|Tas2r10|Tas2r3|mGR03|mt2r63|-|6 G1|6 64.03 cM|protein-coding	0	1	1	0	1	1	5.12548e-15	1	1	0	1	1	-5.12548e-15	1	1	0	1	1	0	1	1	0	1	1	0	1	1	0	1	1	0	1	1	0	1	1	0	1	1	-5.12548e-15	1	1
NM_025650	chr10	80402997	80406821	-	431	1	Uqcr11|0710008D09Rik|AL022707|Uqcr|-|10|10 C1|protein-coding	0.288236	0.0790218	0.748322	0.537262	0.00310429	0.0848202	2.03927	0.000290226	0.00506623	0.478499	0.173918	0.599752	0.402055	0.0640506	0.199383	0.242582	0.173249	1	1.75632	0.00161074	0.0240681	0.184033	0.596203	1	0.130638	0.545085	1	1.5069	0.00721343	0.0915832	-0.0670552	0.850174	1	-0.120936	0.583813	1	-1.57764	0.0122135	0.130993	-1.66962	0.00402143	0.107084
NM_001103152	chrY	13252391	13254829	+	1334	2	Gm20831|-|-|Y|Y|protein-coding	0	1	1	0	1	1	5.12548e-15	1	1	0	1	1	-5.12548e-15	1	1	0	1	1	0	1	1	0	1	1	0	1	1	0	1	1	0	1	1	0	1	1	0	1	1	-5.12548e-15	1	1
NM_009063	chr1	169655501	169695813	+	4089	1	Rgs5|1110070A02Rik|-|1 76.84 cM|1 H2|protein-coding	2.7853	0.568158	1	1.84502	1	1	1.98844	1	1	2.85352	0.576199	1	-5.12548e-15	1	1	-0.995246	1	1	-0.735712	1	1	0.145123	1	1	-2.67383	0.554037	1	0.228416	1	1	1.14528	1	1	-1.76869	1	1	0.87462	1	1	-1.89425	1	1
NR_037691	chr1	46020415	46030437	-	3479	1	Stk-ps2|4930509O22|EG212225|Gm4776|-|1 C1.1|1|pseudo	0	1	1	0	1	1	5.12548e-15	1	1	2.05181	1	1	-5.12548e-15	1	1	0	1	1	0	1	1	1.98678	1	1	0	1	1	0	1	1	2.05606	1	1	0	1	1	1.94477	1	1	-5.12548e-15	1	1
NM_011948	chr17	12227621	12318660	-	5276	1	Map3k4|D17Rp17|D17Rp17e|MAPKKK4|MEKK 4|MTK1|Mek4b|Mekk4|RP17|Rp17a|Tas|mKIAA0213|-|17 8.42 cM|17 A1|protein-coding	-0.126678	0.228664	1	0.0736155	0.506888	1	-0.496494	0.0778594	0.361681	-0.476772	0.00812909	0.0654723	-0.891235	1.04747e-17	2.30905e-16	0.192633	0.0917217	0.897936	-0.367699	0.197123	0.665658	-0.353055	0.0536342	0.269088	-0.746451	3.93264e-12	7.09112e-11	-0.57639	0.0468655	0.335558	-0.548187	0.00348348	0.0296619	-0.946724	1.16187e-16	3.12148e-15	0.0101431	0.979616	1	-0.405818	0.166952	0.837618
NM_146703	chr19	12900849	12901778	-	928	1	Olfr1447|MOR202-3|-|19|19 C1|protein-coding	0	1	1	0	1	1	5.12548e-15	1	1	0	1	1	-5.12548e-15	1	1	0	1	1	0	1	1	0	1	1	0	1	1	0	1	1	0	1	1	0	1	1	0	1	1	-5.12548e-15	1	1
NM_009619	chr8	24677234	24725825	-	2683	1	Adam3|Cyrn1|Taz83|tMDC|-|8 A2|8 13.09 cM|protein-coding	0	1	1	0	1	1	5.12548e-15	1	1	0	1	1	-5.12548e-15	1	1	0	1	1	0	1	1	0	1	1	0	1	1	0	1	1	0	1	1	0	1	1	0	1	1	-5.12548e-15	1	1
NM_013782	chr7	141131286	141156154	+	2158	1	Ptdss2|AI481134|AI988017|PSS2|-|7|7 F5|protein-coding	-0.108991	0.710841	1	-0.255583	0.288966	1	0.0502111	0.931978	1	-0.245786	0.45473	1	0.148349	0.431233	0.870057	-0.153345	0.625135	1	0.14959	0.777314	1	-0.143788	0.718641	1	0.276755	0.310177	0.728163	0.288886	0.555617	1	0.00856361	1	1	0.422471	0.0621367	0.222384	-0.293962	0.588834	1	0.100038	0.81348	1
NM_025868	chr2	84671311	84678828	-	2276	1	Tmx2|2310042M24Rik|AA589631|Txndc14|-|2|2 D|protein-coding	0.0735318	0.674012	1	0.121434	0.500553	1	0.164995	0.63462	1	-0.459351	0.0931615	0.405164	0.123753	0.443597	0.886636	0.0408845	0.824856	1	0.0957376	0.785855	1	-0.533762	0.052853	0.266837	0.0681493	0.676862	1	0.0349199	0.925499	1	-0.578208	0.040253	0.201743	0.0197465	0.913641	1	-0.630145	0.126379	0.541509	-0.044003	0.900864	1
NM_001285871	chr7	105610648	105633571	-	3046	1	Trim3|BERP1|HAC1|Rnf22|-|7|7 E3|protein-coding	0.0502118	0.852236	1	-0.0142728	0.967951	1	-0.390932	0.487197	1	-0.130562	0.713429	1	0.471421	0.0341827	0.118395	-0.0696592	0.79479	1	-0.438304	0.42766	1	-0.180491	0.590659	1	0.43794	0.0178029	0.0783602	-0.390995	0.499836	1	-0.111694	0.777615	1	0.502106	0.0400816	0.155721	0.263812	0.665572	1	0.870492	0.0986066	0.648895
NM_001081115	chr7	28543596	28547254	-	1523	1	Nccrp1|1190020J12Rik|Gm163|NCCRP-1|-|7|7 A3|protein-coding	0	1	1	0	1	1	5.12548e-15	1	1	0	1	1	-5.12548e-15	1	1	0	1	1	0	1	1	0	1	1	0	1	1	0	1	1	0	1	1	0	1	1	0	1	1	-5.12548e-15	1	1
NM_009517	chr3	32334794	32365665	-	7774	1	Zmat3|Wig1|-|3|3 B|protein-coding	-0.22434	0.0120529	0.285287	-0.254322	0.0106908	0.19077	0.17056	0.556145	1	1.70254	3.00919e-23	4.11575e-21	0.789938	6.67605e-17	1.40723e-15	-0.0375321	0.693459	1	0.398984	0.169697	0.612527	1.92433	1.49398e-29	3.07376e-27	1.03268	7.96954e-31	3.45663e-29	0.420956	0.157712	0.682938	1.95948	7.96926e-28	1.71282e-25	1.06285	6.88446e-26	2.81842e-24	1.5209	6.37673e-06	0.000272647	0.605288	0.0438567	0.434839
NM_001134717	chr5	124328089	124341852	+	1689	1	2810006K23Rik|-|-|5|5 F|protein-coding	-0.0883457	0.620891	1	-0.0166064	0.936178	1	-0.205606	0.551631	1	-0.189047	0.482014	1	-0.225064	0.18334	0.459149	0.0649125	0.676637	1	-0.118171	0.723988	1	-0.104615	0.679847	1	-0.117547	0.407839	0.87758	-0.201746	0.55148	1	-0.170219	0.511752	1	-0.190382	0.188605	0.514752	0.0126494	0.979383	1	-0.0182458	0.962126	1
NM_009157	chr11	65688244	65788359	-	3743	1	Map2k4|JNKK1|MEK4|MKK4|PRKMK4|Sek1|Serk1|-|11 B3|11 40.53 cM|protein-coding	0.0252327	0.81233	1	0.0415273	0.730288	1	0.023979	0.928654	1	0.0433674	0.826343	1	0.110973	0.301733	0.672841	0.00911018	0.941529	1	0.000664728	0.99893	1	0.0155411	0.936993	1	0.104006	0.30407	0.718439	-0.025273	0.927985	1	0.00482142	0.98158	1	0.0873606	0.453744	0.945918	0.0129897	0.968618	1	0.0817283	0.761941	1
NM_021710	chr12	51690966	51738939	+	1105	1	Ap4s1|AI314282|-|12|12 C1|protein-coding	-0.437644	0.0073842	0.218101	-0.250575	0.269342	1	0.290068	0.455889	1	-0.204644	0.469413	1	-0.521325	0.00378667	0.0174555	0.179234	0.443599	1	0.727789	0.0708636	0.360259	0.227449	0.431315	1	-0.066411	0.705679	1	0.537586	0.20817	0.780783	0.0425555	0.901292	1	-0.256776	0.287985	0.699252	-0.504143	0.269313	0.826674	-0.829133	0.0460121	0.447697
NM_145708	chr7	15388851	15398543	+	1321	1	Obox2|-|-|7|7 A2|protein-coding	0	1	1	0	1	1	5.12548e-15	1	1	0	1	1	-5.12548e-15	1	1	0	1	1	0	1	1	0	1	1	0	1	1	0	1	1	0	1	1	0	1	1	0	1	1	-5.12548e-15	1	1
NM_027189	chr7	19564949	19573343	-	759	1	Gemin7|2400008I04Rik|AI120175|AI461688|-|7|7 A3|protein-coding	-0.0350872	0.869128	1	0.0552878	0.772738	1	-0.0458085	0.908082	1	-0.258432	0.364267	0.929176	-0.106957	0.526511	0.998679	0.0845441	0.679296	1	-0.0121101	0.982471	1	-0.228586	0.427853	1	-0.0518746	0.769014	1	-0.108757	0.768796	1	-0.316924	0.274413	0.742279	-0.14382	0.415502	0.891759	-0.218659	0.608896	1	-0.0664616	0.849319	1
NM_001289782	chr9	50751325	50756635	+	1110	1	Cryab|Crya-2|Crya2|HspB5|P23|-|9 A5.3|9 27.75 cM|protein-coding	2.73189	0.0763271	0.735064	2.87394	0.128184	0.758829	2.44991	0.19194	0.636105	3.00682	0.200117	0.653739	3.26426	0.0116748	0.0471061	0.11166	1	1	-0.267164	1	1	0.272379	0.893213	1	0.553924	0.704711	1	-0.388559	0.867328	1	0.186229	0.923986	1	0.455072	0.786641	1	0.52554	0.886078	1	0.814562	0.456831	1
NM_026794	chr9	121710389	121712921	+	512	1	Deb1|1110020I04Rik|AI463209|Ss18l2|-|9|9 F4|protein-coding	-0.0765307	0.698145	1	0.29791	0.204884	0.915873	1.02326	0.0297595	0.189868	0.272881	0.50166	1	0.327756	0.0761561	0.228953	0.367864	0.121479	0.978334	1.10266	0.0202106	0.157753	0.34343	0.398842	0.967173	0.422495	0.0228858	0.0968371	0.72676	0.134185	0.629986	-0.032791	0.943093	1	0.0455862	0.852038	1	-0.76359	0.185736	0.677225	-0.719698	0.125564	0.732218
NR_029963	chrX	53048154	53048244	-	90	1	Mir450-1|Mirn450-1|mir-450a-1|-|X|X|ncRNA	0	1	1	0	1	1	5.12548e-15	1	1	0	1	1	-5.12548e-15	1	1	0	1	1	0	1	1	0	1	1	0	1	1	0	1	1	0	1	1	0	1	1	0	1	1	-5.12548e-15	1	1
NM_007726	chr4	33924632	33948831	+	5803	1	Cnr1|CB-R|CB1|CB1R|-|4 A5|4 16.28 cM|protein-coding	0	1	1	1.87983	1	1	1.90959	1	1	0	1	1	-5.12548e-15	1	1	1.8263	1	1	1.84814	1	1	0	1	1	0	1	1	0.12868	1	1	-1.75899	1	1	-1.79499	1	1	-1.76251	1	1	-1.834	1	1
NM_173412	chr9	24625185	24625828	+	641	1	Cypt4|1700009B20Rik|Ckt1r2|-|9|9 A4|protein-coding	0	1	1	0	1	1	5.12548e-15	1	1	2.85852	0.545768	1	-5.12548e-15	1	1	0	1	1	0	1	1	2.7855	0.544977	1	0	1	1	0	1	1	2.86863	0.546144	1	0	1	1	2.73402	0.55181	1	-5.12548e-15	1	1
NM_011563	chr8	84969648	84974313	+	934	1	Prdx2|AL022839|Band-8|NkefB|PRP|PrxII|TDX1|TPx|TPx-B|TR|TSA|Tdpx1|Torin|-|8 C3|8 41.4 cM|protein-coding	0.0470215	0.695699	1	0.168651	0.130867	0.763691	0.663279	0.0137186	0.109241	0.0278412	0.900246	1	0.217036	0.0719699	0.21893	0.115141	0.340545	1	0.619345	0.0226559	0.17091	-0.0223013	0.922656	1	0.188276	0.14071	0.412316	0.487361	0.07256	0.444897	-0.143502	0.512207	1	0.065322	0.595639	1	-0.641057	0.0559309	0.345046	-0.454433	0.104504	0.669223
NM_013624	chr7	46240987	46311434	+	9985	1	Otog|4932420K09|Otgn|twt|-|7 29.66 cM|7 B4-C|protein-coding	-1.16322	0.672975	1	-0.485042	1	1	-3.03021	0.31252	0.836759	-0.210934	1	1	-1.08471	0.660927	1	0.683307	1	1	-1.81405	1	1	0.915693	1	1	0.0943666	1	1	-2.57071	0.570208	1	0.239871	1	1	-0.579121	1	1	2.63596	0.579972	1	1.87833	1	1
NM_011302	chrX	160768013	160799663	+	5832	1	Rs1|Rs1h|Xlrs1|tmgc1|-|X F4|X 73.95 cM|protein-coding	-0.251953	0.720216	1	-0.0861014	0.955433	1	-0.145249	0.87562	1	0.601777	0.347932	0.904072	0.473975	0.368844	0.776732	0.156123	0.817974	1	0.109551	0.89351	1	0.8465	0.145494	0.531379	0.73911	0.069076	0.236899	-0.0689046	0.950379	1	0.684988	0.204857	0.61928	0.578222	0.14978	0.437616	0.741748	0.265726	0.820599	0.615693	0.271714	1
NM_011824	chr2	113748675	113758648	-	1635	1	Grem1|Cktsf1b1|Drm|Grem|ld|-|2 E4|2 57.43 cM|protein-coding	0	1	1	0	1	1	5.12548e-15	1	1	0	1	1	-5.12548e-15	1	1	0	1	1	0	1	1	0	1	1	0	1	1	0	1	1	0	1	1	0	1	1	0	1	1	-5.12548e-15	1	1
NM_028354	chr12	99884515	99955216	+	2037	1	Tdp1|2810481F14Rik|4921509N21Rik|AI838772|AW493413|E430034L06Rik|MLZ-501|SCAN1|-|12|12 E|protein-coding	0.0040341	0.985249	1	0.030612	0.85445	1	-0.222531	0.466713	1	-0.683059	0.00427375	0.0393113	-0.482386	0.000844073	0.00457934	0.0193517	0.896829	1	-0.224085	0.450407	1	-0.688475	0.00274685	0.0272782	-0.468023	0.000100073	0.000786217	-0.262722	0.393282	1	-0.708893	0.0036015	0.0304728	-0.495305	0.000618227	0.00430488	-0.465834	0.202876	0.711933	-0.262629	0.392171	1
NM_207267	chrX	136954988	136976874	-	815	1	Tmsb15l|4930488E11Rik|Tb15r|Tmsb15b1-Tmsb15b2|Tmsb15r|-|X|X F1|protein-coding	-0.289227	1	1	-0.934751	0.739954	1	5.45508	5.39824e-12	3.33196e-10	5.16944	9.45691e-09	3.30882e-07	4.96238	3.82381e-20	9.56826e-19	-0.6457	1	1	5.71479	1.20674e-12	9.13483e-11	5.43141	2.76668e-09	1.06559e-07	5.21732	2.46917e-20	7.37442e-19	6.35513	1.61998e-13	1.48274e-11	6.07482	3.35933e-10	1.29801e-08	5.87463	1.471e-21	5.05857e-20	-0.269189	0.705705	1	-0.515592	0.284859	1
NM_207554	chr15	98312589	98313548	-	958	1	Olfr257|-|-|-|protein-coding	-0.750203	0.722958	1	0.923954	0.461249	1	0.172769	1	1	1.11366	0.367399	0.933225	-0.129416	1	1	1.66489	0.168912	1	0.903306	1	1	1.84818	0.316291	0.8574	0.646912	1	1	-0.757312	0.450257	1	0.188974	1	1	-1.04148	0.619849	1	0.980744	0.5201	1	-0.251828	1	1
NM_024222	chr9	115242582	115310421	-	4202	1	Stt3b|1300006C19Rik|Simp|-|9|9 F3|protein-coding	0.0938915	0.293143	1	0.136558	0.165158	0.852786	0.0041147	0.990455	1	-0.426918	0.0268035	0.165822	0.10836	0.26362	0.611227	0.0354196	0.720232	1	-0.0887957	0.74748	1	-0.522894	0.00697287	0.05778	0.0329605	0.736491	1	-0.14524	0.602154	1	-0.55936	0.00519191	0.0409904	-0.00962868	0.931949	1	-0.433641	0.18586	0.67737	0.107174	0.697154	1
NM_008566	chr8	75109509	75128439	+	3422	1	Mcm5|AA617332|AI324988|AL033333|Cdc46|Mcmd5|P1-CDC46|-|8|8 C1|protein-coding	0.0674183	0.514845	1	0.152662	0.180808	0.884998	0.253651	0.316332	0.839634	-0.643416	0.000200823	0.0028982	-0.181589	0.0835862	0.247428	0.0780085	0.49101	1	0.187134	0.459714	1	-0.714225	3.33481e-05	0.000626174	-0.231081	0.0250558	0.104513	0.0928887	0.72077	1	-0.795659	8.18809e-06	0.000161033	-0.316823	0.00553903	0.029866	-0.902995	0.00235016	0.0403229	-0.441093	0.0892533	0.620074
NM_008854	chr8	83972978	83996442	+	2278	1	Prkaca|PKCD|Pkaca|-|8|8 C3|protein-coding	0.102079	0.461151	1	-0.0660998	0.652316	1	0.0222042	0.950617	1	0.20502	0.448316	1	-0.0830624	0.56113	1	-0.175279	0.180481	1	-0.0770384	0.797342	1	0.103101	0.696378	1	-0.166254	0.190431	0.515932	0.0761187	0.813662	1	0.278615	0.306479	0.798092	0.000754255	1	1	0.179409	0.635471	1	-0.104247	0.741016	1
NM_027990	chr2	49787686	49948846	+	2273	1	Lypd6b|2310010M24Rik|AW049525|-|2|2 C1.1|protein-coding	0	1	1	0	1	1	5.12548e-15	1	1	0	1	1	-5.12548e-15	1	1	0	1	1	0	1	1	0	1	1	0	1	1	0	1	1	0	1	1	0	1	1	0	1	1	-5.12548e-15	1	1
NM_145522	chr2	34778666	34799912	-	1848	1	Rabepk|8430412M01Rik|9530020D24Rik|AV073337|C87311|Rab9p40|-|2|2 B|protein-coding	-0.0917459	0.62638	1	0.126872	0.533372	1	0.289327	0.475437	1	0.112725	0.694937	1	0.340165	0.040078	0.134893	0.212518	0.30592	1	0.382885	0.346004	0.909379	0.202628	0.47936	1	0.450263	0.00827905	0.0410322	0.150839	0.722413	1	-0.0142112	0.963851	1	0.230693	0.219671	0.575993	-0.174905	0.701895	1	0.053655	0.881929	1
NM_029292	chr8	129067134	129183732	+	1035	1	Ccdc7b|1700008F21Rik|-|8|8 E2|protein-coding	-0.383266	0.708663	1	-0.326176	0.856515	1	-4.67791	0.0167359	0.126211	0.374591	0.762536	1	-1.40272	0.340186	0.734738	0.0560955	1	1	-4.19961	0.0808732	0.391391	0.765911	0.50913	1	-0.987714	0.435748	0.917502	-4.37596	0.0493565	0.346431	0.699568	0.537392	1	-1.05382	0.622981	1	4.88015	0.0192532	0.177233	3.18695	0.302016	1
NR_030683	chr2	119321199	119326197	-	975	1	Gm14207|Dll4|OTTMUSG00000015946|-|2|2 E5|ncRNA	-0.429012	0.163619	1	-0.956979	0.00674985	0.14203	-3.92221	1.1247e-08	4.69216e-07	0.679363	0.0943252	0.408748	-3.24166	1.43752e-14	2.64557e-13	-0.535053	0.154705	1	-3.49538	8.85051e-07	3.13308e-05	1.10329	0.00712391	0.0585879	-2.79346	2.64155e-10	4.16693e-09	-2.98203	8.56322e-05	0.00216073	1.63535	0.000396047	0.00484281	-2.26811	1.85609e-05	0.000175904	4.60449	5.91999e-09	4.96536e-07	0.694359	0.500309	1
NM_001081326	chr3	116739999	116808166	-	9589	1	Agl|1110061O17Rik|9430004C13Rik|9630046L06Rik|AI850929|C77197|-|3|3 G1|protein-coding	-0.198518	0.0886622	0.781783	-0.106531	0.384516	1	-0.937723	0.0027709	0.0323792	-0.0530627	0.786617	1	-0.730183	8.90917e-10	1.12342e-08	0.084939	0.51447	1	-0.73649	0.0208654	0.161231	0.143662	0.469178	1	-0.512894	6.26418e-05	0.000510292	-0.844396	0.00835475	0.101573	0.0551189	0.785921	1	-0.605233	5.93669e-06	6.13603e-05	0.883829	0.0124537	0.132766	0.211362	0.515347	1
NM_007838	chr4	138304738	138312611	+	2082	1	Ddost|-|-|4|4 D3|protein-coding	0.099612	0.351647	1	0.243634	0.0293345	0.350746	0.667974	0.0164474	0.124465	-0.132839	0.492891	1	0.397097	0.000146998	0.000938606	0.136779	0.210298	1	0.571652	0.0400528	0.248109	-0.234957	0.221755	0.694758	0.315863	0.00187507	0.0111504	0.416637	0.139178	0.641346	-0.373752	0.0581522	0.264597	0.171421	0.112678	0.352579	-0.809795	0.0127549	0.135198	-0.277755	0.321121	1
NM_008954	chr17	56999457	57000018	-	470	1	Pspn|PSP|-|17|17 D|protein-coding	0.923238	1	1	1.97331	0.282907	1	1.04238	1	1	1.08891	1	1	3.24775	0.0083847	0.0352997	1.03902	0.529208	1	0.133143	1	1	0.181563	1	1	2.35001	0.0438963	0.165363	-0.933089	0.741425	1	-0.850555	0.734451	1	1.32833	0.119766	0.369427	0.0552677	1	1	2.21894	0.0902038	0.621921
NM_008855	chr7	122289125	122634401	+	8810	1	Prkcb|PKC-B|PKC-Beta|Pkcb|Prkcb1|Prkcb2|-|7 F3|7 65.75 cM|protein-coding	-0.124523	0.197786	1	-0.138023	0.188608	0.893568	-1.03719	5.33319e-05	0.00116181	0.20426	0.28144	0.806052	-1.03407	2.92153e-27	9.9192e-26	-0.0212088	0.833963	1	-0.910285	0.000353951	0.00693349	0.327002	0.0843132	0.36994	-0.891047	3.17471e-22	1.01625e-20	-0.910447	0.000461665	0.00973987	0.347153	0.0789704	0.327924	-0.877382	5.10168e-18	1.47428e-16	1.23653	6.2639e-05	0.0019991	0.00243393	0.992282	1
NM_001111324	chr13	41309916	41487360	-	4593	1	Nedd9|Cas-L|CasL|HEF1|MEF1|Nedd-9|p105|-|13|13 A3.3-A4|protein-coding	-0.0727542	0.428091	1	0.088127	0.393397	1	-0.547823	0.0420126	0.239708	0.652515	0.00014536	0.00217742	-0.610101	1.92178e-09	2.35545e-08	0.152981	0.118247	0.970392	-0.473571	0.0753549	0.375751	0.723029	2.27901e-05	0.000442779	-0.519054	9.21472e-08	1.12941e-06	-0.648259	0.0167436	0.168359	0.56779	0.00143901	0.01422	-0.679443	3.46579e-10	5.76961e-09	1.19764	0.000110942	0.00322536	-0.0608659	0.822736	1
NM_015749	chr11	3917080	3932044	-	2049	1	Tcn2|AW208754|Tcn-2|-|11 A1|11 2.76 cM|protein-coding	-0.024789	1	1	-0.776731	0.1419	0.791062	-0.337491	0.586088	1	4.01805	1.96874e-28	3.8219e-26	0.997558	0.00479604	0.0215553	-0.75938	0.111278	0.955783	-0.310832	0.597674	1	4.04185	6.35981e-33	1.64617e-30	1.04469	0.000921477	0.00592304	0.419106	0.568177	1	4.79983	7.50717e-33	2.23102e-30	1.79604	5.95144e-06	6.14599e-05	4.34936	8.4416e-16	2.36286e-13	1.33747	0.0107292	0.19523
NM_025415	chr13	51645232	51650662	+	689	1	Cks2|1110038L14Rik|CKSHS2|-|13|13 A5|protein-coding	0.024791	0.903503	1	0.119365	0.550208	1	0.114914	0.7612	1	-0.292202	0.357396	0.918265	-0.368868	0.0507266	0.163996	0.0871452	0.664621	1	0.0886447	0.814758	1	-0.323674	0.296153	0.825367	-0.374658	0.034812	0.136681	-0.0144374	0.982017	1	-0.415017	0.187416	0.58812	-0.470129	0.0112743	0.0546504	-0.413376	0.373167	0.971858	-0.487532	0.196101	0.885656
NR_030427	chr12	109563692	109563785	+	93	1	Mir770|Mirn770|mir-770|mmu-mir-770|-|12|12|ncRNA	0	1	1	0	1	1	5.12548e-15	1	1	0	1	1	-5.12548e-15	1	1	0	1	1	0	1	1	0	1	1	0	1	1	0	1	1	0	1	1	0	1	1	0	1	1	-5.12548e-15	1	1
NR_105961	chr19	47273519	47273589	-	70	1	Mir6995|Gm27576|mmu-mir-6995|-|-|ncRNA	-1.78452	1	1	0.808043	1	1	1.0424	1	1	1.08891	1	1	0.974217	1	1	2.60359	0.539744	1	2.72583	0.561652	1	2.74332	0.545172	1	2.69511	0.528792	1	0.226987	1	1	0.305704	1	1	0.20647	1	1	0.0552676	1	1	-0.0487957	1	1
NM_016671	chr8	84030286	84042575	-	2642	1	Il27ra|CRL1|IL-27R|Tccr|WSX-1|Wsx1|zcytor1|-|8|8 C3|protein-coding	-0.0948178	0.600691	1	-0.125308	0.507935	1	-0.414263	0.349424	0.887927	-0.00410897	0.99447	1	-0.427215	0.0170778	0.0652122	-0.0384033	0.818383	1	-0.321772	0.457088	1	0.0858468	0.747425	1	-0.313907	0.0411137	0.156646	-0.307362	0.484878	1	0.119933	0.65723	1	-0.283337	0.0830355	0.278738	0.415503	0.389575	0.993838	-0.00345757	1	1
NM_001013751	chr5	134557254	134560171	-	2915	1	Syna|Gm453|Gm52|syncytin-A|-|5|5 G2|protein-coding	0	1	1	1.87982	1	1	5.12548e-15	1	1	0	1	1	1.98139	1	1	1.82629	1	1	0	1	1	0	1	1	1.92969	1	1	-1.78927	1	1	-1.75897	1	1	0.200619	1	1	0	1	1	1.87839	1	1
NM_001033779	chr3	97930173	97967018	+	887	1	Gm5544|EG433632|-|3 F2.2|3|protein-coding	-3.11331	0.311634	1	-3.18687	0.31394	1	-3.06261	0.316603	0.839634	-1.03471	0.685741	1	-0.323942	1	1	0	1	1	0	1	1	1.91817	1	1	2.69448	0.528887	1	0	1	1	1.99089	1	1	2.77094	0.528528	1	1.8718	1	1	2.63694	0.533131	1
NM_001037906	chr7	49975350	50863289	+	2790	1	Nell1|B230343H07Rik|l7R6|-|7|7 B4|protein-coding	0	1	1	0	1	1	5.12548e-15	1	1	0	1	1	-5.12548e-15	1	1	0	1	1	0	1	1	0	1	1	0	1	1	0	1	1	0	1	1	0	1	1	0	1	1	-5.12548e-15	1	1
NM_009784	chr5	15934691	16374511	+	7375	1	Cacna2d1|Ca(v)alpha2delta1|Cacna2|Cchl2a|-|5 A2|5 6.56 cM|protein-coding	2.31283	0.000641242	0.0472048	1.4712	0.181111	0.885761	-0.991224	0.548973	1	1.0669	0.274007	0.793276	2.75417	8.05551e-06	6.33286e-05	-0.881111	0.270525	1	-3.29693	7.3328e-05	0.00174078	-1.26532	0.0597801	0.291478	0.459199	0.307802	0.723999	-2.47846	0.0548798	0.371295	-0.386231	0.728427	1	1.3425	0.0681704	0.239143	2.04323	0.0575505	0.351613	3.74206	3.15038e-06	0.000339686
NM_001081169	chr12	112106683	112127573	+	2715	1	Aspg|A530050D06Rik|AI429460|Gm690|-|12|12 F1|protein-coding	0	1	1	0	1	1	5.12548e-15	1	1	0	1	1	-5.12548e-15	1	1	0	1	1	0	1	1	0	1	1	0	1	1	0	1	1	0	1	1	0	1	1	0	1	1	-5.12548e-15	1	1
NM_001161432	chrX	97333841	97377209	-	4779	1	Eda2r|9430060M22Rik|TNFRSF27|Xedar|-|X|X C3|protein-coding	1.63036	0.0242169	0.424071	0.0945863	1	1	1.50696	0.0979698	0.419035	4.81077	6.37837e-18	5.92819e-16	2.91124	2.21436e-06	1.89829e-05	-1.5443	0.0236702	0.522292	-0.112583	0.886888	1	3.18152	1.73111e-11	8.69965e-10	1.29769	0.00959381	0.0464486	1.40635	0.105037	0.550381	4.72047	2.01547e-17	1.79027e-15	2.83565	2.47929e-06	2.7091e-05	3.2899	1.19184e-07	7.69166e-06	1.39443	0.0242927	0.311879
NM_029879	chr13	104947153	105054930	-	5820	1	Rgs7bp|A930030I01Rik|AI842293|D13Bwg1146e|R7bp|-|13 D1|13 56.9 cM|protein-coding	-1.83914	1	1	-1.89847	1	1	7.7722	1.09388e-15	1.04079e-13	3.99785	0.00657986	0.05542	6.98785	4.58964e-28	1.61052e-26	0	1	1	9.4779	1.83632e-16	2.24385e-14	5.67843	0.00151298	0.0166761	8.71739	1.12647e-26	4.28381e-25	9.55958	2.25213e-16	3.0629e-14	5.77914	0.00132121	0.0132187	8.80866	2.41001e-26	1.00893e-24	-3.75663	3.09652e-06	0.000144393	-0.789154	0.114698	0.700588
NM_008824	chrX	150589921	150643878	+	1723	1	Pfkfb1|PFK/FBPase 1|-|X|X F2|protein-coding	-0.303399	0.348397	1	0.0542719	0.877896	1	-0.414936	0.380989	0.929602	-0.532715	0.346147	0.902322	-0.101995	0.743639	1	0.350159	0.327629	1	-0.104632	0.8366	1	-0.221894	0.73261	1	0.221769	0.500241	1	-0.482654	0.35217	1	-0.574453	0.335646	0.840845	-0.134251	0.71536	1	-0.118596	0.896377	1	0.312897	0.515605	1
NM_011749	chr16	33380775	33503903	+	9420	1	Zfp148|2210405J08Rik|AI480666|AW045217|BERF-1|BFCOL1|ZBP-89|Znf148|-|16 B3|16 23.93 cM|protein-coding	-0.0771297	0.434193	1	-0.0393493	0.753453	1	-0.156973	0.538189	1	-0.244917	0.172752	0.597139	-0.0417246	0.694915	1	0.0298068	0.813142	1	-0.0769593	0.76239	1	-0.16949	0.350747	0.903981	0.0541364	0.612824	1	-0.128783	0.630863	1	-0.201203	0.310606	0.805355	0.0171956	0.895872	1	-0.0927838	0.757101	1	0.113643	0.659535	1
NM_198647	chr17	29549802	29606808	+	3476	1	Tbc1d22b|BC045600|-|17|17 A3.3|protein-coding	0.0246583	0.871419	1	-0.0664399	0.669101	1	-0.11012	0.729972	1	0.395549	0.0649402	0.313526	0.123238	0.372305	0.781831	-0.0980266	0.497821	1	-0.132435	0.674349	1	0.368245	0.0784069	0.351735	0.117306	0.360823	0.805503	-0.0521255	0.875319	1	0.465196	0.0295558	0.159808	0.207623	0.116143	0.3607	0.498471	0.146137	0.590335	0.228489	0.45565	1
NM_172621	chr17	44188572	44280168	+	5862	1	Clic5|5730531E12Rik|B330005L24|Gm322|jbg|-|17|17 C|protein-coding	-0.0295241	1	1	-1.16738	0.0207893	0.284665	2.231	3.65985e-05	0.000829565	1.98452	4.00478e-06	8.72426e-05	2.49451	4.1627e-17	8.89916e-16	-1.14372	0.0229683	0.514319	2.26021	3.76708e-05	0.000962644	2.01107	4.81854e-06	0.000107799	2.54178	6.39341e-17	1.5801e-15	3.38241	1.02195e-07	4.36177e-06	3.15218	4.20291e-09	1.40909e-07	3.67764	1.79e-22	6.37672e-21	-0.248162	0.663641	1	0.264473	0.548104	1
NM_011664	chr11	62551171	62553213	+	1495	1	Ubb|AL033289|Rps27a|Uba52|Ubb2|Ubc|-|11 B2|11 38.46 cM|protein-coding	-0.241855	0.0106758	0.265484	-0.0639738	0.548896	1	-0.437372	0.120324	0.479623	-0.38691	0.0461566	0.246523	-0.478082	7.35838e-06	5.82476e-05	0.171284	0.111723	0.957278	-0.195168	0.486065	1	-0.148227	0.444785	1	-0.218081	0.0403659	0.154187	-0.385563	0.177402	0.726285	-0.324661	0.102579	0.392574	-0.39734	0.000746605	0.00508841	0.0502767	0.879631	1	-0.0387982	0.89398	1
NM_008149	chr19	55069734	55099447	-	3805	1	Gpam|GPAT|GPAT1|-|19 D2|19 50.81 cM|protein-coding	-0.0911447	0.312059	1	-0.526952	1.85485e-06	0.000328309	-3.37912	3.6389e-23	7.55135e-21	-0.066248	0.724747	1	-3.19011	1.91231e-159	8.07597e-157	-0.443348	5.96514e-05	0.00874692	-3.28678	3.70616e-22	7.96559e-20	0.0230359	0.904645	1	-3.08038	6.9402e-147	2.98329e-144	-2.86745	9.19889e-17	1.32596e-14	0.464462	0.0212845	0.123908	-2.64327	5.71403e-79	1.08306e-76	3.31476	1.88172e-17	6.20503e-15	0.20216	0.590175	1
NM_008598	chr7	136894611	137128188	+	812	1	Mgmt|AGT|AI267024|Agat|-|7 F4|7 82.07 cM|protein-coding	1.28803	0.249537	1	1.33263	0.455302	1	5.55272	2.13136e-05	0.000512549	1.81805	0.275638	0.795854	2.84798	0.000644165	0.00357124	-0.00989706	1	1	4.23833	8.52017e-05	0.001999	0.501363	0.704036	1	1.59749	0.0261999	0.108179	4.25574	0.000588002	0.0119245	0.489455	0.842676	1	1.5882	0.0637104	0.226401	-3.76588	0.00401664	0.0595006	-2.70489	0.00506081	0.123744
NM_172926	chr9	88376747	88438951	-	3082	1	Snx14|B830022K16|C330035N22Rik|YR-14|-|9|9 E3.1|protein-coding	-0.175454	0.270784	1	-0.21927	0.146541	0.805691	-0.0499143	0.883731	1	0.0475475	0.844152	1	-0.11019	0.419929	0.853737	-0.05126	0.78637	1	0.131756	0.69318	1	0.222106	0.392594	0.959151	0.0842444	0.606051	1	0.164013	0.623769	1	0.269336	0.293656	0.775351	0.127517	0.415131	0.891136	0.0894291	0.817835	1	-0.0676736	0.832968	1
NM_009163	chr10	61098642	61147684	-	4125	1	Sgpl1|AI428538|D10Xrf456|S1PL|Spl|-|10 B4|10 32.14 cM|protein-coding	-0.19138	0.116669	0.888098	-0.135489	0.285324	1	-0.167927	0.56123	1	-0.0230405	0.921826	1	-0.414166	0.00141966	0.00726953	0.0483946	0.703127	1	0.0272461	0.926637	1	0.16618	0.451287	1	-0.204325	0.113681	0.349493	-0.0411911	0.89197	1	0.113232	0.610947	1	-0.260292	0.0515152	0.191369	0.140606	0.683544	1	-0.25009	0.396581	1
NM_147222	chr10	127849928	127861176	+	1883	1	Rdh19|RDH-S|RDH-S2|Rdhs|-|10 D3|10 76.27 cM|protein-coding	0	1	1	0	1	1	5.12548e-15	1	1	0	1	1	-5.12548e-15	1	1	0	1	1	0	1	1	0	1	1	0	1	1	0	1	1	0	1	1	0	1	1	0	1	1	-5.12548e-15	1	1
NM_207262	chr7	31302769	31304977	+	507	1	Scgb2b2|Abpbg2|Abpe|lacrimal|-|7|7 B1|protein-coding	0	1	1	0	1	1	5.12548e-15	1	1	0	1	1	-5.12548e-15	1	1	0	1	1	0	1	1	0	1	1	0	1	1	0	1	1	0	1	1	0	1	1	0	1	1	-5.12548e-15	1	1
NR_003631	chr6	12099521	12109580	-	974	1	Gm6578|EG625347|-|6 A1|6|pseudo	-0.0876845	0.933623	1	-0.593925	0.461932	1	-0.560915	0.518767	1	-0.216442	0.853117	1	-0.582288	0.400782	0.824701	-0.517433	0.581119	1	-0.485987	0.636108	1	-0.13224	0.924003	1	-0.483524	0.608957	1	0.00626017	1	1	0.380057	0.680674	1	0.0246189	1	1	0.348393	0.746441	1	-0.0227757	1	1
NM_001102578	chr7	86148042	86171724	-	2555	1	Vmn2r75|EG546981|-|7|7 D3|protein-coding	0	1	1	0	1	1	5.12548e-15	1	1	0	1	1	-5.12548e-15	1	1	0	1	1	0	1	1	0	1	1	0	1	1	0	1	1	0	1	1	0	1	1	0	1	1	-5.12548e-15	1	1
NM_013845	chr4	100095791	100444806	+	5792	1	Ror1|2810404D04Rik|Ntrkr1|-|4 C6|4 45.71 cM|protein-coding	0	1	1	0	1	1	5.12548e-15	1	1	0	1	1	1.98145	1	1	0	1	1	0	1	1	0	1	1	1.93002	1	1	0	1	1	0	1	1	1.99746	1	1	0	1	1	1.87831	1	1
NM_175034	chr2	125068127	125088677	+	1940	1	Slc24a5|F630045L20Rik|JSX|NCKX5|NCX5|Oca6|-|2|2 F1|protein-coding	-0.143396	0.403397	1	-0.196375	0.29894	1	-1.43104	7.02867e-05	0.00148416	-1.01653	9.68798e-05	0.00151631	-0.999908	2.96544e-09	3.55322e-08	-0.0618032	0.752176	1	-1.28403	0.000429247	0.0081747	-0.874045	0.00100787	0.0120225	-0.838707	9.63568e-07	1.0392e-05	-1.24785	0.000905439	0.0172708	-0.81518	0.00359084	0.0303933	-0.784227	3.63669e-05	0.000328366	0.413839	0.350881	0.943311	0.436251	0.23729	0.964442
NM_001159743	chr12	30884324	30893854	+	1501	1	Fam150b|6230419C23Rik|-|12|12|protein-coding	-0.0816882	0.932967	1	0.420844	0.391575	1	-0.0678774	0.887761	1	0.951756	0.0777171	0.357049	0.18952	0.712777	1	0.498428	0.40299	1	0.0186344	1	1	1.03481	0.06882	0.320338	0.290673	0.60012	1	-0.504326	0.43504	1	0.532322	0.348161	0.859219	-0.212131	0.705195	1	1.02739	0.150285	0.599227	0.264394	0.654166	1
NM_013784	chr1	105518422	105663676	-	6744	1	Pign|Gm20308|PIG-N|-|1|1 D|protein-coding	-0.0625208	0.60124	1	-0.308746	0.0118362	0.203514	-0.967544	0.000732	0.0109992	-0.367592	0.0362633	0.207692	-0.591919	3.20417e-06	2.68281e-05	-0.254555	0.0748808	0.825712	-0.902452	0.002158	0.0301494	-0.307113	0.106468	0.433289	-0.510062	0.000501468	0.00340998	-0.671167	0.0232659	0.211631	-0.0559896	0.773742	1	-0.263159	0.0793331	0.269124	0.598381	0.0638595	0.37309	0.378504	0.200151	0.892561
NM_013486	chr3	101275908	101287939	-	1137	1	Cd2|LFA-2|Ly-37|Ly37|-|3 F2.2|3 44.17 cM|protein-coding	-0.321373	0.454715	1	-0.889536	0.0159824	0.243059	-3.43035	2.68239e-06	7.73299e-05	-2.49475	0.000261873	0.00364803	-1.57712	4.87108e-05	0.000339874	-0.572936	0.203795	1	-3.12	8.04415e-05	0.0018947	-2.17198	0.00466837	0.0420548	-1.23402	0.00876535	0.0429909	-2.56572	0.000371386	0.00803956	-1.60559	0.0273142	0.149945	-0.670516	0.122548	0.375984	1.01557	0.404663	1	1.86849	0.0173632	0.255444
NM_146433	chr2	85429883	85430827	-	943	1	Olfr994|MOR203-4|-|2|2 E1|protein-coding	0	1	1	0	1	1	5.12548e-15	1	1	0	1	1	-5.12548e-15	1	1	0	1	1	0	1	1	0	1	1	0	1	1	0	1	1	0	1	1	0	1	1	0	1	1	-5.12548e-15	1	1
NM_029565	chr4	107178630	107200996	+	1534	1	Tmem59|1110001M20Rik|3110046P06Rik|AI256529|D4Ertd20e|MTDCF1|ORF18|-|4 C7|4 50.12 cM|protein-coding	0.0671251	0.493886	1	0.0162661	0.881561	1	0.301158	0.238007	0.717542	0.52126	0.0124709	0.0917198	0.256491	0.00903271	0.0376642	-0.0579453	0.585537	1	0.236048	0.354086	0.917795	0.450381	0.0302402	0.17884	0.207773	0.031008	0.124094	0.276124	0.287961	0.919989	0.502915	0.0166551	0.102172	0.258337	0.0152952	0.0706363	0.216439	0.494984	1	-0.0489179	0.850155	1
NM_027872	chr5	147878441	147894802	-	2413	1	Slc46a3|1200006F02Rik|-|5|5 G3|protein-coding	-0.524584	0.248195	1	-0.0743049	0.891997	1	-0.478842	0.382709	0.931787	1.2879	0.00220522	0.0227633	0.262282	0.464219	0.916783	0.44535	0.325538	1	0.0454483	1	1	1.81129	6.87524e-05	0.00117878	0.809671	0.0395592	0.151706	-0.420098	0.463332	1	1.36449	0.00176852	0.0168467	0.357517	0.327594	0.759423	1.77009	0.00183669	0.0330192	0.749072	0.129222	0.740583
NM_178363	chr12	84996321	85070515	+	7011	1	Ylpm1|A930013E17Rik|ZAP|Zap3|-|12|12 D3|protein-coding	0.0449517	0.64873	1	-0.0612927	0.6052	1	-0.292015	0.270018	0.771007	-0.0526917	0.78902	1	-0.149854	0.137339	0.368523	-0.11437	0.309549	1	-0.336308	0.198752	0.66746	-0.0996895	0.609259	1	-0.17666	0.0582493	0.207331	-0.242727	0.371546	1	0.0137712	0.947813	1	-0.0696883	0.544516	1	0.235457	0.45769	1	0.142394	0.589039	1
NR_028362	chr11	83294304	83294399	+	95	1	Snord7|-|-|11|11|snoRNA	0.0204204	1	1	-0.389991	0.575625	1	-0.427404	0.709306	1	-0.503021	0.511357	1	-0.0932498	0.904754	1	-0.416059	0.57354	1	-0.426911	0.704342	1	-0.519189	0.503657	1	-0.0985286	0.904593	1	-0.0385451	1	1	-0.114611	0.905871	1	0.311448	0.615403	1	-0.111857	0.915213	1	0.324252	0.915764	1
NM_026969	chr5	100361649	100416234	-	4198	1	Sec31a|1810024J13Rik|ABP125|ABP130|AU042160|HSPC275|Sec31l1|-|5|5 E3|protein-coding	0.155426	0.115304	0.883668	0.150635	0.156965	0.83428	0.0896479	0.728202	1	-0.11861	0.517216	1	-0.00625678	0.950188	1	-0.0120285	0.903485	1	-0.0637757	0.801062	1	-0.275807	0.125262	0.483999	-0.143244	0.116007	0.355094	-0.071509	0.781205	1	-0.265204	0.156295	0.521204	-0.138614	0.169381	0.477999	-0.212792	0.480401	1	-0.0970551	0.704252	1
NM_019540	chr19	12427905	12432110	+	3914	1	Pfpl|Epcs5|Epcs50|-|19|19 A|protein-coding	0	1	1	0	1	1	5.12548e-15	1	1	0	1	1	-5.12548e-15	1	1	0	1	1	0	1	1	0	1	1	0	1	1	0	1	1	0	1	1	0	1	1	0	1	1	-5.12548e-15	1	1
NM_015748	chr19	41600257	41743856	-	5199	1	Slit1|Slil1|mKIAA0813|-|19|19 C3|protein-coding	-0.226687	0.567554	1	-0.565863	0.133016	0.76861	-2.81148	4.48544e-05	0.000996065	-1.4154	0.0134287	0.097513	-2.38326	5.06447e-07	4.73445e-06	-0.345525	0.354173	1	-2.59532	0.000170145	0.00366345	-1.19649	0.0378824	0.209357	-2.14049	8.93788e-06	8.4044e-05	-2.26677	0.00122306	0.0222357	-0.843675	0.162702	0.534977	-1.79948	0.000346892	0.00256225	1.43828	0.106428	0.493914	0.479914	0.530686	1
NM_178027	chr9	27004502	27030094	-	6865	1	Vps26b|1810012I05Rik|2310075A12Rik|AI848392|-|9|9 A4|protein-coding	0.0864424	0.404169	1	0.187189	0.0769921	0.587434	0.825912	0.0054273	0.0548933	0.514368	0.00348434	0.033297	0.556238	2.90101e-08	3.14422e-07	0.0932295	0.390439	1	0.744126	0.0123529	0.111204	0.425274	0.01671	0.113454	0.487966	1.65553e-06	1.73043e-05	0.634381	0.036218	0.283525	0.327506	0.0657957	0.288877	0.386831	0.00021136	0.00163387	-0.32168	0.334305	0.922299	-0.283433	0.347761	1
NM_001012322	chr1	120006980	120063532	+	1906	1	Sctr|6530402O03Rik|-|1|1 E2.3|protein-coding	0	1	1	0	1	1	1.98844	1	1	0	1	1	-5.12548e-15	1	1	0	1	1	1.93047	1	1	0	1	1	0	1	1	1.98938	1	1	0	1	1	0	1	1	-1.84722	1	1	-1.89425	1	1
NM_011403	chr11	102348820	102365281	-	4528	1	Slc4a1|Ae1|CD233|Empb3|l11Jus51|-|11 66.29 cM|11 D|protein-coding	0	1	1	0	1	1	5.12548e-15	1	1	0	1	1	1.98144	1	1	0	1	1	0	1	1	0	1	1	1.93	1	1	0	1	1	0	1	1	1.99746	1	1	0	1	1	1.8783	1	1
NM_025592	chr2	39001581	39005131	-	446	1	Rpl35|2410039E09Rik|-|2|2 B|protein-coding	0.176489	0.168678	1	0.34539	0.0214707	0.289386	0.16962	0.608102	1	0.31494	0.243533	0.738713	0.117236	0.484625	0.946139	0.162404	0.273963	1	-0.00841454	0.976737	1	0.133323	0.617788	1	-0.0419144	0.790403	1	-0.18708	0.567725	1	-0.0359396	0.897859	1	-0.213138	0.232178	0.599226	0.146181	0.712522	1	-0.053484	0.879325	1
NM_001042501	chr5	3543833	3570546	+	2289	1	Fam133b|2900022K02Rik|5830415L20Rik|-|5|5 A2|protein-coding	-0.000532423	1	1	0.133745	0.270551	1	0.572874	0.0460034	0.255062	0.0373576	0.84378	1	0.350922	0.00285086	0.013549	0.126663	0.27116	1	0.576243	0.0436681	0.262861	0.0346093	0.852507	1	0.369484	0.000813995	0.00529438	0.433138	0.136918	0.636732	-0.096009	0.61217	1	0.235512	0.0521304	0.193267	-0.544891	0.0949169	0.465628	-0.232239	0.425106	1
NM_001033177	chr15	101884351	101892920	-	2301	1	Krt76|2310001L23Rik|-|15|15 F3|protein-coding	0	1	1	0	1	1	5.12548e-15	1	1	0	1	1	-5.12548e-15	1	1	0	1	1	0	1	1	0	1	1	0	1	1	0	1	1	0	1	1	0	1	1	0	1	1	-5.12548e-15	1	1
NM_001195244	chr8	3621551	3624235	+	1187	1	Pet100|2900053A13Rik|-|8|8|protein-coding	0.0418032	0.824527	1	-0.114655	0.508887	1	1.15271	0.007365	0.0690055	0.877803	0.00148787	0.016199	-0.0691544	0.698521	1	-0.162694	0.454995	1	1.11329	0.0127822	0.11377	0.830551	0.00587137	0.050423	-0.0953886	0.662601	1	1.26825	0.00454062	0.0638142	0.98842	0.000658174	0.00741046	0.0607005	0.780872	1	-0.288456	0.54137	1	-1.24698	0.00592088	0.13587
NM_030711	chr13	74639872	74691875	+	3993	1	Erap1|Arts1|ERAAP|PILSA|PILSAP|-|13|13 C1|protein-coding	0.00934137	0.934228	1	-0.0318538	0.788778	1	-0.103305	0.691587	1	-0.385198	0.0488409	0.257298	-0.105581	0.336207	0.729407	-0.0493891	0.665351	1	-0.109757	0.671034	1	-0.396267	0.0411802	0.222512	-0.0967482	0.353813	0.795916	-0.0815514	0.759624	1	-0.349094	0.0859841	0.348421	-0.0547044	0.647611	1	-0.287599	0.355888	0.951035	-0.00508588	0.98578	1
NM_015745	chr14	33954022	33964216	+	5270	1	Rbp3|Irbp|Rbp-3|-|14 B|14 20.8 cM|protein-coding	1.92149	1	1	0	1	1	5.12548e-15	1	1	0	1	1	-5.12548e-15	1	1	-1.93052	1	1	-1.81964	1	1	-1.78745	1	1	-1.83293	1	1	0	1	1	0	1	1	0	1	1	0	1	1	-5.12548e-15	1	1
NR_030730	chr9	35848545	35849880	-	517	1	Gm3428|-|-|9 A4|9|ncRNA	0	1	1	0	1	1	5.12548e-15	1	1	0	1	1	-5.12548e-15	1	1	0	1	1	0	1	1	0	1	1	0	1	1	0	1	1	0	1	1	0	1	1	0	1	1	-5.12548e-15	1	1
NM_001162412	chr14	73029128	73049114	-	1738	1	Cysltr2|2300001H05Rik|CYSLT2R|Cltr2|Cyslt2|-|14|14 D3|protein-coding	0	1	1	0	1	1	5.12548e-15	1	1	4.78981	0.0212741	0.138701	-5.12548e-15	1	1	0	1	1	0	1	1	4.71028	0.0287974	0.17221	0	1	1	0	1	1	4.80644	0.022448	0.129182	0	1	1	4.64094	0.0386458	0.275734	-5.12548e-15	1	1
NM_001083890	chr13	65033058	65038004	+	3384	1	Spata31d1c|4932441B19Rik|Fam75d1c|-|13|13 B3|protein-coding	0	1	1	0	1	1	5.12548e-15	1	1	0	1	1	-5.12548e-15	1	1	0	1	1	0	1	1	0	1	1	0	1	1	0	1	1	0	1	1	0	1	1	0	1	1	-5.12548e-15	1	1
NM_016907	chr2	119237360	119249513	+	2261	1	Spint1|HAI-1|-|2|2 E5|protein-coding	0	1	1	0	1	1	5.12548e-15	1	1	0	1	1	-5.12548e-15	1	1	0	1	1	0	1	1	0	1	1	0	1	1	0	1	1	0	1	1	0	1	1	0	1	1	-5.12548e-15	1	1
NR_040604	chr1	140570176	140656402	-	547	1	4930590L20Rik|-|-|1|1|ncRNA	-1.83912	1	1	-1.89847	1	1	-1.79663	1	1	-1.7698	1	1	-1.81022	1	1	0	1	1	0	1	1	0	1	1	0	1	1	0	1	1	0	1	1	0	1	1	0	1	1	-5.12548e-15	1	1
NM_146524	chr9	19584511	19585502	+	989	1	Olfr855|MOR148-1|-|9|9 A2-A5|protein-coding	0	1	1	0	1	1	5.12548e-15	1	1	0	1	1	-5.12548e-15	1	1	0	1	1	0	1	1	0	1	1	0	1	1	0	1	1	0	1	1	0	1	1	0	1	1	-5.12548e-15	1	1
NM_194063	chrX	37249919	37258978	+	1040	1	Rhox3a|AY147207|Gm1138|Prx|Rhox3|Rhox3.1|-|X|X A2|protein-coding	0	1	1	0	1	1	5.12548e-15	1	1	0	1	1	-5.12548e-15	1	1	0	1	1	0	1	1	0	1	1	0	1	1	0	1	1	0	1	1	0	1	1	0	1	1	-5.12548e-15	1	1
NM_007985	chr13	63311537	63431745	-	3117	1	Fancc|Facc|mir-3074-1|-|13 B3|13 32.8 cM|protein-coding	-0.24945	0.0929838	0.801588	-0.327998	0.0603507	0.519139	0.163699	0.658139	1	-0.311358	0.202591	0.65915	-0.271255	0.0821268	0.243888	-0.0861413	0.629416	1	0.418005	0.269788	0.791028	-0.0634685	0.807173	1	-0.00334043	1	1	0.487612	0.217681	0.8017	0.0185997	0.954576	1	0.0763297	0.673465	1	-0.487397	0.253116	0.79777	-0.449086	0.240531	0.967113
NR_046030	chr11	86002658	86024350	-	874	1	Gm20759|-|-|11|11 C|ncRNA	2.74135	0.538179	1	0	1	1	5.12548e-15	1	1	6.71284	0.00796994	0.0644887	-5.12548e-15	1	1	-2.75175	0.537996	1	-2.62575	0.540735	1	4.02345	0.0375915	0.208455	-2.63486	0.528835	1	0	1	1	6.70464	0.00785938	0.0568654	0	1	1	6.57534	0.0154939	0.153928	-5.12548e-15	1	1
NM_146328	chr17	37492468	37499674	+	1102	1	Olfr110|MOR249-2|-|17|17 B1|protein-coding	0	1	1	0	1	1	5.12548e-15	1	1	0	1	1	-5.12548e-15	1	1	0	1	1	0	1	1	0	1	1	0	1	1	0	1	1	0	1	1	0	1	1	0	1	1	-5.12548e-15	1	1
NM_144803	chr14	66140960	66152948	+	3518	1	Chrna2|Acra-2|Acra2|BC011490|-|14 D1|14 34.36 cM|protein-coding	0.0249169	0.95852	1	-0.481411	0.309316	1	-0.639493	0.201168	0.653071	0.941877	0.0136415	0.0987007	-0.657642	0.0527556	0.169505	-0.520502	0.335527	1	-0.672246	0.24476	0.749505	0.91244	0.0494534	0.254061	-0.671158	0.12633	0.379986	-0.179229	0.779034	1	1.42972	0.00466262	0.037664	-0.162416	0.76025	1	1.58231	0.00341163	0.0530179	-0.0181806	1	1
NM_013651	chr10	80798735	80804922	+	1663	1	Sf3a2|66kDa|AW047242|PRP11|SFA66|Sap62|-|10 C1|10 39.72 cM|protein-coding	0.22358	0.185868	1	0.0556505	0.662298	1	0.21934	0.439034	1	-0.547768	0.00725224	0.0598116	-0.105064	0.385423	0.800924	-0.173805	0.2988	1	-0.00299459	0.995365	1	-0.774341	0.000813809	0.0100153	-0.310385	0.0600913	0.212504	0.155525	0.586289	1	-0.602271	0.00312095	0.0270632	-0.142837	0.233261	0.601184	-0.774596	0.0196538	0.179829	-0.332092	0.247386	0.976082
NM_009082	chr9	106429539	106431567	+	704	1	Rpl29|Rpl43|-|9|9 F2-F4|protein-coding	0.144968	0.339918	1	0.313385	0.0667517	0.547028	0.621286	0.0337837	0.20746	0.348919	0.202473	0.65915	0.13911	0.39216	0.811376	0.162779	0.341577	1	0.477619	0.104066	0.459563	0.199346	0.464842	1	0.0117764	0.945091	1	0.303207	0.322076	0.957872	0.0298591	0.915772	1	-0.158794	0.377075	0.834278	-0.278866	0.461278	1	-0.492669	0.108629	0.68507
NM_001083955	chr11	32283675	32284493	+	558	2	Hba-a2|-|-|11|11 18.87 cM|protein-coding	0	1	1	0	1	1	5.12548e-15	1	1	0	1	1	-5.12548e-15	1	1	0	1	1	0	1	1	0	1	1	0	1	1	0	1	1	0	1	1	0	1	1	0	1	1	-5.12548e-15	1	1
NM_030887	chr12	85599416	85639878	+	1637	1	Jdp2|Jundm2|Jundp2|TIF|-|12|12 D3|protein-coding	0.493796	0.451456	1	0.0711664	0.948193	1	0.334153	0.724215	1	-1.23932	0.122994	0.484051	1.05356	0.00896748	0.0374181	-0.433051	0.567069	1	-0.175521	0.818996	1	-1.73874	0.0728476	0.3331	0.565689	0.289654	0.701034	0.242151	0.838358	1	-1.30421	0.186792	0.586851	0.987376	0.0517069	0.192017	-1.55211	0.152508	0.602523	0.707222	0.231038	0.954937
NM_080436	chr10	127759763	127768299	+	3884	1	Rdh1|-|-|10 D3|10 75.21 cM|protein-coding	-0.547351	0.669327	1	-0.00248345	1	1	-1.08279	0.374527	0.921276	-0.651769	0.648913	1	-2.26515	0.116712	0.323511	0.541225	0.594214	1	-0.529889	0.819475	1	-0.125367	1	1	-1.71747	0.162961	0.460369	-1.08761	0.383487	1	-0.662152	0.649424	1	-2.24968	0.120771	0.371766	0.418993	1	1	-1.18856	0.530009	1
NM_001077404	chr1	62703317	62818692	+	6705	1	Nrp2|1110048P06Rik|Np-2|Np2|Npn-2|Npn2|-|1|1 C2|protein-coding	1.91191	1	1	1.87983	1	1	3.73563	0.238253	0.717542	3.71312	0.172974	0.597566	6.30752	1.99172e-07	1.96173e-06	-0.106116	1	1	1.85404	0.513147	1	1.84437	0.444406	1	4.3991	4.1736e-06	4.12426e-05	1.95322	0.519024	1	1.9722	0.446055	1	4.54094	3.60792e-06	3.85828e-05	-0.0258694	1	1	2.41659	0.00581253	0.134592
NM_009104	chr12	24708254	24714146	+	2168	1	Rrm2|AA407299|R2|-|12 A1.3|12 8.5 cM|protein-coding	-0.187743	0.0603713	0.656334	0.0326529	0.749397	1	-0.702031	0.00466318	0.0487205	-0.988015	5.08977e-09	1.84242e-07	-0.764756	7.19418e-16	1.42651e-14	0.212761	0.0426652	0.679622	-0.511558	0.0391769	0.244407	-0.802726	2.67833e-06	6.35199e-05	-0.558684	1.00245e-08	1.37656e-07	-0.744013	0.00331463	0.049436	-1.01944	3.72248e-09	1.2603e-07	-0.779253	5.39612e-15	1.31207e-13	-0.290832	0.319149	0.903404	-0.067003	0.790074	1
NM_001045524	chr9	8076633	8134294	-	3634	1	Cep126|Kiaa1377|mKIAA1377|-|9|9 A1|protein-coding	0	1	1	0	1	1	3.12419	0.347487	0.885646	2.03356	1	1	5.69843	0.0001848	0.00115326	0	1	1	3.05128	0.563776	1	1.97087	1	1	5.63185	0.000283968	0.00202719	3.12325	0.56754	1	2.04668	1	1	5.72248	0.00022293	0.0017134	-1.0266	1	1	2.47641	0.0184593	0.264969
NR_040442	chr4	116684965	116686022	-	621	1	AV051173|-|-|4|4|ncRNA	-0.11744	0.818997	1	-0.831077	0.110499	0.70743	-0.0467142	0.953184	1	-1.1384	0.166529	0.583321	-0.287472	0.596671	1	-0.725003	0.166796	1	0.0613594	1	1	-1.03593	0.222843	0.697063	-0.151969	0.81169	1	0.755553	0.284328	0.914934	-0.320681	0.774161	1	0.5723	0.326848	0.758058	-1.06777	0.292651	0.862816	-0.218722	0.794536	1
NM_019712	chr15	81466316	81476369	+	1648	1	Rbx1|1500002P15Rik|AA517855|ROC1|-|15|15 E1|protein-coding	-0.0637685	0.643072	1	0.00732839	0.958992	1	0.652614	0.0453757	0.252961	0.161005	0.565873	1	-0.151441	0.234741	0.557267	0.0643578	0.673951	1	0.717099	0.0305163	0.207452	0.218362	0.442122	1	-0.0697748	0.603049	1	0.641926	0.0563733	0.377864	0.147598	0.604725	1	-0.142107	0.326683	0.757749	-0.500806	0.223993	0.747325	-0.819955	0.0151244	0.236873
NM_173052	chr13	33084103	33094380	+	1709	1	Serpinb1b|6330533H24Rik|EIB|Serpin1b1|ovalbumin|-|13 A3.3|13 13.81 cM|protein-coding	2.07558	0.27596	1	2.83518	0.0815654	0.606937	4.74355	0.00116498	0.0160984	3.48378	0.0129206	0.0942788	2.14558	0.258953	0.603011	0.754093	0.571205	1	2.68236	0.0120337	0.109023	1.4221	0.123679	0.479882	0.0886517	1	1	1.96125	0.0881124	0.499934	0.675674	0.50604	1	-0.670435	0.707843	1	-1.25893	0.218003	0.73829	-2.61033	0.017536	0.256456
NM_022033	chr4	123321875	123323679	-	1802	1	Oxct2a|Oxct|Oxct2|Scot|Scot-t1|-|4|4 D2.2|protein-coding	0	1	1	0	1	1	1.98844	1	1	0	1	1	4.00932	0.0746003	0.225289	0	1	1	1.93047	1	1	0	1	1	3.9445	0.114108	0.350348	1.98938	1	1	0	1	1	4.03239	0.0771933	0.26345	-1.84722	1	1	1.98222	0.327637	1
NM_001142647	chr1	52630705	52651919	+	3383	1	Tmem194b|5330401P04Rik|9830163O08|Nemp2|-|1|1 C1.1|protein-coding	-0.214968	0.0707807	0.711116	-0.362508	0.00431054	0.104943	-0.545094	0.0632877	0.31496	-0.638447	0.00105301	0.0120304	-0.56247	1.01233e-05	7.83314e-05	-0.155267	0.171931	1	-0.326157	0.266722	0.786166	-0.425667	0.0231492	0.145838	-0.329506	0.00346232	0.0192039	-0.188472	0.535358	1	-0.274117	0.158583	0.52634	-0.18159	0.139044	0.413984	-0.102006	0.761437	1	-0.0267805	0.926181	1
NM_001253756	chr8	54954728	55060878	+	3136	1	Gpm6a|Gpm6|M6A|-|8|8 B3.2|protein-coding	0.834949	0.7924	1	2.13926	0.0830723	0.613975	-0.331025	1	1	1.13699	0.55347	1	0.8672	0.788839	1	1.29308	0.236754	1	-1.13646	0.75087	1	0.275899	0.851509	1	0.0591325	1	1	-2.45418	0.0664085	0.421326	-1.03369	0.455531	1	-1.23957	0.229274	0.593642	1.46409	0.442781	1	1.17158	0.464694	1
NM_026345	chr6	134609207	134632488	-	2370	1	Mansc1|9130403P13Rik|-|6|6 G1|protein-coding	0	1	1	0	1	1	5.12548e-15	1	1	0	1	1	-5.12548e-15	1	1	0	1	1	0	1	1	0	1	1	0	1	1	0	1	1	0	1	1	0	1	1	0	1	1	-5.12548e-15	1	1
NM_023429	chr5	73292794	73314077	+	1518	1	Ociad1|6030432N09Rik|AI481327|AW557942|Asrij|B230209J16Rik|BB021357|Emi2|Imi2|OCIA|TPA018|-|5|5 C3.2|protein-coding	0.0575901	0.564904	1	0.0978493	0.353611	1	-0.0847901	0.743907	1	-0.35974	0.0401506	0.223095	-0.24544	0.0197173	0.0737814	0.0330224	0.75562	1	-0.140565	0.586256	1	-0.420247	0.016855	0.114098	-0.284854	0.00661534	0.033774	-0.191499	0.465742	1	-0.455813	0.0111039	0.0742887	-0.325522	0.00298092	0.017375	-0.281229	0.350244	0.942335	-0.166124	0.532027	1
NM_025596	chr13	55322055	55325272	+	1082	1	Prelid1|2610524G07Rik|Preli|-|13|13 B2|protein-coding	0.150757	0.181745	1	0.270564	0.0143827	0.229792	0.393949	0.142916	0.530087	-0.17066	0.359414	0.920872	0.0852649	0.43651	0.876589	0.113327	0.315993	1	0.247005	0.360976	0.928752	-0.32419	0.0843246	0.36994	-0.0469356	0.673856	1	0.117268	0.666708	1	-0.442053	0.0169678	0.103615	-0.167859	0.127278	0.386962	-0.572171	0.0695741	0.390437	-0.318564	0.248111	0.977369
NM_144881	chr1	192512828	192771219	-	2821	1	Hhat|2810432O22Rik|AI462858|AP-2CRE|Skn|Tg(TFAP2A-cre)1Will|-|1|1 H6|protein-coding	0.785289	0.719762	1	0.715474	0.617269	1	3.72806	0.000825336	0.0121077	-1.43449	0.468992	1	3.04686	0.000893524	0.00482263	-0.121795	1	1	2.90651	0.0155633	0.13136	-2.23069	0.348854	0.901839	2.23451	0.0244317	0.102406	3.01289	0.00199461	0.03298	-2.11948	0.199594	0.609338	2.35424	0.00266559	0.0157424	-5.10254	0.000268162	0.00683089	-0.67818	0.485351	1
NM_027582	chr1	65013078	65032759	-	1360	1	Akr1cl|4921521F21Rik|AI451536|AI503553|-|1|1 C2|protein-coding	0	1	1	0	1	1	5.12548e-15	1	1	2.03355	1	1	3.33067	0.34522	0.737367	0	1	1	0	1	1	1.97087	1	1	3.26907	0.343718	0.781479	0	1	1	2.04668	1	1	3.35334	0.347897	0.786833	1.92061	1	1	3.20515	0.347608	1
NR_104458	chr17	26937972	26939458	-	738	1	Cuta|0610039D01Rik|1810022E02Rik|1810060C03Rik|2700094G22Rik|AI326454|-|17|17 B1|protein-coding	0.146896	0.146191	0.962356	0.127585	0.237379	0.979968	1.14693	0.000674557	0.0102383	0.212851	0.251444	0.754333	0.376092	0.000139645	0.000895452	-0.0263575	0.811417	1	1.00561	0.00285336	0.0376982	0.0634141	0.732502	1	0.247521	0.0116459	0.0546684	1.01828	0.00308667	0.0467017	0.0850912	0.651609	1	0.266292	0.0121383	0.0580787	-0.946207	0.0119976	0.129626	-0.789602	0.0215168	0.289521
NR_046032	chr13	18084947	18100202	-	853	1	4930448F12Rik|-|-|13|13 A2|ncRNA	0	1	1	0	1	1	5.12548e-15	1	1	0	1	1	-5.12548e-15	1	1	0	1	1	0	1	1	0	1	1	0	1	1	0	1	1	0	1	1	0	1	1	0	1	1	-5.12548e-15	1	1
NM_010139	chr4	141301221	141329384	+	3913	1	Epha2|AW545284|Eck|Myk2|Sek-2|Sek2|-|4 73.67 cM|4 D-E|protein-coding	-0.337376	0.00132817	0.0754049	-0.426334	0.000394942	0.0203577	-1.43535	8.91165e-06	0.000233175	1.33369	2.44992e-14	1.65658e-12	0.0282233	0.791381	1	-0.0967522	0.429116	1	-1.0986	0.000770741	0.0133766	1.66775	5.28281e-21	6.45522e-19	0.383726	0.000219186	0.00160665	-1.0242	0.00211111	0.034594	1.76094	3.00936e-21	3.75344e-19	0.472579	7.71107e-05	0.000654286	2.76908	5.41684e-15	1.30394e-12	1.46753	3.95886e-06	0.000410766
NM_146776	chr10	130033628	130034560	+	931	1	Olfr821|MOR109-1|-|10|10 D3|protein-coding	0	1	1	0	1	1	5.12548e-15	1	1	0	1	1	-5.12548e-15	1	1	0	1	1	0	1	1	0	1	1	0	1	1	0	1	1	0	1	1	0	1	1	0	1	1	-5.12548e-15	1	1
NR_033209	chr10	94293663	94298703	-	770	1	Gm4792|E130012K09|EG215472|-|10 C2|10|ncRNA	0	1	1	0	1	1	5.12548e-15	1	1	0	1	1	-5.12548e-15	1	1	0	1	1	0	1	1	0	1	1	0	1	1	0	1	1	0	1	1	0	1	1	0	1	1	-5.12548e-15	1	1
NR_045728	chr14	51986389	51988829	-	710	1	Gm16617|-|-|14 C2|14 26.75 cM|ncRNA	4.71515	0.0242231	0.424071	2.64976	0.541392	1	2.79143	0.561405	1	4.03178	0.0985779	0.421187	4.20203	0.0446609	0.147655	-2.14547	0.130455	0.994715	-1.85868	0.271889	0.794864	-0.590207	0.730879	1	-0.463173	0.679772	1	0.249592	1	1	1.54287	0.442134	0.999817	1.6638	0.228534	0.592489	1.26127	0.613571	1	1.38679	0.370669	1
NM_175331	chr10	86779005	86838389	+	5936	1	Nt5dc3|AU040402|AW540062|C630002B14Rik|TU12B1-TY|-|10|10 C1|protein-coding	-0.165073	0.238308	1	-0.326775	0.0106305	0.190259	-0.550392	0.0740688	0.350567	0.51879	0.0111138	0.0833433	-0.62043	1.14801e-05	8.79835e-05	-0.169508	0.266568	1	-0.38446	0.233658	0.730661	0.679981	0.00200916	0.021083	-0.436552	0.00847832	0.0417961	-0.230494	0.480368	1	0.847913	7.96885e-05	0.00121563	-0.273868	0.0848693	0.28346	1.05977	0.00244027	0.0414553	-0.0775167	0.811141	1
NM_008922	chr1	33453808	33669794	-	1960	1	Prim2|AI323589|-|1 12.7 cM|1 B|protein-coding	-0.0750355	0.563767	1	0.0248564	0.866336	1	-0.21385	0.432468	1	-0.461086	0.0228198	0.146251	-0.166005	0.181971	0.45674	0.0919244	0.546239	1	-0.134404	0.631219	1	-0.386976	0.0681701	0.318254	-0.0721623	0.605669	1	-0.248004	0.382644	1	-0.481478	0.0279996	0.153009	-0.171409	0.245285	0.621852	-0.253199	0.435377	1	0.0448082	0.873237	1
NM_008950	chr11	106256185	106263112	+	1264	1	Psmc5|mSUG1|-|11|11 E1|protein-coding	0.0810074	0.511015	1	0.230466	0.076125	0.584337	0.0459505	0.867277	1	-0.413934	0.0514843	0.26704	-0.0676078	0.611954	1	0.142302	0.14299	1	-0.0339456	0.894527	1	-0.498054	0.0106008	0.0795456	-0.130286	0.194173	0.523361	-0.195077	0.454306	1	-0.644987	0.00100932	0.0105775	-0.280654	0.00977852	0.048531	-0.462626	0.142531	0.582909	-0.115117	0.664005	1
NM_146532	chr2	88224080	88225030	-	949	1	Olfr1170|MOR174-12|-|2|2 D|protein-coding	0	1	1	0	1	1	5.12548e-15	1	1	0	1	1	-5.12548e-15	1	1	0	1	1	0	1	1	0	1	1	0	1	1	0	1	1	0	1	1	0	1	1	0	1	1	-5.12548e-15	1	1
NM_183264	chr10	130322852	130362642	+	1683	1	Tespa1|5830405N20Rik|A430001F24Rik|AI450549|-|10|10 D3|protein-coding	-0.336007	0.00847533	0.234978	-0.48235	0.0032745	0.0870018	-1.30143	0.00223765	0.027468	0.127762	0.535537	1	-0.558781	4.56151e-05	0.000319478	-0.155244	0.376726	1	-0.967011	0.0260326	0.186878	0.460342	0.0325017	0.188571	-0.204177	0.17263	0.478639	-0.838395	0.0633222	0.408219	0.61152	0.00993541	0.068216	-0.0553103	0.771337	1	1.43369	0.00179504	0.0324157	0.754488	0.0796313	0.587149
NM_019864	chr9	95857597	95951644	+	8025	1	Atr|-|-|9|9 E4|protein-coding	0.034708	0.780012	1	0.0858044	0.493093	1	-0.460192	0.125211	0.490854	-0.265504	0.144737	0.535029	-0.186473	0.14874	0.39401	0.0426357	0.752164	1	-0.493362	0.10344	0.457555	-0.302324	0.112404	0.449419	-0.202274	0.146073	0.425031	-0.559586	0.0660604	0.419579	-0.347839	0.0717404	0.306411	-0.252519	0.074543	0.257004	0.193712	0.562425	1	0.277271	0.359945	1
NM_053163	chr13	73331009	73332178	+	898	1	Mrpl36|AI646041|-|13|13 C1|protein-coding	0.265109	0.0268032	0.444357	0.339747	0.00713285	0.147005	0.586829	0.0280903	0.182458	0.00300465	0.988675	1	0.398887	0.000193373	0.0012025	0.0679497	0.626387	1	0.321717	0.237864	0.738153	-0.265665	0.174253	0.599824	0.151603	0.215132	0.56548	0.236817	0.390494	1	-0.336626	0.0903406	0.361289	0.0759625	0.561548	1	-0.587031	0.0589363	0.356014	-0.190695	0.47896	1
NM_019639	chr5	125385965	125390017	-	2404	1	Ubc|2700054O04Rik|AI194771|Rps27a|TI-225|Uba52|Ubb|-|5 G1.1|5 64.18 cM|protein-coding	-0.226646	0.0485244	0.593234	-0.144899	0.331014	1	0.5289	0.136583	0.517067	0.324414	0.151815	0.551872	-0.341241	0.00405845	0.0185897	0.0752235	0.601779	1	0.759704	0.0329824	0.217999	0.546859	0.0141742	0.0997078	-0.0961637	0.376402	0.830545	0.673478	0.0702555	0.436066	0.465893	0.0526149	0.246362	-0.17963	0.220686	0.578373	-0.216723	0.595738	1	-0.890097	0.0157751	0.241562
NM_020003	chr3	88325023	88328631	+	1529	1	Glmp|0610031J06Rik|AB027141|NCU-G1|-|3|3 F1|protein-coding	0.0664959	0.606113	1	-0.147251	0.278025	1	0.85411	0.00713824	0.0676503	1.39909	7.31669e-13	4.21357e-11	1.03957	1.35251e-20	3.46357e-19	-0.220588	0.123962	0.986355	0.787394	0.0136179	0.119074	1.32988	3.65005e-11	1.78272e-09	0.991282	9.65264e-17	2.36617e-15	0.987645	0.00222204	0.0360924	1.5492	6.28088e-14	3.74241e-12	1.20408	6.25495e-22	2.1885e-20	0.543438	0.110237	0.504594	0.189024	0.526026	1
NM_172486	chr17	21383748	21399265	+	2906	1	Zfp677|A830058L05Rik|Tce8|-|17|17 A3.2|protein-coding	2.93792	0.000411015	0.0349609	1.83826	0.0993526	0.673125	3.03009	0.00353407	0.0391136	1.40457	0.344951	0.900713	2.94202	0.000168377	0.00106156	-1.09702	0.200139	1	0.108408	0.935047	1	-1.5134	0.111946	0.448605	0.0202151	1	1	1.17233	0.250262	0.854753	-0.412431	0.727852	1	1.11448	0.164648	0.469432	-1.60202	0.167306	0.635942	-0.0993464	0.96356	1
NM_145457	chr13	119428902	119460323	+	4663	1	Paip1|PAIP-1|-|13|13 D2.3|protein-coding	0.121301	0.331754	1	-0.0146386	0.922412	1	-0.0889023	0.775928	1	-0.0761097	0.700137	1	-0.138674	0.259629	0.604074	-0.144167	0.334326	1	-0.205311	0.504246	1	-0.199535	0.306518	0.84239	-0.242051	0.0479092	0.177727	-0.079837	0.808688	1	-0.0594202	0.782121	1	-0.105091	0.484352	0.991523	0.00380548	0.997295	1	-0.0594773	0.843543	1
NM_175332	chr11	97627387	97629716	-	2327	1	E130012A19Rik|AA409164|AI413509|AW539173|E13|esPRC2p48|-|11|11 D|protein-coding	0.304136	0.20667	1	0.062285	0.840206	1	1.9889	0.000484684	0.00775752	0.0024354	1	1	0.528895	0.00818678	0.0345801	-0.250299	0.425546	1	1.6868	0.0034657	0.0438405	-0.307052	0.36949	0.930769	0.240091	0.326897	0.756786	1.92993	0.00130561	0.0234192	-0.0610153	0.881025	1	0.480729	0.082238	0.276583	-2.005	0.00111572	0.0224751	-1.49485	0.00829707	0.166044
NM_001104581	chr17	23459675	23479597	-	2567	1	Vmn2r117|EG619788|V2Rp6|-|17|17 A3.3|protein-coding	0	1	1	0	1	1	5.12548e-15	1	1	0	1	1	-5.12548e-15	1	1	0	1	1	0	1	1	0	1	1	0	1	1	0	1	1	0	1	1	0	1	1	0	1	1	-5.12548e-15	1	1
NM_028431	chr5	21737160	21757152	+	1581	1	Pmpcb|3110004O18Rik|MPP11|MPPB|MPPP52|-|5|5 A3|protein-coding	-0.0637863	0.591917	1	0.170901	0.132638	0.768067	-0.0599722	0.826456	1	-0.0716822	0.722784	1	-0.0748785	0.491979	0.957301	0.226528	0.0654227	0.786641	0.00689823	0.984765	1	-0.0100464	0.96499	1	0.00663872	0.956964	1	-0.241838	0.381763	1	-0.242768	0.225458	0.656097	-0.227901	0.041227	0.159373	-0.012748	0.97245	1	-0.0159424	0.958529	1
NM_178589	chr17	43016555	43089188	+	3618	1	Tnfrsf21|AA959878|DR6|R74815|TR7|-|17|17 C|protein-coding	-0.14956	0.255094	1	-0.0235353	0.863577	1	0.0694545	0.802942	1	0.505019	0.0103307	0.0787211	-0.0768693	0.540691	1	0.117379	0.341716	1	0.223377	0.415585	1	0.652644	0.00057233	0.00747133	0.090478	0.40914	0.878747	0.0856478	0.758358	1	0.532593	0.00591531	0.0454495	-0.0348762	0.763662	1	0.427138	0.172942	0.647445	-0.15397	0.576737	1
NR_105829	chr4	134567723	134567851	-	128	1	Mir6403|Gm27992|mmu-mir-6403|-|-|ncRNA	0	1	1	0	1	1	5.12548e-15	1	1	0	1	1	2.69863	0.552272	1	0	1	1	0	1	1	0	1	1	2.63678	0.553689	1	0	1	1	0	1	1	2.71266	0.552322	1	0	1	1	2.58413	0.554885	1
NM_145377	chr11	48806404	48817391	-	3462	1	Trim41|AW552703|BC020156|R75223|RINCK|-|11|11 B1.2|protein-coding	-0.0901289	0.517865	1	-0.0331747	0.817469	1	0.158644	0.671441	1	-0.151888	0.488294	1	-0.133026	0.376156	0.788415	0.0500159	0.719318	1	0.25269	0.503681	1	-0.0651354	0.76827	1	-0.024692	0.866136	1	0.190451	0.615647	1	-0.117373	0.594818	1	-0.0821314	0.583778	1	-0.324054	0.434541	1	-0.309913	0.425484	1
NM_199446	chr8	85841002	86060642	+	4583	1	Phkb|AI463271|-|8 C3|8 41.61 cM|protein-coding	-0.162291	0.232824	1	-0.129625	0.348532	1	-0.439854	0.175537	0.601069	0.0985809	0.612364	1	0.0355527	0.807568	1	0.0241394	0.874315	1	-0.27528	0.402903	0.986249	0.259132	0.199031	0.649961	0.216805	0.16092	0.455833	-0.322995	0.327573	0.966459	0.231857	0.254495	0.709213	0.185053	0.238118	0.610044	0.537768	0.129689	0.549239	0.479867	0.140177	0.769815
NM_016864	chr10	63100156	63100605	+	448	1	Atoh7|Math5|bHLHa13|-|10 B4|10 32.54 cM|protein-coding	0	1	1	0	1	1	5.12548e-15	1	1	0	1	1	-5.12548e-15	1	1	0	1	1	0	1	1	0	1	1	0	1	1	0	1	1	0	1	1	0	1	1	0	1	1	-5.12548e-15	1	1
NM_172585	chr13	9093881	9174451	+	6053	1	Larp4b|A630096F19|AI256361|D13Wsu64e|Larp5|-|13 A1|13 3.66 cM|protein-coding	-0.0781578	0.413234	1	-0.0416515	0.691653	1	-0.283036	0.253624	0.745684	-0.631404	0.000268391	0.00372786	-0.434287	1.54395e-05	0.00011571	0.0288444	0.778196	1	-0.201823	0.414304	1	-0.555291	0.00126853	0.0144379	-0.337592	0.00053038	0.00359339	-0.24993	0.324383	0.960462	-0.586505	0.00109226	0.0113724	-0.373855	0.000501958	0.00357067	-0.354957	0.226145	0.749931	-0.156897	0.535019	1
NM_001270431	chr4	41941634	41942633	+	371	4	Gm20878|-|-|4|4|protein-coding	0	1	1	0	1	1	5.12548e-15	1	1	0	1	1	-5.12548e-15	1	1	0	1	1	0	1	1	0	1	1	0	1	1	0	1	1	0	1	1	0	1	1	0	1	1	-5.12548e-15	1	1
NR_077222	chr7	73808222	73816503	-	2692	1	Gm10619|4932443D20|ENSMUSG00000074067|-|7 C|7 42.25 cM|ncRNA	0	1	1	0	1	1	5.12548e-15	1	1	0	1	1	1.98143	1	1	0	1	1	0	1	1	0	1	1	1.92999	1	1	0	1	1	0	1	1	1.99746	1	1	0	1	1	1.8783	1	1
NM_001243165	chr4	88806026	88806993	+	965	3	Gm13289|OTTMUSG00000011290|-|4 C4|4|protein-coding	0	1	1	0	1	1	5.12548e-15	1	1	0	1	1	-5.12548e-15	1	1	0	1	1	0	1	1	0	1	1	0	1	1	0	1	1	0	1	1	0	1	1	0	1	1	-5.12548e-15	1	1
NM_001146329	chr7	4957081	4964348	-	1133	1	Sbk2|Gm1079|Sgk069|-|7|7 A1|protein-coding	0	1	1	0	1	1	3.66797	0.24005	0.720239	0	1	1	-5.12548e-15	1	1	0	1	1	3.59824	0.240494	0.741603	0	1	1	0	1	1	3.66576	0.242495	0.84039	0	1	1	0	1	1	-3.48296	0.263812	0.81712	-3.54787	0.223172	0.939852
NM_016870	chr7	119760923	119784896	+	2744	1	Acsm3|Sa|Sah|-|7|7 F3|protein-coding	-0.173384	0.352665	1	0.000195816	1	1	0.0247438	0.949735	1	-0.23559	0.460855	1	-0.468069	0.00905793	0.0377497	0.165561	0.407689	1	0.203832	0.643058	1	-0.0650799	0.854466	1	-0.275921	0.166667	0.467046	0.0220015	0.952008	1	-0.236607	0.472985	1	-0.449216	0.0214592	0.0936828	-0.27333	0.602843	1	-0.505179	0.257909	0.992547
NM_177635	chr17	36547075	36549252	+	1002	1	H2-M11|-|-|17|17 B1|protein-coding	0	1	1	1.87982	1	1	1.98844	1	1	0	1	1	-5.12548e-15	1	1	1.82629	1	1	1.93047	1	1	0	1	1	0	1	1	0.201583	1	1	-1.75898	1	1	-1.795	1	1	-1.84721	1	1	-1.89425	1	1
NM_177013	chr6	24951141	24956125	-	4982	1	Tmem229a|6332401O19Rik|-|6|6 A3.1|protein-coding	0	1	1	0	1	1	5.12548e-15	1	1	0	1	1	-5.12548e-15	1	1	0	1	1	0	1	1	0	1	1	0	1	1	0	1	1	0	1	1	0	1	1	0	1	1	-5.12548e-15	1	1
NM_001101484	chrX	12651883	12652820	+	935	1	Gm4984|AI428901|EG245347|-|X|X A1.1|protein-coding	0.00806438	1	1	-0.400776	0.455201	1	-1.10402	0.165792	0.580416	-0.438302	0.501011	1	-0.675439	0.191565	0.47477	-0.413292	0.41321	1	-1.10926	0.154623	0.580318	-0.450601	0.499075	1	-0.663975	0.19814	0.53102	-0.71956	0.381159	1	-0.0345313	1	1	-0.257093	0.660527	1	0.71086	0.483013	1	0.443625	0.635071	1
NM_001286557	chr19	3389378	3407823	+	2306	1	Mtl5|tesmin|-|19|19 B|protein-coding	-0.102178	0.872442	1	-0.570852	0.190519	0.895282	-0.814271	0.153762	0.554014	0.509582	0.434964	1	-0.542457	0.142166	0.379572	-0.475795	0.350688	1	-0.717633	0.259805	0.775163	0.598654	0.381299	0.942222	-0.419454	0.359572	0.803828	-0.258759	0.687675	1	1.06782	0.115729	0.426816	0.048238	0.948265	1	1.32476	0.0903967	0.452868	0.278284	0.673599	1
NR_040681	chr5	64454813	64467942	-	763	1	1700027F09Rik|-|-|5|5|ncRNA	-1.84617	1	1	-1.90536	1	1	-1.8038	1	1	4.26294	0.0138719	0.099828	1.83374	0.429737	0.867839	0	1	1	0	1	1	5.95258	0.00492464	0.0438593	3.57585	0.164805	0.463969	0	1	1	6.03586	0.00413786	0.0342408	3.65789	0.165849	0.471348	5.90311	0.010371	0.116964	3.51133	0.176007	0.85714
NM_146561	chr9	20300211	20301170	+	958	1	Olfr873|MOR145-2|-|9|9 A3|protein-coding	0	1	1	0	1	1	5.12548e-15	1	1	0	1	1	-5.12548e-15	1	1	0	1	1	0	1	1	0	1	1	0	1	1	0	1	1	0	1	1	0	1	1	0	1	1	-5.12548e-15	1	1
NM_011212	chr7	135537824	135686294	+	5388	1	Ptpre|PTPe|PTPepsilon|RPTPepsilon|-|7 F3|7 81.27 cM|protein-coding	-0.474576	0.0104846	0.26345	-0.736273	0.000530266	0.0248338	-0.238246	0.456197	1	-0.467316	0.0421168	0.230489	0.789597	3.05039e-07	2.93247e-06	-0.271343	0.196897	1	0.233967	0.475354	1	0.00347145	0.994037	1	1.28315	1.63254e-18	4.46575e-17	0.482888	0.161754	0.69296	0.273015	0.285413	0.761013	1.54637	1.88017e-18	5.55332e-17	-0.230963	0.513694	1	1.03073	0.000398055	0.0211057
NM_153791	chr17	23755423	23771591	-	2500	1	Flywch1|E030034P13Rik|mKIAA1552|-|17|17 A3.3|protein-coding	-0.0960239	0.648101	1	-0.0403035	0.855322	1	-0.32965	0.424948	0.991676	-0.0399209	0.914651	1	-0.51622	0.0139809	0.0549377	0.0478719	0.840137	1	-0.234524	0.582242	1	0.0502925	0.888179	1	-0.404189	0.0739262	0.249972	-0.295903	0.493196	1	-0.000308408	1	1	-0.459923	0.0428659	0.164494	0.281395	0.567174	1	-0.197916	0.633962	1
NM_001081662	chr8	21958714	21964303	+	1880	1	Fam90a1a|C86695|-|8|8 A2|protein-coding	0	1	1	0	1	1	5.12548e-15	1	1	0	1	1	-5.12548e-15	1	1	0	1	1	0	1	1	0	1	1	0	1	1	0	1	1	0	1	1	0	1	1	0	1	1	-5.12548e-15	1	1
NM_001109043	chrX	72987339	73031543	+	3534	1	Zfp185|P1|Znf185|-|X A7.3|X 37.29 cM|protein-coding	1.91191	1	1	0	1	1	5.12548e-15	1	1	0	1	1	-5.12548e-15	1	1	-1.92648	1	1	-1.81405	1	1	-1.78098	1	1	-1.82806	1	1	0	1	1	0	1	1	0	1	1	0	1	1	-5.12548e-15	1	1
NM_009213	chr10	41487172	41490340	-	1590	1	Smpd2|AW108287|nSMase|nSMase1|-|10|10 B2|protein-coding	0.15944	0.406626	1	0.0637217	0.777398	1	0.514592	0.166623	0.582025	0.302744	0.331121	0.881328	0.292755	0.185117	0.462736	-0.103477	0.599791	1	0.355188	0.3287	0.883049	0.137733	0.649502	1	0.150774	0.470589	0.966059	0.441589	0.243715	0.842461	0.236072	0.453521	1	0.244896	0.275489	0.677799	-0.216354	0.617623	1	-0.225754	0.54652	1
NM_001142732	chr6	113389260	113399448	+	1442	1	Ttll3|4833441J24Rik|AI450050|-|6|6 E3|protein-coding	0.0699363	0.611373	1	0.170508	0.314752	1	0.589619	0.0347287	0.211322	0.43257	0.0502934	0.26256	0.340429	0.0123546	0.0493673	0.0945075	0.541316	1	0.521438	0.0544538	0.30484	0.358533	0.085907	0.374765	0.289102	0.0117216	0.054981	0.413188	0.15451	0.676067	0.258901	0.256722	0.71291	0.186628	0.223085	0.583136	-0.163693	0.614627	1	-0.258035	0.348151	1
NM_001005230	chr2	85904069	85905052	-	982	1	Olfr1024|MOR197-1|-|2|2 D|protein-coding	0	1	1	0	1	1	5.12548e-15	1	1	0	1	1	-5.12548e-15	1	1	0	1	1	0	1	1	0	1	1	0	1	1	0	1	1	0	1	1	0	1	1	0	1	1	-5.12548e-15	1	1
NM_009231	chr17	80393752	80480453	-	8895	1	Sos1|4430401P03Rik|9630010N06|AI449023|-|17 E3|17 50.67 cM|protein-coding	-0.0408822	0.677842	1	-0.0312769	0.806271	1	-0.220898	0.426701	0.994364	-0.309379	0.091729	0.400957	-0.435842	5.6605e-05	0.000391101	0.00134108	0.993815	1	-0.176544	0.525387	1	-0.270803	0.137241	0.513293	-0.376687	0.000272217	0.00195198	-0.196201	0.502349	1	-0.273929	0.171874	0.556169	-0.384979	0.00342327	0.0196156	-0.0982737	0.759369	1	-0.224466	0.432501	1
NM_010024	chr14	118012790	118052246	-	2253	1	Dct|DT|TRP-2|TRP2|Tyrp-2|Tyrp2|slaty|slt|-|14 E4|14 61.6 cM|protein-coding	0	1	1	0	1	1	5.12548e-15	1	1	0	1	1	-5.12548e-15	1	1	0	1	1	0	1	1	0	1	1	0	1	1	0	1	1	0	1	1	0	1	1	0	1	1	-5.12548e-15	1	1
NM_134029	chr11	59848073	59876533	+	1299	1	Nt5m|2010013E09Rik|AI846937|dNT-2|-|11|11 B|protein-coding	-0.398787	0.0839745	0.76697	-0.0665587	0.758464	1	-0.420907	0.362798	0.905431	-0.444137	0.124998	0.488623	-0.0354875	0.854508	1	0.325488	0.221276	1	-0.0178307	0.969219	1	-0.0452448	0.908848	1	0.379194	0.110314	0.341188	-0.368758	0.444956	1	-0.375181	0.247754	0.697292	0.0462381	0.851764	1	-0.0186307	0.992168	1	0.389803	0.392579	1
NR_028305	chr17	6610103	6620925	-	4036	1	Tmem181c-ps|100040596|ENSMUSG00000079729|ENSMUSG00000079731|Tmem181d-ps|-|17 A1|17|pseudo	-0.208077	0.732473	1	0.22432	0.657615	1	-0.790866	0.235668	0.715025	0.887914	0.0841692	0.377726	0.760716	0.0510887	0.16492	0.423595	0.485182	1	-0.601617	0.445317	1	1.09504	0.0710843	0.32768	0.991731	0.0433571	0.163819	-1.04469	0.12963	0.619836	0.666051	0.217825	0.640551	0.561091	0.19028	0.518294	1.69504	0.0199848	0.181538	1.55475	0.0116526	0.203353
NM_001281514	chr5	14974497	14978899	-	788	1	Gm10354|ENSMUSG00000072188|-|5|5 6.48 cM|protein-coding	0	1	1	0	1	1	5.12548e-15	1	1	0	1	1	-5.12548e-15	1	1	0	1	1	0	1	1	0	1	1	0	1	1	0	1	1	0	1	1	0	1	1	0	1	1	-5.12548e-15	1	1
NM_001037865	chr6	7997808	8192617	-	4193	1	Col28a1|Col28|Gm466|-|6|6 A1|protein-coding	-0.663456	0.204606	1	-1.02209	0.0439228	0.438407	-3.22111	0.000506425	0.00802546	-3.17588	0.000192819	0.00279107	-7.23561	8.38101e-11	1.16147e-09	-0.36413	0.534264	1	-2.5686	0.0100626	0.0960833	-2.52455	0.00386011	0.0359183	-6.4868	1.29861e-07	1.56535e-06	-2.22838	0.0227935	0.208546	-2.16154	0.019502	0.115515	-6.21844	4.34688e-07	5.26614e-06	0.0317877	1	1	-3.8358	0.158454	0.818695
NR_105948	chr18	60958073	60958140	+	67	1	Mir6982|Gm27890|mmu-mir-6982|-|-|ncRNA	0	1	1	0	1	1	5.12548e-15	1	1	0	1	1	-5.12548e-15	1	1	0	1	1	0	1	1	0	1	1	0	1	1	0	1	1	0	1	1	0	1	1	0	1	1	-5.12548e-15	1	1
NM_001033336	chr14	118482692	118706219	-	5696	1	Abcc4|D630049P08Rik|MOATB|MRP4|-|14|14 E4|protein-coding	0.20089	0.400301	1	0.384009	0.12528	0.750931	1.23004	0.0463081	0.256008	-0.0491638	0.882478	1	1.45776	6.57211e-13	1.06894e-11	0.177662	0.371024	1	1.03506	0.0841028	0.400997	-0.252853	0.356472	0.911515	1.27656	1.51604e-17	3.89477e-16	0.853123	0.156144	0.678832	-0.431715	0.12871	0.459077	1.09043	1.57465e-11	2.98935e-10	-1.30084	0.0412836	0.286888	0.196009	0.738822	1
NM_010870	chr13	100211740	100247336	-	5275	1	Naip5|Birc1e|Lgn1|Naip-rs3|-|13 D1|13 53.05 cM|protein-coding	-1.11167	0.000117405	0.0142736	-0.816759	0.00727163	0.148719	-1.6842	0.00207842	0.0259098	0.91382	0.0222715	0.143463	-0.191453	0.433397	0.873178	0.287106	0.41507	1	-0.578475	0.29554	0.836478	2.02149	2.71712e-06	6.43132e-05	0.937472	0.000624112	0.00415937	-0.890532	0.119987	0.596514	1.73013	7.55358e-05	0.00115963	0.642381	0.0220329	0.0956493	2.61414	5.66876e-05	0.00182675	1.48848	0.00452608	0.11566
NM_177028	chr18	65698268	65751537	+	3414	1	Oacyl|5330437I02Rik|Acyl3|-|18|18 E1|protein-coding	1.92149	1	1	0	1	1	5.12548e-15	1	1	2.03354	1	1	-5.12548e-15	1	1	-1.93053	1	1	-1.81964	1	1	0.179303	1	1	-1.83293	1	1	0	1	1	2.04669	1	1	0	1	1	1.92061	1	1	-5.12548e-15	1	1
NM_024454	chr10	115289862	115315591	-	1815	1	Rab21|9630024B22|-|10|10 D1|protein-coding	-0.093782	0.389075	1	-0.0777056	0.500654	1	-0.50443	0.0745095	0.351892	-0.131121	0.494914	1	-0.239193	0.0291415	0.10304	0.00889825	0.93727	1	-0.409402	0.141749	0.550669	-0.0390556	0.835746	1	-0.12705	0.194373	0.523725	-0.437895	0.120414	0.598514	-0.0493092	0.800491	1	-0.143592	0.179246	0.495955	0.370321	0.250875	0.793897	0.26545	0.340257	1
NR_106011	chr6	118085192	118085263	+	71	1	Mir7044|Gm27354|mmu-mir-7044|-|-|ncRNA	0	1	1	0	1	1	5.12548e-15	1	1	0	1	1	-5.12548e-15	1	1	0	1	1	0	1	1	0	1	1	0	1	1	0	1	1	0	1	1	0	1	1	0	1	1	-5.12548e-15	1	1
NM_001163628	chr6	145211134	145216542	+	1618	1	Lyrm5|4930469P12Rik|AL022899|Ghiso|-|6 G3|6 77.37 cM|protein-coding	-0.10796	0.673302	1	0.140841	0.533461	1	0.120541	0.777387	1	0.408985	0.185072	0.624483	0.0999057	0.673326	1	0.24012	0.301058	1	0.231858	0.600411	1	0.513417	0.100576	0.418291	0.225792	0.353058	0.794728	-0.0250558	0.974254	1	0.27101	0.370671	0.893709	-0.0224132	0.940452	1	0.275541	0.581935	1	-0.0307377	0.935985	1
NM_146609	chr9	39736817	39737755	+	937	1	Olfr150|M93|MOR171-18|-|9|9 A5.1|protein-coding	0	1	1	0	1	1	5.12548e-15	1	1	0	1	1	-5.12548e-15	1	1	0	1	1	0	1	1	0	1	1	0	1	1	0	1	1	0	1	1	0	1	1	0	1	1	-5.12548e-15	1	1
NR_105861	chr1	34117359	34117431	+	72	1	Mir6896|mmu-mir-6896|-|-|ncRNA	-2.06225	0.181748	1	-2.21203	0.184373	0.887578	-3.94945	0.10255	0.431196	-3.91017	0.104399	0.437284	-3.97592	0.0476438	0.155615	-0.147891	1	1	-1.86247	1	1	-1.83467	1	1	-1.86777	1	1	-1.79125	1	1	-1.75401	1	1	-1.79162	1	1	0	1	1	-5.12548e-15	1	1
NM_177471	chr11	55049738	55078131	-	1410	1	Ccdc69|2210021E03Rik|D11Ertd461e|-|11 B1.3|11 32.13 cM|protein-coding	-1.07258	1.97628e-06	0.000634305	-0.42732	0.10738	0.697016	0.815652	0.0991853	0.421864	1.18892	1.71919e-05	0.000324075	0.179956	0.370196	0.778376	0.640269	0.0345947	0.625198	1.8986	0.000404086	0.00778174	2.26054	2.63046e-13	1.61945e-11	1.26939	1.2429e-08	1.69418e-07	1.24952	0.0198703	0.189358	1.6178	1.01134e-06	2.35444e-05	0.620395	0.0167822	0.076526	0.357147	0.502205	1	-0.661461	0.182107	0.866278
NM_026577	chr16	62793689	62847040	-	3512	1	Arl13b|A530097K21Rik|A930014M17Rik|Arl2l1|C530009C10Rik|hnn|-|16|16 C1.2|protein-coding	-0.194324	0.278318	1	0.0944485	0.684312	1	-0.537291	0.19299	0.637002	0.0673486	0.847812	1	-0.126123	0.493899	0.959576	0.279739	0.232881	1	-0.345031	0.410112	0.996691	0.25793	0.447077	1	0.0868655	0.653652	1	-0.64779	0.141158	0.645507	-0.0216642	0.955836	1	-0.198636	0.403466	0.874267	0.605487	0.22769	0.751741	0.419706	0.297832	1
NM_001081011	chr1	131285251	131527361	-	8015	1	Srgap2|9930124L22Rik|AI448945|FBP2|Fnbp2|srGAP3|-|1|1 E4|protein-coding	-0.251397	0.00862376	0.237247	-0.277573	0.00624503	0.134464	-0.441526	0.083831	0.378395	0.166603	0.33007	0.880052	-0.494984	6.87616e-07	6.30083e-06	-0.0339616	0.746961	1	-0.187879	0.465716	1	0.414788	0.0164887	0.112248	-0.225456	0.0269015	0.110677	-0.171914	0.511824	1	0.444768	0.0110996	0.0742839	-0.199089	0.0656679	0.232294	0.602192	0.043394	0.294092	-0.0591401	0.822201	1
NR_038053	chr14	54650511	54655100	+	1455	1	4930579G18Rik|-|-|14|14|ncRNA	-0.037708	0.836678	1	-0.301562	0.191458	0.896994	-0.531734	0.170752	0.591246	-0.218405	0.435774	1	-0.123437	0.535724	1	-0.271891	0.21751	1	-0.492109	0.198446	0.66746	-0.182192	0.502874	1	-0.0673564	0.731022	1	-0.244648	0.560165	1	0.0881055	0.789546	1	0.198907	0.410386	0.884167	0.312237	0.49095	1	0.412483	0.284564	1
NM_019752	chr6	83051267	83054571	-	1714	1	Htra2|AI481710|Omi|Prss25|mnd2|-|6 C3|6 35.94 cM|protein-coding	0.176292	0.0993571	0.830748	0.337354	0.00229418	0.0699057	0.419916	0.135093	0.513088	-0.482575	0.0109181	0.0820801	0.373043	0.000283666	0.00171181	0.153748	0.180607	1	0.245702	0.382972	0.956318	-0.66109	0.000560463	0.0073443	0.215301	0.0445885	0.167543	0.0701662	0.806873	1	-0.819057	2.23043e-05	0.000394206	0.0540451	0.628842	1	-0.903913	0.00556922	0.0762151	-0.0450836	0.874936	1
NR_028259	chr11	21494730	21511180	-	3052	1	4932414J04Rik|-|-|11|11 A3.1|ncRNA	0	1	1	0	1	1	5.12548e-15	1	1	1.98158	1	1	-5.12548e-15	1	1	0	1	1	0	1	1	1.91815	1	1	0	1	1	0	1	1	1.99089	1	1	0	1	1	1.87175	1	1	-5.12548e-15	1	1
NM_011057	chr15	79995876	80014808	-	2933	1	Pdgfb|PDGF-B|Sis|-|15 37.85 cM|15 E|protein-coding	0	1	1	0	1	1	2.20303	0.568774	1	0	1	1	-5.12548e-15	1	1	0	1	1	2.13937	1	1	0	1	1	0	1	1	2.2187	0.570887	1	0	1	1	0	1	1	-2.09744	1	1	-2.0754	1	1
NM_025413	chr3	92750151	92752338	-	918	1	Lce1g|1110058A15Rik|AI604448|-|3|3 F1|protein-coding	0	1	1	0	1	1	5.12548e-15	1	1	0	1	1	-5.12548e-15	1	1	0	1	1	0	1	1	0	1	1	0	1	1	0	1	1	0	1	1	0	1	1	0	1	1	-5.12548e-15	1	1
NM_025276	chr11	116220559	116238091	-	6374	1	Evpl|-|-|11|11 E1|protein-coding	1.05695	0.237385	1	0.979023	0.325215	1	-0.2528	0.804422	1	1.85884	0.029989	0.180283	1.3113	0.104063	0.295715	-0.0861708	1	1	-1.33165	0.21812	0.702326	0.800935	0.323433	0.861412	0.290724	0.782727	1	-1.2589	0.172104	0.717081	0.886286	0.279612	0.750622	0.366649	0.683224	1	2.11444	0.0370075	0.269321	1.57016	0.0790998	0.586667
NR_110477	chr11	75599646	75600231	-	585	1	Gm12338|OTTMUSG00000006216|-|11|11 B5|pseudo	0.0710549	0.584824	1	0.234185	0.164961	0.852535	1.11596	0.00216261	0.0267928	0.315062	0.270226	0.789236	0.199612	0.140648	0.375811	0.156439	0.348115	1	1.04683	0.00399141	0.0491213	0.237869	0.400463	0.96999	0.146668	0.263851	0.65438	0.881235	0.0204236	0.193128	0.0742665	0.804053	1	-0.0185698	0.912143	1	-0.811818	0.0683066	0.386063	-0.935899	0.0122376	0.209991
NM_173016	chr8	114205640	114374070	+	3644	1	Vat1l|9430073I07|AI427515|mKIAA1576|-|8|8 E1|protein-coding	0.165283	0.119422	0.89222	0.174189	0.135493	0.773803	2.00998	2.21538e-11	1.25479e-09	1.04769	3.48296e-09	1.28987e-07	1.30275	2.51332e-35	1.13723e-33	0.00118815	0.995036	1	1.84838	4.97973e-10	2.7368e-08	0.879569	3.66234e-07	1.04331e-05	1.15561	9.43187e-33	4.3495e-31	1.8316	2.08329e-09	1.14757e-07	0.874834	8.74648e-07	2.06215e-05	1.14665	1.35232e-26	5.7514e-25	-0.972359	0.00315971	0.0500728	-0.721468	0.0152496	0.237759
NR_104483	chr6	87458545	87496327	-	3818	1	Arhgap25|A130039I20Rik|-|6|6 D1|protein-coding	-0.215378	0.0645876	0.677773	-0.166145	0.20953	0.925301	0.110292	0.723962	1	1.08603	1.94013e-08	6.53186e-07	0.626896	4.56658e-08	4.83619e-07	0.0410519	0.777281	1	0.326405	0.295739	0.836745	1.29895	6.15065e-11	2.92606e-09	0.86039	1.38912e-12	2.59015e-11	0.263912	0.405523	1	1.25549	1.87631e-09	6.63239e-08	0.811798	2.45319e-09	3.78304e-08	0.97413	0.00369028	0.056063	0.519978	0.0781635	0.582163
NM_017474	chr3	145004537	145032776	-	2919	1	Clca1|Clca2|Clca3|gob-5|gob5|-|3 H2|3 69.26 cM|protein-coding	2.29103	0.105855	0.858673	-0.55734	1	1	0.430243	1	1	-0.997106	0.68679	1	0.887774	0.759456	1	-2.86274	0.0623715	0.772295	-1.87727	0.183123	0.641743	-3.26152	0.0448513	0.236146	-1.3789	0.239195	0.608721	0.952566	1	1	-0.432044	1	1	1.44523	0.36772	0.819683	-1.36165	0.71825	1	0.416081	0.785383	1
NM_130449	chr18	9707648	9877995	+	3310	1	Colec12|CL-P1|SRCL|Scara4|-|18|18 A1|protein-coding	1.96731	0.00144584	0.0794619	0.570354	0.584579	1	0.761279	0.543149	1	2.01864	0.0300434	0.18053	2.65577	3.49975e-05	0.000248954	-1.40045	0.015686	0.432524	-1.16817	0.112566	0.481313	0.0485615	0.974348	1	0.701593	0.0958311	0.306761	0.190169	0.917896	1	1.45642	0.0818253	0.336241	2.10136	0.000431444	0.00311883	1.2446	0.192926	0.692016	1.85801	0.0112	0.198824
NM_001242950	chrX	11318325	11318642	+	316	7	Gm14476|ENSMUSG00000073284|OTTMUSG00000016781|-|X A1.1|X|protein-coding	0	1	1	0	1	1	5.12548e-15	1	1	0	1	1	-5.12548e-15	1	1	0	1	1	0	1	1	0	1	1	0	1	1	0	1	1	0	1	1	0	1	1	0	1	1	-5.12548e-15	1	1
NM_001205181	chr14	54254129	54269169	+	2652	1	Abhd4|1110035H23Rik|AI429574|Abh4|-|14|14 C2|protein-coding	0.549707	0.0572747	0.642656	0.284234	0.428014	1	0.471763	0.33293	0.866035	0.942468	0.0067377	0.0564728	0.826744	0.000176682	0.00110757	-0.272954	0.456071	1	-0.0829763	0.852068	1	0.388473	0.292543	0.819044	0.294121	0.255836	0.64024	0.175023	0.762586	1	0.660311	0.11417	0.422294	0.555244	0.0770297	0.263218	0.470951	0.359953	0.95709	0.351493	0.399832	1
NM_001122639	chr5	110603505	110621383	+	1553	1	Galnt9|GalNAc-T9|-|5|5 F|protein-coding	0	1	1	0	1	1	5.12548e-15	1	1	1.9816	1	1	-5.12548e-15	1	1	0	1	1	0	1	1	1.91814	1	1	0	1	1	0	1	1	1.99091	1	1	0	1	1	1.87176	1	1	-5.12548e-15	1	1
NR_033508	chr17	57092023	57105942	-	1022	1	Gm11110|ENSMUSG00000079414|-|-|ncRNA	-0.279897	0.441304	1	-0.34017	0.223163	0.951373	-0.831311	0.0944788	0.409488	-0.513365	0.218004	0.687065	-1.00424	0.000641203	0.00355728	-0.0699141	0.855006	1	-0.551969	0.320437	0.868629	-0.238899	0.631441	1	-0.711429	0.0588772	0.208947	-0.497081	0.32399	0.960007	-0.17055	0.688023	1	-0.646743	0.022977	0.0989624	0.313419	0.613976	1	-0.17941	0.707583	1
NR_030564	chr2	3523301	3523321	+	20	1	Mir466b-2|Mirn466b-2|-|2|2|ncRNA	0	1	1	0	1	1	5.12548e-15	1	1	0	1	1	-5.12548e-15	1	1	0	1	1	0	1	1	0	1	1	0	1	1	0	1	1	0	1	1	0	1	1	0	1	1	-5.12548e-15	1	1
NM_018869	chr19	60889749	61092555	+	3149	1	Grk5|Gprk5|-|19 D3|19 56.52 cM|protein-coding	-0.135734	0.404438	1	-0.0842855	0.649727	1	-0.69629	0.0918174	0.401605	0.375138	0.179491	0.612356	-0.379323	0.0163139	0.0628233	0.0440676	0.829648	1	-0.557868	0.182248	0.639982	0.510789	0.078393	0.351735	-0.224996	0.191778	0.518261	-0.627487	0.144098	0.652402	0.46552	0.124571	0.449192	-0.276185	0.15073	0.439323	1.07204	0.0232601	0.201737	0.323801	0.425154	1
NM_177001	chr7	128234451	128238031	-	3578	1	9130023H24Rik|GLI4|-|7|7 F3|protein-coding	-0.29131	0.254725	1	-0.0908162	0.717044	1	-0.207835	0.624498	1	-0.12339	0.75468	1	-0.117772	0.586727	1	0.190346	0.442651	1	0.0862051	0.858289	1	0.167949	0.690545	1	0.189412	0.389468	0.84998	-0.130012	0.757365	1	-0.0234369	0.956908	1	-0.00862523	0.986266	1	0.0831201	0.882395	1	0.0900561	0.818049	1
NR_045504	chr7	40674737	40691260	+	996	1	4933402C06Rik|-|-|7|7|ncRNA	0	1	1	0	1	1	5.12548e-15	1	1	0	1	1	-5.12548e-15	1	1	0	1	1	0	1	1	0	1	1	0	1	1	0	1	1	0	1	1	0	1	1	0	1	1	-5.12548e-15	1	1
NM_001033496	chr17	23556767	23564226	-	2666	1	Zfp213|BC038178|D17Ertd197e|-|17 A3.3|17 11.67 cM|protein-coding	0.230121	0.378508	1	0.194951	0.39854	1	-0.0547025	0.910597	1	0.201589	0.530165	1	0.0912032	0.733574	1	-0.0407566	0.88324	1	-0.283964	0.570801	1	-0.0299764	0.948457	1	-0.123274	0.65892	1	-0.264332	0.592793	1	0.00657209	1	1	-0.0885794	0.712936	1	0.26325	0.628237	1	0.148629	0.759889	1
NM_001004164	chr10	88379412	88447329	+	5181	1	Gnptab|EG432486|mKIAA1208|-|10|10 C1|protein-coding	0.266323	0.00601652	0.191574	0.0997776	0.317153	1	0.891349	0.000540131	0.00849806	-0.0601932	0.721931	1	0.264386	0.00459211	0.0207239	-0.174198	0.0979594	0.915233	0.628802	0.0146947	0.125882	-0.328995	0.0548976	0.274112	0.0165121	0.86623	1	0.784185	0.00288733	0.0442418	-0.158689	0.359221	0.876905	0.183038	0.0738128	0.255217	-0.958596	0.00137061	0.0263735	-0.634476	0.0156292	0.240862
NM_173013	chr8	70905974	70917529	+	3265	1	Map1s|6430517J16Rik|Bpy2ip1|Map8|Mtap1s|VCY2IP1|-|8|8 B3.3|protein-coding	-0.0924348	0.513751	1	-0.000414519	1	1	0.0184974	0.958513	1	-0.290425	0.18669	0.62776	0.168596	0.181423	0.455774	0.0846512	0.582505	1	0.109202	0.733621	1	-0.201831	0.376197	0.938135	0.279028	0.0416168	0.158337	0.00459424	0.994932	1	-0.28712	0.214948	0.635265	0.186562	0.185059	0.507372	-0.311415	0.383881	0.986717	0.15286	0.60946	1
NR_027666	chr1	170917594	170927583	-	1722	1	Fcrla|BB219290|FCRL|FCRL1|FREB|Fcrlm1|Fcrx|Freb1|mFREB|mFcrX|-|1|1 H3|protein-coding	-0.155037	0.457588	1	-0.130996	0.56796	1	-1.58256	0.000689413	0.0104309	1.55649	1.81605e-09	6.97226e-08	-2.03765	5.60982e-13	9.17388e-12	0.0166641	0.944933	1	-1.42391	0.00226311	0.031345	1.70953	1.59274e-11	8.05471e-10	-1.86374	6.23411e-12	1.11409e-10	-1.46438	0.00219811	0.0357761	1.68995	1.47907e-10	5.96387e-09	-1.88854	7.13145e-11	1.2735e-09	3.13547	5.6178e-11	7.08019e-09	-0.450761	0.392183	1
NM_019748	chr7	16327051	16387896	-	1974	1	Sae1|2400010M20Rik|2610044L12Rik|AL033372|AOS1|AW743391|D7Ertd177e|HSPC140|Sua1|Uble1a|-|7 A2|7 8.88 cM|protein-coding	0.00968418	0.917834	1	0.0750942	0.453326	1	0.403328	0.186276	0.625645	-0.338503	0.055692	0.281942	-0.272777	0.00429152	0.0195305	0.0578951	0.558401	1	0.398186	0.193246	0.660217	-0.350926	0.0471819	0.245571	-0.264197	0.00500714	0.0265022	0.32497	0.300092	0.939683	-0.41313	0.0219661	0.126904	-0.32995	0.00106708	0.00702018	-0.752717	0.0319319	0.245327	-0.69197	0.0287924	0.343625
NM_001004193	chrX	37874776	37878944	-	1200	1	Rhox8|Tox|-|X|X A3.3|protein-coding	0.115309	1	1	-0.0249111	1	1	3.21762	0.122742	0.484819	1.10576	1	1	0.164682	1	1	-0.144046	1	1	3.08788	0.125045	0.512629	0.974101	1	1	0.0639858	1	1	3.26492	0.126154	0.612255	1.12788	1	1	0.200098	1	1	-2.12626	0.268145	0.825208	-3.0504	0.111115	0.690258
NR_035426	chr8	39467448	40227787	-	73	1	Mir669e|Mirn669e|mmu-mir-669e|-|2|2 8.22 cM|ncRNA	0	1	1	0	1	1	5.12548e-15	1	1	0	1	1	-5.12548e-15	1	1	0	1	1	0	1	1	0	1	1	0	1	1	0	1	1	0	1	1	0	1	1	0	1	1	-5.12548e-15	1	1
NM_175113	chr2	132804215	132816054	-	2807	1	Trmt6|3300001M20Rik|AU016412|AW492787|CGI-09|mKIAA1153|-|2|2 F2|protein-coding	0.180897	0.0813818	0.7599	0.323146	0.00313632	0.0851631	0.524161	0.0762253	0.35687	0.097105	0.641305	1	0.025553	0.822914	1	0.135034	0.202667	1	0.347398	0.237198	0.736867	-0.0868841	0.674606	1	-0.137013	0.190905	0.516924	0.196861	0.51036	1	-0.227311	0.271158	0.736634	-0.279944	0.0113368	0.0548652	-0.436086	0.214672	0.733405	-0.512629	0.093563	0.633866
NM_025749	chr18	52615915	52639830	+	1926	1	Zfp474|4933409D10Rik|Znf474|-|18|18 D1|protein-coding	1.91191	1	1	0	1	1	5.12548e-15	1	1	0	1	1	-5.12548e-15	1	1	-1.92648	1	1	-1.81406	1	1	-1.78098	1	1	-1.82807	1	1	0	1	1	0	1	1	0	1	1	0	1	1	-5.12548e-15	1	1
NR_045383	chr5	91766242	91767300	-	489	1	1700063O14Rik|-|-|5|5 E2|ncRNA	0	1	1	0	1	1	5.12548e-15	1	1	0	1	1	-5.12548e-15	1	1	0	1	1	0	1	1	0	1	1	0	1	1	0	1	1	0	1	1	0	1	1	0	1	1	-5.12548e-15	1	1
NM_153516	chr6	120836230	120892842	+	6924	1	Bcl2l13|BCL-RAMBO|E430016C20Rik|Mil-1|Mil1|-|6 F1|6 57.01 cM|protein-coding	-0.0795228	0.45825	1	0.00873228	0.938416	1	-0.0356615	0.891965	1	-0.353989	0.0757841	0.351024	-0.147343	0.16139	0.418369	0.0810162	0.463483	1	0.0469945	0.860438	1	-0.276066	0.170546	0.590874	-0.0492785	0.652141	1	-0.0546173	0.836966	1	-0.360471	0.0766551	0.321919	-0.137807	0.207707	0.55199	-0.322882	0.308503	0.889648	-0.113445	0.669291	1
NM_008549	chr17	64601649	64755110	+	6054	1	Man2a1|Mana-2|Mana2|Map-2|-|17|17 E1.2|protein-coding	0.0339991	0.718787	1	-0.0497251	0.626978	1	-0.888315	0.000466614	0.00751327	0.188018	0.30721	0.849334	-0.85728	1.37577e-16	2.84759e-15	-0.0915771	0.380424	1	-0.919529	0.000324298	0.00645165	0.152233	0.412575	0.986638	-0.872674	2.42108e-16	5.78178e-15	-0.848541	0.00112586	0.0207675	0.242107	0.209141	0.62584	-0.788479	6.81863e-12	1.33446e-10	1.07049	0.000447907	0.0105293	0.028467	0.91461	1
NM_033618	chr14	52160419	52197239	-	4463	1	Supt16|Cdc68|Fact140|Spt16|Supt16h|-|14 C2|14 26.83 cM|protein-coding	0.0779505	0.492428	1	0.196486	0.0933593	0.653298	0.0819463	0.750884	1	-0.545089	0.00244248	0.0248922	-0.294499	0.00590938	0.0259061	0.110635	0.327797	1	0.00759429	0.976165	1	-0.625426	0.000472076	0.00630272	-0.354102	0.00058271	0.00390615	-0.121736	0.643504	1	-0.739609	4.73345e-05	0.000767297	-0.472571	1.00428e-05	9.98557e-05	-0.634507	0.0350965	0.260452	-0.385141	0.139013	0.766728
NR_028276	chr10	46244749	46244770	+	21	1	Snord14c|Gm23107|Rnu14|U14|-|9|9|snoRNA	0	1	1	0	1	1	5.12548e-15	1	1	0	1	1	-5.12548e-15	1	1	0	1	1	0	1	1	0	1	1	0	1	1	0	1	1	0	1	1	0	1	1	0	1	1	-5.12548e-15	1	1
NM_145130	chr6	124663104	124704716	+	2487	1	Lpcat3|C3f|Grcc3f|Lpcat|Lpeat|Lplat5|Lpsat|Mboat5|Moact5|Oact5|PTG|-|6 F2|6 59.17 cM|protein-coding	-0.0476314	0.692094	1	0.163254	0.301728	1	0.939177	0.0149976	0.116284	0.496344	0.13047	0.501664	-0.152902	0.199942	0.491557	0.204641	0.193458	1	0.990691	0.0105961	0.0998708	0.538252	0.0991094	0.413836	-0.0870738	0.45122	0.938545	0.777245	0.0546024	0.370042	0.325186	0.337641	0.844348	-0.299817	0.0588578	0.212928	-0.454826	0.360371	0.957471	-1.11463	0.00536726	0.127996
NM_026300	chr4	136610437	136613213	+	666	1	4930549C01Rik|-|-|4|4 D3|protein-coding	0	1	1	0	1	1	5.12548e-15	1	1	0	1	1	-5.12548e-15	1	1	0	1	1	0	1	1	0	1	1	0	1	1	0	1	1	0	1	1	0	1	1	0	1	1	-5.12548e-15	1	1
NR_105788	chr13	58313044	58313149	-	105	1	Mir6369|Gm27615|mmu-mir-6369|-|-|ncRNA	0	1	1	0	1	1	5.12548e-15	1	1	0	1	1	-5.12548e-15	1	1	0	1	1	0	1	1	0	1	1	0	1	1	0	1	1	0	1	1	0	1	1	0	1	1	-5.12548e-15	1	1
NM_001252494	chr11	54522845	54699286	+	8176	1	Rapgef6|A530068K01|AI844632|BB085664|C030018K18Rik|PDZ-GEF2|Pdzgef2|RA-GEF-2|Ragef2|mKIAA4052|-|11|11 B1.3|protein-coding	-0.012681	0.89166	1	-0.145333	0.197597	0.901785	-0.626528	0.0289546	0.186462	0.22347	0.234494	0.720063	-0.331278	0.000865999	0.00468984	-0.140634	0.202554	1	-0.6125	0.0316567	0.212271	0.234101	0.212236	0.673766	-0.300306	0.00176641	0.0105958	-0.494596	0.0902379	0.506578	0.373503	0.0623696	0.278339	-0.167098	0.147976	0.43373	0.847817	0.010662	0.119208	0.299382	0.291975	1
NM_198014	chr14	103650243	103704799	+	2731	1	Slain1|9630044O09Rik|AA675320|AW742596|-|14|14 E2.3|protein-coding	-0.340754	0.0197496	0.380758	-0.354734	0.0356463	0.389681	0.281351	0.53661	1	0.806477	0.00871228	0.0690784	0.509603	0.000109264	0.00071707	-0.021687	0.913869	1	0.623453	0.177098	0.6285	1.14736	0.000296785	0.00423486	0.868726	3.47588e-10	5.41562e-09	0.617164	0.18672	0.745448	1.1693	0.000372128	0.00458943	0.883833	2.00088e-08	2.81338e-07	0.526132	0.295679	0.867646	0.240174	0.568657	1
NM_001081166	chr15	84785376	84856129	-	3712	1	Phf21b|A730032D07Rik|-|15|15 E2|protein-coding	0.760992	0.00273619	0.120854	0.212545	0.313292	1	0.393208	0.434332	1	-0.650331	0.0527952	0.272313	-0.619969	0.0032937	0.0154103	-0.555427	0.021747	0.499518	-0.365936	0.483929	1	-1.41508	5.25564e-05	0.000930933	-1.3643	5.96654e-08	7.47666e-07	0.181627	0.716988	1	-0.859706	0.00883606	0.0623028	-0.81413	1.92741e-05	0.00018209	-1.06134	0.0690166	0.388187	-1.03893	0.0462273	0.449041
NM_021345	chr9	64986983	65021717	-	2720	1	Hacd3|4930523M17Rik|AW742319|B-ind1|Hcad3|Hspc121|Ptplad1|-|9|9 D|protein-coding	0.110385	0.28137	1	0.143298	0.197115	0.901785	0.342614	0.192753	0.637002	-0.50586	0.00729492	0.0601175	0.187519	0.06643	0.205171	0.0256176	0.821092	1	0.234735	0.373284	0.943084	-0.618431	0.0010408	0.0122935	0.0956096	0.352329	0.793458	0.189592	0.479055	1	-0.647505	0.00077455	0.00851368	0.0626661	0.579277	1	-0.85289	0.00594749	0.0796549	-0.157276	0.553245	1
NM_172458	chr17	32765497	32788287	-	10844	1	Zfp871|4732483N19|9030612M13Rik|AI118577|AI265322|mKIAA3006|-|17|17 B1|protein-coding	-0.0437636	0.680101	1	-0.0719173	0.603979	1	-0.100755	0.704924	1	-0.267668	0.111404	0.455302	-0.402258	0.000589062	0.00329765	-0.0370045	0.781812	1	-0.0533066	0.840995	1	-0.226695	0.168478	0.586664	-0.340131	0.00237403	0.0137341	-0.0361159	0.899161	1	-0.193028	0.303707	0.793622	-0.310664	0.0293725	0.120843	-0.175015	0.56103	1	-0.311351	0.255167	0.988659
NM_001033537	chr11	98388672	98400490	-	2414	1	Pgap3|CAB2|D430035D22Rik|Perld1|-|11|11 D|protein-coding	-0.358993	0.398105	1	-0.472233	0.241515	0.987558	0.399178	0.49256	1	0.555731	0.27136	0.791011	-0.0389228	0.922103	1	-0.117523	0.778094	1	0.75412	0.206541	0.681542	0.905832	0.0785154	0.351763	0.344335	0.326035	0.755589	0.869603	0.145435	0.655566	1.02078	0.0388686	0.196843	0.452079	0.150803	0.439484	0.142411	0.855361	1	-0.450061	0.408678	1
NM_009906	chr7	105744847	105752207	-	3479	1	Tpp1|Cln2|LPIC|TPP-1|TPP-I|-|7 E3|7 55.97 cM|protein-coding	0.0143673	0.894637	1	-0.0859937	0.44911	1	0.514216	0.059244	0.301504	0.9756	1.67047e-06	3.93846e-05	0.416557	6.3636e-05	0.000436262	-0.107688	0.360092	1	0.500208	0.0690952	0.353659	0.957445	3.67562e-06	8.4427e-05	0.420541	0.000116875	0.000904634	0.589324	0.0333354	0.269039	1.06283	4.02501e-07	9.99898e-06	0.520948	6.41102e-06	6.60077e-05	0.458968	0.152143	0.60187	-0.0971408	0.721861	1
NM_001104539	chr17	17703941	17734167	+	2585	1	Vmn2r90|EG626942|-|17|17 A3.2|protein-coding	0	1	1	0	1	1	5.12548e-15	1	1	0	1	1	-5.12548e-15	1	1	0	1	1	0	1	1	0	1	1	0	1	1	0	1	1	0	1	1	0	1	1	0	1	1	-5.12548e-15	1	1
NR_029800	chr17	34024983	34025092	-	109	1	Mir219a-1|Mir219-1|Mirn219-1|mir-219a-1|mmu-mir-219a-1|-|17|17|ncRNA	1.92149	1	1	0	1	1	3.22641	0.379294	0.927532	0	1	1	-5.12548e-15	1	1	-1.93054	1	1	1.30201	0.716922	1	-1.78744	1	1	-1.83294	1	1	3.25703	0.384931	1	0	1	1	0	1	1	-3.1113	0.395628	1	-3.09275	0.357189	1
NM_008183	chr3	107981702	107986436	-	1037	1	Gstm2|Gstb-2|Gstb2|-|3|3 F2.3|protein-coding	-0.183866	0.847756	1	-0.03248	1	1	0.563542	0.614802	1	0.0948353	1	1	0.318823	0.720946	1	0.14901	1	1	0.762681	0.478324	1	0.291416	0.874692	1	0.516083	0.701858	1	0.626825	0.635617	1	0.127922	1	1	0.356842	0.738384	1	-0.582652	0.674917	1	-0.278611	0.79942	1
NM_001199311	chrX	152563334	152563969	+	634	1	Cldn34a|Gm7157|-|X F3|X|protein-coding	0	1	1	0	1	1	5.12548e-15	1	1	0	1	1	-5.12548e-15	1	1	0	1	1	0	1	1	0	1	1	0	1	1	0	1	1	0	1	1	0	1	1	0	1	1	-5.12548e-15	1	1
NM_001104529	chr1	92973119	92986391	+	3993	1	Gpr35|KPG_007|-|1|1 D|protein-coding	3.56867	0.233849	1	0	1	1	4.15576	0.0793885	0.3661	4.06599	0.099126	0.422329	-5.12548e-15	1	1	-3.58597	0.24868	1	0.616814	0.810884	1	0.585476	0.852509	1	-3.46152	0.225968	0.583125	4.15382	0.0819295	0.480302	4.08374	0.101504	0.390134	0	1	1	-0.0380359	1	1	-4.04371	0.110493	0.688837
NM_011882	chr1	153749426	153764221	+	4747	1	Rnasel|E230029I04Rik|-|1|1 G2|protein-coding	-0.162499	0.188018	1	-0.312191	0.0119577	0.204873	0.110347	0.706074	1	0.707541	9.62838e-05	0.00150895	0.52652	7.84056e-06	6.18483e-05	-0.157167	0.23852	1	0.274735	0.348512	0.912945	0.867619	3.15626e-06	7.36217e-05	0.707609	1.00222e-08	1.37656e-07	0.410736	0.163326	0.696843	1.02067	4.47718e-08	1.29537e-06	0.857255	7.84197e-12	1.52235e-10	0.594427	0.0569789	0.34963	0.416325	0.136184	0.760609
NM_018799	chr4	129591974	129600648	-	1096	1	Eif3i|36kDa|D4Ertd632e|Eif3s2|Trip1|-|4 D2.2|4 63.26 cM|protein-coding	0.186274	0.0486178	0.593969	0.413396	7.57196e-05	0.0063289	0.987641	0.00139632	0.0186734	0.0585855	0.782932	1	0.335108	0.000691451	0.00381407	0.22019	0.0433694	0.681455	0.806263	0.00944348	0.0917366	-0.131008	0.539605	1	0.167028	0.102996	0.324465	0.571738	0.0716939	0.441209	-0.357654	0.0974407	0.379546	-0.0611903	0.584305	1	-0.938855	0.0120212	0.129652	-0.668486	0.0376413	0.39934
NR_106125	chr2	120017517	120017579	+	62	1	Mir7665|Gm27478|mmu-mir-7665|-|-|ncRNA	0	1	1	1.87981	1	1	5.12548e-15	1	1	1.98158	1	1	3.33067	0.34522	0.737367	1.82628	1	1	0	1	1	1.91812	1	1	3.26906	0.343668	0.781479	-1.78927	1	1	0.238604	1	1	1.55103	0.696319	1	1.87176	1	1	3.20515	0.347592	1
NM_053256	chr7	45180995	45181838	+	564	1	Pth2|Tifp39|Tip39|-|7|7 B4|protein-coding	0	1	1	0	1	1	5.12548e-15	1	1	2.0518	1	1	-5.12548e-15	1	1	0	1	1	0	1	1	1.98677	1	1	0	1	1	0	1	1	2.05607	1	1	0	1	1	1.94477	1	1	-5.12548e-15	1	1
NM_001205249	chr1	93918437	93941239	+	1180	1	Gm9994|ENSMUSG00000056307|Gal3ST-2|Gal3st2|-|1 D|1|protein-coding	0	1	1	0	1	1	5.12548e-15	1	1	0	1	1	-5.12548e-15	1	1	0	1	1	0	1	1	0	1	1	0	1	1	0	1	1	0	1	1	0	1	1	0	1	1	-5.12548e-15	1	1
NM_030087	chr17	31520115	31531325	+	1573	1	Ndufv3|1500032D16Rik|-|17|17 B1|protein-coding	-0.00420737	0.986481	1	0.120784	0.392677	1	0.438125	0.157059	0.560522	-0.141245	0.539145	1	0.223537	0.131045	0.354878	0.117856	0.373127	1	0.44257	0.145966	0.559594	-0.141227	0.530527	1	0.245879	0.075584	0.254135	0.308799	0.318221	0.953352	-0.262847	0.242046	0.687659	0.119807	0.407238	0.879591	-0.58501	0.098945	0.475505	-0.222372	0.474934	1
NM_013847	chr15	79030874	79038356	+	2362	1	Gcat|AI526977|Kbl|-|15 E1|15 37.7 cM|protein-coding	-1.35313	0.0746972	0.731534	0.823531	0.192178	0.898449	5.8346	4.6191e-17	5.26972e-15	2.15802	9.2189e-05	0.00145192	4.19789	5.49531e-50	3.73681e-48	2.17141	0.00298055	0.171236	7.18701	5.67064e-21	1.09203e-18	3.50751	2.2939e-08	7.92234e-07	5.60158	4.6373e-63	4.91758e-61	5.01499	3.40372e-13	3.00125e-11	1.33707	0.0203057	0.119394	3.42588	1.30564e-23	4.85021e-22	-3.6864	3.0286e-09	2.68031e-07	-1.63411	0.00117899	0.0463166
NM_001204223	chr6	129375513	129385874	-	1600	1	Clec12b|4933425B16Rik|-|6|6 F3|protein-coding	0	1	1	0	1	1	5.12548e-15	1	1	0	1	1	-5.12548e-15	1	1	0	1	1	0	1	1	0	1	1	0	1	1	0	1	1	0	1	1	0	1	1	0	1	1	-5.12548e-15	1	1
NM_001081408	chr4	141746675	141759263	+	1395	1	Agmat|5033405N08Rik|-|4|4 E1|protein-coding	-1.78452	1	1	-1.84191	1	1	-1.74881	1	1	0.266908	1	1	0.15761	1	1	0	1	1	0	1	1	1.91813	1	1	1.87121	1	1	0	1	1	1.99091	1	1	1.9385	1	1	1.87177	1	1	1.82657	1	1
NM_133208	chr11	62711486	62729093	-	5014	1	Zfp287|B230333C16Rik|SKAT-2|Skat2|Znf287|mszf16|mszf74|-|11|11 B2|protein-coding	-0.040988	0.82892	1	-0.596388	0.00369394	0.0940958	-0.616645	0.0959935	0.413272	0.216761	0.426598	1	-0.21015	0.189346	0.470716	-0.563383	0.0094399	0.336108	-0.575963	0.128499	0.520231	0.254787	0.366118	0.925771	-0.150255	0.386453	0.845517	-0.0299256	0.942095	1	0.817889	0.00911951	0.0639827	0.405889	0.0481584	0.18161	0.827608	0.0576839	0.352071	0.404585	0.272569	1
NR_040753	chr9	120924455	120930802	-	580	1	4930593C16Rik|-|-|9|9|ncRNA	0	1	1	0	1	1	5.12548e-15	1	1	0	1	1	-5.12548e-15	1	1	0	1	1	0	1	1	0	1	1	0	1	1	0	1	1	0	1	1	0	1	1	0	1	1	-5.12548e-15	1	1
NM_009811	chr3	129901415	129914112	+	1466	1	Casp6|CASP-6|Mch2|-|3|3 H1|protein-coding	-0.5363	0.290754	1	-0.540434	0.195521	0.90061	1.90476	0.000145549	0.00280966	1.62236	6.20472e-05	0.00101675	1.86971	5.2563e-16	1.04917e-14	-0.0094776	1	1	2.45058	0.000195921	0.00413339	2.15287	0.000196207	0.00294274	2.42076	7.50733e-09	1.04314e-07	2.44124	3.13609e-05	0.000870726	2.16189	1.44159e-05	0.000266732	2.43034	3.41693e-14	7.87104e-13	-0.299183	0.580202	1	-0.0445531	0.907512	1
NR_027137	chr4	142084298	142088101	+	1753	1	Tmem51os1|ENSMUSG00000073728|Gm10565|Tmem51as1|-|4|4|ncRNA	0	1	1	0	1	1	5.12548e-15	1	1	0	1	1	-5.12548e-15	1	1	0	1	1	0	1	1	0	1	1	0	1	1	0	1	1	0	1	1	0	1	1	0	1	1	-5.12548e-15	1	1
NM_172553	chr10	103007847	103028777	-	2487	1	Alx1|AI314867|C130005I02|Cart1|-|10 D1|10 53.56 cM|protein-coding	0	1	1	0	1	1	5.12548e-15	1	1	0	1	1	-5.12548e-15	1	1	0	1	1	0	1	1	0	1	1	0	1	1	0	1	1	0	1	1	0	1	1	0	1	1	-5.12548e-15	1	1
NM_025923	chr11	26387084	26471883	+	1766	1	Fancl|2010322C19Rik|AW554273|B230118H11Rik|Phf9|Pog|gcd|-|11|11 A2-A3|protein-coding	-0.0674669	0.598037	1	-0.135093	0.332796	1	0.164515	0.59004	1	-0.518992	0.0306552	0.183246	-0.255215	0.066657	0.205687	-0.0745172	0.623908	1	0.236578	0.446084	1	-0.453873	0.0653965	0.309948	-0.168532	0.259555	0.647285	0.294923	0.35524	1	-0.385336	0.126865	0.454653	-0.101013	0.535503	1	-0.690799	0.0664739	0.380357	-0.428393	0.180351	0.864478
NM_001145978	chr14	56575619	56659798	+	6354	1	Parp4|Adprtl1|C030027K23Rik|E230037B21Rik|Gm743|PARPL|PH5P|VAULT3|VPARP|p193|-|14|14 C3|protein-coding	-0.355565	0.00267396	0.119199	-0.550621	1.09515e-05	0.00141733	-0.573673	0.0477349	0.260916	0.506556	0.00861892	0.068564	-0.569884	3.15272e-06	2.64249e-05	-0.202772	0.110809	0.954936	-0.214727	0.467426	1	0.859576	7.3087e-06	0.000159941	-0.196246	0.106908	0.333568	-0.0292399	0.928686	1	1.05809	6.38914e-08	1.81796e-06	-0.000988944	1	1	1.07342	0.000896185	0.0186434	-0.00372387	0.988917	1
NM_001004363	chr10	84371319	84440471	-	5009	1	Nuak1|AU014801|AW494241|B230104P22Rik|Omphk1|-|10|10 C1|protein-coding	-0.238632	0.496137	1	-0.782316	0.036159	0.392612	1.97904	2.99326e-06	8.56764e-05	0.0828508	0.892192	1	1.94432	1.47618e-21	3.95267e-20	-0.553227	0.18832	1	2.21353	1.01671e-06	3.57288e-05	0.313795	0.575225	1	2.20584	1.37549e-20	4.14402e-19	2.75305	2.47875e-08	1.17227e-06	0.870877	0.132293	0.467768	2.74303	4.74993e-23	1.74299e-21	-1.902	0.000899118	0.0186744	-0.0325002	0.931123	1
NM_001045535	chr13	33832345	33843408	-	1484	1	Serpinb6e|Gm11396|OTTMUSG00000000720|SPI3B|ovalbumin|-|13 A3.3|13 13.98 cM|protein-coding	0	1	1	1.87862	1	1	3.5633	0.187028	0.626856	2.85852	0.545769	1	-5.12548e-15	1	1	1.82171	1	1	3.48795	0.310093	0.857602	2.78549	0.544951	1	0	1	1	1.77688	0.679438	1	1.11688	1	1	-1.79162	1	1	-0.650748	1	1	-3.46678	0.29937	1
NM_134041	chr12	113156421	113165458	+	3345	1	4930427A07Rik|AA536649|mFLJ00116|-|12|12 F1|protein-coding	0.0328992	0.788159	1	0.00290769	0.985307	1	-0.887884	0.00269201	0.0316198	-0.80566	0.000376427	0.00494528	0.0453665	0.703416	1	-0.037874	0.766669	1	-0.91884	0.00140552	0.0216537	-0.840199	0.000122488	0.0019411	0.0307008	0.752338	1	-0.90454	0.00242007	0.0385035	-0.804645	0.00054764	0.00634093	0.0610278	0.624727	1	0.0805016	0.817654	1	0.9365	0.00102037	0.0422032
NM_011153	chr6	56017515	56032688	+	1731	1	Ppp1r17|Gsbs|Ppp1r2|-|6 27.65 cM|6 C1|protein-coding	0	1	1	0	1	1	5.12548e-15	1	1	0	1	1	-5.12548e-15	1	1	0	1	1	0	1	1	0	1	1	0	1	1	0	1	1	0	1	1	0	1	1	0	1	1	-5.12548e-15	1	1
NM_001167949	chr1	133702674	133753747	-	8269	1	Atp2b4|Pmca4|-|1 E4|1 57.95 cM|protein-coding	0.439491	0.32205	1	-0.357187	0.544202	1	6.47666	1.41943e-53	2.13554e-50	5.75612	3.92394e-48	2.05342e-45	6.7477	2.55636905034056e-312	0	-0.805656	0.0797215	0.850229	6.04031	3.17734e-57	8.49832e-54	5.3155	4.26863e-50	2.50621e-47	6.3337	2.38346644919775e-316	3.58592527281802e-313	6.82655	1.09402e-58	3.76219e-55	6.12103	2.87603e-52	2.23329e-49	7.13081	5.14863e-295	9.53368e-292	-0.727561	0.0346611	0.258637	0.279148	0.288313	1
NM_027572	chr10	40570362	40604132	+	2233	1	Slc22a16|4921504E14Rik|CT2|FLIPT2|OCT6|OKB1|-|10|10 B1|protein-coding	0	1	1	0	1	1	5.12548e-15	1	1	0	1	1	-5.12548e-15	1	1	0	1	1	0	1	1	0	1	1	0	1	1	0	1	1	0	1	1	0	1	1	0	1	1	-5.12548e-15	1	1
NM_001011777	chr2	86159345	86160441	-	1094	1	Olfr1042|MOR185-10|-|2|2 D|protein-coding	0	1	1	0	1	1	5.12548e-15	1	1	0	1	1	-5.12548e-15	1	1	0	1	1	0	1	1	0	1	1	0	1	1	0	1	1	0	1	1	0	1	1	0	1	1	-5.12548e-15	1	1
NM_008516	chr6	107529726	107570228	+	3752	1	Lrrn1|2810047E21Rik|NLRR-1|-|6|6 E1|protein-coding	-1.84616	1	1	-1.90537	1	1	-1.80379	1	1	-1.7788	1	1	-1.81633	1	1	0	1	1	0	1	1	0	1	1	0	1	1	0	1	1	0	1	1	0	1	1	0	1	1	-5.12548e-15	1	1
NM_025334	chr4	108834678	108862119	+	1265	1	Txndc12|0610040B21Rik|ERp16|ERp19|-|4|4 C7|protein-coding	0.0366291	0.768923	1	0.0506023	0.691674	1	-0.0458884	0.88108	1	-0.445413	0.0454207	0.243511	-0.169286	0.16094	0.417472	0.00682564	0.960831	1	-0.080143	0.790853	1	-0.483983	0.0312688	0.183188	-0.187638	0.128976	0.385822	-0.105527	0.730136	1	-0.493436	0.0311213	0.166367	-0.202294	0.114919	0.357777	-0.407666	0.251793	0.795846	-0.130308	0.665404	1
NM_001128091	chr3	60006743	60025420	+	1583	1	Aadacl2|EG639634|-|3|3 D|protein-coding	0	1	1	0	1	1	5.12548e-15	1	1	0	1	1	-5.12548e-15	1	1	0	1	1	0	1	1	0	1	1	0	1	1	0	1	1	0	1	1	0	1	1	0	1	1	-5.12548e-15	1	1
NM_009060	chrX	20549818	20562087	+	1565	1	Rgn|AI265316|GNL|SMP30|-|X|X A1.3|protein-coding	-1.83911	1	1	-1.89846	1	1	-1.79662	1	1	-1.76979	1	1	-1.81022	1	1	0	1	1	0	1	1	0	1	1	0	1	1	0	1	1	0	1	1	0	1	1	0	1	1	-5.12548e-15	1	1
NM_007690	chr17	15704967	15772612	+	7880	1	Chd1|4930525N21Rik|AI851787|AW555109|-|17 A2|17 8.95 cM|protein-coding	0.015632	0.888599	1	0.14537	0.250702	1	-0.330007	0.259759	0.753649	-0.561794	0.00494117	0.0442007	-0.252103	0.0210845	0.078144	0.121662	0.328793	1	-0.344055	0.237204	0.736867	-0.579079	0.00377483	0.0353296	-0.249194	0.0199275	0.0860592	-0.489375	0.100902	0.537605	-0.702296	0.000929199	0.009871	-0.378336	0.0024161	0.0144606	-0.233686	0.491434	1	0.0817583	0.776095	1
NM_010933	chr1	86666293	86670573	-	1037	1	Nppc|CNP|lbab|-|1 D|1 43.98 cM|protein-coding	-3.16051	0.353274	1	-3.23659	0.364957	1	-0.888138	1	1	1.76665	0.330835	0.880764	-3.12755	0.34522	0.737367	0	1	1	2.13928	1	1	4.75862	0.0302638	0.178863	0	1	1	2.21878	0.570915	1	4.85976	0.0313881	0.167371	0	1	1	2.62035	0.269768	0.827243	-2.0753	1	1
NM_029351	chr11	99597348	99598106	-	756	1	Krtap9-3|2310040M23Rik|-|11|11 D|protein-coding	0	1	1	0	1	1	5.12548e-15	1	1	0	1	1	-5.12548e-15	1	1	0	1	1	0	1	1	0	1	1	0	1	1	0	1	1	0	1	1	0	1	1	0	1	1	-5.12548e-15	1	1
NM_144875	chr1	131867277	131872889	+	1183	1	Rab29|Rab7l1|-|1|1 E4|protein-coding	-0.0247716	0.932191	1	0.0748165	0.734485	1	0.684273	0.136194	0.516051	-0.0815339	0.800573	1	-0.126708	0.568638	1	0.0923033	0.733024	1	0.720739	0.139249	0.54437	-0.0571798	0.88217	1	-0.0820464	0.789957	1	0.608926	0.189803	0.75225	-0.156597	0.634758	1	-0.183295	0.404251	0.875495	-0.779802	0.136664	0.569012	-0.827907	0.0754335	0.573261
NM_199055	chr18	15452175	15718046	-	1363	1	Chst9|5430438D01Rik|-|18|18 A1|protein-coding	0	1	1	0	1	1	5.12548e-15	1	1	0	1	1	-5.12548e-15	1	1	0	1	1	0	1	1	0	1	1	0	1	1	0	1	1	0	1	1	0	1	1	0	1	1	-5.12548e-15	1	1
NM_199060	chr13	120263095	120264517	+	896	1	AF067061|-|-|13|13|protein-coding	2.71244	0.53863	1	0	1	1	5.12548e-15	1	1	0	1	1	-5.12548e-15	1	1	-2.72513	0.537771	1	-2.59464	0.540688	1	-2.55782	0.546711	1	-2.61236	0.529039	1	0	1	1	0	1	1	0	1	1	0	1	1	-5.12548e-15	1	1
NM_145947	chr4	14505197	14621778	-	2350	1	Slc26a7|-|-|4|4 A1|protein-coding	0.700578	0.665969	1	-3.57397	0.197531	0.901785	-3.44672	0.203977	0.656138	2.43989	0.0842218	0.377889	-3.46404	0.17996	0.453042	-4.21337	0.0537734	0.741157	-4.07626	0.0873716	0.411024	1.73403	0.196346	0.645529	-4.07949	0.0660073	0.228645	0	1	1	5.87304	0.00312624	0.0270799	0	1	1	5.69843	0.00776442	0.0958489	-5.12548e-15	1	1
NM_146507	chr9	39217359	39218294	+	934	1	Olfr944|MOR171-19|-|9|9 A5|protein-coding	0	1	1	0	1	1	5.12548e-15	1	1	0	1	1	-5.12548e-15	1	1	0	1	1	0	1	1	0	1	1	0	1	1	0	1	1	0	1	1	0	1	1	0	1	1	-5.12548e-15	1	1
NM_010007	chr4	96627432	96664119	-	3640	1	Cyp2j5|-|-|4 C5|4 44.71 cM|protein-coding	0	1	1	0	1	1	5.12548e-15	1	1	0	1	1	-5.12548e-15	1	1	0	1	1	0	1	1	0	1	1	0	1	1	0	1	1	0	1	1	0	1	1	0	1	1	-5.12548e-15	1	1
NM_027063	chr4	137453296	137455461	+	1032	1	1700013G24Rik|AI507018|-|4|4 D3|protein-coding	0	1	1	0	1	1	5.12548e-15	1	1	0	1	1	-5.12548e-15	1	1	0	1	1	0	1	1	0	1	1	0	1	1	0	1	1	0	1	1	0	1	1	0	1	1	-5.12548e-15	1	1
NM_001160265	chr5	139352617	139357033	+	1502	1	Cyp2w1|Gm455|-|5|5 G2|protein-coding	-0.0224273	1	1	-1.34845	0.606941	1	-0.758282	0.644771	1	-0.482167	0.82489	1	-0.270927	1	1	-1.32983	0.550988	1	-0.697	0.587307	1	-0.464877	0.797357	1	-0.212617	1	1	0.611725	1	1	0.849772	1	1	1.10577	0.713936	1	0.236047	1	1	0.41695	0.73242	1
NM_133986	chr9	108302955	108306159	-	1835	1	Tcta|9130410M22Rik|AW553637|C85065|Tctal|-|9 F2|9 59.2 cM|protein-coding	0.00519943	1	1	-0.209318	0.433822	1	-0.11332	0.787101	1	0.607197	0.0534344	0.27461	0.211188	0.321301	0.705948	-0.219758	0.409864	1	-0.114866	0.785281	1	0.601103	0.0513392	0.261221	0.223992	0.276627	0.679001	0.0871046	0.853142	1	0.817771	0.0188091	0.112379	0.435225	0.0788418	0.267705	0.717978	0.128669	0.546772	0.317518	0.434617	1
NM_025335	chr13	90089667	90114921	+	10803	1	Tmem167|0610041E09Rik|5730424F14Rik|AU041184|AW537806|ENSMUSG00000060669|Gm10085|Tmem167a|-|13|13 C3|protein-coding	-0.0191735	0.855658	1	-0.0804934	0.532072	1	-0.201256	0.438638	1	-0.356618	0.0448701	0.24142	-0.376282	0.000729901	0.00400896	-0.069736	0.608398	1	-0.17808	0.501541	1	-0.339447	0.0657491	0.311032	-0.338475	0.00471197	0.02515	-0.128586	0.644016	1	-0.272226	0.170343	0.552628	-0.276085	0.047952	0.181067	-0.163265	0.591435	1	-0.182055	0.500268	1
NM_028617	chr8	71542930	71548026	+	1051	1	Mvb12a|1110012M11Rik|Fam125a|-|8|8 C1|protein-coding	0.041449	0.826728	1	-0.00306361	0.999412	1	0.234708	0.502817	1	-0.104612	0.699867	1	0.1478	0.471979	0.927998	-0.0511058	0.758866	1	0.192294	0.574031	1	-0.150283	0.558926	1	0.124756	0.496675	1	0.226398	0.509766	1	-0.102794	0.692538	1	0.167869	0.365224	0.815555	-0.343136	0.380244	0.982735	-0.0905818	0.793725	1
NM_019992	chr5	86071746	86104000	+	1214	1	Stap1|AI586015|Brdg1|STAP-1|-|5|5 E1|protein-coding	0.140722	0.36672	1	-0.00456457	0.979777	1	0.246491	0.479331	1	-0.119656	0.603508	1	-0.316391	0.0320243	0.111753	-0.152888	0.317595	1	0.109581	0.754538	1	-0.261829	0.25295	0.752864	-0.438856	0.00297293	0.0167559	0.237875	0.492757	1	-0.113914	0.620995	1	-0.293694	0.0423344	0.162843	-0.36585	0.340381	0.928775	-0.558009	0.1014	0.65864
NM_010773	chr18	70568292	70626131	+	1841	1	Mbd2|MBD2a|-|18 E2|18 44.54 cM|protein-coding	0.138571	0.126018	0.906878	0.217811	0.0362953	0.393381	0.401999	0.136753	0.517353	0.950377	3.73276e-08	1.19967e-06	-0.273092	0.0051677	0.0230535	0.0719911	0.471952	1	0.266705	0.321367	0.869598	0.809065	2.04481e-06	4.96196e-05	-0.393529	2.08347e-05	0.000183644	0.179075	0.51922	1	0.733839	3.99522e-05	0.000661892	-0.4735	8.98147e-06	9.02345e-05	0.53913	0.0858984	0.439012	-0.686515	0.0146946	0.233541
NM_013569	chr5	24319589	24351604	-	4204	1	Kcnh2|AI326795|ERG1|LQT|Lqt2|M-erg|Merg1|merg1a|merg1b|-|5 A3|5 10.94 cM|protein-coding	0.166715	1	1	-1.84193	1	1	0.235338	1	1	2.04932	0.415332	0.998394	1.83296	0.437189	0.877441	-1.97204	1	1	0.0718818	1	1	1.84279	0.541884	1	1.69096	0.437432	0.919457	1.98938	1	1	3.7826	0.197142	0.605087	3.62647	0.171922	0.482624	1.77038	0.553626	1	1.58854	0.453518	1
NM_026696	chr6	72347317	72353160	+	4628	1	0610030E20Rik|1500031N04Rik|2810411C16Rik|AI461894|-|6|6 C3|protein-coding	-0.0568125	0.554575	1	-0.0734003	0.488442	1	-0.430565	0.266185	0.764811	-0.52361	0.00654304	0.0552138	-0.975682	1.23326e-21	3.32814e-20	-0.0244055	0.821129	1	-0.369189	0.343741	0.906798	-0.470538	0.0149813	0.104059	-0.900688	4.61243e-18	1.22012e-16	-0.356318	0.370004	1	-0.450222	0.0224437	0.129182	-0.88359	1.20521e-14	2.86678e-13	-0.107556	0.800197	1	-0.567877	0.158129	0.817556
NM_133770	chr7	27233013	27257949	+	2173	1	Adck4|0610012P18Rik|-|7|7 A3|protein-coding	0.286969	0.336591	1	0.152765	0.585034	1	0.297392	0.499703	1	0.610021	0.101524	0.429129	0.430718	0.114756	0.319279	-0.143422	0.579479	1	0.0148317	0.973796	1	0.319739	0.355305	0.909495	0.160025	0.503836	1	0.134952	0.742016	1	0.45488	0.174496	0.561786	0.29482	0.179235	0.495955	0.309402	0.517826	1	0.131082	0.750126	1
NM_175510	chr1	66468447	66699148	+	13466	1	Unc80|C030018G13Rik|C230061B10Rik|UNC-80|-|1|1 C3|protein-coding	2.10134	0.067896	0.69519	1.44879	0.172551	0.864443	0.681467	0.777064	1	4.1689	6.6289e-08	2.05104e-06	0.764346	0.610217	1	-0.665502	0.509977	1	-1.42962	0.21468	0.695155	2.06693	0.00547483	0.0476292	-1.30562	0.20125	0.537497	-0.772532	0.473899	1	2.72338	0.000113224	0.00165585	-0.660205	0.59375	1	3.46705	4.19216e-05	0.00142332	0.088914	1	1
NM_134161	chr8	31187331	31237796	+	2959	1	Fut10|fuc-TX|fut10A|-|8|8 A3|protein-coding	0.200195	0.21091	1	0.0474069	0.791541	1	0.404704	0.286666	0.799324	-0.488895	0.150474	0.548552	-0.519088	0.00219376	0.0107794	-0.160137	0.290725	1	0.209438	0.567269	1	-0.688701	0.0374886	0.20798	-0.701398	3.6494e-06	3.65122e-05	0.356208	0.3496	0.999117	-0.52893	0.123489	0.446278	-0.548618	0.00071382	0.00489407	-0.910289	0.059425	0.357888	-0.940267	0.0167168	0.250085
NM_001101445	chr17	32506462	32528894	+	1679	1	Cyp4f17|EG208285|-|17|17 B1|protein-coding	-0.0695218	1	1	-0.298885	1	1	0.0606447	1	1	4.48976	1.16437e-09	4.65594e-08	3.08924	2.43442e-05	0.00017758	-0.256805	1	1	0.1354	1	1	4.59501	2.78072e-09	1.06929e-07	3.22154	4.70241e-05	0.000391548	0.371726	0.798866	1	4.80171	2.68359e-09	9.30828e-08	3.4177	1.86367e-05	0.000176484	4.45271	5.78239e-07	3.26746e-05	3.06872	0.00125088	0.0482549
NM_146001	chr5	135406519	135545122	-	7821	1	Hip1|2610109B09Rik|A930014B11Rik|E130315I21Rik|mKIAA4113|-|5 75.18 cM|5 F-G2|protein-coding	-0.0214685	0.96591	1	1.28233	6.94594e-09	2.399e-06	3.00244	8.10025e-17	8.86315e-15	3.35086	8.24581e-34	2.13433e-31	3.60858	3.33325e-121	9.0155e-119	1.29744	2.17207e-07	7.06568e-05	3.02245	6.40468e-16	7.3068e-14	3.3693	1.14787e-30	2.51196e-28	3.65515	2.83359e-105	6.68727e-103	1.70699	1.26816e-07	5.31832e-06	2.07114	7.29049e-17	6.05161e-15	2.34876	2.47456e-66	3.23737e-64	0.34404	0.298938	0.872565	0.611215	0.0252954	0.317606
NM_146200	chr7	126546911	126566366	-	2859	1	Eif3c|110kDa|3230401O13Rik|Eif3s8|NIPIL(A3)|NipilA3|Xs|Xsl|-|7 69.14 cM|7 F4|protein-coding	0.0137349	0.875063	1	0.268888	0.00870113	0.168507	0.256281	0.317477	0.841236	-0.358817	0.0577335	0.289877	-0.0780727	0.408826	0.836843	0.248017	0.013465	0.409773	0.245093	0.338306	0.898253	-0.376012	0.0448138	0.236	-0.0736872	0.417279	0.88927	-0.0191792	0.942961	1	-0.629399	0.00118247	0.0120871	-0.32959	0.00198387	0.0121511	-0.621438	0.0490049	0.316513	-0.343219	0.196365	0.886179
NM_146985	chr2	90149019	90150036	-	1015	1	Olfr1270|MOR227-1|-|2|2 E1|protein-coding	0	1	1	0	1	1	5.12548e-15	1	1	0	1	1	-5.12548e-15	1	1	0	1	1	0	1	1	0	1	1	0	1	1	0	1	1	0	1	1	0	1	1	0	1	1	-5.12548e-15	1	1
NM_008768	chr4	63344556	63348163	+	771	1	Orm1|Agp-1|Agp-2|Orm-1|-|4 B3|4 33.96 cM|protein-coding	0.0746923	1	1	2.1831	0.225649	0.954458	0.365675	1	1	1.59456	0.719251	1	1.88148	0.283703	0.646408	2.08046	0.225544	1	0.290444	1	1	1.51913	0.717619	1	1.7904	0.430443	0.909356	-1.80741	0.581961	1	-0.53272	1	1	-0.263904	1	1	1.10671	1	1	1.55432	0.742125	1
NM_019985	chr6	129397297	129405413	+	1162	1	Clec1b|1810061I13Rik|Clec-2|Clec2|-|6|6 F3|protein-coding	0	1	1	0	1	1	5.12548e-15	1	1	0	1	1	-5.12548e-15	1	1	0	1	1	0	1	1	0	1	1	0	1	1	0	1	1	0	1	1	0	1	1	0	1	1	-5.12548e-15	1	1
NM_172149	chr17	26781079	26792521	+	1077	1	Bnip1|2010005M06Rik|5930429G21Rik|Sec20|-|17|17 A3.3|protein-coding	-0.11143	0.576934	1	-0.102273	0.603562	1	0.117074	0.765913	1	-0.587632	0.0533042	0.274116	-0.292504	0.120484	0.332258	0.00270442	1	1	0.232954	0.555848	1	-0.478052	0.118672	0.466547	-0.162694	0.388605	0.848899	0.216212	0.594012	1	-0.48481	0.112198	0.416756	-0.172986	0.343965	0.78438	-0.715989	0.129745	0.549381	-0.425748	0.287627	1
NM_001167748	chr3	29082577	29691056	+	2504	1	Egfem1|6130401L20Rik|Efcab11|-|3|3 A3|protein-coding	0	1	1	0	1	1	5.12548e-15	1	1	0	1	1	-5.12548e-15	1	1	0	1	1	0	1	1	0	1	1	0	1	1	0	1	1	0	1	1	0	1	1	0	1	1	-5.12548e-15	1	1
NM_172864	chr3	146040526	146108036	-	3057	1	Wdr63|4931433A13Rik|-|3|3 H2|protein-coding	0	1	1	0	1	1	5.12548e-15	1	1	4.65258	0.0308162	0.18398	4.76768	0.0146002	0.0570917	0	1	1	0	1	1	4.57343	0.0425337	0.227361	4.70058	0.0208822	0.0896037	0	1	1	4.6714	0.0327016	0.172441	4.78741	0.0155652	0.0716003	4.50462	0.0543642	0.338495	4.63208	0.0279753	0.338573
NM_029332	chr7	75455534	75754609	+	12504	1	Akap13|1700026G02Rik|5730522G15Rik|5830460E08Rik|AKAP-Lbc|BRX|Ht31|LBC|PROTO-LB|PROTO-LBC|-|7|7 D2|protein-coding	-0.120825	0.153549	0.985924	-0.294318	0.00352055	0.0911255	-0.285137	0.294731	0.813154	0.195123	0.251195	0.753961	-0.154183	0.0806589	0.24033	-0.181372	0.0633075	0.773965	-0.163366	0.545702	1	0.313596	0.0647144	0.30811	-0.015086	0.86118	1	-0.00383101	0.988605	1	0.493059	0.00640382	0.0484452	0.158773	0.119226	0.368186	0.477756	0.124289	0.535795	0.133511	0.620798	1
NM_001110784	chrX	73086293	73097095	-	1636	1	Xlr3a|Xlr3|-|X A7.3|X 37.29 cM|protein-coding	0	1	1	0	1	1	5.12548e-15	1	1	4.49797	0.0240265	0.152162	2.80179	0.553849	1	0	1	1	0	1	1	4.41701	0.024179	0.150983	2.74255	0.552269	1	0	1	1	4.50814	0.02508	0.140401	2.82221	0.555127	1	4.35956	0.0467867	0.307971	2.68305	0.55475	1
NM_177354	chr12	86678700	86695681	+	6180	1	Vash1|AI834978|D930046M13Rik|G630009D10Rik|-|12|12 D2|protein-coding	-1.84613	1	1	-0.0261978	1	1	5.62074	3.49422e-06	9.93067e-05	0.257255	1	1	6.77643	6.26707e-29	2.28236e-27	1.82172	1	1	7.33223	7.60808e-07	2.71321e-05	1.97088	1	1	8.50535	1.87275e-27	7.29464e-26	5.62658	4.49564e-06	0.000146045	0.291881	1	1	6.81026	3.11383e-27	1.353e-25	-5.29713	3.92549e-05	0.00134034	1.12409	0.0457126	0.446588
NM_001271447	chrX	49009707	49288242	-	3959	1	Enox2|APK1|Cova1|tNOX|-|X|X A4-A5|protein-coding	-0.293146	0.00752256	0.220833	-0.315767	0.0123371	0.208405	-0.460756	0.0980164	0.419121	-0.732775	0.000138135	0.00208345	-0.713239	2.41302e-08	2.63789e-07	-0.0310133	0.806377	1	-0.166518	0.557192	1	-0.443378	0.0213984	0.137361	-0.402135	0.00151302	0.00923464	-0.154566	0.598181	1	-0.416178	0.0399207	0.200662	-0.378106	0.00796198	0.0407814	-0.27786	0.400165	1	-0.257459	0.382569	1
NM_198959	chr4	130130217	130139162	-	2176	1	Hcrtr1|Ox1r|ox-1-R|ox1-R|-|4|4 D2.2|protein-coding	1.96213	1	1	0	1	1	5.12548e-15	1	1	0	1	1	3.27749	0.277803	0.636538	-1.97202	1	1	-1.86244	1	1	-1.83466	1	1	1.36241	0.651134	1	0	1	1	0	1	1	3.29578	0.27939	0.683831	0	1	1	3.15436	0.287212	1
NM_181470	chr10	13178638	13193137	-	1755	1	Ltv1|2610020N02Rik|-|10|10 A2|protein-coding	0.0425157	0.76519	1	0.286662	0.0314744	0.366193	-0.0124564	0.964684	1	-0.624009	0.00297065	0.0292711	0.0899315	0.492265	0.957482	0.236027	0.0560949	0.750593	-0.0519841	0.859332	1	-0.667998	0.00105366	0.0124271	0.0652227	0.581809	1	-0.311372	0.287811	0.919955	-0.907238	4.82335e-06	9.98846e-05	-0.178741	0.120481	0.371013	-0.613659	0.0733014	0.402397	0.10482	0.715594	1
NM_025313	chr10	80142315	80145818	+	925	1	Atp5d|0610008F14Rik|1500000I11Rik|AA960090|AI876556|AU020773|C85518|-|10|10 C1|protein-coding	0.128557	0.163504	1	0.329602	0.00121685	0.0456263	0.483846	0.0724767	0.344794	-0.155189	0.411836	0.993656	0.176345	0.094437	0.273362	0.194012	0.0600346	0.766449	0.358743	0.183826	0.642711	-0.286931	0.129411	0.493504	0.0659147	0.535919	1	0.148664	0.59189	1	-0.486228	0.0115351	0.0765153	-0.136141	0.232679	0.600074	-0.646756	0.0474979	0.310952	-0.318347	0.261864	0.998451
NM_001252094	chr6	149141513	149151170	+	1683	1	Mettl20|4833442J19Rik|AI256744|-|6|6 G3|protein-coding	0.197698	0.380288	1	-0.0238704	0.942657	1	-0.0897117	0.834955	1	1.0009	0.00254748	0.0257659	0.328177	0.171323	0.437244	-0.228673	0.348592	1	-0.283945	0.514554	1	0.801144	0.0169001	0.114304	0.150893	0.560517	1	-0.0812127	0.850257	1	1.02161	0.00275037	0.0243972	0.371697	0.146853	0.431471	1.09441	0.0266598	0.219602	0.424542	0.32197	1
NR_106039	chr8	88138206	88138274	+	68	1	Mir7071|Gm27623|mmu-mir-7071|-|-|ncRNA	-1.14504	0.41898	1	-1.32522	0.310403	1	0.284822	1	1	-0.270371	1	1	1.26697	0.0844437	0.249537	-0.191952	1	1	1.37196	0.492428	1	0.846245	0.791338	1	2.42915	0.0101169	0.0484842	1.56366	0.242313	0.840366	1.04285	0.625719	1	2.60068	0.00258411	0.0153301	-0.492911	0.854725	1	0.963244	0.243637	0.971565
NM_009052	chrX	136213972	136215513	-	861	1	Bex1|AA407839|AU018692|Bex4|Rex3|-|X F1|X 57.4 cM|protein-coding	0	1	1	0	1	1	2.65509	0.561434	1	0	1	1	-5.12548e-15	1	1	0	1	1	2.58748	0.559424	1	0	1	1	0	1	1	2.65586	0.562968	1	0	1	1	0	1	1	-2.48226	1	1	-2.5771	0.547777	1
NR_029751	chr4	150068454	150068555	+	101	1	Mir34a|Mirn34a|mir-34a|mmu-mir-34a|-|4|4|ncRNA	1.82038	0.465413	1	-0.0197241	1	1	0.194239	1	1	3.1646	0.0410364	0.22674	2.6343	0.0727264	0.220626	-1.84922	0.468371	1	-1.60461	0.478129	1	1.35784	0.354	0.907604	0.845723	0.621168	1	0.199694	1	1	3.18776	0.0428626	0.210827	2.67112	0.0757501	0.260048	2.92954	0.0948713	0.465594	2.41632	0.133072	0.752316
NM_008541	chr13	56703010	56742378	+	6576	1	Smad5|1110051M15Rik|AI451355|Dwf-C|Madh5|MusMLP|-|13 B1|13 30.12 cM|protein-coding	0.0709196	0.518486	1	-0.0931027	0.45453	1	-0.354127	0.173419	0.597215	-0.143986	0.430023	1	-0.286741	0.019553	0.0732575	-0.171981	0.144857	1	-0.421919	0.100229	0.448875	-0.21677	0.225302	0.701596	-0.339209	0.00331437	0.0184684	-0.269422	0.313438	0.953352	-0.0477088	0.802351	1	-0.174347	0.186186	0.509825	0.203762	0.500755	1	0.0617147	0.819671	1
NM_009745	chr5	135168372	135181852	+	1658	1	Bcl7b|-|-|5|5 G2|protein-coding	-0.114971	0.484809	1	0.258918	0.176854	0.876187	0.286329	0.393898	0.948855	0.142113	0.6012	1	0.0887593	0.554586	1	0.365743	0.0623757	0.772295	0.39937	0.240179	0.741603	0.252736	0.35595	0.910663	0.221911	0.145965	0.424768	0.0158502	0.969546	1	-0.114475	0.692398	1	-0.152749	0.406149	0.877868	-0.149367	0.708038	1	-0.19914	0.550215	1
NM_027715	chr2	19658062	19660590	+	2526	1	Otud1|4933428L19Rik|-|2|2 A3|protein-coding	-0.015077	0.929614	1	-0.435849	0.0100225	0.182912	-0.82121	0.0570485	0.29422	-0.637102	0.0185762	0.124802	-1.65733	1.86753e-21	4.97291e-20	-0.428047	0.013979	0.41298	-0.807559	0.063548	0.335735	-0.624783	0.023264	0.14637	-1.6244	2.31526e-19	6.60342e-18	-0.400444	0.373436	1	-0.197359	0.514007	1	-1.20461	1.32327e-09	2.0984e-08	0.187109	0.703963	1	-0.830269	0.0753269	0.572913
NR_040376	chr8	35582503	35589020	-	1725	1	Gm16793|-|-|8|8 21.16 cM|ncRNA	1.91191	1	1	0	1	1	3.26037	0.311755	0.836759	3.37608	0.375556	0.94458	2.80177	0.553803	1	-1.9265	1	1	1.37178	0.678166	1	1.51911	0.717572	1	0.90697	1	1	3.25966	0.315137	0.953352	3.39735	0.379567	0.905217	2.82221	0.555127	1	0.166308	1	1	-0.476272	1	1
NM_001029933	chr7	24175045	24182318	+	2230	1	Zfp114|Gm1957|Zfp110|-|7|7 A3|protein-coding	0	1	1	3.47902	0.257516	1	3.46633	0.352348	0.890001	0	1	1	-5.12548e-15	1	1	3.41155	0.256817	1	3.38992	0.351435	0.914386	0	1	1	0	1	1	0.0833397	1	1	-3.32271	0.388016	0.915718	-3.38022	0.237908	0.609766	-3.27533	0.370364	0.969164	-3.38104	0.334871	1
NM_026605	chr7	19024377	19054622	+	4092	1	Sympk|1500016F02Rik|4632415H16Rik|AA125406|AI449890|SPK|SYM|-|7|7 A3|protein-coding	0.0684901	0.491009	1	0.129579	0.222324	0.950077	-0.0970027	0.705745	1	-0.0842652	0.663638	1	-0.128966	0.225174	0.538913	0.053732	0.595348	1	-0.16305	0.522211	1	-0.154696	0.421405	0.998881	-0.179107	0.0755958	0.254135	-0.236071	0.361855	1	-0.210389	0.287024	0.764065	-0.240309	0.0267804	0.112565	0.00654283	0.984422	1	-0.0358174	0.89167	1
NM_145684	chr11	70315613	70322518	-	2293	1	Alox12e|8-LOX|AW259591|Alox12-ps1|Alox12-ps2|Aloxe|e-LOX1|-|11 B3|11 42.99 cM|protein-coding	0	1	1	0	1	1	5.12548e-15	1	1	0	1	1	-5.12548e-15	1	1	0	1	1	0	1	1	0	1	1	0	1	1	0	1	1	0	1	1	0	1	1	0	1	1	-5.12548e-15	1	1
NM_008073	chr11	41910190	42000714	-	3923	1	Gabrg2|GABAA-R|Gabrg-2|gamma2|-|11 A5|11 24.8 cM|protein-coding	0	1	1	0	1	1	5.12548e-15	1	1	0	1	1	-5.12548e-15	1	1	0	1	1	0	1	1	0	1	1	0	1	1	0	1	1	0	1	1	0	1	1	0	1	1	-5.12548e-15	1	1
NM_175096	chr5	92603051	92606579	+	1981	1	Stbd1|D530019K15Rik|D5Ertd593e|-|5 E2|5 47.21 cM|protein-coding	0.967884	0.736451	1	-0.0255853	1	1	-2.57878	0.54099	1	0.299124	1	1	0.668369	1	1	-1.00264	0.738532	1	-3.45527	0.198582	0.66746	-0.636826	0.766295	1	-0.293015	1	1	-2.56661	0.542806	1	0.337282	1	1	0.705116	1	1	2.72297	0.582406	1	3.12447	0.30011	1
NM_011232	chr15	10486018	10493695	+	1512	1	Rad1|mRAD1|-|15|15 A2|protein-coding	0.176715	0.174234	1	0.261805	0.0631117	0.531759	-0.111487	0.721249	1	-0.15693	0.534779	1	-0.0502172	0.700938	1	0.0784162	0.584476	1	-0.286719	0.353954	0.917551	-0.336656	0.18034	0.61339	-0.208678	0.108701	0.337362	-0.383735	0.220862	0.808383	-0.420312	0.0988167	0.382561	-0.29515	0.0379928	0.149341	-0.0468857	0.907494	1	0.0598034	0.848048	1
NM_001013765	chr7	11005745	11010547	+	2270	1	Zscan4c|Gm397|XM_142517|Zscan4d|-|7|7 A1|protein-coding	0	1	1	0	1	1	5.12548e-15	1	1	0	1	1	-5.12548e-15	1	1	0	1	1	0	1	1	0	1	1	0	1	1	0	1	1	0	1	1	0	1	1	0	1	1	-5.12548e-15	1	1
NM_146077	chr17	36898130	36910217	+	2238	1	Trim31|BC026666|HCG1|HCGI|RNF|-|17|17 B1|protein-coding	0	1	1	0	1	1	5.12548e-15	1	1	0	1	1	-5.12548e-15	1	1	0	1	1	0	1	1	0	1	1	0	1	1	0	1	1	0	1	1	0	1	1	0	1	1	-5.12548e-15	1	1
NM_134211	chr13	22441272	22442243	+	970	1	Vmn1r-ps103|V1rh1|-|13|13 A3.1|protein-coding	-2.55959	0.00464147	0.166017	-1.00411	0.24483	0.992515	-5.7521	0.00048253	0.00772819	-5.71156	0.000385458	0.00503186	-5.77934	4.50137e-05	0.000315542	1.53398	0.215314	1	-3.14848	0.315573	0.860941	-3.11081	0.322303	0.860266	-3.15322	0.29497	0.704886	-4.75579	0.0268371	0.23255	-4.7116	0.0270245	0.148897	-4.77185	0.0113225	0.0548402	0	1	1	-5.12548e-15	1	1
NM_023525	chr5	31054780	31078479	+	7091	1	Cad|2410008J01Rik|AU018859|Cpad|-|5|5 B1|protein-coding	0.344165	0.000176649	0.0188991	0.456503	9.35158e-06	0.00125062	0.331607	0.226992	0.698919	-0.133608	0.489544	1	0.474233	2.01506e-06	1.7361e-05	0.104759	0.301123	1	-0.0109857	0.966859	1	-0.479828	0.0130522	0.0934262	0.14839	0.134281	0.39798	-0.137891	0.61579	1	-0.586846	0.00329981	0.0283284	0.0359346	0.743417	1	-0.467596	0.1482	0.594775	0.145103	0.593623	1
NM_001024850	chrX	38066475	38071688	+	755	1	Rhox10|-|-|X|X A3.3|protein-coding	0	1	1	0	1	1	5.12548e-15	1	1	0	1	1	-5.12548e-15	1	1	0	1	1	0	1	1	0	1	1	0	1	1	0	1	1	0	1	1	0	1	1	0	1	1	-5.12548e-15	1	1
NR_003617	chr3	48605731	48609100	-	3369	1	1700018B24Rik|-|-|3|3 C|pseudo	0	1	1	0	1	1	5.12548e-15	1	1	0	1	1	-5.12548e-15	1	1	0	1	1	0	1	1	0	1	1	0	1	1	0	1	1	0	1	1	0	1	1	0	1	1	-5.12548e-15	1	1
NM_025465	chr8	66476346	66486507	-	1079	1	Tma16|1810029B16Rik|-|8|8 B3.3|protein-coding	0.349896	0.0643027	0.676601	0.505559	0.00917265	0.173998	0.561605	0.146952	0.539738	-0.116375	0.702174	1	0.67235	8.75552e-05	0.000585778	0.149024	0.396095	1	0.215222	0.569818	1	-0.466853	0.0950288	0.401758	0.340141	0.0276134	0.112981	0.047329	0.910903	1	-0.619222	0.0288886	0.157083	0.183681	0.255876	0.642345	-0.679845	0.122619	0.531454	0.107276	0.755451	1
NM_153155	chr2	13001887	13010864	-	3159	1	C1ql3|1110065A22Rik|AI661623|C1ql|C1qtnf13|CTRP13|K100|-|2|2 A1|protein-coding	3.19874	0.353274	1	0	1	1	4.38505	0.0732395	0.347393	4.81211	0.0122277	0.090401	6.88873	6.51069e-09	7.54939e-08	-3.21623	0.358823	1	1.22742	0.67831	1	1.6747	0.296161	0.825367	3.70119	6.31224e-06	6.06337e-05	4.38247	0.0749652	0.45318	4.82074	0.0127271	0.0826679	6.91142	1.04031e-08	1.5113e-07	0.458289	0.755654	1	2.46341	0.00390255	0.10522
NM_001033167	chr13	34179158	34345182	-	6238	1	Slc22a23|3110004L20Rik|-|13|13 A3.3|protein-coding	0.174213	0.651409	1	0.420795	0.281832	1	-0.707268	0.226564	0.698226	-0.733049	0.305047	0.846174	0.186629	0.590417	1	0.241108	0.553583	1	-0.878707	0.134287	0.533075	-0.903803	0.211646	0.672704	0.0295907	0.962233	1	-1.14198	0.0537607	0.366843	-1.14621	0.107657	0.404916	-0.217975	0.509952	1	0.00123571	1	1	0.887014	0.0967694	0.641231
NM_009558	chr17	21450374	21465589	+	2569	1	Zfp51|Zfp-51|zfec12|-|17 A3.2|17 11.4 cM|protein-coding	-0.254511	0.0761816	0.735051	-0.296674	0.130156	0.763691	-0.635195	0.0713201	0.341112	0.194473	0.388703	0.960761	-0.341381	0.0245974	0.0893884	-0.0509854	0.80374	1	-0.379841	0.290727	0.830311	0.445593	0.055114	0.275022	-0.0685574	0.672035	1	-0.352383	0.363426	1	0.493559	0.0631146	0.28052	-0.0236089	0.923896	1	0.828528	0.0363924	0.266516	0.29755	0.40204	1
NM_011283	chr1	4343507	4360314	-	7502	1	Rp1|Dcdc3|Orp1|Rp1h|mG145|-|1 A1|1 1.65 cM|protein-coding	0	1	1	0	1	1	5.12548e-15	1	1	0	1	1	-5.12548e-15	1	1	0	1	1	0	1	1	0	1	1	0	1	1	0	1	1	0	1	1	0	1	1	0	1	1	-5.12548e-15	1	1
NM_028384	chr9	121797627	121839461	-	2622	1	Ccdc13|2900041A11Rik|Gm188|-|9|9 F4|protein-coding	0	1	1	0	1	1	5.12548e-15	1	1	0	1	1	1.9814	1	1	0	1	1	0	1	1	0	1	1	1.92967	1	1	0	1	1	0	1	1	1.99696	1	1	0	1	1	1.87837	1	1
NM_175030	chr4	117126813	117128730	+	976	1	Tctex1d4|4833401D15Rik|-|4|4 D1|protein-coding	-1.74006	0.066505	0.688859	0.00844154	1	1	-2.30079	0.155104	0.556598	-1.96411	0.0843513	0.377889	-1.39472	0.0880468	0.258314	1.73706	0.087772	0.882976	-0.469325	1	1	-0.265758	1	1	0.35657	1	1	-2.28752	0.183478	0.73969	-1.98372	0.10449	0.397296	-1.38695	0.113499	0.354456	-0.0062875	1	1	0.885617	0.784274	1
NM_008496	chr7	28864386	28866284	+	591	1	Lgals7|Galectin-7|Pig1|-|7|7 A3|protein-coding	0	1	1	0	1	1	5.12548e-15	1	1	0	1	1	-5.12548e-15	1	1	0	1	1	0	1	1	0	1	1	0	1	1	0	1	1	0	1	1	0	1	1	0	1	1	-5.12548e-15	1	1
NR_046048	chr9	47799160	47818208	-	2099	1	Gm10677|ENSMUSG00000074363|-|-|ncRNA	0	1	1	0	1	1	5.12548e-15	1	1	0	1	1	-5.12548e-15	1	1	0	1	1	0	1	1	0	1	1	0	1	1	0	1	1	0	1	1	0	1	1	0	1	1	-5.12548e-15	1	1
NM_177396	chr7	28522836	28524322	+	576	1	Ifnl3|IFL-1|IL-28B|INF-alpha|INF-lambda|Il28|Il28b|-|7|7 A3|protein-coding	0	1	1	0	1	1	5.12548e-15	1	1	0	1	1	-5.12548e-15	1	1	0	1	1	0	1	1	0	1	1	0	1	1	0	1	1	0	1	1	0	1	1	0	1	1	-5.12548e-15	1	1
NM_001008426	chr1	153874345	153876871	+	2524	1	Teddm1b|EG433365|Gm5531|-|1|1 G3|protein-coding	0	1	1	0	1	1	5.12548e-15	1	1	2.05179	1	1	3.33067	0.34522	0.737367	0	1	1	0	1	1	1.98676	1	1	3.26903	0.343592	0.781479	0	1	1	2.05607	1	1	3.35331	0.347814	0.786748	1.94476	1	1	3.20513	0.347543	1
NM_001177577	chr5	91987473	91995317	+	755	1	Gm1045|Gm1045-a|Gm1045-b|-|5|5 E2|protein-coding	-2.68163	0.059553	0.651896	-0.835575	0.562548	1	1.04223	0.407447	0.966692	1.78339	0.0546066	0.278553	3.06815	2.42809e-07	2.36444e-06	1.8526	0.334483	1	3.68794	0.0207465	0.160737	4.41944	0.000525901	0.00695576	5.71434	2.71967e-11	4.62998e-10	1.83373	0.145693	0.655566	2.61826	0.0102326	0.0698187	3.90686	8.46187e-09	1.23751e-07	0.738652	0.455509	1	1.95635	0.00530356	0.127159
NR_105759	chr1	12425986	12426106	+	120	1	Mir6341|Gm27262|mmu-mir-6341|-|-|ncRNA	0	1	1	0	1	1	5.12548e-15	1	1	0	1	1	-5.12548e-15	1	1	0	1	1	0	1	1	0	1	1	0	1	1	0	1	1	0	1	1	0	1	1	0	1	1	-5.12548e-15	1	1
NM_146588	chr2	85979312	85984798	+	987	1	Olfr1030|MOR196-2|-|2|2 E1|protein-coding	0	1	1	0	1	1	5.12548e-15	1	1	0	1	1	-5.12548e-15	1	1	0	1	1	0	1	1	0	1	1	0	1	1	0	1	1	0	1	1	0	1	1	0	1	1	-5.12548e-15	1	1
NM_001048207	chr18	32528320	32560034	-	2177	1	Gypc|0610037F22Rik|Cd236r|-|18 B1|18 18.05 cM|protein-coding	-0.1298	0.379883	1	-0.271971	0.0948317	0.65796	0.127776	0.699562	1	-0.172544	0.461026	1	-0.278805	0.0616078	0.192876	-0.14909	0.33105	1	0.261485	0.430885	1	-0.0449925	0.846308	1	-0.130742	0.343242	0.781479	0.396025	0.252001	0.857563	0.101082	0.678374	1	0.0106295	0.950402	1	-0.309516	0.415555	1	-0.417811	0.21865	0.933219
NM_027941	chr3	30624267	30647818	-	1827	1	Lrrc34|1700007J06Rik|SPATA34|-|3|3 A3|protein-coding	1.43645	0.230923	1	1.51054	0.194612	0.900527	1.14445	0.489098	1	1.51207	0.272311	0.791506	1.60746	0.069847	0.213723	0.0598179	1	1	-0.295875	0.866649	1	0.052761	1	1	0.208641	1	1	-0.382161	0.652858	1	-0.00662716	1	1	0.135505	1	1	0.395447	0.766502	1	0.466344	0.722353	1
NM_009185	chr4	115000118	115043198	+	5309	1	Stil|Sil|-|4|4 D1|protein-coding	-0.266745	0.00639141	0.199035	-0.226848	0.0477914	0.46128	-0.654044	0.00971828	0.0845048	-0.894526	7.38551e-07	1.86748e-05	-0.780306	1.74868e-14	3.19623e-13	0.0322782	0.762709	1	-0.384357	0.123886	0.509338	-0.630026	0.000339165	0.00476057	-0.495208	8.56603e-08	1.05312e-06	-0.436126	0.0921831	0.51236	-0.664465	0.000391416	0.00479499	-0.534849	1.52344e-06	1.70887e-05	-0.246602	0.405501	1	-0.130635	0.607651	1
NM_146467	chr11	49443853	49444788	+	934	1	Olfr1388|MOR256-28|-|11|11 B1|protein-coding	0	1	1	0	1	1	1.90959	1	1	0	1	1	-5.12548e-15	1	1	0	1	1	1.84812	1	1	0	1	1	0	1	1	1.91104	1	1	0	1	1	0	1	1	-1.76257	1	1	-1.83405	1	1
NM_146241	chr10	114398821	114801370	-	5701	1	Trhde|9330155P21Rik|-|10|10 D2|protein-coding	0	1	1	0	1	1	5.12548e-15	1	1	0	1	1	-5.12548e-15	1	1	0	1	1	0	1	1	0	1	1	0	1	1	0	1	1	0	1	1	0	1	1	0	1	1	-5.12548e-15	1	1
NM_177175	chr4	40472180	40475653	+	3214	1	Tmem215|A930001M12Rik|-|4|4 A5|protein-coding	-0.707003	0.292478	1	-0.333336	0.664604	1	-0.407617	0.785929	1	0.0557549	1	1	-0.887136	0.189861	0.471508	0.366037	0.704104	1	0.313878	0.740667	1	0.754083	0.329374	0.870973	-0.165616	0.863514	1	-0.0440495	1	1	0.386604	0.69324	1	-0.546318	0.492948	1	0.417084	0.790489	1	-0.523785	0.549711	1
NM_026856	chr5	106616741	106696830	-	5681	1	Zfp644|1110068L01Rik|AA408882|BM-005|D5Ertd689e|Zep-2|-|5 E5|5 51.43 cM|protein-coding	-0.1336	0.146997	0.965226	-0.0367801	0.732775	1	-0.473744	0.0623793	0.312183	-0.273449	0.107961	0.445712	-0.483879	1.3691e-06	1.20766e-05	0.0886697	0.406731	1	-0.338577	0.183797	0.642711	-0.142471	0.405511	0.977201	-0.332018	0.000923817	0.00593333	-0.447767	0.0869388	0.496864	-0.233753	0.190715	0.593903	-0.428008	0.000181505	0.00142319	0.195976	0.507381	1	-0.0121669	0.964572	1
NM_001271806	chr8	105566695	105579845	-	770	1	Agrp|Agrt|Art|-|8|8 D1-D2|protein-coding	0.147265	0.901008	1	-1.48888	0.0673118	0.549078	-0.356249	0.737147	1	1.27193	0.0566978	0.286068	0.0701101	1	1	-1.64063	0.0257698	0.545105	-0.495211	0.561138	1	1.11938	0.0820647	0.36327	-0.0593875	1	1	1.09804	0.36441	1	2.75518	0.000866809	0.00934012	1.57144	0.0397961	0.154911	1.65085	0.0614349	0.364611	0.420451	0.525762	1
NM_028326	chr4	62965574	63134030	+	2851	1	Zfp618|2810031P15Rik|2810040O04Rik|AI415580|AI505139|D430033D05Rik|Nedd10|Znf618|bM257P7.1|-|4|4 B3|protein-coding	-3.02838	0.353274	1	-3.0965	0.368007	1	-2.97492	0.574453	1	-2.93337	0.583423	1	-1.02672	0.691208	1	0	1	1	0	1	1	0	1	1	1.92965	1	1	0	1	1	0	1	1	1.99695	1	1	0	1	1	1.87836	1	1
NM_146495	chr7	107954643	107955575	+	931	1	Olfr474|MOR204-20|-|7|7 E3|protein-coding	0	1	1	0	1	1	5.12548e-15	1	1	0	1	1	-5.12548e-15	1	1	0	1	1	0	1	1	0	1	1	0	1	1	0	1	1	0	1	1	0	1	1	0	1	1	-5.12548e-15	1	1
NM_175013	chr19	24678261	24861842	-	7968	1	Pgm5|4833423B07|9530034F03Rik|D830025G17|aciculin|-|19|19 B|protein-coding	1.05725	0.750067	1	0.888509	0.732888	1	3.21111	0.00395406	0.0428555	5.61964	9.9553e-13	5.61227e-11	2.29549	0.135535	0.364699	-0.167175	1	1	2.16868	0.0649148	0.340072	4.59012	1.39411e-10	6.42891e-09	1.25715	0.338171	0.776612	2.32572	0.0232849	0.211631	4.75909	4.58633e-11	1.96445e-09	1.41712	0.312774	0.73433	2.41564	0.000588585	0.0132539	-0.930266	0.383	1
NM_011034	chr4	116685599	116700000	+	1409	1	Prdx1|MSP23|NkefA|OSF-3|OSF3|PAG|Paga|PrdxI|PrxI|TDX2|TPxA|Tdpx2|prx1|-|4 D1|4 53.28 cM|protein-coding	0.0905174	0.330246	1	0.334464	0.00152145	0.0526213	1.13543	0.00182589	0.0233048	-0.0123179	0.957049	1	-0.0425638	0.648483	1	0.237254	0.0298683	0.585666	1.0503	0.00410476	0.0502564	-0.106475	0.633142	1	-0.114778	0.235192	0.601183	0.801428	0.0313358	0.25737	-0.350094	0.122153	0.443041	-0.35985	0.00113028	0.00737947	-1.16024	0.00660573	0.0856291	-1.19966	0.00155037	0.056891
NR_045461	chr17	10324602	10329312	+	719	1	1700110C19Rik|-|-|17|17 A1|ncRNA	-0.211534	0.82682	1	0.249976	0.865738	1	-1.10107	0.345286	0.885262	1.39544	0.156445	0.56183	0.786182	0.385086	0.800707	0.454867	0.603879	1	-0.860981	0.375014	0.944541	1.60804	0.0633	0.303115	1.01674	0.214873	0.565168	-1.35881	0.220251	0.807229	1.14588	0.217417	0.639812	0.552099	0.558386	1	2.49151	0.0252113	0.211459	1.88007	0.0637554	0.527033
NM_147779	chr6	72304610	72314373	+	1550	1	Sftpb|AI562151|SF-B|SP-B|Sftp-3|Sftp3|-|6 C1|6 32.27 cM|protein-coding	-0.126103	0.903877	1	-0.835738	0.246014	0.995136	-1.47769	0.0690636	0.334036	-1.36813	0.127913	0.495514	-2.58229	0.00139723	0.00716686	-0.714808	0.343121	1	-1.35134	0.113139	0.482459	-1.2413	0.194912	0.642947	-2.43163	0.00589026	0.0305451	-0.66599	0.489545	1	-0.534092	0.647203	1	-1.73141	0.0683611	0.239707	0.150609	1	1	-1.07873	0.583329	1
NM_011277	chr1	151469406	151500823	-	3019	1	Rnf2|AI326319|AI450156|AU019207|Ring1B|dinG|-|1|1 G2|protein-coding	-0.120275	0.283189	1	-0.0949293	0.442092	1	-0.356176	0.184994	0.622647	-0.322598	0.0924154	0.402865	-0.451129	4.04973e-05	0.000284961	0.0165511	0.90481	1	-0.234102	0.395926	0.976208	-0.205753	0.299964	0.831498	-0.312687	0.0100973	0.0484092	-0.270727	0.336531	0.98039	-0.225216	0.27108	0.736588	-0.336665	0.0106691	0.0522109	0.0282005	0.931722	1	-0.0983362	0.724486	1
NR_003555	chr7	7212996	7278289	-	1592	1	Vmn2r29|6430701C03Rik|-|7|7 A1|protein-coding	-0.100777	0.845099	1	0.0963486	0.788693	1	0.514323	0.358783	0.901528	-1.12362	0.0287041	0.174772	-1.30361	0.00410961	0.0188038	0.190256	0.59738	1	0.610244	0.283775	0.81662	-1.03037	0.0474742	0.246825	-1.18614	0.00981894	0.047348	0.410598	0.467708	1	-1.21976	0.0138731	0.0882459	-1.38353	0.00195356	0.0119903	-1.66387	0.0176419	0.168389	-1.82264	0.00605593	0.137787
NM_001009935	chr3	96557957	96561857	+	2791	1	Txnip|1200008J08Rik|AA682105|Hyplip1|THIF|Tbp-2|VDUP1|-|3 F2.2|3 41.93 cM|protein-coding	-0.443246	2.98332e-05	0.00538744	-0.440556	0.000181423	0.0121312	-0.0730988	0.797814	1	1.53544	2.36796e-17	2.11117e-15	0.700071	5.50085e-13	9.0018e-12	-0.00459126	0.972365	1	0.371844	0.193018	0.659934	1.97451	6.32646e-26	1.08779e-23	1.16152	9.59722e-30	4.04596e-28	0.361981	0.214898	0.795022	1.97534	1.17708e-24	2.11453e-22	1.15826	1.11017e-23	4.1497e-22	1.60072	6.18084e-07	3.46012e-05	0.763965	0.0069423	0.14921
NM_146701	chr19	12919363	12920307	-	943	1	Olfr1448|MOR202-5|-|19|19 C1|protein-coding	0	1	1	0	1	1	5.12548e-15	1	1	0	1	1	-5.12548e-15	1	1	0	1	1	0	1	1	0	1	1	0	1	1	0	1	1	0	1	1	0	1	1	0	1	1	-5.12548e-15	1	1
NM_178277	chr18	61131277	61177049	-	5176	1	Hmgxb3|2510002C16Rik|A630042L21Rik|AI413166|mKIAA0194|-|18|18 E1|protein-coding	-0.033706	0.787099	1	-0.0193711	0.900405	1	-0.549102	0.142417	0.528728	-0.520085	0.0245798	0.155013	-0.00425477	0.979448	1	0.00651975	0.970088	1	-0.514092	0.166086	0.604662	-0.487574	0.0324904	0.188571	0.0474441	0.686024	1	-0.54503	0.152119	0.670687	-0.496628	0.0434732	0.21296	0.0340864	0.818045	1	0.0300302	0.941667	1	0.551877	0.129114	0.740522
NM_198019	chr19	15955773	15984989	-	2532	1	Cep78|5730599I05Rik|D030027P05|-|19|19 A|protein-coding	0.240944	0.0777113	0.742472	0.0774501	0.595081	1	-0.124317	0.689167	1	-0.56407	0.0118702	0.0880825	-0.575318	5.28104e-05	0.000366672	-0.170236	0.196511	1	-0.363782	0.231246	0.727083	-0.807103	0.000179832	0.0027329	-0.797937	1.37476e-09	2.05166e-08	-0.210954	0.49597	1	-0.63915	0.00411025	0.0340475	-0.634915	5.02819e-06	5.26255e-05	-0.442586	0.229886	0.75475	-0.453047	0.157221	0.815122
NM_146695	chr19	13410571	13411500	+	928	1	Olfr1469|MOR202-11|-|19|19 C1|protein-coding	0	1	1	0	1	1	5.12548e-15	1	1	0	1	1	-5.12548e-15	1	1	0	1	1	0	1	1	0	1	1	0	1	1	0	1	1	0	1	1	0	1	1	0	1	1	-5.12548e-15	1	1
NM_027136	chr11	75175943	75178808	-	2638	1	Ovca2|9030414M07Rik|-|11|11 B5|protein-coding	0.4816	0.00252483	0.115149	0.400945	0.0157453	0.240784	0.87575	0.00516804	0.0528259	0.118209	0.675893	1	0.684714	9.1868e-07	8.29189e-06	-0.0869224	0.599977	1	0.395963	0.192702	0.659848	-0.36637	0.172914	0.596672	0.221947	0.108634	0.337251	0.465196	0.133613	0.628805	-0.2845	0.30044	0.787701	0.30135	0.0392847	0.153367	-0.761218	0.0427144	0.291712	-0.193727	0.512263	1
NM_008239	chr13	31558170	31560974	+	2802	1	Foxq1|HFH-1|Hfh1|Hfh1l|sa|-|13 A3.2|13 13.46 cM|protein-coding	0	1	1	0	1	1	5.12548e-15	1	1	0	1	1	-5.12548e-15	1	1	0	1	1	0	1	1	0	1	1	0	1	1	0	1	1	0	1	1	0	1	1	0	1	1	-5.12548e-15	1	1
NM_178923	chr16	90229144	90284425	-	4155	1	Scaf4|AA517739|Sfrs15|Sra4|Srsf15|-|16|16 C3.3|protein-coding	0.0803142	0.370417	1	0.0453745	0.658696	1	-0.223963	0.466029	1	-0.330635	0.0951342	0.41107	-0.0351913	0.704237	1	-0.0425936	0.667169	1	-0.303832	0.321027	0.869266	-0.412801	0.037156	0.206659	-0.0972477	0.27874	0.682517	-0.284074	0.358727	1	-0.371014	0.0725295	0.309069	-0.0622204	0.542784	1	-0.107855	0.762683	1	0.194936	0.520057	1
NM_026861	chr14	121878606	122021035	+	2143	1	Ubac2|1190008A14Rik|AW554959|Phgdhl1|-|14|14 E5|protein-coding	-0.20708	0.122676	0.899838	0.0554445	0.69722	1	0.527395	0.0787064	0.36407	0.0620119	0.779205	1	0.110322	0.402094	0.826516	0.254816	0.0696344	0.802124	0.73637	0.0149015	0.127296	0.265527	0.228296	0.706548	0.335499	0.00896646	0.0437722	0.463799	0.127192	0.614566	0.00693711	0.979384	1	0.0725655	0.598387	1	-0.471856	0.166267	0.633775	-0.423282	0.15698	0.814273
NM_001252188	chr11	61517249	61579687	-	4440	1	Epn2|9530051D10Rik|AA536924|Ibp2|-|11|11 B2|protein-coding	1.59752	0.0173004	0.354128	0.588273	0.434169	1	1.14401	0.117849	0.472205	2.87676	1.49154e-06	3.53736e-05	0.174293	0.911595	1	-1.02243	0.159466	1	-0.446848	0.601324	1	1.27982	0.0353982	0.200072	-1.40308	0.0315052	0.125812	0.570918	0.482118	1	2.29872	0.000564787	0.00650505	-0.3936	0.687494	1	1.72937	0.0168216	0.162427	-0.971196	0.215405	0.925944
NM_147026	chr7	140418842	140419771	-	928	1	Olfr532|MOR251-1|-|7|7 F4|protein-coding	0	1	1	0	1	1	5.12548e-15	1	1	0	1	1	-5.12548e-15	1	1	0	1	1	0	1	1	0	1	1	0	1	1	0	1	1	0	1	1	0	1	1	0	1	1	-5.12548e-15	1	1
NM_177890	chr7	39407294	39413160	-	3042	1	Gm5114|4921507A12|EG330513|-|7 B3|7|protein-coding	0	1	1	0	1	1	5.12548e-15	1	1	0	1	1	-5.12548e-15	1	1	0	1	1	0	1	1	0	1	1	0	1	1	0	1	1	0	1	1	0	1	1	0	1	1	-5.12548e-15	1	1
NM_001276466	chrX	102247378	102252181	-	899	1	Cited1|AI316840|AU019144|Msg1|-|X D|X 45.25 cM|protein-coding	0.0998663	1	1	1.18667	0.297288	1	2.07768	0.0466868	0.25735	-4.20839	0.0823812	0.371991	-1.46137	0.312695	0.691392	1.07067	0.272035	1	1.9581	0.0321317	0.214318	-4.21179	0.042367	0.226736	-1.54549	0.233661	0.598372	0.874932	0.309644	0.952275	-5.37331	0.00170414	0.0163304	-2.63247	0.0182499	0.0819764	-6.13525	0.00043542	0.0102458	-3.51878	0.00167185	0.0602133
NM_025922	chr2	130667841	130681614	+	1149	1	Itpa|2010016I08Rik|AU020102|Itp|-|2 F1|2 63.24 cM|protein-coding	0.0434139	0.765532	1	0.187793	0.22149	0.948532	0.738713	0.0759046	0.356032	-0.0534215	0.857259	1	-0.0987365	0.525346	0.998679	0.136854	0.371269	1	0.699753	0.0929773	0.427699	-0.10144	0.721975	1	-0.124352	0.405307	0.873226	0.550354	0.18984	0.75225	-0.244892	0.385008	0.911978	-0.269664	0.0937282	0.306552	-0.805185	0.0902422	0.452471	-0.859552	0.0445698	0.439887
NM_001033498	chr9	59707764	59716424	+	1355	1	Gramd2|BC064463|-|9|9 B|protein-coding	-2.64485	0.567456	1	-2.71416	0.567806	1	0.528169	1	1	1.9368	0.203278	0.660545	3.07965	0.00280352	0.0133451	0	1	1	3.0513	0.563769	1	4.39798	0.0364258	0.203917	5.59426	9.65082e-05	0.000759446	3.12333	0.567495	1	4.48949	0.024119	0.136182	5.68324	0.000107989	0.000885093	1.32651	0.310942	0.892559	2.41789	0.0149918	0.235441
NR_040308	chr1	71653335	71662843	+	1189	1	Apol7d|ENSMUSG00000073652|Gm15456|OTTMUSG00000022136|-|1|1 C3|ncRNA	0	1	1	0	1	1	5.12548e-15	1	1	0	1	1	-5.12548e-15	1	1	0	1	1	0	1	1	0	1	1	0	1	1	0	1	1	0	1	1	0	1	1	0	1	1	-5.12548e-15	1	1
NM_172882	chr5	101832953	102069921	-	14208	1	Wdfy3|2610509D04Rik|ALFY|AW319683|B930017C24|BWF1|Bchs|D5Ertd66e|Ggtb3|ZFYVE25|mKIAA0993|-|5 E4-E5|5 48.95 cM|protein-coding	0.232835	0.375383	1	-0.063036	0.794297	1	2.57384	8.03594e-12	4.81197e-10	2.1554	6.93895e-15	4.98611e-13	2.022	3.59434e-34	1.55059e-32	-0.306612	0.268053	1	2.34021	2.27958e-09	1.1176e-07	1.91936	1.91361e-10	8.69139e-09	1.80436	1.35933e-18	3.72685e-17	2.62434	4.87952e-12	3.70536e-10	2.225	1.11378e-14	7.30543e-13	2.10107	1.03578e-32	5.641e-31	-0.420619	0.265393	0.819941	-0.54885	0.0940304	0.634544
NM_019797	chr9	65828926	65908794	-	7144	1	Trip4|4930558E03Rik|ASC-1|Asc1|BB191711|-|9|9 D|protein-coding	-0.270721	0.0274276	0.449411	-0.187524	0.176014	0.873973	-0.638557	0.076287	0.356995	-0.0406422	0.845876	1	-0.0698921	0.552656	1	0.0749132	0.608103	1	-0.367841	0.317138	0.863117	0.227156	0.276445	0.791196	0.218616	0.0754043	0.253723	-0.466902	0.207132	0.779198	0.14887	0.491683	1	0.135597	0.32378	0.753411	0.599964	0.129587	0.548905	0.574335	0.104994	0.671471
NM_001291152	chr2	162991415	163014139	+	2421	1	Sgk2|AI098171|AW146006|Sgkl|-|2|2 H3|protein-coding	0	1	1	0	1	1	5.12548e-15	1	1	0	1	1	3.7166	0.22504	0.538646	0	1	1	0	1	1	0	1	1	3.65434	0.225968	0.583125	0	1	1	0	1	1	3.74344	0.167331	0.473706	0	1	1	3.59061	0.240426	0.967113
NM_183257	chr7	30922372	30924181	-	432	1	Hamp2|1810073K19Rik|HEPC2|-|7 B1|7 19.27 cM|protein-coding	0	1	1	0	1	1	5.12548e-15	1	1	0	1	1	-5.12548e-15	1	1	0	1	1	0	1	1	0	1	1	0	1	1	0	1	1	0	1	1	0	1	1	0	1	1	-5.12548e-15	1	1
NM_001013376	chr2	3328949	3332628	-	1023	1	Rpp38|C330006A15Rik|-|2|2 A1|protein-coding	-0.0685783	0.75855	1	0.185642	0.440365	1	-0.432015	0.419954	0.984335	0.0533005	0.862738	1	0.275274	0.101898	0.290903	0.246875	0.370037	1	-0.364038	0.511792	1	0.119357	0.71748	1	0.361923	0.0858043	0.280293	-0.638268	0.251313	0.857006	-0.133047	0.688152	1	0.108563	0.64678	1	0.491303	0.401347	1	0.717606	0.16289	0.831067
NM_011372	chr3	153202509	153725133	-	3878	1	St6galnac3|Siat7c|-|3|3 H4|protein-coding	-1.6901	1.00412e-08	5.87137e-06	0.394885	0.125579	0.751479	-0.376329	0.418945	0.982929	-1.34555	0.00699473	0.0581212	0.2586	0.276246	0.634098	2.07792	2.77755e-13	2.15682e-10	1.31208	0.0110493	0.102735	0.340508	0.564167	1	1.96632	4.08391e-14	8.40239e-13	-0.780269	0.0921395	0.51236	-1.74098	0.000414357	0.00501269	-0.120148	0.6049	1	-0.952928	0.155738	0.610475	0.633039	0.14479	0.784112
NM_001080549	chrX	111575204	111697079	-	4250	1	Hdx|D030011N01Rik|Gm380|-|X|X E1|protein-coding	-3.02838	0.353274	1	-1.25743	0.708706	1	-2.97493	0.574429	1	1.12313	0.458318	1	0.581734	1	1	1.79045	1	1	0	1	1	3.99152	0.0850706	0.372263	3.54553	0.171578	0.476606	-1.75843	1	1	2.35394	0.244359	0.691861	1.85403	0.439248	0.925601	3.93437	0.142155	0.581904	3.48072	0.182406	0.866278
NM_019919	chr17	75005529	75392967	+	7874	1	Ltbp1|9430031G15Rik|9830146M04|Ltbp-1|Tgfb|b2b1000Clo|-|17|17 E3|protein-coding	0.873785	0.0251485	0.431485	0.337376	0.621563	1	-0.965131	0.062771	0.313295	0.533944	0.480531	1	0.435695	0.222401	0.535952	-0.542138	0.414213	1	-1.83929	0.000296023	0.00594318	-0.342304	0.642553	1	-0.420516	0.227073	0.585173	-1.3117	0.0921614	0.51236	0.207705	0.824682	1	0.116265	0.863107	1	1.49141	0.0819578	0.427022	1.40008	0.00260537	0.0803027
NM_176848	chr4	148160668	148166417	+	1226	1	Fbxo2|FBG1|FBX2|Fbs1|Fbs2|NFB42|Prpl4|-|4 E2|4 78.68 cM|protein-coding	1.15814	0.616693	1	2.77613	0.00961157	0.179217	0.161233	1	1	3.15367	0.0843358	0.377889	-2.52103	0.554866	1	1.67966	0.151675	1	-1.02336	0.78999	1	1.96384	0.329842	0.87166	-3.58493	0.225968	0.583125	-2.58345	0.0334093	0.269243	0.367313	0.833125	1	-5.31782	0.000406734	0.00295708	3.0037	0.114909	0.515202	-2.57711	0.547773	1
NM_001034885	chr17	28858411	28890308	+	4471	1	Pnpla1|-|-|17|17 A3.3|protein-coding	0	1	1	1.8798	1	1	5.12548e-15	1	1	0	1	1	-5.12548e-15	1	1	1.82628	1	1	0	1	1	0	1	1	0	1	1	-1.78927	1	1	-1.75897	1	1	-1.79501	1	1	0	1	1	-5.12548e-15	1	1
NM_001172136	chr9	119444923	119465518	+	3879	1	Exog|AW557704|ENGL-B|ENGL-a|Endogl1|Endogl2|Engl|Engla|Englb|-|9|9 F3|protein-coding	0.406932	0.0280419	0.455182	0.284878	0.146502	0.805691	-0.0794428	0.851077	1	-0.154323	0.626683	1	0.25479	0.195241	0.481935	-0.129625	0.471004	1	-0.487363	0.257562	0.772011	-0.565239	0.0573257	0.283355	-0.133988	0.455085	0.944542	-0.381177	0.387996	1	-0.439593	0.1528	0.513142	-0.0117152	0.967551	1	-0.0709261	0.905564	1	0.343357	0.41927	1
NM_134138	chr18	67641599	67654162	+	1050	1	Psmg2|1700017I17Rik|AW545363|Clast3|Tnfsf5ip1|-|18|18 E1|protein-coding	-0.00312632	0.984089	1	0.236328	0.0733017	0.571781	1.00389	0.0106806	0.0908815	-0.0581373	0.831362	1	0.2274	0.0664065	0.205136	0.231729	0.100143	0.920446	1.01387	0.010709	0.100659	-0.0579139	0.835255	1	0.249158	0.0606652	0.214251	0.766677	0.0538415	0.366843	-0.297937	0.257412	0.713133	0.00982791	0.941504	1	-1.07466	0.0186636	0.174084	-0.797194	0.0462435	0.449041
NM_010322	chr8	124863033	124890057	+	2966	1	Gnpat|AU019525|D1Ertd819e|DHAPAT|-|8 E2|8 72.81 cM|protein-coding	0.0325779	0.766224	1	0.168742	0.113361	0.717556	0.180764	0.479037	1	-0.20136	0.268795	0.786773	0.141192	0.159139	0.413559	0.128538	0.264686	1	0.152038	0.557258	1	-0.235397	0.212707	0.674609	0.127246	0.244179	0.618139	0.00324406	0.990192	1	-0.36663	0.0528774	0.247335	-0.00886993	0.939552	1	-0.388964	0.198759	0.703812	-0.0446328	0.864204	1
NM_001033274	chr15	88687035	88734219	-	5122	1	Brd1|1110059H06Rik|AI316859|mKIAA4191|-|15|15 E3|protein-coding	-0.000254351	1	1	-0.0918275	0.383022	1	0.0670503	0.7908	1	0.0374466	0.827408	1	0.113127	0.257982	0.601351	-0.0983698	0.406354	1	0.0677729	0.793762	1	0.0344208	0.849909	1	0.131563	0.255077	0.638807	0.149834	0.556005	1	0.130207	0.448389	1	0.222723	0.0259143	0.109652	-0.0350523	0.904767	1	0.041409	0.87143	1
NR_106159	chr8	120538696	120538754	+	58	1	Mir7687|Gm27573|mmu-mir-7687|-|-|ncRNA	0	1	1	0	1	1	1.98844	1	1	2.05177	1	1	-5.12548e-15	1	1	0	1	1	1.93047	1	1	1.98677	1	1	0	1	1	1.98938	1	1	2.05605	1	1	0	1	1	0.0939302	1	1	-1.89425	1	1
NM_146511	chr17	37405477	37406509	+	1030	1	Olfr107|MOR156-3|-|17|17 B1|protein-coding	0	1	1	0	1	1	5.12548e-15	1	1	0	1	1	-5.12548e-15	1	1	0	1	1	0	1	1	0	1	1	0	1	1	0	1	1	0	1	1	0	1	1	0	1	1	-5.12548e-15	1	1
NM_019409	chr11	79500982	79504082	-	2222	1	Omg|-|-|11 B5|11 46.79 cM|protein-coding	0.159329	0.609236	1	-0.832663	0.0070055	0.145251	-1.73622	0.0180235	0.133413	-0.19951	0.627408	1	-0.887232	0.00805629	0.0341188	-1.00106	0.0012427	0.0914806	-1.90006	0.00982533	0.094455	-0.362413	0.370396	0.931439	-1.02923	0.00237993	0.0137616	-0.92541	0.219502	0.805956	0.637693	0.118346	0.433611	-0.0359416	0.937428	1	1.55025	0.0585357	0.355143	0.864101	0.241443	0.967703
NR_030421	chr12	109712810	109712890	+	80	1	Mir758|Mirn758|mir-758|mmu-mir-758|-|12|12|ncRNA	0	1	1	0	1	1	5.12548e-15	1	1	0	1	1	-5.12548e-15	1	1	0	1	1	0	1	1	0	1	1	0	1	1	0	1	1	0	1	1	0	1	1	0	1	1	-5.12548e-15	1	1
NM_145612	chr9	22276748	22307638	-	3228	1	Zfp810|BC005471|-|9|9 A3|protein-coding	0.0589465	0.705626	1	-0.167975	0.331969	1	-0.253179	0.459273	1	0.265484	0.270277	0.789288	-0.215274	0.132037	0.357083	-0.235835	0.20311	1	-0.312518	0.369367	0.93722	0.202942	0.418479	0.995555	-0.256489	0.108023	0.335916	-0.0972253	0.791043	1	0.437741	0.0976441	0.380146	-0.0287762	0.880244	1	0.514344	0.186958	0.679704	0.0376027	0.917402	1
NR_015506	chr17	87274886	87282814	-	1525	1	4833418N02Rik|-|-|17|17 E4|ncRNA	-0.263787	0.868102	1	0.501641	0.586654	1	1.33854	0.186997	0.626856	2.48345	0.0152534	0.10752	1.48015	0.0276819	0.0987637	0.769592	0.433852	1	1.59036	0.179412	0.634048	2.75155	0.0211791	0.136135	1.75238	0.0220814	0.0938958	0.79456	0.486433	1	1.9574	0.0623518	0.278339	0.99194	0.177784	0.49344	1.19363	0.289844	0.858722	0.142797	0.835343	1
NM_001252682	chr9	110084319	110117616	-	4203	1	Dhx30|2810477H02Rik|C130058C04Rik|Ddx30|HELG|Ret-CoR|-|9|9 F2|protein-coding	-0.0668084	0.52234	1	-0.0214966	0.852328	1	0.0735602	0.784388	1	-0.0904974	0.618234	1	0.115871	0.314487	0.693954	0.0377944	0.734842	1	0.141441	0.599944	1	-0.0271487	0.882374	1	0.200517	0.0740678	0.25038	0.0868239	0.751225	1	-0.0683701	0.712222	1	0.15457	0.198012	0.533708	-0.170393	0.582808	1	0.0352539	0.902713	1
NM_147056	chr7	104106281	104107219	+	937	1	Olfr646|MOR33-2|-|7|7 E3|protein-coding	0	1	1	0	1	1	5.12548e-15	1	1	0	1	1	-5.12548e-15	1	1	0	1	1	0	1	1	0	1	1	0	1	1	0	1	1	0	1	1	0	1	1	0	1	1	-5.12548e-15	1	1
NM_053128	chr18	37300799	37304585	+	3784	1	Pcdhb3|PcdhbC|-|18|18 B3|protein-coding	3.21677	0.353274	1	1.87981	1	1	5.12548e-15	1	1	1.98161	1	1	-5.12548e-15	1	1	-1.40054	0.705883	1	-3.0878	0.363264	0.929095	-1.13551	0.716615	1	-3.10584	0.344459	0.781479	-1.78926	1	1	0.238609	1	1	-1.79501	1	1	1.87178	1	1	-5.12548e-15	1	1
NM_001168371	chr9	108490676	108502337	+	4683	1	Usp19|8430421I07Rik|AI047774|Zmynd9|-|9|9 F2|protein-coding	0.004492	0.965924	1	0.00491922	0.96889	1	0.430495	0.150138	0.546601	0.285637	0.152926	0.553985	0.134356	0.207808	0.507287	-0.00726477	0.957875	1	0.429138	0.148852	0.566779	0.277334	0.157236	0.560657	0.148168	0.130706	0.389883	0.420412	0.176565	0.725426	0.279105	0.180923	0.574568	0.147609	0.239394	0.611267	-0.154292	0.655859	1	-0.309546	0.311427	1
NM_001190320	chr6	123229843	123247024	+	1148	1	Clec4n|Clec6a|Clecsf10|Nkcl|-|6 58.3 cM|6 F3|protein-coding	0	1	1	0	1	1	5.12548e-15	1	1	0	1	1	-5.12548e-15	1	1	0	1	1	0	1	1	0	1	1	0	1	1	0	1	1	0	1	1	0	1	1	0	1	1	-5.12548e-15	1	1
NM_146943	chr2	36734323	36735261	+	937	1	Olfr347|MOR136-9|-|2|2 C1|protein-coding	0	1	1	0	1	1	5.12548e-15	1	1	0	1	1	-5.12548e-15	1	1	0	1	1	0	1	1	0	1	1	0	1	1	0	1	1	0	1	1	0	1	1	0	1	1	-5.12548e-15	1	1
NM_009659	chr11	69157072	69169791	+	2330	1	Alox12b|12R-LOX|Aloxe2|e-LOX2|-|11 B3|11 42.38 cM|protein-coding	0	1	1	0	1	1	5.12548e-15	1	1	0	1	1	-5.12548e-15	1	1	0	1	1	0	1	1	0	1	1	0	1	1	0	1	1	0	1	1	0	1	1	0	1	1	-5.12548e-15	1	1
NM_144539	chr1	171632403	171653037	-	3967	1	Slamf7|19A|19A24|4930560D03Rik|CRACC|CS1|-|1|1 H2|protein-coding	-0.105012	0.237974	1	-0.845364	6.10862e-15	7.35234e-12	-5.28995	5.93223e-45	5.49234e-42	-2.24664	1.02958e-36	3.13723e-34	-8.03126	0	0	-0.748425	4.57e-13	3.23556e-10	-5.1805	2.04305e-43	1.75644e-40	-2.14454	1.18625e-34	3.44042e-32	-7.9087	0	0	-4.44743	5.64026e-32	2.56174e-29	-1.39955	1.68713e-14	1.0859e-12	-7.16505	4.56415e-291	7.32454e-288	3.02663	6.11359e-14	1.22639e-11	-2.74357	8.15783e-07	0.000103902
NM_009556	chr8	43295067	43307009	-	1795	1	Zfp42|Rex-1|Rex1|Zfp-42|-|8 A4|8 23.89 cM|protein-coding	0	1	1	0	1	1	5.12548e-15	1	1	0	1	1	-5.12548e-15	1	1	0	1	1	0	1	1	0	1	1	0	1	1	0	1	1	0	1	1	0	1	1	0	1	1	-5.12548e-15	1	1
NR_028427	chr19	53441212	53464796	-	5282	1	Mirt1|4833407H14Rik|5430437C04Rik|5830416P10Rik|ENSMUSG00000074788|Gm10758|-|19|19 D2|ncRNA	-0.589933	3.40836e-05	0.00594536	-0.814306	3.14642e-08	9.58742e-06	-2.79771	1.1565e-15	1.09174e-13	-0.0315734	0.885518	1	-1.90851	3.57084e-37	1.72605e-35	-0.232516	0.15609	1	-2.20513	2.22022e-09	1.09072e-07	0.556384	0.0120881	0.0878578	-1.30083	1.74213e-15	3.94882e-14	-1.99384	1.72692e-07	7.11823e-06	0.783739	0.000494511	0.00579807	-1.07667	1.82955e-10	3.12347e-09	2.7645	7.30436e-12	1.07872e-09	0.8864	0.0203524	0.280721
NM_177705	chrX	126812462	126834004	-	3629	1	4932411N23Rik|-|-|X|X E3|protein-coding	0	1	1	0	1	1	5.12548e-15	1	1	0	1	1	-5.12548e-15	1	1	0	1	1	0	1	1	0	1	1	0	1	1	0	1	1	0	1	1	0	1	1	0	1	1	-5.12548e-15	1	1
NM_027980	chr11	120369562	120378746	-	3163	1	Faap100|2310003H01Rik|-|11|11 E2|protein-coding	-0.045851	0.80455	1	0.0542597	0.774412	1	1.3665	0.00734636	0.068944	-0.166557	0.575878	1	0.280754	0.185802	0.464014	0.0923846	0.620044	1	1.41857	0.00566921	0.0636814	-0.124046	0.689812	1	0.344336	0.101651	0.321249	1.31523	0.0110835	0.125025	-0.221377	0.468389	1	0.243257	0.256228	0.642894	-1.54929	0.00585205	0.0787592	-1.11451	0.0323572	0.36808
NM_029502	chr11	118406289	118419118	-	3084	1	Cant1|5830420C20Rik|Apy1h|D11Bwg0554e|Entpd8|SCAN-1|Shapy|-|11 E2|11 83.15 cM|protein-coding	-0.0772709	0.61475	1	0.0620113	0.748	1	0.803789	0.0356182	0.214313	0.768128	0.00510337	0.0452981	0.19669	0.188096	0.468431	0.133442	0.495768	1	0.885822	0.0217439	0.166195	0.841398	0.00225515	0.0231892	0.292244	0.0514443	0.188116	0.742296	0.0642103	0.411652	0.701266	0.0166903	0.102357	0.150069	0.435026	0.918834	-0.0472962	0.912428	1	-0.627135	0.10622	0.67554
NM_001099288	chr11	65002039	65162961	-	4000	1	Arhgap44|6330543G20|AI840762|AU040829|AW493732|Rich2|-|11|11 B3|protein-coding	0.70089	0.230054	1	-0.0573965	0.939562	1	0.36302	0.590049	1	0.62845	0.268576	0.786323	0.331357	0.508683	0.979937	-0.765768	0.194592	1	-0.340334	0.603012	1	-0.0768378	0.930887	1	-0.354083	0.487366	0.990449	0.411672	0.544395	1	0.686922	0.238102	0.679742	0.401078	0.408611	0.881369	0.260264	0.66101	1	-0.0345394	1	1
NM_177566	chr11	68943154	68956858	-	4118	1	Arhgef15|D130071N09|D530030K12Rik|E5|-|11|11 B3|protein-coding	-0.215816	0.834213	1	-2.80912	0.0503814	0.475041	0.0375236	1	1	-1.67672	0.194441	0.64361	0.240626	0.861616	1	-2.57757	0.113441	0.961875	0.257532	0.834911	1	-1.44877	0.373951	0.935051	0.478366	0.716475	1	2.8004	0.0933605	0.5164	1.09732	1	1	3.05776	0.0567782	0.206929	-1.68888	0.297459	0.870039	0.217685	0.862997	1
NM_001033338	chr16	17208135	17213982	+	5845	1	Rimbp3|Gm1759|Gm603|RIM-BP3|mKIAA1666|-|16|16 A3|protein-coding	3.72062	0.0075668	0.221059	1.05801	0.410448	1	3.07223	0.000211421	0.00385263	2.82264	0.00321516	0.0312204	3.35287	4.49221e-09	5.29821e-08	-2.66634	0.0604888	0.766765	-0.688692	0.57571	1	-0.900955	0.478258	1	-0.374251	0.731328	1	1.991	0.0290134	0.24437	1.75858	0.107962	0.405757	2.30427	0.000851497	0.00573632	-0.230702	0.810106	1	0.260042	0.607384	1
NM_001166757	chr7	21259694	21260617	-	922	1	Vmn1r124|Gm9500|-|7 A3|7|protein-coding	0	1	1	0	1	1	5.12548e-15	1	1	0	1	1	-5.12548e-15	1	1	0	1	1	0	1	1	0	1	1	0	1	1	0	1	1	0	1	1	0	1	1	0	1	1	-5.12548e-15	1	1
NM_145843	chr7	11669599	11670519	-	919	1	Vmn1r72|V1rg1|-|7|7 A1|protein-coding	0	1	1	0	1	1	5.12548e-15	1	1	0	1	1	-5.12548e-15	1	1	0	1	1	0	1	1	0	1	1	0	1	1	0	1	1	0	1	1	0	1	1	0	1	1	-5.12548e-15	1	1
NM_134081	chr14	20384638	20388910	-	1624	1	Dnajc9|5330419I01Rik|AU020082|-|14|14 A3|protein-coding	-0.0242129	0.823002	1	0.21738	0.0270082	0.335098	0.292148	0.242278	0.724307	-0.315555	0.0819814	0.370602	-0.0839758	0.380568	0.7945	0.234742	0.0357759	0.636013	0.318932	0.211646	0.691094	-0.293877	0.119852	0.469193	-0.0412869	0.70784	1	0.0654121	0.798117	1	-0.5335	0.0034901	0.0296973	-0.283653	0.00485662	0.0267281	-0.611529	0.0437921	0.296114	-0.380407	0.138404	0.765726
NM_001197082	chr4	132331919	132345750	-	2314	1	Rcc1|4931417M11Rik|AI326872|Chc1|-|4|4 D2.3|protein-coding	-0.0585039	0.573587	1	0.229687	0.0418195	0.42752	1.50937	0.0024775	0.0298192	-0.369595	0.118091	0.472068	-0.232077	0.0352097	0.121289	0.280892	0.00850941	0.31706	1.57373	0.00164566	0.0243631	-0.316002	0.17572	0.602382	-0.155532	0.12654	0.38019	1.28436	0.0107399	0.122248	-0.603236	0.0100935	0.0690062	-0.44426	8.76071e-05	0.00073557	-1.89592	0.000643723	0.0142823	-1.77197	0.000563509	0.0273484
NM_001206849	chr8	33742112	33747770	-	583	1	Smim18|2700090O03Rik|AI835723|-|8|8|protein-coding	1.73347	0.000724922	0.0515516	0.0857194	1	1	0.134107	1	1	0.62542	0.490211	1	1.64292	0.00163541	0.00826358	-1.67243	0.0109098	0.363952	-1.59408	0.0212299	0.163013	-1.11967	0.0702098	0.324768	-0.0703277	0.875993	1	-0.00974605	1	1	0.551917	0.589017	1	1.5918	0.0123023	0.0587581	0.506442	0.544753	1	1.5036	0.0310301	0.358081
NM_146207	chr8	13105721	13147939	+	3605	1	Cul4a|2810470J21Rik|AW495282|-|8|8 A1.1|protein-coding	-0.188356	0.0518831	0.613724	-0.0841508	0.429786	1	-0.759594	0.0303112	0.192419	-0.161563	0.372842	0.941877	-0.143228	0.162212	0.419957	0.0969869	0.384795	1	-0.571408	0.102684	0.455755	0.0240561	0.897412	1	0.0636469	0.544097	1	-0.690393	0.0501361	0.349819	-0.0778941	0.679751	1	-0.0407561	0.728894	1	0.600414	0.119065	0.524839	0.622797	0.0733482	0.565341
NM_177703	chr9	109478575	109495854	-	1450	1	Fbxw19|E330023O18|-|9|9 F2|protein-coding	0	1	1	0	1	1	5.12548e-15	1	1	0	1	1	-5.12548e-15	1	1	0	1	1	0	1	1	0	1	1	0	1	1	0	1	1	0	1	1	0	1	1	0	1	1	-5.12548e-15	1	1
NM_001242953	chrX	11318286	11318727	+	439	2	Gm14478|OTTMUSG00000016784|-|X A1.1|X|protein-coding	0	1	1	0	1	1	5.12548e-15	1	1	0	1	1	-5.12548e-15	1	1	0	1	1	0	1	1	0	1	1	0	1	1	0	1	1	0	1	1	0	1	1	0	1	1	-5.12548e-15	1	1
NM_001160330	chr2	168230622	168232303	+	1679	1	Mocs3|1700020H17Rik|Uba4|-|2|2 H3|protein-coding	0.22536	0.720119	1	-0.580888	0.344385	1	0.572119	0.428903	0.99706	0.301065	0.67755	1	0.436327	0.49798	0.964701	-0.811928	0.19383	1	0.336874	0.678686	1	0.0679623	1	1	0.220651	0.774245	1	1.13343	0.10077	0.537264	0.879673	0.186477	0.586169	1.02849	0.127844	0.388322	-0.261279	0.784764	1	-0.125064	0.902611	1
NM_001199676	chr5	122731170	122779410	-	4870	1	Camkk2|6330570N16Rik|AW061083|mKIAA0787|-|5|5 F|protein-coding	0.0633713	0.636212	1	0.114843	0.428806	1	0.776466	0.0203324	0.145106	0.412898	0.0424012	0.2315	0.635766	1.68841e-05	0.00012587	0.0431822	0.746096	1	0.714669	0.0307527	0.208529	0.34554	0.0754996	0.341695	0.590094	1.18129e-05	0.000108451	0.656238	0.0523531	0.360585	0.298596	0.13762	0.478951	0.53822	0.000181952	0.00142577	-0.374284	0.298897	0.872551	-0.155001	0.642382	1
NM_010289	chr4	32600865	32602382	-	1516	1	Gja10|Cx-57|Cx59|cx57|-|4 A5|4 14.25 cM|protein-coding	4.83102	0.0414003	0.546675	2.64885	0.541462	1	5.12548e-15	1	1	2.76464	0.572986	1	-5.12548e-15	1	1	-2.26584	0.252882	1	-4.71757	0.0904914	0.42025	-1.99291	0.364267	0.923431	-4.71213	0.0469464	0.174775	-2.54637	0.543204	1	0.285577	1	1	-2.55355	0.529861	1	2.63597	0.579944	1	-5.12548e-15	1	1
NM_011104	chr17	86167785	86657919	+	6237	1	Prkce|5830406C15Rik|PKC[e]|PKCepsilon|Pkce|R75156|-|17|17 E4|protein-coding	-0.146725	0.301298	1	-0.249802	0.118834	0.733666	0.374607	0.333615	0.86734	0.56422	0.0045397	0.0412376	0.929909	4.80517e-13	7.88481e-12	-0.110016	0.470167	1	0.523573	0.173014	0.620036	0.709684	0.000228835	0.00336707	1.09494	5.73817e-21	1.75514e-19	0.60845	0.1192	0.594443	0.817379	7.89901e-05	0.0012065	1.19797	5.30029e-18	1.52801e-16	0.191031	0.63254	1	0.564164	0.122653	0.725607
NR_045371	chr5	127170565	127184356	+	926	1	4930572K03Rik|-|-|5|5 G1|ncRNA	0	1	1	0	1	1	5.12548e-15	1	1	0	1	1	-5.12548e-15	1	1	0	1	1	0	1	1	0	1	1	0	1	1	0	1	1	0	1	1	0	1	1	0	1	1	-5.12548e-15	1	1
NM_009794	chr1	182467259	182517483	-	3162	1	Capn2|AI326419|Capa-2|Capa2|m-calpain|m-calpin|-|1|1 H5|protein-coding	-0.889352	4.72903e-06	0.00124899	0.582517	2.27589e-05	0.00252466	-2.07308	2.98547e-07	1.00794e-05	-0.194723	0.477433	1	-1.71101	6.10349e-20	1.5178e-18	1.46156	2.1345e-15	2.23399e-12	-1.18208	0.00821895	0.082885	0.693039	0.0278926	0.167941	-0.800799	0.000984331	0.0062801	-2.66695	4.34892e-12	3.33399e-10	-0.769813	0.00390875	0.0326076	-2.27511	1.38316e-38	9.27448e-37	1.87759	0.000109146	0.00318084	0.374155	0.394594	1
NM_153538	chr13	59771879	59823147	-	5521	1	Zcchc6|6030448M23Rik|AA420405|-|13|13 B2|protein-coding	-0.139632	0.148538	0.96796	-0.152134	0.1456	0.802951	-0.606048	0.0178896	0.132627	0.477495	0.00437357	0.0400154	-0.391781	0.0001267	0.000818768	-0.0201955	0.84639	1	-0.463458	0.0691184	0.353703	0.614739	0.000221116	0.00327288	-0.233748	0.0194806	0.0844625	-0.463362	0.0748808	0.453123	0.631464	0.000232392	0.00308898	-0.220986	0.0406265	0.157355	1.07835	0.000248696	0.00643723	0.210561	0.419248	1
NM_001005868	chr13	103818786	103920586	-	6635	1	Erbb2ip|1700028E05Rik|Erbin|mKIAA1225|-|13|13 D1|protein-coding	-0.0229301	0.831796	1	-0.152377	0.280466	1	-0.878581	0.00754423	0.0700995	-0.348322	0.0630543	0.307754	-0.509276	0.000109364	0.00071733	-0.138295	0.316047	1	-0.853956	0.00897568	0.088297	-0.327633	0.0781455	0.350824	-0.467784	0.000274991	0.0019707	-0.742314	0.0283059	0.241287	-0.19109	0.359749	0.877722	-0.336753	0.0320306	0.129936	0.529991	0.144031	0.586353	0.376557	0.249969	0.980379
NM_008196	chr13	113171874	113180897	-	786	1	Gzmk|-|-|13|13 D2.2|protein-coding	2.69685	0.568849	1	0	1	1	5.12548e-15	1	1	0	1	1	-5.12548e-15	1	1	-2.71437	0.565727	1	-2.58223	0.567302	1	-2.5443	0.579747	1	-2.60019	0.554799	1	0	1	1	0	1	1	0	1	1	0	1	1	-5.12548e-15	1	1
NM_015807	chr11	115490426	115491814	-	797	1	Nt5c|Dnt|Dnt1|Umph-2|Umph2|-|11|11 E|protein-coding	-0.03006	0.825953	1	0.207757	0.105907	0.69428	1.43491	0.00436732	0.0464656	0.138307	0.638034	1	0.220751	0.108747	0.306386	0.231034	0.0814574	0.855201	1.47043	0.00371746	0.0463662	0.162991	0.580736	1	0.268689	0.0548549	0.197882	1.23091	0.0155	0.159724	-0.0753983	0.797313	1	0.0297437	0.842556	1	-1.31273	0.0213772	0.19059	-1.24526	0.0155804	0.240418
NR_106177	chr11	46102270	46102390	+	120	1	Mir8100|Gm27638|mmu-mir-8100|-|-|ncRNA	1.96211	1	1	0	1	1	5.12548e-15	1	1	0	1	1	-5.12548e-15	1	1	-1.97201	1	1	-1.86243	1	1	-1.83463	1	1	-1.86779	1	1	0	1	1	0	1	1	0	1	1	0	1	1	-5.12548e-15	1	1
NM_001080935	chr11	97840780	97843043	+	1184	1	B230217C12Rik|AI840637|-|11|11 D|protein-coding	1.20631	0.265797	1	1.47406	0.351781	1	0.161758	1	1	-1.08579	0.584864	1	1.52084	0.142533	0.380382	0.269082	0.885471	1	-0.969739	0.363346	0.929095	-2.28994	0.0555106	0.276657	0.321724	0.777716	1	-1.35743	0.420444	1	-2.54435	0.217244	0.639461	0.0715645	1	1	-1.23723	0.621567	1	1.27163	0.21129	0.91941
NR_106022	chr7	45173303	45173361	+	58	1	Mir7055|mmu-mir-7055|-|-|ncRNA	0	1	1	0	1	1	5.12548e-15	1	1	0	1	1	-5.12548e-15	1	1	0	1	1	0	1	1	0	1	1	0	1	1	0	1	1	0	1	1	0	1	1	0	1	1	-5.12548e-15	1	1
NR_045712	chr14	90126891	90269760	+	1470	1	4930474H20Rik|-|-|14|14 E2.1|ncRNA	0	1	1	0	1	1	5.12548e-15	1	1	0	1	1	-5.12548e-15	1	1	0	1	1	0	1	1	0	1	1	0	1	1	0	1	1	0	1	1	0	1	1	0	1	1	-5.12548e-15	1	1
NR_106093	chr7	73819590	73819641	+	51	1	Mir7234|mmu-mir-7234|-|-|ncRNA	0	1	1	0	1	1	5.12548e-15	1	1	0	1	1	-5.12548e-15	1	1	0	1	1	0	1	1	0	1	1	0	1	1	0	1	1	0	1	1	0	1	1	0	1	1	-5.12548e-15	1	1
NM_001190314	chr9	44101770	44109187	+	4241	1	Mfrp|rd6|-|9 A5.1|9 24.6 cM|protein-coding	0.243871	0.6125	1	-0.218675	0.743179	1	-1.15838	0.0770475	0.359296	-0.541638	0.388265	0.959975	-0.316984	0.582084	1	-0.46852	0.358352	1	-1.39017	0.0233289	0.1747	-0.786449	0.151306	0.545573	-0.535513	0.250698	0.631123	-0.965739	0.181077	0.733818	-0.314373	0.682983	1	-0.0884874	0.916562	1	0.630575	0.428488	1	0.846966	0.215338	0.925944
NR_033727	chr3	90212667	90213648	-	571	1	Rps27|3200001M24Rik|-|3|3 F1|protein-coding	0.105162	0.716298	1	0.305402	0.265677	1	0.310368	0.53257	1	0.0506126	0.914542	1	0.217156	0.430782	0.869437	0.193289	0.482602	1	0.202886	0.699266	1	-0.0585578	0.891032	1	0.130758	0.649495	1	-0.0106549	0.972835	1	-0.253628	0.49695	1	-0.0704256	0.776029	1	-0.256665	0.6508	1	-0.0938616	0.872764	1
NM_146221	chr9	20468549	20492746	-	3548	1	Zfp426|2900057C04Rik|KRAB1|Zfo61|Zfp68-rs1|Znf426|mKIAA4237|-|9 A3|9 7.55 cM|protein-coding	-0.10522	0.344599	1	-0.200768	0.101874	0.681953	-0.230368	0.405155	0.963724	0.254383	0.198635	0.650372	-0.193425	0.111801	0.312683	-0.103047	0.377729	1	-0.123123	0.655664	1	0.357715	0.0669952	0.314736	-0.0697511	0.553863	1	-0.0398975	0.888759	1	0.459317	0.0239684	0.135661	0.0263614	0.835231	1	0.479965	0.129787	0.549459	0.0350207	0.901367	1
NM_146635	chr19	13633113	13634054	+	940	1	Olfr1489|MOR202-19|-|19|19 C1|protein-coding	0	1	1	0	1	1	5.12548e-15	1	1	0	1	1	-5.12548e-15	1	1	0	1	1	0	1	1	0	1	1	0	1	1	0	1	1	0	1	1	0	1	1	0	1	1	-5.12548e-15	1	1
NM_028116	chr9	72925650	72946015	+	1740	1	Pygo1|2600014C22Rik|-|9|9 D|protein-coding	0.571875	0.589731	1	-2.28148	0.116541	0.725464	-2.63207	0.170429	0.590573	-0.41921	0.886607	1	0.203758	1	1	-2.84775	0.0199034	0.481353	-3.24313	0.0410339	0.252497	-0.999469	0.419025	0.995997	-0.348874	0.778292	1	-0.310744	1	1	1.85696	0.385297	0.912342	2.4824	0.0927952	0.304031	2.10065	0.495878	1	2.83404	0.148803	0.793571
NM_028231	chr3	31902703	32200180	+	2911	1	Kcnmb2|2700049B16Rik|3110031N04Rik|-|3|3 A3|protein-coding	2.29005	0.297066	1	1.21723	0.710642	1	0.122114	1	1	-1.76981	1	1	-1.81021	1	1	-1.08801	0.705209	1	-2.16914	0.415197	1	-3.95015	0.208672	0.667085	-4.01071	0.11018	0.340819	-1.10564	0.708799	1	-2.96137	0.379494	0.905217	-3.01813	0.347248	0.786502	-1.76253	1	1	-1.83406	1	1
NM_172898	chr7	30447766	30457515	-	3105	1	Kirrel2|C330019F22Rik|NEPH3|NLG1|-|7|7 B1|protein-coding	0	1	1	0	1	1	5.12548e-15	1	1	3.76946	0.126664	0.492247	-5.12548e-15	1	1	0	1	1	0	1	1	3.69029	0.194792	0.642872	0	1	1	0	1	1	3.78036	0.127835	0.45643	0	1	1	3.636	0.209395	0.724952	-5.12548e-15	1	1
NM_029529	chr10	19847917	19851459	-	2625	1	Slc35d3|6230421J19Rik|Frcl1|-|10|10 A2|protein-coding	-0.746878	0.0122413	0.287205	-0.20795	0.564239	1	-8.85485	1.58214e-14	1.32241e-12	-2.66064	1.45503e-07	4.22502e-06	-6.11348	1.31453e-26	4.39493e-25	0.533161	0.144571	1	-8.01906	1.16707e-11	7.8038e-10	-1.90921	0.000349747	0.00489199	-5.33762	1.21918e-17	3.15233e-16	-8.66613	4.32637e-12	3.3273e-10	-2.45183	1.23602e-05	0.000231364	-5.89234	1.34495e-18	4.03183e-17	6.00694	0.000312385	0.00780624	2.63695	0.533111	1
NM_146335	chr16	16673050	16673979	-	928	1	Olfr19|M12|MOR140-1|MTPCR15|-|16|16 B1|protein-coding	0	1	1	0	1	1	5.12548e-15	1	1	0	1	1	-5.12548e-15	1	1	0	1	1	0	1	1	0	1	1	0	1	1	0	1	1	0	1	1	0	1	1	0	1	1	-5.12548e-15	1	1
NM_001291068	chr11	69733999	69758633	-	6703	1	Polr2a|220kDa|Rpb1|Rpo2-1|-|11 42.86 cM|11 B1-C|protein-coding	-0.0319702	0.733991	1	0.00184636	0.988103	1	-0.149338	0.56373	1	-0.428782	0.0211555	0.138047	-0.16562	0.0638787	0.199079	0.0257553	0.829617	1	-0.113433	0.664304	1	-0.398601	0.0354282	0.200148	-0.115319	0.221401	0.577616	-0.158289	0.563234	1	-0.426035	0.0362173	0.186207	-0.148828	0.200311	0.538456	-0.28857	0.356153	0.951639	-0.0251374	0.92401	1
NM_053072	chr10	94036001	94145339	+	8021	1	Fgd6|AA123052|Etohd4|ZFYVE24|-|10|10 C3|protein-coding	0.466313	0.00985594	0.255003	0.235811	0.177752	0.87825	-2.5915	1.91284e-07	6.69273e-06	-0.246433	0.429176	1	-1.08235	6.26681e-09	7.29471e-08	-0.23727	0.157264	1	-3.05456	4.19744e-10	2.33351e-08	-0.713489	0.0176169	0.118126	-1.52998	6.67438e-17	1.64448e-15	-2.8411	9.15597e-09	4.5632e-07	-0.474927	0.123904	0.447236	-1.30018	6.20745e-14	1.40968e-12	2.35423	6.24831e-05	0.00199747	1.51939	0.00187185	0.0649268
NM_001166157	chr15	101459061	101463765	-	1846	1	Krt81|AA589625|Krt2-19|-|15 F2|15 56.9 cM|protein-coding	0	1	1	0	1	1	5.12548e-15	1	1	0	1	1	-5.12548e-15	1	1	0	1	1	0	1	1	0	1	1	0	1	1	0	1	1	0	1	1	0	1	1	0	1	1	-5.12548e-15	1	1
NM_025383	chr4	141066512	141078345	-	1884	1	Necap2|1110005F07Rik|AA409105|C78898|-|4|4 D3|protein-coding	0.0922409	0.501792	1	0.0795158	0.612162	1	0.102013	0.75462	1	0.288684	0.164544	0.579102	0.269817	0.0456624	0.150451	-0.0199538	0.891319	1	0.00989585	0.982021	1	0.19263	0.323101	0.861024	0.196185	0.0859094	0.280514	0.0093216	0.983468	1	0.209116	0.315819	0.815008	0.207965	0.129985	0.392695	0.185835	0.586859	1	0.170668	0.569554	1
NM_009317	chr4	53779705	53786885	+	1140	1	Tal2|bHLHa19|-|4 B2|4 28.75 cM|protein-coding	1.91191	1	1	3.11267	0.37063	1	5.12548e-15	1	1	0	1	1	-5.12548e-15	1	1	1.12588	0.707589	1	-1.81406	1	1	-1.781	1	1	-1.82804	1	1	-3.00138	0.367521	1	-2.96139	0.379419	0.905217	-3.01813	0.347247	0.786502	0	1	1	-5.12548e-15	1	1
NM_175502	chr15	43866695	43870029	-	1468	1	Tmem74|AA549547|B230382K22Rik|-|15|15 B3.2|protein-coding	0.597126	0.809053	1	-0.0164704	1	1	1.93999	0.0431649	0.244313	1.00478	0.450271	1	2.93513	0.000523055	0.0029617	-0.621651	0.708819	1	1.34432	0.145781	0.559137	0.406521	0.873253	1	2.35539	0.00356169	0.0196915	1.92505	0.0908098	0.507712	1.02015	0.551402	1	2.97891	0.00321124	0.018533	-0.911467	0.430273	1	0.999472	0.209504	0.915527
NM_030153	chr13	59585333	59634781	+	2589	1	Naa35|A330021G12Rik|A330027C19Rik|AI158944|C030004C14Rik|Mak10|-|13|13 B3|protein-coding	-0.0086792	0.944387	1	0.0725087	0.544185	1	0.170074	0.573048	1	0.00675246	0.972934	1	-0.286618	0.0111449	0.0452184	0.0732349	0.56671	1	0.184659	0.54652	1	0.0136783	0.944045	1	-0.259925	0.0334336	0.132153	0.0939651	0.757605	1	-0.0635824	0.738443	1	-0.34103	0.00203635	0.0124193	-0.174089	0.61003	1	-0.471045	0.128156	0.737744
NM_133349	chr5	139471216	139484491	-	3097	1	Zfand2a|AA407930|AU016206|Airap|-|5|5 G2|protein-coding	0.0837801	0.569047	1	0.109157	0.494376	1	-0.265738	0.407865	0.967302	-0.632697	0.0278512	0.170724	-0.175402	0.264284	0.612481	0.0179976	0.90338	1	-0.346506	0.267185	0.786653	-0.717347	0.0100812	0.0766321	-0.241306	0.082429	0.272073	-0.385175	0.2273	0.821065	-0.735731	0.0109826	0.0737645	-0.266025	0.0825996	0.277546	-0.37327	0.36456	0.962781	0.0894029	0.780641	1
NM_001159518	chr5	77349240	77408045	-	1205	1	Igfbp7|AGM|Fstl2|Mac25|-|5|5 C3.3|protein-coding	0.0620691	0.801367	1	0.116747	0.655398	1	2.03308	0.00663707	0.0640095	0.864478	0.0281313	0.172029	0.112482	0.643844	1	0.0485398	0.848289	1	1.98249	0.0080588	0.0817495	0.800927	0.040746	0.22084	0.0683782	0.786494	1	1.92942	0.0107509	0.122302	0.747556	0.0684967	0.29629	0.0098972	1	1	-1.19085	0.125651	0.539254	-1.96784	0.0087142	0.171433
NM_009929	chr10	77052179	77166530	-	5000	1	Col18a1|-|-|10 B5-C1|10 39.72 cM|protein-coding	-0.298949	0.572209	1	0.410364	0.330604	1	1.79272	0.0156897	0.120128	0.325708	0.623255	1	0.526368	0.174618	0.443818	0.702449	0.129343	0.991919	2.08868	0.00626725	0.0682957	0.616391	0.332352	0.875244	0.846672	0.0394569	0.151388	1.37891	0.0602882	0.39533	-0.0817069	0.922824	1	0.136185	0.732162	1	-1.49147	0.0739622	0.404696	-1.28522	0.0658817	0.537061
NM_001251849	chr19	10997025	11017963	-	1376	1	Ms4a18|5033428B15Rik|-|19|19 A|protein-coding	0	1	1	0	1	1	5.12548e-15	1	1	0	1	1	-5.12548e-15	1	1	0	1	1	0	1	1	0	1	1	0	1	1	0	1	1	0	1	1	0	1	1	0	1	1	-5.12548e-15	1	1
NM_025336	chr6	32792227	33060152	-	1422	1	Chchd3|0610041L09Rik|1700039J09Rik|AW558177|-|6|6 B1|protein-coding	0.00336747	0.972883	1	0.072871	0.515572	1	-0.058931	0.825473	1	-0.12066	0.583796	1	-0.182826	0.0961252	0.277283	0.0622606	0.58566	1	-0.0622165	0.816565	1	-0.128933	0.557902	1	-0.168166	0.126979	0.381078	-0.142232	0.596917	1	-0.19631	0.370766	0.893759	-0.238183	0.0371064	0.146454	-0.0642067	0.848253	1	-0.127018	0.640981	1
NM_001039889	chr5	138037224	138050633	+	2326	1	Smok3b|4931427P12Rik|Smok2b2|-|5|5 G2|protein-coding	0	1	1	0	1	1	5.12548e-15	1	1	0	1	1	-5.12548e-15	1	1	0	1	1	0	1	1	0	1	1	0	1	1	0	1	1	0	1	1	0	1	1	0	1	1	-5.12548e-15	1	1
NM_001039243	chr7	25614621	25615892	-	906	1	Erich4|EG632778|Gm7092|Kseg1|-|7|7 A3|protein-coding	-0.626971	1	1	0.0211918	1	1	-2.49431	0.567847	1	-2.45445	0.577695	1	-2.52102	0.554874	1	0.652973	1	1	-1.81964	1	1	-1.78744	1	1	-1.83295	1	1	-2.54493	0.543361	1	-2.50738	0.547819	1	-2.55578	0.529801	1	0	1	1	-5.12548e-15	1	1
NM_016911	chrX	10037977	10117661	-	2444	1	Srpx|drs|drs-1|drs-2|mDRS-1|mDRS-2|-|X|X A1.2|protein-coding	0	1	1	3.11268	0.370546	1	5.12548e-15	1	1	0	1	1	-5.12548e-15	1	1	3.04745	0.367456	1	0	1	1	0	1	1	0	1	1	-3.00139	0.367483	1	-2.9614	0.37934	0.905217	-3.01814	0.347178	0.786502	0	1	1	-5.12548e-15	1	1
NM_027103	chr8	116969599	116978943	-	2966	1	1700030J22Rik|-|-|8|8 E1|protein-coding	-0.607872	0.294678	1	-0.691751	0.306235	1	-1.77775	0.02092	0.148157	-2.25564	0.0069134	0.0576444	-0.67379	0.277651	0.636538	-0.0818108	1	1	-1.16443	0.203137	0.675106	-1.64095	0.0922537	0.393997	-0.045903	1	1	-1.13199	0.22566	0.819073	-1.57058	0.140039	0.484137	0.0388845	1	1	-0.441971	1	1	1.1192	0.243133	0.971091
NM_153413	chr9	106892825	107231909	-	9008	1	Dock3|MOCA|PBP|mKIAA0299|-|9|9 F1|protein-coding	0.56129	0.186836	1	-0.0845846	0.883568	1	0.0543014	1	1	0.266228	0.637112	1	0.382502	0.351939	0.74906	-0.65372	0.136781	1	-0.510689	0.395142	0.975075	-0.299133	0.544859	1	-0.161246	0.684492	1	0.127974	0.879292	1	0.355726	0.49946	1	0.481247	0.249612	0.629705	0.215361	0.747969	1	0.328199	0.566114	1
NM_029372	chr19	58512002	58553085	+	1075	1	Ccdc172|1700011F14Rik|-|19|19 D3|protein-coding	0	1	1	0	1	1	5.12548e-15	1	1	0	1	1	-5.12548e-15	1	1	0	1	1	0	1	1	0	1	1	0	1	1	0	1	1	0	1	1	0	1	1	0	1	1	-5.12548e-15	1	1
NM_146357	chr16	19529980	19530918	-	937	1	Olfr168|MOR271-1|-|16|16 B2|protein-coding	-1.78452	1	1	-1.84197	1	1	0.163834	1	1	-1.71344	1	1	-1.76803	1	1	0	1	1	1.84814	1	1	0	1	1	0	1	1	1.91106	1	1	0	1	1	0	1	1	-1.7625	1	1	-1.83404	1	1
NM_001271753	chr12	3807160	3914443	+	9664	1	Dnmt3a|MmuIIIA|-|12|12 A2-A3|protein-coding	-0.0383245	0.692802	1	0.128606	0.233118	0.970362	0.00455394	0.986393	1	-0.622641	0.000734637	0.00889099	-0.686599	5.56822e-12	8.49956e-11	0.15907	0.126196	0.98755	0.0456943	0.856293	1	-0.586267	0.00148466	0.0164316	-0.630138	4.19214e-11	7.03228e-10	-0.133567	0.603943	1	-0.74796	8.42619e-05	0.0012773	-0.79706	5.33594e-14	1.21751e-12	-0.633153	0.0353896	0.26164	-0.695065	0.00700597	0.150042
NM_133810	chr1	53755512	53785215	-	3268	1	Stk17b|3110009A03Rik|AI120141|Drak2|-|1|1 C1.1|protein-coding	-0.256269	0.0164427	0.341931	-0.16063	0.167007	0.854121	0.145452	0.583994	1	0.0422141	0.808591	1	0.49483	3.34479e-06	2.78987e-05	0.0880597	0.417053	1	0.404402	0.123348	0.508254	0.296406	0.0803819	0.357655	0.769577	4.1742e-15	9.21848e-14	0.294508	0.269543	0.888734	0.205106	0.239431	0.682647	0.674203	7.03874e-10	1.14253e-08	-0.106327	0.721303	1	0.349206	0.177709	0.859831
NM_020520	chr9	108662098	108684641	+	1772	1	Slc25a20|1110007P09Rik|C78826|Cact|mCAC|-|9|9 F2|protein-coding	0.226073	0.251385	1	0.244446	0.167004	0.854121	0.736009	0.0563596	0.291824	1.13164	8.67742e-06	0.000175384	0.699668	5.35007e-06	4.31736e-05	0.0114677	0.964134	1	0.513162	0.191767	0.65771	0.905041	0.000814714	0.0100162	0.492535	0.00660253	0.0337158	0.478477	0.220186	0.807229	0.890009	0.000741199	0.00820181	0.47382	0.00466085	0.025804	0.393554	0.328172	0.917004	-0.0335128	0.938909	1
NR_040548	chr3	27154026	27157019	+	858	1	1700125G22Rik|-|-|3|3|ncRNA	-3.49846	0.196319	1	-1.71993	0.469685	1	-1.52677	0.477632	1	-3.41087	0.21154	0.674552	-1.48742	0.448311	0.893523	1.79044	1	1	1.84812	1	1	0	1	1	1.92997	1	1	0.155923	1	1	-1.72301	1	1	0.221176	1	1	-1.76252	1	1	0.0365887	1	1
NM_007569	chr10	96617001	96622811	+	5004	1	Btg1|AI426953|AW546738|-|10|10 C3|protein-coding	-0.120449	0.299177	1	-0.705443	6.42574e-11	3.77269e-08	-1.27874	1.30858e-05	0.00032847	0.923257	6.60432e-07	1.68768e-05	-0.904919	3.40653e-08	3.65428e-07	-0.592715	3.27486e-06	0.000729929	-1.15886	0.000118591	0.00267046	1.04034	1.57782e-07	4.76553e-06	-0.766646	1.51145e-05	0.000136421	-0.586358	0.0539159	0.367147	1.63198	2.26446e-16	1.78722e-14	-0.18057	0.307567	0.724508	2.20002	8.18428e-11	1.01032e-08	0.378727	0.244519	0.972285
NM_001037294	chr18	65265531	65393888	-	7233	1	Alpk2|Gm549|Hak|-|18|18 E1|protein-coding	0	1	1	1.87979	1	1	5.24366	0.0359	0.215507	4.5147	0.0275106	0.168937	4.79601	0.00754571	0.0322171	1.82627	1	1	5.17096	0.0420012	0.256352	4.43383	0.0277138	0.167368	4.73016	0.00772968	0.0386436	3.44699	0.0971718	0.528273	2.77397	0.101	0.389053	3.02825	0.0351879	0.140146	-0.673193	0.733999	1	-0.437293	0.831008	1
NM_146011	chr10	127323727	127329943	+	1794	1	Arhgap9|AU043488|-|10|10 D3|protein-coding	-0.281401	0.0599688	0.653791	-0.203304	0.15163	0.821894	0.418889	0.219269	0.682784	-0.00747061	0.976399	1	0.77999	2.41224e-09	2.92237e-08	0.0710508	0.640271	1	0.701383	0.0417444	0.255064	0.27183	0.264754	0.773777	1.0796	3.61751e-15	8.04069e-14	0.607448	0.07533	0.454586	0.196091	0.41178	0.954718	1.00077	1.14613e-14	2.73706e-13	-0.426244	0.267605	0.824495	0.365678	0.255174	0.988659
NR_027981	chr9	22206786	22213860	-	2300	1	1810064F22Rik|-|-|9|9 A3|ncRNA	0.185501	0.84186	1	-1.64992	0.0344544	0.383023	0.0740597	1	1	-1.74159	0.0665016	0.319271	0.816574	0.141521	0.377975	-1.84331	0.0192394	0.475983	-0.11315	0.871233	1	-1.92312	0.0367657	0.205104	0.635746	0.23282	0.596917	1.71008	0.121288	0.600351	-0.0897536	1	1	2.46701	9.69073e-05	0.000804398	-1.79218	0.163415	0.62739	0.693573	0.308632	1
NM_008715	chr14	62676325	62761112	-	4977	1	Ints6|2900075H24Rik|AI480962|DICE1|Ddx26|HDB|Notch2l|-|14|14 C3|protein-coding	-0.10125	0.356704	1	-0.00542444	0.964155	1	-0.290353	0.380426	0.929047	-0.355082	0.0755639	0.350273	-0.00140561	0.994104	1	0.0880757	0.471663	1	-0.188471	0.567198	1	-0.255708	0.201859	0.654088	0.11789	0.277119	0.679861	-0.298554	0.369176	1	-0.345278	0.0986542	0.382355	0.022368	0.8536	1	-0.0648924	0.867031	1	0.295076	0.363886	1
NR_030265	chrX	67988374	67988451	-	77	1	Mir547|Mirn547|mir-547|mmu-mir-547|-|X|X|ncRNA	0	1	1	0	1	1	5.12548e-15	1	1	0	1	1	-5.12548e-15	1	1	0	1	1	0	1	1	0	1	1	0	1	1	0	1	1	0	1	1	0	1	1	0	1	1	-5.12548e-15	1	1
NM_001081476	chrX	70545558	70546385	+	825	1	Gm14725|OTTMUSG00000017827|-|X A7.2|X|protein-coding	0	1	1	0	1	1	5.12548e-15	1	1	0	1	1	-5.12548e-15	1	1	0	1	1	0	1	1	0	1	1	0	1	1	0	1	1	0	1	1	0	1	1	0	1	1	-5.12548e-15	1	1
NM_145635	chr2	158502612	158508198	+	627	1	Adig|SMAF-1|Smaf1|-|2|2 H1|protein-coding	-3.02838	0.353274	1	-1.22325	0.709816	1	-2.97496	0.574374	1	0.83237	0.658077	1	1.50216	0.2376	0.562447	1.82627	1	1	0	1	1	3.68388	0.265909	0.774187	4.46025	0.0290797	0.117757	-1.78926	1	1	2.02026	0.419925	0.965559	2.75347	0.101878	0.325901	3.61657	0.280709	0.841707	4.39373	0.0539618	0.489808
NM_025711	chr13	49544443	49567562	+	2341	1	Aspn|4631401G09Rik|AA986886|Plap1|Slrr1c|-|13|13 B1|protein-coding	0.0469015	0.882399	1	-0.435738	0.138216	0.781402	-1.14874	0.0575735	0.295755	-0.374215	0.40505	0.984091	-0.901707	0.00766311	0.032672	-0.491862	0.131993	0.995583	-1.19678	0.0544519	0.30484	-0.423117	0.370526	0.931448	-0.926218	0.0127038	0.0589572	-0.731366	0.246966	0.848311	0.0627318	0.903045	1	-0.440464	0.27266	0.672763	0.795725	0.280246	0.841707	0.269295	0.66958	1
NM_001283028	chr13	51100880	51152562	+	4517	1	Spin1|Spin|-|13 A5|13 26.04 cM|protein-coding	-0.0488588	0.680942	1	0.0271384	0.810784	1	-0.251842	0.335103	0.869528	-0.473439	0.010712	0.0809603	-0.16139	0.150293	0.396917	0.0680585	0.581095	1	-0.199666	0.451426	1	-0.426325	0.0275738	0.166857	-0.0937654	0.452549	0.940578	-0.290161	0.271099	0.892125	-0.497715	0.00840572	0.0599001	-0.169626	0.14982	0.437626	-0.225116	0.461688	1	0.0896085	0.73185	1
NR_040735	chr9	89826519	89864028	+	1445	1	4930524O08Rik|-|-|9|9 E3.1|ncRNA	0	1	1	0	1	1	5.12548e-15	1	1	0	1	1	-5.12548e-15	1	1	0	1	1	0	1	1	0	1	1	0	1	1	0	1	1	0	1	1	0	1	1	0	1	1	-5.12548e-15	1	1
NM_025360	chr9	89699203	89705043	-	1319	1	Tmed3|1200002G13Rik|AW546672|P24b|-|9|9 E3.1|protein-coding	-0.659359	0.0212475	0.395875	0.617571	0.0198761	0.276725	3.77279	9.14374e-13	6.13114e-11	1.26767	0.000219269	0.00312138	2.82984	3.56876e-44	2.11074e-42	1.2691	3.25637e-07	9.55944e-05	4.43724	1.69263e-16	2.08949e-14	1.92276	1.42321e-08	5.0605e-07	3.50692	1.16459e-74	1.5072e-72	3.15873	4.33484e-10	2.62182e-08	0.648971	0.0396738	0.199673	2.22965	2.83675e-36	1.73756e-34	-2.52058	1.18063e-06	6.23148e-05	-0.968924	0.0356556	0.386797
NM_026030	chr2	154871410	154892906	-	2502	1	Eif2s2|2810026E11Rik|38kDa|AA408636|AA571381|AA986487|AW822225|D2Ertd303e|EIF2|EIF2B|-|2 H1|2 76.89 cM|protein-coding	0.146049	0.117172	0.888098	0.235022	0.0290047	0.348605	0.379816	0.255438	0.748407	-0.636549	0.00155212	0.0167621	-0.31923	0.00193739	0.00964369	0.0808916	0.443325	1	0.238997	0.474757	1	-0.785963	7.94755e-05	0.00134161	-0.447082	1.02131e-05	9.49593e-05	0.143218	0.676052	1	-0.872468	1.82564e-05	0.000331675	-0.535743	2.95723e-06	3.19222e-05	-1.02797	0.00825252	0.0995264	-0.718244	0.0385867	0.405772
NM_001301307	chr9	65676548	65690300	+	1834	1	Oaz2|AZ-2|AZ2|Oaz2-ps|Sez15|-|9|9 C|protein-coding	-0.109965	0.543186	1	-0.0719122	0.633835	1	0.0875682	0.798786	1	-0.130436	0.578333	1	0.0119227	0.940417	1	0.030746	0.884568	1	0.196823	0.588121	1	-0.0253031	0.920216	1	0.139737	0.436411	0.918054	0.153779	0.661555	1	-0.0569638	0.820149	1	0.101549	0.504556	1	-0.228409	0.560483	1	-0.0862724	0.798019	1
NM_030047	chr13	64917406	64923195	+	3228	1	Spata31|4930458L03Rik|Aep1|Fam75a|Spata31a|Vad1.3|-|13|13 B3|protein-coding	0	1	1	0	1	1	5.12548e-15	1	1	0	1	1	-5.12548e-15	1	1	0	1	1	0	1	1	0	1	1	0	1	1	0	1	1	0	1	1	0	1	1	0	1	1	-5.12548e-15	1	1
NM_018809	chr2	19445663	19447501	+	1504	1	Ptf1a|PTF1-p48|PTF1p48|bHLHa29|-|2|2 A2|protein-coding	0	1	1	0	1	1	5.12548e-15	1	1	0	1	1	-5.12548e-15	1	1	0	1	1	0	1	1	0	1	1	0	1	1	0	1	1	0	1	1	0	1	1	0	1	1	-5.12548e-15	1	1
NM_025658	chr19	11536849	11558466	+	1455	1	Ms4a4d|2210417J23Rik|-|19|19 A|protein-coding	3.58943	0.233849	1	1.84506	1	1	2.6551	0.561423	1	5.70468	0.00146432	0.0159788	1.98138	1	1	-1.80564	0.522855	1	-0.891143	0.786808	1	2.19694	0.109763	0.442509	-1.539	0.503484	1	0.909028	1	1	3.97604	0.00695482	0.0516877	0.2216	1	1	3.04933	0.0176994	0.16847	-0.711192	1	1
NM_001104592	chr3	64116432	64137480	-	2477	1	Vmn2r2|ENSMUSG00000043897|-|3|3|protein-coding	0	1	1	1.84505	1	1	5.12548e-15	1	1	0	1	1	-5.12548e-15	1	1	1.79044	1	1	0	1	1	0	1	1	0	1	1	-1.75843	1	1	-1.72301	1	1	-1.7687	1	1	0	1	1	-5.12548e-15	1	1
NM_018759	chr5	105876568	105915820	+	2655	1	Zfp326|5730470H14Rik|ZAN75|Znf326|-|5|5 E5|protein-coding	-0.0661679	0.548201	1	-0.058659	0.60443	1	-0.262351	0.349252	0.887636	-0.375981	0.0391058	0.219226	-0.396783	0.00197299	0.00979457	-0.000400217	1	1	-0.194995	0.486997	1	-0.312441	0.0921363	0.393739	-0.312006	0.0185556	0.0810654	-0.21588	0.443304	1	-0.315248	0.0932861	0.369036	-0.319153	0.0186018	0.0832773	-0.11602	0.721006	1	-0.132762	0.652611	1
NM_001282443	chr15	75882934	75888723	-	3357	1	Mroh6|Gm19570|-|15|15 D3|protein-coding	-1.31773	0.148514	0.96796	-0.92212	0.26285	1	-0.528398	0.52478	1	-1.3887	0.15279	0.553742	-1.28876	0.156398	0.408154	0.384772	0.653758	1	0.794964	0.405962	0.990304	-0.0765317	1	1	0.0425595	1	1	0.389854	0.703295	1	-0.460502	0.651035	1	-0.352454	0.709837	1	-0.866227	0.393001	0.997714	-0.771941	0.432365	1
NM_031174	chr16	96592079	97170735	-	7446	1	Dscam|4932410A21Rik|-|16 57.02 cM|16 C|protein-coding	2.3053	0.0727814	0.720985	0.486158	1	1	3.31934	0.0255676	0.169549	2.96721	0.0205281	0.135088	3.08493	0.00398423	0.0182752	-1.82858	0.148609	1	1.00461	0.461313	1	0.666798	0.614553	1	0.811242	0.338749	0.77732	2.82361	0.0274048	0.23594	2.4857	0.0219711	0.126904	2.62088	0.0125537	0.0598046	-0.324099	0.867133	1	-0.218793	0.93077	1
NM_001168491	chr19	53903351	53929861	+	2316	1	Pdcd4|D19Ucla1|Ma3|Tis|-|19 D2|19 48.73 cM|protein-coding	-0.0683905	0.492236	1	-0.238554	0.0312652	0.365525	0.212914	0.413689	0.975686	0.91419	8.55503e-08	2.59693e-06	0.679476	2.98769e-12	4.64597e-11	-0.178293	0.108684	0.949659	0.2823	0.279779	0.810199	0.979194	1.3312e-08	4.75439e-07	0.765823	4.03914e-15	8.92839e-14	0.440472	0.100213	0.535915	1.15402	1.14903e-10	4.71199e-09	0.936222	4.08808e-18	1.18707e-16	0.697246	0.0179415	0.1699	0.464473	0.0730305	0.564783
NM_010832	chrX	168653099	168673902	-	3324	1	Msl3|AU018931|Msl31|Msl3l1|-|X|X F5|protein-coding	-0.0521115	0.611739	1	0.127197	0.289154	1	0.30785	0.348353	0.886611	-0.0270577	0.880321	1	-0.19368	0.0729485	0.221189	0.171854	0.135997	1	0.365571	0.266443	0.786033	0.0230107	0.897197	1	-0.123257	0.232968	0.597232	0.178967	0.59438	1	-0.15185	0.413588	0.956837	-0.302304	0.0121327	0.0580633	-0.347832	0.340093	0.928305	-0.51887	0.125707	0.732218
NM_020049	chrX	21714900	21742357	+	3416	1	Slc6a14|1110007A17Rik|9030613J17Rik|ATB0plus|CATB0plus|-|X|X A2|protein-coding	0	1	1	0	1	1	5.12548e-15	1	1	0	1	1	-5.12548e-15	1	1	0	1	1	0	1	1	0	1	1	0	1	1	0	1	1	0	1	1	0	1	1	0	1	1	-5.12548e-15	1	1
NM_177899	chr8	69761324	69774911	-	5758	1	Zfp866|9830167H18Rik|AI875089|C85843|D330038O06Rik|-|8|8 B3.3|protein-coding	-0.0474112	0.658057	1	-0.0105096	0.93914	1	-0.181523	0.498558	1	0.07185	0.70465	1	-0.117372	0.337789	0.7309	0.0296503	0.82808	1	-0.133267	0.618165	1	0.115606	0.534794	1	-0.0518209	0.66652	1	-0.179977	0.521262	1	0.0821665	0.687467	1	-0.0880463	0.553167	1	0.25011	0.421253	1	0.0616828	0.822964	1
NM_001110516	chr4	156246966	156255338	-	2597	1	Samd11|BC026991|mr-s|-|4|4 E2|protein-coding	0.394979	0.000195788	0.0201411	0.502605	0.000107053	0.00815497	0.98988	0.00121925	0.0166855	-0.229944	0.26541	0.780076	0.430902	0.000500956	0.0028515	0.100145	0.417069	1	0.596386	0.0477823	0.279722	-0.628658	0.00181087	0.0193567	0.0534888	0.64785	1	0.482992	0.123089	0.604938	-0.732824	0.000648693	0.00731055	-0.0551654	0.684282	1	-1.23023	0.000593031	0.0133291	-0.57267	0.0695193	0.55139
NM_019990	chr7	101321319	101346312	+	1189	1	Stard10|AV048538|CGI-52|NY-C0-28|PC-TP2|PCTP2|Pctpl|Sdccag28|SdccagG28|TISP-81|-|7|7 E3|protein-coding	0.267358	0.317086	1	-0.0867111	0.772946	1	1.71113	0.000105207	0.00212284	0.779013	0.0147796	0.104948	0.959901	5.51982e-06	4.44757e-05	-0.362503	0.197	1	1.4451	0.001115	0.0180016	0.506843	0.121072	0.472349	0.710693	0.00151203	0.00923303	1.79271	8.09527e-05	0.00206429	0.864458	0.00952417	0.0659948	1.06548	1.76899e-06	1.96962e-05	-0.942687	0.0427656	0.291712	-0.76357	0.0618599	0.519935
NM_144543	chr9	26999677	27007334	+	953	1	Thyn1|D730042P09Rik|HSPC144|MDS012|MY105|Thy28|-|9|9 A4|protein-coding	0.15003	0.32933	1	0.371985	0.00381496	0.096161	0.963503	0.00730898	0.0686736	0.353387	0.170841	0.593003	0.373058	0.00335048	0.0156577	0.214129	0.148053	1	0.821113	0.02456	0.17948	0.201042	0.449374	1	0.240674	0.0994338	0.316025	0.590381	0.101025	0.537908	-0.0214301	0.93444	1	0.0187857	0.886799	1	-0.621674	0.139789	0.576477	-0.610826	0.0929569	0.632801
NM_001083935	chr9	110722085	110743686	-	2205	1	Pth1r|PPR|Pthr|Pthr1|-|9 60.56 cM|9 F|protein-coding	0.242494	0.764306	1	-0.52751	0.685624	1	0.0734299	1	1	-3.07331	0.0136824	0.0989079	0.73781	0.278989	0.638448	-0.772791	0.416494	1	-0.164011	0.904895	1	-3.29833	0.00861534	0.0676193	0.512258	0.415073	0.887121	0.566968	0.722547	1	-2.52762	0.123803	0.447074	1.28577	0.14985	0.43766	-3.07172	0.074623	0.406622	0.677623	0.437179	1
NM_029921	chr6	38109353	38115806	+	525	1	Tmem213|D630002J15Rik|-|6|6 B1|protein-coding	-1.8391	1	1	1.2703	0.677216	1	-1.79662	1	1	0.219998	1	1	-1.81022	1	1	3.09739	0.312661	1	0	1	1	1.91817	1	1	0	1	1	-3.05225	0.31901	0.953352	-1.01308	0.686815	1	-3.06278	0.297424	0.709433	1.87174	1	1	-5.12548e-15	1	1
NM_001166063	chr15	3280627	3303526	-	787	1	Ccdc152|ENSMUSG00000071814|-|15|15 A1|protein-coding	-1.09935	0.0274441	0.449411	-1.12768	0.0313626	0.366137	-2.77936	0.000626566	0.00961906	-0.649276	0.349888	0.907012	-0.882481	0.0643189	0.199962	-0.0343127	1	1	-1.67507	0.0529393	0.299144	0.45308	0.59645	1	0.233182	0.70848	1	-1.67856	0.046201	0.332681	0.481778	0.567082	1	0.262906	0.722133	1	2.15036	0.04853	0.314914	1.89888	0.0200086	0.277332
NM_183208	chr14	25459185	25666743	+	7495	1	Zmiz1|BC065120|E330020C23|ENSMUSG00000072684|Gm10397|I920194n01|Rai17|Zimp10|-|14|14 A3|protein-coding	-0.129719	0.180818	1	-0.0956737	0.370944	1	-0.375592	0.199358	0.649452	-0.149256	0.49091	1	-0.248571	0.00952376	0.0394521	0.0264562	0.790431	1	-0.245082	0.398076	0.979503	-0.0211451	0.92185	1	-0.100529	0.256744	0.642047	-0.294148	0.316588	0.953352	-0.0474787	0.832336	1	-0.13444	0.177779	0.49344	0.223843	0.522586	1	0.132299	0.644772	1
NM_001289675	chr6	85469576	85502994	-	6482	1	Fbxo41|9630017H13|D6Ertd538e|-|6 C3|6 37.48 cM|protein-coding	0.962501	0.0257183	0.436594	0.582113	0.188886	0.893568	0.141018	0.931727	1	0.623668	0.322978	0.870434	1.16832	0.0126833	0.0504483	-0.388093	0.390701	1	-0.833791	0.281542	0.812771	-0.345951	0.58829	1	0.223941	0.652718	1	-0.453596	0.547996	1	0.0528885	0.938813	1	0.609041	0.201594	0.54118	0.49814	0.586986	1	1.04099	0.180157	0.864407
NM_177361	chr4	88602580	88603376	-	794	1	Ifna12|-|-|4|4 C4|protein-coding	0	1	1	0	1	1	5.12548e-15	1	1	0	1	1	-5.12548e-15	1	1	0	1	1	0	1	1	0	1	1	0	1	1	0	1	1	0	1	1	0	1	1	0	1	1	-5.12548e-15	1	1
NM_001113414	chr7	137193671	137314445	-	4978	1	Ebf3|3110018A08Rik|O/E-2|mKIAA4201|-|7|7 F3-F4|protein-coding	0.34144	0.523651	1	-0.0828261	0.93867	1	-1.0615	0.136011	0.51552	1.82565	0.000649797	0.00800917	0.643129	0.0905556	0.264033	-0.430921	0.644834	1	-1.41765	0.0805398	0.391121	1.48253	0.0145985	0.102254	0.328682	0.49678	1	-1.04743	0.363467	1	1.91505	0.030705	0.16469	0.760482	0.357267	0.80255	2.90572	0.000401419	0.00962446	1.71806	0.00895532	0.174411
NR_040499	chr2	160016653	160040620	+	603	1	9130015L21Rik|-|-|2|2|ncRNA	0	1	1	0	1	1	5.12548e-15	1	1	0	1	1	-5.12548e-15	1	1	0	1	1	0	1	1	0	1	1	0	1	1	0	1	1	0	1	1	0	1	1	0	1	1	-5.12548e-15	1	1
NM_010231	chr1	162829561	162866548	-	2315	1	Fmo1|-|-|1 70.34 cM|1 H1|protein-coding	0	1	1	0	1	1	5.12548e-15	1	1	1.98159	1	1	1.9814	1	1	0	1	1	0	1	1	1.91814	1	1	1.92995	1	1	0	1	1	1.99089	1	1	1.99746	1	1	1.87175	1	1	1.87829	1	1
NM_146999	chr16	58925557	58928644	-	1387	1	Olfr181|MOR184-4|-|16|16 C2|protein-coding	0	1	1	0	1	1	5.12548e-15	1	1	0	1	1	-5.12548e-15	1	1	0	1	1	0	1	1	0	1	1	0	1	1	0	1	1	0	1	1	0	1	1	0	1	1	-5.12548e-15	1	1
NR_045179	chr10	98299927	98351867	-	546	1	Gm8633|EG667438|-|10|10 C3|ncRNA	0	1	1	0	1	1	5.12548e-15	1	1	0	1	1	-5.12548e-15	1	1	0	1	1	0	1	1	0	1	1	0	1	1	0	1	1	0	1	1	0	1	1	0	1	1	-5.12548e-15	1	1
NM_001033535	chr9	54025606	54068411	-	2221	1	Tnfaip8l3|9930029P06Rik|Gm517|-|9|9 A5.3|protein-coding	0	1	1	0	1	1	5.12548e-15	1	1	0	1	1	-5.12548e-15	1	1	0	1	1	0	1	1	0	1	1	0	1	1	0	1	1	0	1	1	0	1	1	0	1	1	-5.12548e-15	1	1
NM_175008	chr14	36094965	36096855	+	834	1	4930474N05Rik|-|-|14|14 B|protein-coding	0	1	1	0	1	1	5.12548e-15	1	1	0	1	1	-5.12548e-15	1	1	0	1	1	0	1	1	0	1	1	0	1	1	0	1	1	0	1	1	0	1	1	0	1	1	-5.12548e-15	1	1
NM_016718	chr6	120093380	120200338	+	816	1	Ninj2|-|-|6|6 F1|protein-coding	0	1	1	0	1	1	5.12548e-15	1	1	0	1	1	-5.12548e-15	1	1	0	1	1	0	1	1	0	1	1	0	1	1	0	1	1	0	1	1	0	1	1	0	1	1	-5.12548e-15	1	1
NR_033626	chr7	145205818	145208119	-	932	1	1810010D01Rik|Gm2572|-|7 F5|7|ncRNA	-0.750204	0.722975	1	-1.68531	0.434196	1	-3.41411	0.296145	0.815115	0.309743	1	1	-3.43836	0.153131	0.401992	-0.925404	1	1	-2.59462	0.54072	1	1.04334	0.747069	1	-2.61237	0.529028	1	-1.75844	1	1	1.95894	0.477035	1	-1.76872	1	1	3.53256	0.215281	0.734238	-5.12548e-15	1	1
NM_011899	chr12	55080496	55115367	+	4246	1	Srp54a|54kDa|Srp54|-|12|12 C1|protein-coding	-0.116026	0.750992	1	0.0946561	0.783806	1	-0.565069	0.375185	0.922169	-0.130937	0.841401	1	0.0509286	0.914149	1	0.202371	0.583964	1	-0.456524	0.470655	1	-0.0214517	0.971237	1	0.185302	0.643735	1	-0.683077	0.288968	0.921297	-0.223028	0.707338	1	-0.0260117	0.959261	1	0.452235	0.573935	1	0.61697	0.324421	1
NM_172267	chr2	30266203	30282149	+	1665	1	Phyhd1|-|-|2|2 B|protein-coding	-0.916223	0.0308337	0.477932	-1.09172	0.0299595	0.355966	-0.883682	0.108894	0.449546	0.487711	0.286259	0.815061	-0.152917	0.747832	1	-0.187515	0.769907	1	0.0244405	1	1	1.39859	0.0052979	0.0463244	0.78045	0.102074	0.322331	0.189646	0.821787	1	1.58586	0.0065467	0.0492476	0.961373	0.0864128	0.28731	1.37496	0.0227155	0.198478	0.737956	0.200674	0.89332
NM_001206851	chr10	93831555	93858087	+	2524	1	Usp44|E430004F17Rik|-|10|10 C2|protein-coding	-0.322582	0.19491	1	0.0725007	0.769638	1	-2.04727	0.000100238	0.00203623	-1.64774	2.70623e-05	0.000482909	-1.27449	2.52327e-06	2.14706e-05	0.387807	0.116647	0.96653	-1.72317	0.00112284	0.0181039	-1.3263	0.0010197	0.0121036	-0.932481	0.000965462	0.00617444	-2.13518	6.02373e-05	0.00157784	-1.7153	1.77885e-05	0.000323906	-1.32749	1.12996e-06	1.2934e-05	0.40681	0.527361	1	0.788577	0.13547	0.759438
NM_207022	chr6	23969161	23970060	-	898	1	Tas2r118|Gm465|T2R18|Tas2r16|Tas2r18|mGR18|mt2r40|-|6|6 A3.1|protein-coding	0	1	1	0	1	1	5.12548e-15	1	1	0	1	1	-5.12548e-15	1	1	0	1	1	0	1	1	0	1	1	0	1	1	0	1	1	0	1	1	0	1	1	0	1	1	-5.12548e-15	1	1
NM_001081282	chr9	85687360	85749334	-	5619	1	Ibtk|5430411K16Rik|AA409502|BTKI|mKIAA1417|-|9|9 E3.1|protein-coding	0.035029	0.748003	1	0.0659057	0.554685	1	0.175124	0.504558	1	-0.520737	0.00299992	0.0295354	-0.0866928	0.399607	0.822518	0.022555	0.849904	1	0.143974	0.586961	1	-0.558131	0.00207598	0.0216614	-0.10335	0.355821	0.798706	0.102677	0.7044	1	-0.584769	0.00131818	0.0131993	-0.133674	0.246145	0.623311	-0.703972	0.0219946	0.194082	-0.271599	0.314416	1
NM_134052	chr12	28675207	28682174	+	1669	1	Adi1|AL024210|Fe-ARD|MTCBP-1|Ni-ARD|-|12|12 A2|protein-coding	0.0562902	0.567119	1	-0.0103778	0.922339	1	-0.249329	0.442385	1	-0.423733	0.0210019	0.137231	-0.260053	0.0151402	0.058878	-0.0736649	0.464156	1	-0.305149	0.345567	0.909078	-0.482263	0.00828618	0.0654628	-0.297801	0.0040535	0.022076	-0.25396	0.433141	1	-0.410637	0.0276214	0.151286	-0.231273	0.0373953	0.147425	-0.174185	0.631252	1	-0.00361861	0.994316	1
NM_011536	chr11	85890063	85916097	+	3001	1	Tbx4|3930401C23|-|11 C|11 51.42 cM|protein-coding	0	1	1	0	1	1	5.12548e-15	1	1	2.03355	1	1	3.54406	0.22504	0.538646	0	1	1	0	1	1	1.97087	1	1	3.47728	0.225968	0.583125	0	1	1	2.0467	1	1	3.55691	0.226168	0.588003	1.92061	1	1	3.42084	0.353368	1
NR_105769	chr1	73855477	73855575	-	98	1	Mir6351|Gm27936|mmu-mir-6351|-|-|ncRNA	0	1	1	0	1	1	5.12548e-15	1	1	0	1	1	-5.12548e-15	1	1	0	1	1	0	1	1	0	1	1	0	1	1	0	1	1	0	1	1	0	1	1	0	1	1	-5.12548e-15	1	1
NM_172253	chr12	33429624	33439380	+	2318	1	Twistnb|2410173G11|2810024J17Rik|D16Wsu83e|-|12|12 A2|protein-coding	0.1203	0.425668	1	0.400946	0.0359041	0.3904	0.5879	0.0718857	0.343204	0.154328	0.514211	1	0.224963	0.160089	0.415623	0.272019	0.17135	1	0.474983	0.153109	0.577054	0.0321252	0.894228	1	0.123982	0.465689	0.959026	0.180534	0.606723	1	-0.245392	0.356184	0.872235	-0.154918	0.458899	0.952934	-0.441747	0.243626	0.781108	-0.373927	0.268189	1
NM_146659	chr2	87692881	87693947	-	1064	1	Olfr1136|MOR177-3|-|2|2 E1|protein-coding	0	1	1	0	1	1	5.12548e-15	1	1	0	1	1	-5.12548e-15	1	1	0	1	1	0	1	1	0	1	1	0	1	1	0	1	1	0	1	1	0	1	1	0	1	1	-5.12548e-15	1	1
NM_011636	chr9	92250194	92272561	+	2130	1	Plscr1|MmTRA1a|MmTRA1b|Nor1|Tra1|Tra1a|Tra1b|Tras1|Tras2|-|9|9 E3.3|protein-coding	-0.214777	0.258385	1	-0.904058	7.52143e-05	0.0063289	-0.945883	0.0795932	0.366692	0.0268715	0.940022	1	-0.325418	0.114528	0.318791	-0.69656	0.00258549	0.153674	-0.733541	0.176053	0.626081	0.238659	0.430662	1	-0.0924755	0.678274	1	-0.0582766	0.902386	1	0.932133	0.00552198	0.0431295	0.59644	0.0150712	0.0697678	0.980603	0.103011	0.485864	0.627142	0.237693	0.965045
NM_025980	chr2	25180758	25183332	+	2572	1	Nrarp|2700054M22Rik|-|2|2 A3|protein-coding	-0.0414045	0.86094	1	0.20011	0.301081	1	1.85662	0.000656458	0.00998879	-2.29783	9.41287e-08	2.82175e-06	0.280364	0.0975489	0.280952	0.233403	0.32888	1	1.89998	0.000701102	0.0123374	-2.26116	8.37475e-07	2.19661e-05	0.34001	0.11115	0.343247	1.66223	0.00252408	0.0397163	-2.49632	1.34696e-08	4.24956e-07	0.0977938	0.588868	1	-4.16626	6.39597e-09	5.29085e-07	-1.60554	0.00315396	0.0914724
NM_001195253	chr8	70718543	70722635	+	1146	1	Gm3336|100041434|2410018E23Rik|-|8|8|protein-coding	-0.598579	0.787672	1	-0.0208798	1	1	-0.530119	0.804664	1	0.395269	0.839527	1	0.642061	0.627851	1	0.566769	0.803639	1	0.0617692	1	1	0.981975	0.498928	1	1.2471	0.371568	0.823457	-0.537041	0.82116	1	0.427591	0.852954	1	0.694849	0.66798	1	0.940492	0.480754	1	1.2074	0.356744	1
NR_045474	chr13	50261815	50262869	+	538	2	2310081J21Rik|-|-|13|13 A5|ncRNA	0	1	1	0	1	1	5.12548e-15	1	1	0	1	1	-5.12548e-15	1	1	0	1	1	0	1	1	0	1	1	0	1	1	0	1	1	0	1	1	0	1	1	0	1	1	-5.12548e-15	1	1
NM_001081412	chr10	75060896	75184923	+	6512	1	Bcr|5133400C09Rik|AI561783|AI853148|mKIAA3017|-|10 B5.3-C1|10 38.49 cM|protein-coding	-0.18853	0.0639604	0.675583	-0.587324	7.04826e-08	1.88517e-05	-2.09884	5.95963e-14	4.59809e-12	0.710898	5.36304e-05	0.000890961	-1.30425	5.85686e-36	2.7165e-34	-0.405999	0.000118449	0.0145474	-1.90971	5.4434e-12	3.75454e-10	0.896642	2.88836e-07	8.32678e-06	-1.09753	2.53837e-28	1.02009e-26	-1.52334	6.23767e-08	2.77547e-06	1.30096	1.26035e-12	6.44141e-11	-0.69913	8.91905e-11	1.57635e-09	2.80691	3.70975e-18	1.35305e-15	0.79577	0.00457942	0.116405
NM_178934	chr10	22645011	22703880	+	3755	1	Slc2a12|GLUT-12|Glut12|-|10|10 A3|protein-coding	-0.018897	1	1	-0.131065	0.763803	1	0.755658	0.302614	0.824135	-0.074724	0.931658	1	-0.164099	0.734844	1	-0.119656	0.810661	1	0.788731	0.310417	0.857951	-0.0553033	0.966157	1	-0.125086	0.829191	1	0.893126	0.240548	0.839558	0.0561362	0.965306	1	-0.0147597	1	1	-0.849748	0.310837	0.892559	-0.940314	0.212876	0.922973
NM_028306	chr2	131127412	131145983	+	2928	1	Hspa12b|2700081N06Rik|-|2|2 F3|protein-coding	0.13683	0.715728	1	0.212819	0.461684	1	-0.756819	0.202133	0.654492	0.845506	0.0367429	0.209641	0.882557	0.000349357	0.00206932	0.0707357	0.89065	1	-0.908824	0.171872	0.617271	0.704965	0.154443	0.554309	0.762866	0.0369168	0.143634	-0.988088	0.101733	0.540364	0.638198	0.128847	0.45936	0.687065	0.00741989	0.0384194	1.61286	0.0188267	0.174709	1.63921	0.00362483	0.10018
NR_029952	chr12	109591715	109591838	+	123	1	Mir433|Mirn433|mir-433|mmu-mir-433|-|12|12|ncRNA	0	1	1	0	1	1	5.12548e-15	1	1	0	1	1	-5.12548e-15	1	1	0	1	1	0	1	1	0	1	1	0	1	1	0	1	1	0	1	1	0	1	1	0	1	1	-5.12548e-15	1	1
NM_026377	chr19	47731756	47735588	+	1577	1	Sfr1|6330577E15Rik|Meir5|-|19|19 D2|protein-coding	0.0189676	0.861938	1	0.148942	0.206954	0.920875	0.488796	0.107229	0.444656	0.0933277	0.652233	1	0.0923433	0.410897	0.840009	0.123501	0.284505	1	0.474052	0.118507	0.496296	0.0712665	0.729268	1	0.0917003	0.394577	0.85745	0.336859	0.278088	0.904124	-0.0577072	0.782779	1	-0.0397748	0.736795	1	-0.405298	0.255527	0.80281	-0.411469	0.188091	0.873237
NM_001024614	chr5	98329304	98802019	+	853	1	1700007G11Rik|4930428O21Rik|-|5|5 E3|protein-coding	0	1	1	0	1	1	5.12548e-15	1	1	0	1	1	-5.12548e-15	1	1	0	1	1	0	1	1	0	1	1	0	1	1	0	1	1	0	1	1	0	1	1	0	1	1	-5.12548e-15	1	1
NM_145216	chr11	5058128	5060383	+	1103	1	Rasl10a|2210403B10Rik|AI852688|-|11|11 A1|protein-coding	-0.26836	0.254385	1	0.220963	0.329644	1	-4.2465	1.33098e-12	8.85066e-11	-2.26548	9.05811e-08	2.73928e-06	-3.29662	3.16931e-27	1.07302e-25	0.480902	0.0587064	0.762609	-3.98685	1.75022e-10	1.01766e-08	-2.0018	1.13612e-05	0.000239063	-3.0103	2.86137e-18	7.61934e-17	-4.48092	3.48263e-13	3.0485e-11	-2.4849	1.52407e-08	4.76461e-07	-3.50014	2.8531e-27	1.24195e-25	2.02184	0.0129171	0.13605	0.966067	0.156802	0.814177
NM_146753	chr2	88682804	88683730	-	925	1	Olfr1195|MOR230-4|-|2|2 E1|protein-coding	0	1	1	0	1	1	5.12548e-15	1	1	0	1	1	-5.12548e-15	1	1	0	1	1	0	1	1	0	1	1	0	1	1	0	1	1	0	1	1	0	1	1	0	1	1	-5.12548e-15	1	1
NM_001080818	chr3	116272553	116424032	-	4467	1	Cdc14a|A830059A17Rik|CDC14A2|CDC14a1|Cdc14|-|3|3 G1|protein-coding	-0.121856	0.241967	1	-0.142897	0.21784	0.941424	-0.935773	0.00574255	0.0571926	-0.344316	0.0584311	0.291816	-0.632014	7.20431e-09	8.29374e-08	-0.0291399	0.811484	1	-0.813333	0.0168014	0.138271	-0.224993	0.225355	0.701596	-0.491868	1.52196e-05	0.000137267	-0.808339	0.0184829	0.180203	-0.199905	0.297888	0.78369	-0.470233	0.000140008	0.00112642	0.592858	0.114925	0.515202	0.310697	0.358994	1
NR_040478	chr1	96612057	96662573	-	580	1	4930533P14Rik|-|-|1|1|ncRNA	0	1	1	0	1	1	5.12548e-15	1	1	0	1	1	-5.12548e-15	1	1	0	1	1	0	1	1	0	1	1	0	1	1	0	1	1	0	1	1	0	1	1	0	1	1	-5.12548e-15	1	1
NM_001033166	chr2	84669221	84670708	-	673	1	2700094K13Rik|Selh|-|2|2 D|protein-coding	-0.0549539	0.612334	1	0.253207	0.0336159	0.378501	1.04239	0.0215963	0.151786	-0.229699	0.444163	1	-0.287443	0.0424554	0.141673	0.30135	0.00709127	0.287375	1.10312	0.0150111	0.128092	-0.179682	0.545082	1	-0.214696	0.108902	0.337776	0.792405	0.0842948	0.488663	-0.489641	0.0982759	0.381975	-0.524581	0.000254437	0.00193639	-1.28659	0.0174118	0.16692	-1.35715	0.00435192	0.112766
NM_146599	chr7	106740908	106741956	-	1046	1	Olfr697|MOR283-5|-|7|7 E3|protein-coding	0	1	1	0	1	1	2.79142	0.561439	1	0	1	1	-5.12548e-15	1	1	0	1	1	2.72584	0.56161	1	0	1	1	0	1	1	2.79113	0.563564	1	0	1	1	0	1	1	-2.62464	0.576204	1	-2.68211	0.551166	1
NM_029706	chr3	20249484	20275729	-	1481	1	Cpb1|0910001A18Rik|1810063F02Rik|2210008M23Rik|AI504870|-|3 A2|3 6.29 cM|protein-coding	0	1	1	3.47902	0.257516	1	5.12548e-15	1	1	3.26025	0.367513	0.933303	-5.12548e-15	1	1	3.41156	0.256728	1	0	1	1	3.1847	0.369967	0.930769	0	1	1	-3.36296	0.376267	1	-0.0588043	1	1	-3.38023	0.237846	0.609766	3.12403	0.382191	0.984447	-5.12548e-15	1	1
NM_001281934	chr9	45906569	45929722	+	4059	1	Pcsk7|AA959856|PC7|SPC7|-|9 A5.2|9 25.32 cM|protein-coding	-0.0725869	0.583206	1	-0.223481	0.0925033	0.649953	-0.0717642	0.825675	1	0.27222	0.165932	0.581921	-0.146312	0.229754	0.547696	-0.157717	0.274234	1	0.00300229	0.989495	1	0.341348	0.0943095	0.399546	-0.0559556	0.671173	1	0.146605	0.647192	1	0.496141	0.0162025	0.100058	0.0939906	0.50078	1	0.334772	0.340932	0.929993	-0.0861458	0.782727	1
NM_138315	chr10	41476314	41487030	+	3537	1	Mical1|MICAL|MICAL-1|Nical|-|10|10 B1-B2|protein-coding	-0.0623754	0.605348	1	-0.0150456	0.915091	1	0.408508	0.154871	0.556427	-0.00744821	0.972066	1	0.181904	0.121367	0.334349	0.0402151	0.776852	1	0.471927	0.106677	0.465773	0.0504838	0.796147	1	0.261893	0.0355472	0.139069	0.418109	0.164059	0.698321	0.0065885	0.976071	1	0.213575	0.123403	0.377738	-0.424631	0.199523	0.705024	-0.23777	0.423648	1
NR_033641	chr8	92326031	92356120	-	1238	1	Crnde|4933436C20Rik|-|8|8 C5|ncRNA	-0.279064	0.255339	1	0.0200618	0.949154	1	0.0152501	0.965612	1	-0.441096	0.217837	0.686806	-0.340803	0.16163	0.418766	0.291334	0.234907	1	0.295225	0.494043	1	-0.165074	0.647166	1	-0.0432555	0.865975	1	-0.00912883	1	1	-0.45504	0.214584	0.634627	-0.343568	0.155706	0.449634	-0.469386	0.357021	0.952795	-0.368431	0.386755	1
NM_001081665	chr6	55837018	55978598	+	3268	1	Ccdc129|D530004J12Rik|Gm458|-|6|6 B3|protein-coding	0	1	1	0	1	1	5.12548e-15	1	1	0	1	1	-5.12548e-15	1	1	0	1	1	0	1	1	0	1	1	0	1	1	0	1	1	0	1	1	0	1	1	0	1	1	-5.12548e-15	1	1
NM_024458	chr1	150319417	150333906	+	1229	1	Pdc|Rpr-1|Rpr1|-|1 G1|1 63.84 cM|protein-coding	0	1	1	0	1	1	5.12548e-15	1	1	0	1	1	1.92532	1	1	0	1	1	0	1	1	0	1	1	1.87116	1	1	0	1	1	0	1	1	1.93851	1	1	0	1	1	1.82659	1	1
NM_145831	chr19	25672411	25678991	+	2331	1	Dmrt2|Terra|-|19|19 C1|protein-coding	-2.59063	0.540686	1	-0.786949	1	1	0.251447	1	1	1.21742	0.750621	1	2.82751	0.00867454	0.0363977	1.82171	1	1	2.72584	0.561606	1	3.64932	0.205642	0.660691	5.33083	0.000433931	0.00298531	1.00164	1	1	1.99161	0.484493	1	3.6329	0.00291374	0.0170325	0.956941	0.774056	1	2.58303	0.027299	0.333525
NM_139304	chr3	90341654	90358120	+	1894	1	Gatad2b|AL118180|C430014D17Rik|P66beta|mKIAA1150|-|3|3 F1|protein-coding	-0.135069	0.266865	1	-0.0667281	0.624563	1	-0.632621	0.0410076	0.236439	-0.336285	0.123414	0.48519	-0.49952	1.75382e-05	0.000130585	0.0603361	0.62652	1	-0.495152	0.102693	0.455755	-0.202392	0.339634	0.887599	-0.346233	0.000593776	0.00397701	-0.58025	0.0610083	0.39863	-0.26342	0.238753	0.68144	-0.414227	0.000500244	0.00356143	0.294484	0.405074	1	0.138758	0.638784	1
NM_010145	chr1	180989556	181017569	-	1728	1	Ephx1|EH|Eph-1|Eph1|Epxh1|mEH|-|1 H4|1 84.48 cM|protein-coding	0.329405	0.159326	1	-0.0733875	0.817459	1	0.0260074	0.96633	1	3.06791	1.23374e-36	3.66649e-34	1.52557	1.17085e-13	1.99892e-12	-0.409316	0.122435	0.980457	-0.304301	0.441883	1	2.73579	3.62304e-35	1.09017e-32	1.2156	1.04257e-11	1.8359e-10	0.089721	0.853062	1	3.14146	7.21898e-34	2.38048e-31	1.61561	2.97309e-12	5.99398e-11	3.03712	6.41995e-17	1.93176e-14	1.4981	3.26007e-05	0.00260719
NM_026549	chr7	34184497	34196647	-	1274	1	Pdcd2l|6030457N17Rik|-|7|7 B1|protein-coding	-0.412472	0.0357743	0.515356	-0.0392479	0.84992	1	0.2979	0.385329	0.935609	-0.350735	0.213541	0.67806	-0.166349	0.398224	0.820442	0.3665	0.0976472	0.914972	0.70697	0.0490592	0.284293	0.0554257	0.861293	1	0.262633	0.237526	0.605115	0.328272	0.356676	1	-0.315181	0.289463	0.768551	-0.111525	0.612117	1	-0.652357	0.113072	0.511296	-0.471019	0.190396	0.874555
NM_146246	chr14	63992431	64033506	+	6753	1	Rp1l1|BC031365|BE983540|Dcdc4|Rp1hl1|-|14|14 D1|protein-coding	-1.83909	1	1	-1.89844	1	1	-1.79661	1	1	-1.76981	1	1	-1.81022	1	1	0	1	1	0	1	1	0	1	1	0	1	1	0	1	1	0	1	1	0	1	1	0	1	1	-5.12548e-15	1	1
NR_037978	chr11	109139291	109144369	-	1075	1	E030025P04Rik|Gm664|-|11|11 E1|ncRNA	1.9215	1	1	0	1	1	5.12548e-15	1	1	0	1	1	-5.12548e-15	1	1	-1.93054	1	1	-1.81964	1	1	-1.78744	1	1	-1.83296	1	1	0	1	1	0	1	1	0	1	1	0	1	1	-5.12548e-15	1	1
NM_026562	chr11	101279203	101288701	+	2219	1	Cntd1|1700051C09Rik|4921513J16Rik|5430417M23Rik|Cntd|-|11|11 D|protein-coding	-0.170179	0.123039	0.901224	-0.0878208	0.523548	1	1.35174	0.00822854	0.0748309	0.282172	0.350687	0.90869	-0.164786	0.152658	0.401719	0.0752846	0.595723	1	1.52845	0.00309063	0.0401282	0.44733	0.139787	0.519068	0.0234256	0.846304	1	1.4457	0.00592809	0.0788404	0.364012	0.240184	0.684146	-0.0595871	0.68329	1	-1.08633	0.0635436	0.371637	-1.54785	0.00331374	0.0946244
NM_015824	chr4	34566781	34614942	-	6291	1	Orc3|Orc3l|-|4|4 A3|protein-coding	-0.104456	0.362594	1	-0.113075	0.365843	1	-0.440036	0.0997008	0.423131	-0.30999	0.0854655	0.381551	-0.360919	0.00290564	0.0137903	-0.0172814	0.880442	1	-0.334238	0.202826	0.674984	-0.208181	0.230366	0.710622	-0.238373	0.0307589	0.123219	-0.338788	0.205738	0.776365	-0.193402	0.286499	0.763113	-0.22855	0.0587675	0.212761	0.126754	0.673314	1	0.0791457	0.763603	1
NM_146481	chr9	38143137	38144081	+	943	1	Olfr890|MOR162-3|-|9|9 A5|protein-coding	0	1	1	0	1	1	5.12548e-15	1	1	0	1	1	-5.12548e-15	1	1	0	1	1	0	1	1	0	1	1	0	1	1	0	1	1	0	1	1	0	1	1	0	1	1	-5.12548e-15	1	1
NM_146642	chr2	87746161	87747180	+	1017	1	Olfr1140|MOR177-6|-|2|2 E1|protein-coding	0	1	1	0	1	1	5.12548e-15	1	1	0	1	1	-5.12548e-15	1	1	0	1	1	0	1	1	0	1	1	0	1	1	0	1	1	0	1	1	0	1	1	0	1	1	-5.12548e-15	1	1
NM_026945	chr3	138313286	138331134	+	1330	1	Adh6a|1810009C16Rik|Adh5a|-|3|3 G3|protein-coding	0	1	1	0	1	1	5.12548e-15	1	1	0	1	1	-5.12548e-15	1	1	0	1	1	0	1	1	0	1	1	0	1	1	0	1	1	0	1	1	0	1	1	0	1	1	-5.12548e-15	1	1
NM_009242	chr11	55394159	55420080	-	2629	1	Sparc|BM-40|ON|-|11 33.04 cM|11 B1|protein-coding	0.927354	0.00246683	0.113976	0.111468	0.823857	1	-0.991088	0.0530498	0.278885	0.802305	0.106665	0.44324	0.678448	0.0163486	0.0629167	-0.821714	0.0724566	0.8163	-1.91584	2.50306e-05	0.000672475	-0.127485	0.779499	1	-0.232002	0.269342	0.664949	-1.11623	0.0689392	0.431488	0.69872	0.244741	0.692268	0.582234	0.189004	0.515548	1.7906	0.00298935	0.0480693	1.67723	8.78221e-05	0.00618144
NM_001081302	chr15	27730649	28025848	-	11438	1	Trio|6720464I07Rik|AA408740|Solo|-|15|15 B1|protein-coding	0.451886	0.176983	1	-0.415688	0.21709	0.940567	4.66119	1.51729e-18	2.00683e-16	4.81044	8.20686e-59	7.90222e-56	5.68804	3.9947e-302	5.06107e-299	-0.876407	0.00852186	0.31706	4.21055	3.29824e-16	3.95002e-14	4.35532	4.69426e-50	2.69048e-47	5.24987	1.75785e-252	1.6275e-249	5.05984	9.55783e-22	2.37192e-19	5.22938	2.03455e-68	4.08132e-65	6.12149	2.03694050961985e-314	4.45756654068788e-311	0.153218	0.731277	1	1.04457	0.00996001	0.186147
NM_015767	chr4	20008428	20030785	+	3046	1	Ttpa|alpha-TTP|-|4 A3|4 7.76 cM|protein-coding	0.170359	1	1	0.0950855	1	1	-0.7673	1	1	-2.93339	0.583374	1	0.887584	0.764724	1	-0.0885842	1	1	-0.920623	1	1	-3.0364	0.378969	0.938631	0.748682	0.767577	1	-0.840243	1	1	-3.04274	0.382328	0.908727	0.870229	0.769395	1	-2.09766	1	1	1.81107	0.529107	1
NM_012052	chr7	99477897	99483709	-	1869	1	Rps3|D7Ertd795e|Rs_3|-|7 54.07 cM|7 F1|protein-coding	0.0680633	0.533187	1	0.271977	0.0387744	0.409008	0.819193	0.00662235	0.0638931	0.382952	0.172342	0.596392	0.259731	0.0470209	0.153977	0.197722	0.10631	0.941193	0.754109	0.0115643	0.105766	0.310472	0.259381	0.764651	0.209575	0.0819109	0.270846	0.544042	0.0802394	0.473413	0.104991	0.709912	1	0.00395265	0.978088	1	-0.443788	0.269152	0.826662	-0.572994	0.0697771	0.552343
NM_052976	chrX	98554280	98891025	-	7180	1	Ophn1|C130037N19Rik|Wtgr|-|X|X C2|protein-coding	1.7971	0.00427815	0.157227	0.110813	1	1	1.49005	0.166293	0.581663	2.6155	0.000392844	0.00512247	2.69264	1.17453e-06	1.04522e-05	-1.69593	0.0219274	0.50044	-0.310893	0.642734	1	0.811869	0.229521	0.708882	0.914634	0.0555141	0.199811	1.34216	0.233582	0.82932	2.5006	0.00303176	0.0263562	2.59868	2.88235e-05	0.000263617	1.14936	0.203946	0.714716	1.18899	0.0950278	0.6379
NM_027613	chr6	60944317	60989378	+	4626	1	Mmrn1|4921530G03Rik|Emilin4|Mmrn|-|6 29.22 cM|6 C1|protein-coding	-3.41838	2.1627e-06	0.000676109	-2.04991	0.000171212	0.0117419	-5.21949	8.61176e-06	0.000225819	1.69211	0.000346976	0.00462737	-4.01885	3.94381e-09	4.67662e-08	1.37488	0.192637	1	-1.55465	0.796674	1	5.09787	1.7891e-12	9.92332e-11	-0.597334	0.802683	1	-3.16304	0.0435102	0.320299	3.74376	4.03633e-11	1.75067e-09	-1.9608	0.0312304	0.127157	6.85225	1.76614e-10	1.97742e-08	1.11098	1	1
NM_001011532	chr2	86084730	86085854	-	1122	1	Olfr1037|MOR171-52|MOR256-34P|-|2|2 D|protein-coding	0	1	1	0	1	1	5.12548e-15	1	1	0	1	1	-5.12548e-15	1	1	0	1	1	0	1	1	0	1	1	0	1	1	0	1	1	0	1	1	0	1	1	0	1	1	-5.12548e-15	1	1
NM_028611	chr17	78937135	78948052	+	2291	1	Ndufaf7|2410091C18Rik|AL033374|PRO1853|-|17|17 E3|protein-coding	0.176472	0.281899	1	0.134408	0.441889	1	0.264627	0.422481	0.988527	-0.549931	0.0387142	0.217704	0.210976	0.147258	0.39089	-0.0494396	0.784486	1	0.0917167	0.780061	1	-0.729394	0.00578764	0.0497836	0.0530841	0.717776	1	0.122218	0.716018	1	-0.685216	0.0115332	0.0765153	0.0953501	0.549287	1	-0.820413	0.0405159	0.283847	-0.0570951	0.85565	1
NM_145362	chr16	5233621	5244907	+	1744	1	Alg1|HMAT1|HMT1|-|16|16 A1|protein-coding	-0.305579	0.146694	0.964283	-0.0194124	0.949572	1	0.421634	0.27259	0.775809	0.33368	0.270881	0.790094	0.391342	0.0376266	0.128202	0.278287	0.212099	1	0.724101	0.0565085	0.312132	0.632999	0.0324057	0.188241	0.716541	1.32748e-05	0.000121134	0.42667	0.278903	0.90555	0.34983	0.268542	0.73217	0.42998	0.0345096	0.137855	-0.0868108	0.847412	1	-0.0281717	0.945445	1
NM_001277257	chr15	101128522	101145336	+	3589	1	Acvrl1|AI115505|AI427544|Acvrlk1|Alk1|-|15|15 F3|protein-coding	-1.78452	1	1	-1.84199	1	1	3.24677	0.0623742	0.312183	-1.71345	1	1	3.55968	0.00437591	0.0198465	0	1	1	4.92293	0.0173711	0.14169	0	1	1	5.27847	0.00078908	0.00515041	5.00073	0.0182393	0.178742	0	1	1	5.36499	0.000534155	0.00378293	-4.79706	0.0327619	0.249334	0.282026	0.779584	1
NM_008481	chr10	26981285	27616942	-	9647	1	Lama2|5830440B04|dy|mKIAA4087|mer|merosin|-|10 14.23 cM|10 A4-B1|protein-coding	-2.59568	0.54048	1	-2.66522	0.54095	1	-2.54752	0.54149	1	0.267389	1	1	-2.56815	0.529482	0.998679	0	1	1	0	1	1	2.69269	0.57426	1	0	1	1	0	1	1	2.77499	0.573101	1	0	1	1	2.63599	0.579919	1	-5.12548e-15	1	1
NM_001037846	chr10	116485161	116581511	-	2798	1	Cnot2|2600016M12Rik|2810470K03Rik|AA537049|AA959607|AW557563|C79650|-|10|10 D2|protein-coding	-0.131511	0.171288	1	-0.0806721	0.436384	1	0.239596	0.393842	0.948816	-0.301511	0.103198	0.434147	-0.197741	0.0427075	0.142331	0.0433056	0.684238	1	0.372736	0.183598	0.642459	-0.171897	0.359281	0.916165	-0.047797	0.637456	1	0.307326	0.277705	0.90349	-0.217443	0.257943	0.713948	-0.0987284	0.363151	0.811875	-0.543308	0.093941	0.463379	-0.434371	0.11929	0.714521
NM_198114	chr19	10245265	10304877	-	5612	1	Dagla|Nsddr|-|19|19 A|protein-coding	0.341738	0.912204	1	0.934217	0.486949	1	1.10376	0.497848	1	1.80093	0.159165	0.56745	1.46839	0.191155	0.473989	0.581659	0.585792	1	0.7883	0.550457	1	1.44928	0.15036	0.543302	1.11051	0.136429	0.402862	0.182618	1	1	0.873347	0.38047	0.906631	0.526581	0.51056	1	0.670486	0.505286	1	0.313791	0.72044	1
NM_183282	chr17	33432899	33434267	+	1366	1	Actl9|1700029I08Rik|AV259599|-|17|17 B1|protein-coding	0	1	1	0	1	1	5.12548e-15	1	1	0	1	1	1.92535	1	1	0	1	1	0	1	1	0	1	1	1.87121	1	1	0	1	1	0	1	1	1.93852	1	1	0	1	1	1.82661	1	1
NM_177739	chr7	35772346	35802989	-	6681	1	Zfp507|1810022O10Rik|A230056M16Rik|AL024009|AU021817|BB105092|Gm480|Znf507|mKIAA1084|-|7|7 B2|protein-coding	0.0379412	0.724583	1	-0.0272629	0.807192	1	-2.39646	1.10604e-15	1.04822e-13	-0.331886	0.160813	0.570874	-1.34136	6.73978e-33	2.79243e-31	-0.0724811	0.535424	1	-2.43165	6.22665e-16	7.13752e-14	-0.370563	0.121635	0.474169	-1.36057	2.78759e-31	1.22674e-29	-2.37908	7.56925e-15	8.35811e-13	-0.299681	0.221661	0.648526	-1.29545	2.65159e-25	1.06205e-23	2.05991	7.46158e-08	5.07387e-06	1.05452	0.00130747	0.0497997
NM_010897	chr11	79339892	79581609	+	11787	1	Nf1|AW494271|Dsk9|E030030H24Rik|Mhdadsk9|Nf-1|-|11 46.74 cM|11 B4-5|protein-coding	0.00726106	0.951324	1	-0.195103	0.103877	0.687902	-0.332396	0.197678	0.646212	-0.0606712	0.736532	1	-0.633321	4.1504e-07	3.91797e-06	-0.210766	0.078194	0.844074	-0.33719	0.19036	0.656404	-0.0701551	0.69871	1	-0.622044	5.53971e-07	6.16799e-06	-0.147271	0.578935	1	0.137967	0.464766	1	-0.418546	0.0020218	0.0123525	0.266532	0.371746	0.971097	-0.303718	0.260766	0.997045
NM_008561	chr2	172248492	172251114	+	2620	1	Mc3r|MC3-R|-|2 H3|2 94.8 cM|protein-coding	0	1	1	0	1	1	5.12548e-15	1	1	0	1	1	-5.12548e-15	1	1	0	1	1	0	1	1	0	1	1	0	1	1	0	1	1	0	1	1	0	1	1	0	1	1	-5.12548e-15	1	1
NM_026129	chr5	121444753	121452474	-	1238	1	Erp29|1200015M03Rik|2810446M09Rik|AW209030|Erp28|Erp31|PDI-Db|-|5|5 F|protein-coding	0.171877	0.126469	0.909311	0.348107	0.00242593	0.0728746	1.35525	5.34207e-06	0.000146463	-0.268794	0.201147	0.655923	0.934234	6.28483e-18	1.41136e-16	0.169417	0.135818	1	1.18639	6.32394e-05	0.00153303	-0.443599	0.033675	0.193236	0.780615	2.15532e-13	4.24921e-12	1.00319	0.000847853	0.0163276	-0.617038	0.00328114	0.0281883	0.603547	3.31482e-08	4.55448e-07	-1.63373	4.10504e-06	0.000184016	-0.435038	0.144586	0.78354
NM_001289602	chr18	35964830	36014716	+	4588	1	Psd2|6330404E20Rik|AW125584|EFA6C|-|18|18 B2|protein-coding	-2.11361	0.0349151	0.510524	-0.959108	0.158021	0.836935	-2.75613	0.00276906	0.0323734	-2.94488	0.0029111	0.0287905	-1.93593	0.0396177	0.133531	1.14449	0.207594	1	-0.687657	0.644808	1	-0.825718	0.562553	1	0.217938	0.931367	1	-1.77738	0.02463	0.219022	-1.97541	0.02388	0.135224	-0.964784	0.257547	0.645329	-0.161584	1	1	0.856086	0.427456	1
NM_001166000	chr4	35706648	36718963	-	4089	1	Lingo2|B230217C06Rik|Lern3|Lrrn6c|-|4|4 A5|protein-coding	0	1	1	0	1	1	5.12548e-15	1	1	0	1	1	-5.12548e-15	1	1	0	1	1	0	1	1	0	1	1	0	1	1	0	1	1	0	1	1	0	1	1	0	1	1	-5.12548e-15	1	1
NM_030024	chr6	54327012	54330200	+	1377	1	Prr15|E130201N16Rik|G90|-|6|6 B3|protein-coding	0	1	1	0	1	1	4.71753	0.0287651	0.185391	5.77054	0.000858123	0.0100814	5.01687	0.00291973	0.0138463	0	1	1	4.63739	0.0399023	0.247777	5.68699	0.0011264	0.013137	4.94811	0.00306092	0.0171594	4.71626	0.0415328	0.311238	5.77753	0.000953058	0.0100667	5.03427	0.00195914	0.0120154	1.09351	0.319707	0.90424	0.221848	0.869308	1
NM_027400	chr18	65980739	66002635	-	3560	1	Lman1|2610020P13Rik|AI326273|AU043785|C730041J05|ERGIC53|F5F8D|MCFD1|MR60|P58|gp58|-|18|18 E1|protein-coding	0.0985201	0.462881	1	0.107841	0.415578	1	-0.049422	0.85421	1	-0.488946	0.00990481	0.0763215	-0.065725	0.570576	1	0.00161101	0.990913	1	-0.143406	0.591339	1	-0.589036	0.00206919	0.0216093	-0.14611	0.212077	0.559527	-0.164769	0.54043	1	-0.593973	0.00186612	0.0176231	-0.155517	0.179082	0.495673	-0.446539	0.143943	0.586131	-0.0229193	0.93006	1
NM_177475	chr10	76032612	76042969	+	4870	1	Zfp280b|D10Jhu82e|Suhw2|-|10|10 C1|protein-coding	-0.0475216	0.673406	1	-0.0715206	0.529263	1	-0.259293	0.328027	0.858476	-0.445585	0.0134273	0.097513	-0.404852	8.69886e-05	0.000582149	-0.0314228	0.805157	1	-0.208459	0.440315	1	-0.399848	0.0339401	0.194479	-0.338617	0.00345719	0.019183	-0.198455	0.465024	1	-0.371971	0.0487363	0.231854	-0.314755	0.00689457	0.0360248	-0.190761	0.539996	1	-0.14741	0.587831	1
NM_019465	chr9	40972798	41004628	-	1924	1	Crtam|-|-|9 A5.1|9 21.79 cM|protein-coding	-2.29969	0.00871782	0.239015	-4.14338	0.000219838	0.0138533	-5.87112	0.000292375	0.00509266	-2.06871	0.0474187	0.251812	-5.88539	2.47133e-05	0.000179999	-1.84147	0.452443	1	-3.50585	0.188538	0.65282	0.230336	1	1	-3.5148	0.165844	0.465779	-1.75844	1	1	2.05919	0.348214	0.859219	-1.76874	1	1	3.65313	0.222165	0.744736	-5.12548e-15	1	1
NM_001033267	chr11	116441325	116454347	-	2146	1	Qrich2|Gm66|-|11|11 E2|protein-coding	-0.0186201	1	1	-2.30737	0.0833661	0.614375	-1.10801	0.393224	0.947706	-2.30116	0.152571	0.553617	-0.99436	0.449068	0.894347	-2.27752	0.0935551	0.902613	-1.0741	0.422479	1	-2.275	0.121385	0.473347	-0.944588	0.403668	0.87102	1.18836	0.332868	0.975304	-0.0218253	1	1	1.33619	0.238518	0.610678	-1.20143	0.477819	1	0.1178	1	1
NR_040575	chr16	76122613	76156086	+	508	1	4930578N18Rik|-|-|16|16 C3.1|ncRNA	0	1	1	0	1	1	5.12548e-15	1	1	0	1	1	-5.12548e-15	1	1	0	1	1	0	1	1	0	1	1	0	1	1	0	1	1	0	1	1	0	1	1	0	1	1	-5.12548e-15	1	1
NM_007585	chr9	69453683	69491785	+	1359	1	Anxa2|AW215814|Cal1h|-|9 C|9 38.58 cM|protein-coding	0.861313	0.0224075	0.408941	0.106178	0.873484	1	-0.338249	0.559313	1	0.423785	0.375933	0.944929	-0.193721	0.575009	1	-0.760556	0.222082	1	-1.19718	0.0279849	0.196171	-0.440459	0.326578	0.866173	-1.03874	0.00101292	0.00644373	-0.43323	0.577391	1	0.321477	0.645795	1	-0.284401	0.655332	1	0.743436	0.238798	0.773148	0.136097	0.818041	1
NR_102704	chr5	29537949	29538624	+	675	1	Gm6083|ENSMUSG00000078182|-|5 B1|5|pseudo	0	1	1	1.8798	1	1	5.12548e-15	1	1	0	1	1	-5.12548e-15	1	1	1.82626	1	1	0	1	1	0	1	1	0	1	1	-1.78925	1	1	-1.75896	1	1	-1.79501	1	1	0	1	1	-5.12548e-15	1	1
NM_172418	chr7	45639977	45645768	+	2167	1	Mamstr|2810022D01Rik|5430432N15Rik|AW743872|Mastr|-|7|7 B4|protein-coding	-1.84611	1	1	-1.90535	1	1	0.115854	1	1	0.257259	1	1	2.35404	0.189414	0.470786	0	1	1	1.84811	1	1	1.97086	1	1	4.09298	0.0607098	0.214314	1.91106	1	1	2.04669	1	1	4.17568	0.062387	0.223014	0.154766	1	1	2.18084	0.308296	1
NM_021354	chr11	60454617	60468705	+	1698	1	Drg2|AI255295|AI461605|-|11 B2|11 37.81 cM|protein-coding	0.0440337	0.782077	1	0.254466	0.099509	0.673617	0.443176	0.159923	0.566544	-0.0860017	0.698244	1	-0.0222195	0.883457	1	0.204173	0.190277	1	0.404194	0.200158	0.669754	-0.131314	0.55686	1	-0.0478443	0.762822	1	0.184194	0.561991	1	-0.33809	0.126761	0.454487	-0.26007	0.107534	0.339929	-0.539111	0.127286	0.543461	-0.477702	0.140364	0.770546
NM_029541	chrX	136033367	136034946	+	1577	1	Arxes1|6530401D17Rik|Spc22/23|Spcs3|-|X|X F1|protein-coding	-0.369345	1	1	-1.30287	0.677404	1	-0.370145	1	1	1.26763	0.526432	1	1.52182	0.344127	0.737367	-0.928841	1	1	-0.00344908	1	1	1.61872	0.447842	1	1.89715	0.196796	0.528419	0.879782	1	1	2.54892	0.208848	0.625784	2.82304	0.071165	0.247768	1.65403	0.297158	0.869583	1.87104	0.119233	0.714505
NM_015784	chr3	54361107	54391041	+	3190	1	Postn|A630052E07Rik|AI747096|OSF-2|Osf2|PLF|PN|-|3|3 C|protein-coding	0	1	1	0	1	1	5.12548e-15	1	1	6.60457	1.47445e-05	0.000282587	7.20244	1.08625e-09	1.35976e-08	0	1	1	0	1	1	6.52185	1.91603e-05	0.000380865	7.13363	2.45467e-09	3.58548e-08	0	1	1	6.61717	1.63434e-05	0.000300091	7.22355	1.82297e-09	2.85137e-08	6.4541	0.000139847	0.00392811	7.06353	3.04542e-07	4.36365e-05
NM_001163337	chr11	72961169	72993043	+	4582	1	Atp2a3|SERCA3b|Serca3|-|11|11 B4|protein-coding	-0.234628	0.0325698	0.488487	-0.168314	0.121765	0.742435	0.311668	0.320416	0.846379	0.293552	0.0932594	0.405443	0.176383	0.085002	0.25094	0.0591115	0.589789	1	0.549834	0.0830884	0.397793	0.525369	0.00300978	0.0293801	0.429111	3.37634e-05	0.0002877	0.477246	0.137814	0.638802	0.464657	0.00942873	0.0654866	0.362563	0.000374475	0.00274744	-0.0307529	0.929787	1	-0.15108	0.639422	1
NR_045780	chr11	95700106	95712754	-	535	1	Zfp652os|1110035M17Rik|-|11 D|11|ncRNA	-0.67928	1	1	-0.831434	1	1	-0.60269	1	1	-0.528753	1	1	-0.62315	1	1	-0.144047	1	1	0.0718967	1	1	0.139332	1	1	0.0648199	1	1	0.201588	1	1	0.287471	1	1	0.200616	1	1	0.0721238	1	1	-0.0187627	1	1
NM_009037	chr2	105385948	105399319	-	3055	1	Rcn1|Rcn|-|2 E3|2 55.18 cM|protein-coding	0.302172	0.044129	0.564017	0.347616	0.0276283	0.339321	0.063909	0.854394	1	0.302169	0.246306	0.744204	0.0999137	0.533043	1	0.0377069	0.787991	1	-0.239893	0.449202	1	-0.00598646	0.986194	1	-0.184845	0.191288	0.517381	-0.295738	0.356435	1	-0.0495806	0.84574	1	-0.23021	0.123783	0.378481	0.238011	0.532032	1	0.035385	0.911791	1
NM_053199	chr1	173334254	173367695	-	4148	1	Cadm3|BIgR|Igsf4b|Necl-1|Necl1|SynCAM3|Tsll1|-|1|1 H3|protein-coding	0	1	1	0	1	1	5.12548e-15	1	1	0	1	1	-5.12548e-15	1	1	0	1	1	0	1	1	0	1	1	0	1	1	0	1	1	0	1	1	0	1	1	0	1	1	-5.12548e-15	1	1
NM_010375	chr14	56156581	56159579	-	903	1	Gzmg|Ctla-7|Ctla7|-|14 C3|14 28.19 cM|protein-coding	0	1	1	0	1	1	5.12548e-15	1	1	0	1	1	-5.12548e-15	1	1	0	1	1	0	1	1	0	1	1	0	1	1	0	1	1	0	1	1	0	1	1	0	1	1	-5.12548e-15	1	1
NM_019874	chr4	42953094	42958732	+	2304	1	Dnajb5|1110058L06Rik|AI462558|Hsc40|Hsp40-3|-|4|4 B1|protein-coding	-0.207033	0.311261	1	-0.214556	0.363552	1	-0.776441	0.119832	0.478693	-0.12401	0.696449	1	-0.998504	1.40644e-06	1.23742e-05	-0.0168424	0.960485	1	-0.56874	0.262625	0.780096	0.0776474	0.809191	1	-0.772777	0.000108261	0.000844202	-0.566788	0.281274	0.909379	0.0920637	0.796179	1	-0.765448	0.000740138	0.00505005	0.633598	0.266913	0.822785	-0.237889	0.626182	1
NM_001109743	chr18	76856405	76900342	+	3130	1	Skor2|Corl2|EG664805|Fussel18|Gm7348|-|18|18 E3|protein-coding	0	1	1	0	1	1	5.12548e-15	1	1	0	1	1	-5.12548e-15	1	1	0	1	1	0	1	1	0	1	1	0	1	1	0	1	1	0	1	1	0	1	1	0	1	1	-5.12548e-15	1	1
NM_138590	chr4	44756559	44932214	+	2512	1	Zcchc7|4930572I07Rik|D4Wsu132e|-|4 B1|4 23.57 cM|protein-coding	-0.167866	0.0986336	0.827965	-0.225919	0.0386092	0.408081	0.694312	0.0446862	0.249869	0.559319	0.00358515	0.0341113	-0.0757559	0.499998	0.967286	-0.0658794	0.544078	1	0.867237	0.0127556	0.113597	0.723938	0.000149969	0.00232757	0.11043	0.309148	0.726527	0.919826	0.00962948	0.113163	0.784795	4.75308e-05	0.000769939	0.16893	0.147455	0.432689	-0.147535	0.702318	1	-0.789797	0.0272763	0.333466
NM_207134	chr2	86413109	86414050	-	940	1	Olfr1061|MOR188-1|MOR188-7|MOR188-9|Olfr1515|-|2|2 D|protein-coding	0	1	1	0	1	1	5.12548e-15	1	1	0	1	1	-5.12548e-15	1	1	0	1	1	0	1	1	0	1	1	0	1	1	0	1	1	0	1	1	0	1	1	0	1	1	-5.12548e-15	1	1
NR_045867	chr6	148606786	148614309	-	2559	1	Gm6313|EG622319|-|6 G3|6|ncRNA	0	1	1	0	1	1	5.12548e-15	1	1	0	1	1	1.9254	1	1	0	1	1	0	1	1	0	1	1	1.87118	1	1	0	1	1	0	1	1	1.93851	1	1	0	1	1	1.82658	1	1
NM_028228	chr14	63860312	63919859	+	1342	1	Pinx1|2210403I16Rik|2610028A01Rik|67-11-3|AU024023|LPTS|LPTS1|-|14|14 C3|protein-coding	0.119845	0.406379	1	0.252692	0.085087	0.623345	0.346259	0.253836	0.746073	-0.0884418	0.697113	1	0.0685288	0.642794	1	0.125217	0.342322	1	0.23071	0.436712	1	-0.209572	0.333074	0.876067	-0.0330991	0.797347	1	0.084748	0.778064	1	-0.339044	0.117419	0.431543	-0.166421	0.204872	0.546566	-0.438796	0.200015	0.705977	-0.282173	0.341278	1
NM_001081678	chr6	28239931	28261601	-	3887	1	Zfp800|AA407452|Znf800|-|6|6 A3.2|protein-coding	-0.0332116	0.795311	1	-0.0238977	0.865472	1	-0.384153	0.202692	0.655365	-0.225689	0.257048	0.76342	0.00201998	0.99068	1	0.00085784	0.99649	1	-0.348105	0.24048	0.741603	-0.194039	0.312811	0.851824	0.0534058	0.665356	1	-0.373082	0.217096	0.800173	-0.197422	0.331101	0.834123	0.0452132	0.741671	1	0.156581	0.63796	1	0.389454	0.186697	0.871133
NM_001033201	chr4	46138511	46172402	+	3086	1	Ncbp1|AU014645|AW538051|CBP80|-|4 B1|4 24.49 cM|protein-coding	0.0398458	0.667201	1	0.0835839	0.425956	1	0.729827	0.0356552	0.214359	0.0628303	0.757841	1	-0.0419101	0.673987	1	0.0365798	0.728283	1	0.694483	0.0462912	0.272717	0.0192849	0.925059	1	-0.0634989	0.518646	1	0.645423	0.0700523	0.435179	-0.0229162	0.912987	1	-0.107696	0.332072	0.766963	-0.679087	0.0879991	0.445118	-0.792032	0.0275733	0.335366
NM_001024606	chr8	104591468	104596849	+	3494	1	Pdp2|4833426J09Rik|Gm1705|mKIAA1348|-|8|8 D3|protein-coding	0.28989	0.049221	0.599316	0.186299	0.224963	0.953042	0.273506	0.423699	0.990125	0.0826724	0.762279	1	0.384634	0.00243899	0.0118193	-0.111158	0.504772	1	-0.0180846	0.953866	1	-0.210691	0.439498	1	0.112506	0.439407	0.922019	0.0721361	0.840608	1	-0.100756	0.716764	1	0.215917	0.147037	0.431905	-0.191377	0.638964	1	0.115875	0.717827	1
NM_013853	chr5	24565341	24577467	-	2557	1	Abcf2|0710005O05Rik|Drr3|E430001O06|-|5|5 A3|protein-coding	0.0977999	0.3376	1	0.109743	0.323725	1	-0.059425	0.84763	1	-0.400064	0.0457144	0.244759	-0.00953468	0.930908	1	0.00483514	0.96394	1	-0.157552	0.608808	1	-0.500209	0.011076	0.0821894	-0.0889815	0.351262	0.79135	-0.183853	0.553667	1	-0.506482	0.012648	0.0822648	-0.101301	0.3422	0.781689	-0.341542	0.337902	0.925404	0.0555257	0.854038	1
NR_105762	chr1	82131916	82132019	+	103	1	Mir6344|Gm27840|mmu-mir-6344|-|-|ncRNA	0	1	1	0	1	1	5.12548e-15	1	1	0	1	1	-5.12548e-15	1	1	0	1	1	0	1	1	0	1	1	0	1	1	0	1	1	0	1	1	0	1	1	0	1	1	-5.12548e-15	1	1
NM_011380	chr17	85684268	85688254	-	2104	1	Six2|-|-|17 E4|17 55.72 cM|protein-coding	1.70804	0.0658318	0.685256	-0.250966	1	1	-4.2304	0.153937	0.554145	1.43126	0.32573	0.873408	-4.26524	0.0801491	0.239026	-2.02998	0.0363887	0.638447	-5.91001	0.000136803	0.00302955	-0.316651	0.794193	1	-5.92188	7.10831e-06	6.78743e-05	-3.99801	0.200574	0.76809	1.69443	0.253638	0.707893	-4.01184	0.12975	0.392232	5.47811	0.0111791	0.122991	-5.12548e-15	1	1
NR_040564	chr16	59636945	59672993	+	546	1	4930547E14Rik|-|-|16|16|ncRNA	0.453953	0.82456	1	-1.86788	0.40222	1	-0.516978	0.793295	1	-0.715599	0.80332	1	-0.377677	1	1	-2.34496	0.196561	1	-0.918346	0.557781	1	-1.20427	0.423751	1	-0.823005	0.572322	1	1.34608	1	1	1.11063	1	1	1.50527	0.663397	1	-0.211474	1	1	0.0875903	1	1
NM_001128180	chr17	70522110	70821413	+	5294	1	Dlgap1|4933422O14Rik|9630002F18|AI845682|AI848168|BB075781|D17Bwg0511e|GKAP/SAPAP|GKPA/SAPAP|Gkap|Sapap1|mKIAA4162|-|17 E1.3|17 40.85 cM|protein-coding	0.546206	0.362239	1	-0.289676	0.693974	1	-1.00836	0.249563	0.737476	-0.763489	0.384005	0.953261	-1.13185	0.151515	0.399525	-0.848684	0.122372	0.980457	-1.56216	0.0222752	0.169151	-1.31336	0.0366929	0.204888	-1.68511	0.00178312	0.0106774	-0.734757	0.40785	1	-0.471972	0.597725	1	-0.82467	0.303006	0.716992	0.242595	0.905827	1	-0.114609	1	1
NM_001081066	chr15	73512560	73572242	+	5274	1	Dennd3|AI447457|E030003N15Rik|-|15|15 D3|protein-coding	-0.0896746	0.710835	1	0.36569	0.094546	0.657018	1.97856	4.36191e-08	1.69903e-06	-0.414962	0.198268	0.649701	2.29233	7.0433e-46	4.34734e-44	0.448414	0.0393151	0.658132	2.06796	1.18973e-08	5.37319e-07	-0.328402	0.305757	0.840973	2.40058	5.46292e-52	4.41287e-50	1.6044	5.12749e-06	0.000165012	-0.777574	0.0130509	0.084191	1.94237	4.94398e-36	2.99024e-34	-2.39605	9.08012e-09	7.43458e-07	0.309696	0.296579	1
NM_001099323	chr4	58943628	58958355	+	2786	1	Zkscan16|XM_143800|Zfp483|-|4|4 B3|protein-coding	-2.05761	1.09088e-22	2.38724e-19	-0.120959	0.535349	1	-5.36953	2.12606e-21	3.8534e-19	-0.633951	0.0347422	0.201085	-4.96363	1.56334e-63	1.43636e-61	1.92931	2.30597e-16	3.70063e-13	-3.31344	4.0802e-08	1.74146e-06	1.42231	5.53433e-05	0.000973848	-2.88908	4.77769e-15	1.05223e-13	-5.26532	3.44726e-19	6.53405e-17	-0.50983	0.111392	0.414696	-4.82768	2.86187e-49	2.5421e-47	4.74162	3.10555e-12	4.91821e-10	0.409409	0.70496	1
NM_001033428	chr5	113226909	113239263	+	1820	1	Tmem211|Gm854|-|5|5 F|protein-coding	0	1	1	0	1	1	5.12548e-15	1	1	0	1	1	-5.12548e-15	1	1	0	1	1	0	1	1	0	1	1	0	1	1	0	1	1	0	1	1	0	1	1	0	1	1	-5.12548e-15	1	1
NM_001289558	chr9	121981606	121996026	-	2520	1	Pomgnt2|Ago61|C85492|Gtdc2|-|9|9 F4|protein-coding	1.87628	0.188521	1	0.641226	0.627121	1	7.85948	3.15056e-36	1.6487e-33	6.19853	9.29544e-22	1.1534e-19	7.75196	2.53257e-133	7.81591e-131	-1.24316	0.226793	1	5.98252	1.40009e-17	1.98976e-15	4.31587	6.23217e-09	2.30447e-07	5.92978	3.07169e-73	3.85113e-71	7.18757	1.39907e-37	9.90538e-35	5.53634	2.05999e-23	3.15836e-21	7.09142	1.442e-120	5.34028e-118	-1.66085	5.07358e-05	0.00166846	-0.126344	0.676269	1
NM_130893	chr15	76516203	76522129	-	4006	1	Scrt1|-|-|15|15 E1|protein-coding	0	1	1	0	1	1	5.12548e-15	1	1	4.35299	0.0786454	0.359846	-5.12548e-15	1	1	0	1	1	0	1	1	4.26967	0.0776617	0.349304	0	1	1	0	1	1	4.35566	0.0800787	0.331326	0	1	1	4.22012	0.121287	0.528535	-5.12548e-15	1	1
NM_001025309	chr17	64281006	64331883	-	4694	1	Pja2|AI447901|AL022700|Neurodap1|mKIAA0438|-|17|17 E1.1|protein-coding	0.116846	0.342535	1	-0.124409	0.325657	1	-0.341905	0.22527	0.695292	-0.442142	0.0281571	0.172117	-0.158835	0.24945	0.584865	-0.248903	0.0397443	0.662551	-0.454913	0.100742	0.450621	-0.560414	0.00449466	0.040767	-0.2572	0.0506621	0.18582	-0.226082	0.427336	1	-0.314451	0.122442	0.44369	-0.0158933	0.917133	1	-0.106185	0.747076	1	0.179532	0.532748	1
NM_133808	chr1	93405940	93478917	-	6317	1	Hdlbp|1110005P14Rik|AA960365|AI118566|D1Ertd101e|-|1 D|1 47.24 cM|protein-coding	0.132343	0.131868	0.923261	0.171823	0.0724864	0.568925	0.0517074	0.857378	1	-0.0398066	0.836361	1	0.129108	0.150961	0.39837	0.0321138	0.735975	1	-0.0799614	0.777133	1	-0.174286	0.366656	0.926352	0.0150343	0.866406	1	-0.133643	0.639792	1	-0.207198	0.298904	0.785432	-0.024521	0.801496	1	-0.0938394	0.779748	1	0.0816883	0.771665	1
NM_146956	chr7	140322701	140323630	+	928	1	Olfr525|MOR251-2|-|7|7 F4|protein-coding	0	1	1	0	1	1	5.12548e-15	1	1	0	1	1	-5.12548e-15	1	1	0	1	1	0	1	1	0	1	1	0	1	1	0	1	1	0	1	1	0	1	1	0	1	1	-5.12548e-15	1	1
NM_025736	chr15	43477229	43527777	+	1232	1	Emc2|4921531G14Rik|AV060620|AW209495|Ttc35|-|15|15 B3.2|protein-coding	-0.103888	0.485363	1	0.00595662	0.972891	1	-0.309252	0.331705	0.86341	-0.370848	0.109402	0.449253	-0.272829	0.0523753	0.168531	0.101953	0.492909	1	-0.201952	0.53057	1	-0.268727	0.255683	0.758168	-0.150688	0.3023	0.716236	-0.327164	0.306318	0.946802	-0.375694	0.104639	0.397549	-0.26038	0.0623089	0.222835	-0.0625407	0.875844	1	0.0372235	0.905376	1
NM_001081315	chr17	28801126	28838789	+	5958	1	Brpf3|AI413466|AW493400|mKIAA1286|-|17|17 A3.3|protein-coding	-0.202538	0.121519	0.897212	-0.1351	0.299328	1	-0.319195	0.264251	0.761439	0.0091693	0.967151	1	-0.4961	0.000272425	0.00164976	0.0602682	0.631239	1	-0.113626	0.695163	1	0.210018	0.308425	0.845123	-0.275021	0.0351678	0.137876	-0.1921	0.507716	1	0.148535	0.475863	1	-0.342974	0.00840625	0.0428174	0.320374	0.327978	0.916647	-0.1841	0.530194	1
NM_018754	chr4	133600556	133602168	-	1610	1	Sfn|Er|Mme1|Ywhas|-|4 D3|4 66.25 cM|protein-coding	-0.509418	0.0163507	0.341931	-0.311004	0.126216	0.753541	2.30936	0.00240249	0.0290578	0.58463	0.0866095	0.385301	-0.00225851	1	1	0.191672	0.382255	1	2.8214	0.000307775	0.00614836	1.0858	0.00242814	0.0246555	0.525294	0.0113679	0.0535516	2.62808	0.000726503	0.0143113	0.889302	0.0109659	0.0736731	0.326059	0.0996613	0.321063	-1.74593	0.0265021	0.218778	-2.35308	0.00225611	0.0734899
NM_207675	chr9	47530352	47853385	+	4374	1	Cadm1|2900073G06Rik|3100001I08Rik|AI987920|Bl2|Igsf4|Igsf4a|Necl2|RA175|RA175A|RA175B|RA175C|RA175N|ST17|SgIGSF|SynCam|Tslc1|-|9|9 B-C|protein-coding	0	1	1	0	1	1	3.90807	0.116699	0.469071	0	1	1	4.59369	0.0162625	0.0626452	0	1	1	3.83378	0.186238	0.648502	0	1	1	4.5269	0.0168103	0.0747693	3.90667	0.119457	0.594616	0	1	1	4.61334	0.0104613	0.051351	-3.71523	0.204431	0.715687	0.647522	0.496881	1
NM_153514	chr14	69784990	69805545	-	5219	1	Rhobtb2|Dbc2|E130206H14Rik|mKIAA0717|-|14|14 D1|protein-coding	0.0617296	0.675874	1	-0.0954014	0.580769	1	-0.0231079	0.951524	1	0.183265	0.4381	1	0.22949	0.101468	0.289812	-0.164922	0.292642	1	-0.0850648	0.830405	1	0.119688	0.601333	1	0.186262	0.13009	0.38848	0.0540461	0.904961	1	0.282644	0.248718	0.699023	0.343975	0.0225473	0.0975484	0.207928	0.634857	1	0.262531	0.502357	1
NM_001042630	chr2	25657952	25662230	+	908	1	Lcn5|E-RABP|Erabp|MEP10|-|2|2|protein-coding	0	1	1	0	1	1	5.12548e-15	1	1	0	1	1	-5.12548e-15	1	1	0	1	1	0	1	1	0	1	1	0	1	1	0	1	1	0	1	1	0	1	1	0	1	1	-5.12548e-15	1	1
NM_027730	chr10	74957477	75032586	-	1191	1	Rsph14|4933431K05Rik|Rtdr1|-|10|10 B5.3|protein-coding	0	1	1	0	1	1	5.12548e-15	1	1	2.76462	0.573021	1	-5.12548e-15	1	1	0	1	1	0	1	1	2.69268	0.574281	1	0	1	1	0	1	1	2.77501	0.573072	1	0	1	1	2.636	0.579887	1	-5.12548e-15	1	1
NM_009527	chr6	91363983	91411369	-	3170	1	Wnt7a|AI849442|Wnt-7a|px|tw|-|6 D1|6 40.45 cM|protein-coding	0	1	1	1.8798	1	1	5.12548e-15	1	1	0	1	1	-5.12548e-15	1	1	1.82625	1	1	0	1	1	0	1	1	0	1	1	-1.78925	1	1	-1.75896	1	1	-1.795	1	1	0	1	1	-5.12548e-15	1	1
NM_146513	chr17	37210913	37211851	-	937	1	Olfr95|MOR263-6|-|17|17 B1|protein-coding	0	1	1	0	1	1	5.12548e-15	1	1	0	1	1	-5.12548e-15	1	1	0	1	1	0	1	1	0	1	1	0	1	1	0	1	1	0	1	1	0	1	1	0	1	1	-5.12548e-15	1	1
NM_001013755	chr4	126609854	126614371	+	2846	1	5730409E04Rik|7530403E16Rik|AI849033|-|4|4 D2.2|protein-coding	2.44695	0.0701984	0.708237	2.25412	0.021321	0.288073	1.55115	0.37398	0.920496	2.7694	0.00852824	0.0680595	2.70884	0.00335763	0.015685	-0.216587	0.843568	1	-0.933861	0.378044	0.949132	0.316532	0.855324	1	0.26293	0.840015	1	-0.667643	0.471845	1	0.536586	0.550357	1	0.481227	0.590857	1	1.19024	0.199734	0.705398	1.09617	0.159518	0.821387
NM_027724	chr13	38006052	38036937	-	2843	1	Cage1|4933427I01Rik|Ctag3|-|13|13 A5|protein-coding	0.322937	0.526764	1	-0.510357	0.306671	1	-0.303703	0.613755	1	0.638813	0.326708	0.874881	-0.419863	0.370355	0.778618	-0.842919	0.115303	0.96584	-0.640058	0.348824	0.913178	0.312208	0.659985	1	-0.723594	0.171147	0.476147	0.198591	0.842282	1	1.16552	0.0768215	0.322125	0.105444	0.924826	1	0.960226	0.208838	0.72369	-0.11779	1	1
NM_010116	chr7	43976061	43980376	+	863	1	Klk1b9|Egfbp-3|Egfbp3|Klk9|mGk-9|-|7 B4|7 28.45 cM|protein-coding	0	1	1	0	1	1	5.12548e-15	1	1	0	1	1	-5.12548e-15	1	1	0	1	1	0	1	1	0	1	1	0	1	1	0	1	1	0	1	1	0	1	1	0	1	1	-5.12548e-15	1	1
NM_001167537	chr7	13177719	13178669	+	949	1	Vmn1r88|-|-|7 A1-A2|7|protein-coding	0	1	1	0	1	1	5.12548e-15	1	1	0	1	1	-5.12548e-15	1	1	0	1	1	0	1	1	0	1	1	0	1	1	0	1	1	0	1	1	0	1	1	0	1	1	-5.12548e-15	1	1
NM_080451	chr3	123076519	123236149	-	7109	1	Synpo2|1110069I04Rik|2310068J10Rik|9530006G20Rik|AI848603|Myo|-|3|3 G3|protein-coding	-2.78778	0.101487	0.840502	-4.82918	0.0341276	0.381924	-1.9693	0.24184	0.723378	2.74741	0.010542	0.0800523	-1.97186	0.20787	0.507387	-1.97197	1	1	0.822245	1	1	5.5152	8.68113e-06	0.000186749	0.839097	1	1	2.74319	0.540837	1	7.43201	1.01964e-06	2.36862e-05	2.77136	0.528434	1	4.68037	0.000187668	0.00506716	-0.0128379	1	1
NM_173865	chr1	131828012	131848864	+	4648	1	Slc41a1|AI573938|B230315F01Rik|-|1|1 E4|protein-coding	0.124779	0.332479	1	-0.126261	0.347412	1	-0.58038	0.130255	0.502083	0.163845	0.529535	1	-0.0856391	0.520103	0.995645	-0.258156	0.0592346	0.764966	-0.703655	0.0657147	0.342993	0.038331	0.887227	1	-0.191488	0.157865	0.44908	-0.46994	0.226338	0.819926	0.296488	0.271158	0.736634	0.0597069	0.671254	1	0.744664	0.0912603	0.455488	0.503936	0.181072	0.86592
NM_001033774	chr4	117215190	117251917	-	1415	1	Gm1661|Gm1662|Ncrna00082|-|4|4 D1|protein-coding	1.96211	1	1	0	1	1	5.12548e-15	1	1	0	1	1	-5.12548e-15	1	1	-1.97199	1	1	-1.86245	1	1	-1.83463	1	1	-1.86777	1	1	0	1	1	0	1	1	0	1	1	0	1	1	-5.12548e-15	1	1
NM_146531	chr2	88184879	88185817	+	937	1	Olfr1168|MOR174-13|-|2|2 D|protein-coding	0	1	1	0	1	1	5.12548e-15	1	1	0	1	1	-5.12548e-15	1	1	0	1	1	0	1	1	0	1	1	0	1	1	0	1	1	0	1	1	0	1	1	0	1	1	-5.12548e-15	1	1
NM_021485	chr19	4156977	4163245	-	1475	1	Rps6kb2|70kDa|S6K2|-|19|19 A|protein-coding	-0.187372	0.15914	1	-0.408266	0.0049979	0.115387	-1.04829	0.0103507	0.088512	-0.427803	0.172558	0.596679	-0.490727	0.000172425	0.0010823	-0.228845	0.116936	0.96683	-0.858607	0.0372213	0.236223	-0.23937	0.450782	1	-0.285449	0.0272487	0.111861	-0.656625	0.118237	0.591325	-0.010388	0.976539	1	-0.0643578	0.654232	1	0.622242	0.220048	0.741359	0.566005	0.165647	0.836648
NM_001109757	chrX	106027224	106128160	+	8173	1	Atp7a|MNK|-|X D|X 47.36 cM|protein-coding	-0.0906233	0.476684	1	-0.377517	0.00793333	0.157307	-0.536785	0.057255	0.294782	-0.0207054	0.916899	1	-0.33773	0.00594643	0.0260543	-0.295702	0.0437221	0.682311	-0.444194	0.119843	0.499653	0.0676191	0.73975	1	-0.229247	0.0721635	0.245387	-0.167954	0.575228	1	0.361114	0.0915211	0.364329	0.0589335	0.676368	1	0.509311	0.116065	0.517965	0.194136	0.499638	1
NM_172925	chr9	77636732	77660122	+	6252	1	Klhl31|9830147P19Rik|D930047P17Rik|Kbtbd1|-|9|9 E1|protein-coding	0	1	1	0	1	1	5.12548e-15	1	1	2.05179	1	1	2.69867	0.552228	1	0	1	1	0	1	1	1.98676	1	1	2.63679	0.553679	1	0	1	1	2.05603	1	1	2.71266	0.552331	1	1.94475	1	1	2.58416	0.554851	1
NM_001033149	chr12	81631249	81667557	+	4773	1	Ttc9|-|-|12|12 D1|protein-coding	2.34335	0.183174	1	2.73057	0.0527885	0.485795	-1.80378	1	1	2.53605	0.14123	0.527329	0.982756	1	1	0.364912	1	1	-4.05066	0.0658371	0.34313	0.210166	1	1	-1.33727	0.358648	0.802591	-4.49956	0.0270801	0.233733	-0.150411	1	1	-1.71603	0.171237	0.481656	4.1656	0.0780314	0.415831	2.6828	0.556044	1
NM_010282	chr13	14052445	14063401	-	2365	1	Ggps1|1810026C22Rik|9530089B04Rik|AI843169|C79210|-|13 A1|13 5.29 cM|protein-coding	0.0201841	0.89659	1	0.0572407	0.704404	1	-0.779327	0.0410461	0.236548	-0.464019	0.0679959	0.324762	-0.190417	0.168592	0.431922	0.0293105	0.851792	1	-0.796749	0.0370786	0.235627	-0.484048	0.0625318	0.300512	-0.191432	0.197189	0.528984	-0.852573	0.0266327	0.231528	-0.514538	0.0528844	0.247335	-0.22792	0.139338	0.41445	0.315839	0.47376	1	0.596957	0.1114	0.691316
NM_001160353	chr9	106644534	106656109	-	3315	1	Grm2|4930441L02Rik|Gprc1b|mGluR2|mGluR7|-|9|9 F1|protein-coding	0	1	1	1.87979	1	1	5.12548e-15	1	1	0	1	1	4.27252	0.0801491	0.239026	1.82625	1	1	0	1	1	0	1	1	4.20282	0.11018	0.340819	-1.78926	1	1	-1.75895	1	1	2.48296	0.229375	0.593776	0	1	1	4.13974	0.135264	0.75899
NM_009700	chr18	15389394	15403684	-	5075	1	Aqp4|WCH4|-|18 A1|18 8.74 cM|protein-coding	0	1	1	0	1	1	5.12548e-15	1	1	0	1	1	-5.12548e-15	1	1	0	1	1	0	1	1	0	1	1	0	1	1	0	1	1	0	1	1	0	1	1	0	1	1	-5.12548e-15	1	1
NM_172833	chr18	65430997	65478792	+	4990	1	Malt1|A630046N12|D430033E09Rik|-|18|18 E1|protein-coding	0.0829576	0.444532	1	0.104283	0.348557	1	0.69661	0.0111762	0.0939688	0.0417197	0.823564	1	0.528702	6.10781e-06	4.88463e-05	0.0137376	0.905854	1	0.618456	0.025715	0.185778	-0.0427824	0.820101	1	0.46472	0.000129762	0.000996054	0.586302	0.0376693	0.29208	-0.0600853	0.751936	1	0.443446	0.000400762	0.00292337	-0.663969	0.0372613	0.27023	-0.178006	0.529053	1
NM_133847	chr2	153161301	153210463	+	3875	1	Tm9sf4|AA986553|AU045326|B930079E06|mKIAA0255|-|2|2 H1|protein-coding	0.097948	0.391511	1	0.0452711	0.71057	1	-0.0887615	0.812282	1	0.0371641	0.864048	1	0.145338	0.203723	0.498832	-0.0598263	0.60757	1	-0.186664	0.617909	1	-0.0622038	0.768136	1	0.0657675	0.553381	1	-0.149668	0.689618	1	-0.00319633	0.990218	1	0.117842	0.314258	0.737241	0.12633	0.758744	1	0.241247	0.514245	1
NM_010685	chrX	38419503	38456460	-	3603	1	Lamp2|CD107b|LGP-B|Lamp II|Lamp-2|Lamp-2a|Lamp-2b|Lamp-2c|Mac3|-|X A3.3|X 22.67 cM|protein-coding	-0.0531349	0.645348	1	-0.191682	0.123173	0.746669	-0.212209	0.447191	1	0.375138	0.0525468	0.271381	-0.0243855	0.843179	1	-0.146956	0.198798	1	-0.156866	0.568959	1	0.426125	0.022796	0.144179	0.046844	0.67222	1	-0.0327845	0.905895	1	0.571066	0.00320023	0.0275523	0.18622	0.120284	0.370551	0.584364	0.0651188	0.37645	0.189358	0.490113	1
NM_144853	chr16	85456244	85550373	-	2028	1	Cyyr1|-|-|16 C3.3|16 47.45 cM|protein-coding	0	1	1	0	1	1	1.90958	1	1	6.91157	2.88101e-05	0.000511067	7.88299	1.41261e-18	3.29501e-17	0	1	1	1.84794	1	1	6.82974	4.29409e-05	0.000784869	7.8128	1.05425e-17	2.73469e-16	1.911	1	1	6.92938	3.88556e-05	0.000645057	7.90171	1.31354e-17	3.69818e-16	4.98102	0.000931208	0.0192412	5.8688	3.43343e-10	8.98365e-08
NM_029509	chr5	105014153	105053561	-	2447	1	Gbp8|5830443L24Rik|mGBP8|-|5|5 E5|protein-coding	-0.572442	0.076133	0.735051	-1.22914	0.00128755	0.0472145	-4.40665	2.64906e-09	1.18308e-07	0.177581	0.686319	1	-0.516073	0.106761	0.302204	-0.660375	0.113289	0.9617	-3.82167	1.02206e-06	3.58124e-05	0.752521	0.0931729	0.396334	0.0743447	0.869881	1	-3.19215	0.000155761	0.00372712	1.41049	0.00512003	0.0405292	0.73071	0.0648365	0.229555	4.58861	1.02566e-07	6.76427e-06	3.88884	8.87934e-08	1.46397e-05
NR_033483	chr5	92209895	92215408	-	517	1	U90926|-|-|5|5 E2|ncRNA	0	1	1	1.84506	1	1	5.12548e-15	1	1	0	1	1	-5.12548e-15	1	1	1.79043	1	1	0	1	1	0	1	1	0	1	1	-1.75845	1	1	-1.72303	1	1	-1.76874	1	1	0	1	1	-5.12548e-15	1	1
NM_001110506	chr6	115810729	115838412	-	2540	1	Efcab12|BB124106|-|6|6 E3|protein-coding	0.397774	0.455132	1	0.153727	0.783201	1	-0.381954	0.663813	1	0.540706	0.372846	0.941877	-0.0567929	1	1	-0.25245	0.633419	1	-0.767962	0.339641	0.900048	0.132327	0.903333	1	-0.427545	0.486512	0.989384	-0.541429	0.457932	1	0.389986	0.556169	1	-0.189375	0.746388	1	0.878649	0.30812	0.888804	0.321647	0.756506	1
NM_028740	chr12	104112724	104121896	+	1198	1	Serpina3a|-|-|12|12 E|protein-coding	0	1	1	0	1	1	5.12548e-15	1	1	0	1	1	-5.12548e-15	1	1	0	1	1	0	1	1	0	1	1	0	1	1	0	1	1	0	1	1	0	1	1	0	1	1	-5.12548e-15	1	1
NM_184109	chr12	109590169	109595403	-	5233	1	Rtl1|6430411K18Rik|Mar|Mart1|Mor1|Peg11|-|12|12 F1|protein-coding	-1.83907	1	1	-1.89845	1	1	1.38799	0.718126	1	0.281618	1	1	1.47501	0.65035	1	0	1	1	3.15733	0.376958	0.94759	1.98676	1	1	3.21514	0.279022	0.682547	3.25685	0.38485	1	2.05603	1	1	3.29577	0.279372	0.683831	-1.13666	0.733035	1	0.236889	1	1
NM_173019	chr9	108991902	109032225	+	3345	1	Pfkfb4|C230090D14|-|9|9 F2|protein-coding	-1.02074	0.012715	0.294278	-0.679745	0.0722926	0.567589	0.325897	0.502774	1	0.428466	0.321217	0.868217	0.776635	0.0264921	0.0952175	0.336215	0.416475	1	1.34166	0.0080064	0.0813207	1.44208	0.00157768	0.0172863	1.81725	3.62528e-07	4.12613e-06	0.994172	0.0337882	0.271207	1.1059	0.00763799	0.0555474	1.47344	4.1164e-06	4.35752e-05	0.0973151	0.868167	1	0.451033	0.330404	1
NM_178714	chr12	61523167	61845258	+	5185	1	Lrfn5|AI427653|AI604817|C130061B21|mKIAA4208|-|12|12 C1|protein-coding	0	1	1	0	1	1	5.12548e-15	1	1	0	1	1	-5.12548e-15	1	1	0	1	1	0	1	1	0	1	1	0	1	1	0	1	1	0	1	1	0	1	1	0	1	1	-5.12548e-15	1	1
NM_008937	chr1	190121777	190170680	-	4130	1	Prox1|A230003G05Rik|-|1 H6|1 95.85 cM|protein-coding	-1.84611	1	1	-1.90534	1	1	0.11591	1	1	3.43905	0.0371	0.211228	2.39828	0.164881	0.424906	0	1	1	1.8479	1	1	5.1291	0.0135756	0.0962565	4.13664	0.0482984	0.178895	1.91105	1	1	5.22885	0.0110267	0.073958	4.22207	0.0491332	0.184398	3.28925	0.0623272	0.368182	2.21525	0.187207	0.872219
NM_001143686	chr15	77633951	77643286	-	2051	1	Apol11b|A330102K04Rik|-|15|15 E1|protein-coding	3.36547	0.0236141	0.41913	2.10111	0.325876	1	-1.80377	1	1	1.057	1	1	-1.81631	1	1	-1.26419	0.35937	1	-5.06678	0.0122279	0.110575	-2.27342	0.0919123	0.393239	-5.08612	0.00677466	0.0345069	-3.89063	0.199186	0.766108	-1.0255	0.62411	1	-3.9089	0.175754	0.489624	2.70121	0.552113	1	-5.12548e-15	1	1
NM_013785	chr9	108002648	108048782	+	4404	1	Ip6k1|1200016D08Rik|AU022776|Ihpk1|InsP6|InsP6k1|Itpk6|-|9|9 F2|protein-coding	-0.0149939	0.88357	1	-0.17324	0.119578	0.7356	-0.408932	0.190887	0.63408	0.496972	0.0045362	0.0412369	0.0439724	0.687763	1	-0.165341	0.128032	0.989722	-0.392985	0.205803	0.680412	0.509538	0.00339431	0.0322319	0.0772252	0.455757	0.945448	-0.249075	0.42691	1	0.671328	0.000199786	0.00271709	0.234572	0.0387421	0.15179	0.906375	0.00842368	0.100683	0.457247	0.139273	0.767007
NM_001167535	chr4	3184385	3185305	-	919	1	Vmn1r3|Gm11778|OTTMUSG00000004181|-|4 A1|4|protein-coding	0	1	1	0	1	1	5.12548e-15	1	1	0	1	1	-5.12548e-15	1	1	0	1	1	0	1	1	0	1	1	0	1	1	0	1	1	0	1	1	0	1	1	0	1	1	-5.12548e-15	1	1
NM_018748	chr9	118506318	118582519	+	7506	1	Golga4|AI225887|AU019508|Olp-1|-|9|9 F3|protein-coding	-0.016886	0.891771	1	0.236547	0.0392513	0.412421	0.657439	0.0116686	0.0966577	0.911997	1.99708e-06	4.63137e-05	0.782601	3.97241e-13	6.55407e-12	0.245347	0.0379655	0.650467	0.674778	0.00972941	0.093908	0.924635	1.78279e-06	4.38806e-05	0.817392	1.04504e-13	2.09809e-12	0.41169	0.113494	0.577411	0.674493	0.000305502	0.00387463	0.564152	9.21557e-08	1.20761e-06	0.250049	0.407681	1	0.120685	0.639839	1
NR_029540	chr16	77646273	77646343	+	70	1	Mir125b-2|Mirn125b-2|mir-125b-2|-|16|16|ncRNA	0	1	1	0	1	1	5.12548e-15	1	1	0	1	1	-5.12548e-15	1	1	0	1	1	0	1	1	0	1	1	0	1	1	0	1	1	0	1	1	0	1	1	0	1	1	-5.12548e-15	1	1
NM_053084	chr4	65604986	65616240	+	3192	1	Trim32|1810045E12Rik|3f3|BBS11|Zfp117|-|4 C1|4 34.43 cM|protein-coding	-0.11321	0.349933	1	0.23603	0.0612806	0.524306	0.161242	0.619643	1	0.275633	0.172419	0.596504	0.188923	0.107022	0.302762	0.342045	0.00819137	0.312462	0.275455	0.394014	0.97313	0.386631	0.059542	0.290729	0.320424	0.0071984	0.0364034	-0.0886515	0.777251	1	0.0418962	0.843597	1	-0.0292736	0.821023	1	0.112969	0.747357	1	0.0309984	0.917328	1
NM_027016	chr3	30792876	30821263	+	3956	1	Sec62|3100002M17Rik|AI844545|AW545092|Dtrp1|HTP1|Tloc1|-|3|3 A3|protein-coding	0.0907389	0.483628	1	0.100245	0.387461	1	0.452881	0.151279	0.548223	0.120908	0.534477	1	0.0799156	0.464845	0.917606	0.00215232	0.98626	1	0.36822	0.248626	0.756132	0.0279165	0.89033	1	0.00761682	0.947456	1	0.350333	0.272378	0.894255	0.0204737	0.916132	1	-0.00242772	0.986584	1	-0.343044	0.336448	0.924646	-0.389219	0.225013	0.943642
NM_008290	chr8	117701946	117759029	+	1273	1	Hsd17b2|AI194836|AI194967|AI255511|-|8|8 E1|protein-coding	0	1	1	0	1	1	5.12548e-15	1	1	0	1	1	-5.12548e-15	1	1	0	1	1	0	1	1	0	1	1	0	1	1	0	1	1	0	1	1	0	1	1	0	1	1	-5.12548e-15	1	1
NM_145840	chr7	35578996	35585582	-	6584	1	Rgs9bp|R9AP|Rgs9-1bp|-|7|7 B2|protein-coding	0.425566	0.605729	1	0.248385	0.802112	1	0.273174	0.862253	1	0.614627	0.51311	1	-0.731015	0.382035	0.796359	-0.179384	0.812908	1	-0.134141	0.854084	1	0.185438	0.808122	1	-1.14665	0.056351	0.202008	0.0288568	1	1	0.360191	0.644985	1	-0.970307	0.161389	0.46234	0.348757	0.72324	1	-1.01701	0.332202	1
NR_105954	chr19	6051334	6051392	+	58	1	Mir6988|Gm27593|mmu-mir-6988|-|-|ncRNA	-0.289164	0.672099	1	-0.0870442	1	1	-1.48082	0.0633664	0.315287	0.273309	0.749833	1	-1.1314	0.0870951	0.255958	0.190962	0.915956	1	-1.21695	0.197603	0.665658	0.551291	0.563031	1	-0.82455	0.241811	0.613628	-1.40631	0.0799036	0.471778	0.374025	0.691203	1	-1.02787	0.116812	0.362404	1.77643	0.0761556	0.410575	0.353709	0.714003	1
NM_016917	chr1	45908070	45925594	-	3370	1	Slc40a1|Dusg|Fpn1|IREG1|MTP|MTP1|Ol5|Pcm|Slc11a3|Slc39a1|-|1|1 B|protein-coding	2.23721	0.0356129	0.514983	1.22876	0.369242	1	0.966707	0.531985	1	1.64007	0.181629	0.617275	2.46567	0.02739	0.0978383	-1.01609	0.393335	1	-1.28319	0.230875	0.726398	-0.593247	0.64415	1	0.256456	0.819884	1	-0.291768	0.798006	1	0.416997	0.848112	1	1.26553	0.304442	0.719046	0.695084	0.61083	1	1.51529	0.153286	0.804604
NR_038065	chr2	144465176	144466732	+	1556	1	Gm38402|-|-|2 G1|2|pseudo	0	1	1	0	1	1	1.98844	1	1	2.82625	0.545294	1	-5.12548e-15	1	1	0	1	1	1.93047	1	1	2.75349	0.545329	1	0	1	1	1.98938	1	1	2.83371	0.545304	1	0	1	1	0.853571	1	1	-1.89425	1	1
NM_026698	chr5	33653216	33657832	-	2238	1	Tmem129|0610039G24Rik|2410015J15Rik|AA409575|-|5|5 B2|protein-coding	-0.199747	0.157974	0.998479	-0.196315	0.278643	1	0.442474	0.276675	0.783252	-0.309245	0.196948	0.647023	-0.378126	0.00885151	0.0370112	-0.00351446	0.992601	1	0.6469	0.119676	0.499195	-0.112586	0.650755	1	-0.160382	0.276291	0.678384	0.63862	0.138316	0.639686	-0.113392	0.678231	1	-0.165752	0.374554	0.83091	-0.76638	0.0945258	0.464847	-0.84267	0.0477524	0.456511
NM_027025	chr3	105870858	105924044	+	948	1	Adora3|A3AR|A3R|AA3R|ARA3|Gpcr2|-|3 F2.2|3 46.45 cM|protein-coding	-0.709453	0.733073	1	-3.54326	0.165894	0.853921	0.666891	0.782372	1	-0.0356087	1	1	-0.704637	0.719523	1	-2.79562	0.567375	1	1.30212	0.580469	1	0.641757	1	1	-0.0279975	1	1	4.04701	0.129853	0.619836	3.35478	0.323441	0.825099	2.71263	0.552364	1	-0.656816	1	1	-1.35297	0.559788	1
NM_009118	chr1	87803680	87845157	+	1700	1	Sag|A930001K18Rik|Arr1|Irbp|arrestin|-|1 D|1 44.44 cM|protein-coding	-0.122664	0.843392	1	-0.597332	0.299416	1	0.0593144	0.922721	1	0.484326	0.40948	0.990402	-0.512512	0.364731	0.769889	-0.477503	0.384983	1	0.171884	0.774349	1	0.60419	0.250377	0.747963	-0.363518	0.437607	0.919606	0.646635	0.365399	1	1.08086	0.0463358	0.222901	0.103038	0.918911	1	0.417074	0.607881	1	-0.570178	0.388987	1
NR_106110	chr2	29845647	29845711	+	64	1	Mir219b|mmu-mir-219b|-|-|ncRNA	0	1	1	0	1	1	5.12548e-15	1	1	0	1	1	-5.12548e-15	1	1	0	1	1	0	1	1	0	1	1	0	1	1	0	1	1	0	1	1	0	1	1	0	1	1	-5.12548e-15	1	1
NM_001162980	chr4	104913456	105016863	+	3114	1	1700024P16Rik|C1orf168|Gm620|-|4|4 C6|protein-coding	0	1	1	0	1	1	3.90805	0.116721	0.469071	3.72569	0.205884	0.664617	2.75487	0.528041	0.998679	0	1	1	3.83381	0.186207	0.648502	3.64932	0.205619	0.660691	2.69512	0.528765	1	3.9067	0.119426	0.594587	3.74348	0.207685	0.624848	2.77137	0.528418	1	-0.131531	1	1	-1.16981	0.731996	1
NM_024284	chr17	24850490	24864450	+	1180	1	Hagh|BC019817|Glo-2|Glo2|Rsp29|-|17 A3.3|17 12.53 cM|protein-coding	0.510494	0.169762	1	0.24588	0.497528	1	0.983394	0.0838253	0.378395	0.971179	0.0156771	0.109744	0.04525	0.922134	1	-0.268215	0.447516	1	0.469866	0.39607	0.976464	0.456157	0.26686	0.775798	-0.443253	0.197273	0.5291	0.728808	0.192225	0.756827	0.722999	0.0661755	0.290107	-0.181374	0.574272	1	-0.024706	0.96023	1	-0.94914	0.0836816	0.604982
NM_007641	chr19	11250603	11266151	-	2048	1	Ms4a1|AA960661|Cd20|Ly-44|Ms4a2|-|19 8.19 cM|19 B|protein-coding	1.14963	0.517181	1	1.13998	0.366746	1	3.7421	0.00047482	0.007625	0.590157	0.883302	1	2.19818	0.00793885	0.0336866	-0.0252727	1	1	2.57495	0.0412351	0.253127	-0.535359	0.859814	1	1.03588	0.293683	0.704208	2.58292	0.0099415	0.115331	-0.512912	0.816881	1	1.05405	0.150675	0.439269	-3.12268	0.0146328	0.148	-1.56267	0.0499217	0.468504
NM_172671	chr2	109917647	110014257	+	5040	1	Lgr4|9130225G07|A330106J01Rik|A930009A08Rik|Gpr48|-|2|2 E3|protein-coding	-0.761598	0.0826553	0.763062	-0.68144	0.201879	0.91124	0.973555	0.139593	0.523615	0.676877	0.306261	0.84814	1.02173	0.00717295	0.0307183	0.0682412	1	1	1.72761	0.00904392	0.0887144	1.42752	0.0338398	0.194017	1.8014	2.84003e-06	2.88096e-05	1.63435	0.0230896	0.210615	1.36961	0.0664502	0.290465	1.7229	0.00017707	0.00139295	-0.290948	0.739547	1	0.0633841	0.898734	1
NR_028574	chr3	123507552	123508336	-	784	1	Snhg8|1110065M07Rik|2010109N14Rik|-|3|3 G3|ncRNA	0.0729033	0.465678	1	0.281036	0.0293776	0.350957	1.60008	0.00270758	0.0317626	0.348682	0.415835	0.999091	0.0410962	0.81067	1	0.200951	0.113916	0.962579	1.53328	0.00406625	0.0498646	0.26917	0.527587	1	-0.0147698	0.925185	1	1.3251	0.0143074	0.150792	0.0566577	0.895261	1	-0.224863	0.21249	0.561887	-1.26697	0.0605943	0.361614	-1.59087	0.00448357	0.115062
NM_001033141	chr18	35713089	35721491	-	1100	1	Ecscr|1110006O17Rik|ARIA|-|18|18 B2|protein-coding	-3.5192	0.233849	1	-3.59869	0.253732	1	-1.48057	0.527967	1	-0.0572418	1	1	-0.796714	0.775444	1	0	1	1	1.93047	1	1	3.30176	0.373929	0.935051	2.63682	0.55365	1	1.98938	1	1	3.39734	0.379498	0.905217	2.71267	0.552314	1	1.3903	0.725069	1	0.698603	1	1
NM_001281511	chr5	15709505	15714271	-	1183	1	Speer4c|4933431D05Rik|SPEER-4C|-|5 A2|5 6.52 cM|protein-coding	0	1	1	0	1	1	5.12548e-15	1	1	0	1	1	-5.12548e-15	1	1	0	1	1	0	1	1	0	1	1	0	1	1	0	1	1	0	1	1	0	1	1	0	1	1	-5.12548e-15	1	1
NM_027717	chr14	41049209	41069074	-	586	1	Dydc2|4933428D01Rik|-|14|14 C1|protein-coding	0	1	1	0	1	1	5.12548e-15	1	1	0	1	1	-5.12548e-15	1	1	0	1	1	0	1	1	0	1	1	0	1	1	0	1	1	0	1	1	0	1	1	0	1	1	-5.12548e-15	1	1
NM_001166750	chr7	20193710	20194633	+	922	2	Vmn1r143|EG667469|Gm8650|-|7|7 A3|protein-coding	0	1	1	0	1	1	5.12548e-15	1	1	0	1	1	-5.12548e-15	1	1	0	1	1	0	1	1	0	1	1	0	1	1	0	1	1	0	1	1	0	1	1	0	1	1	-5.12548e-15	1	1
NM_054091	chr2	87973707	87974663	-	955	1	Olfr74|MOR174-4|mOR-EV|-|2|2 D|protein-coding	0	1	1	0	1	1	5.12548e-15	1	1	0	1	1	-5.12548e-15	1	1	0	1	1	0	1	1	0	1	1	0	1	1	0	1	1	0	1	1	0	1	1	0	1	1	-5.12548e-15	1	1
NM_133835	chr2	25996958	26021760	-	3438	1	Ubac1|1110033G07Rik|AA407978|GBDR1|Gdbr1|Ubadc1|-|2|2 A3|protein-coding	-0.0893429	0.615753	1	0.308144	0.0578852	0.507613	0.554303	0.103325	0.433103	0.103581	0.697669	1	0.385849	0.0102322	0.0420325	0.39095	0.0117609	0.382434	0.642434	0.0581856	0.317322	0.186986	0.486951	1	0.494675	0.000543271	0.00367452	0.23776	0.47269	1	-0.207894	0.417966	0.962979	0.0959602	0.486205	0.994133	-0.45722	0.242515	0.779103	-0.175953	0.587934	1
NM_016916	chr2	157556362	157566361	-	2076	1	Blcap|AI462828|Bc10|-|2 H1|2 78.4 cM|protein-coding	0.228217	0.278977	1	0.197381	0.287663	1	0.312789	0.468333	1	0.156009	0.591214	1	0.489884	0.00158587	0.00803178	-0.0387686	0.868017	1	0.0795343	0.868987	1	-0.0777377	0.80636	1	0.28013	0.167084	0.467484	0.0991492	0.833506	1	-0.0423384	0.886855	1	0.311039	0.0681522	0.239114	-0.152835	0.757153	1	0.18241	0.639336	1
NM_001113406	chr16	89570176	89571183	-	1005	1	Krtap11-1|AA162070|AA589467|AV018433|Hacl1|KAP11.1|PRED29|-|16|16 C3.3|protein-coding	0	1	1	0	1	1	5.12548e-15	1	1	0	1	1	-5.12548e-15	1	1	0	1	1	0	1	1	0	1	1	0	1	1	0	1	1	0	1	1	0	1	1	0	1	1	-5.12548e-15	1	1
NM_025399	chr12	112934291	112942142	-	1252	1	Nudt14|1110030M18Rik|UGPPase|-|12|12 F2|protein-coding	-0.0683846	0.784536	1	0.233118	0.359774	1	0.67741	0.132044	0.506221	1.29898	0.00582184	0.0504476	0.548374	0.0255411	0.0923021	0.29299	0.220788	1	0.747421	0.0923787	0.426004	1.36098	0.00362271	0.0341315	0.634648	0.00792154	0.0395125	0.435522	0.336716	0.980754	1.05501	0.0232211	0.132491	0.332328	0.179608	0.496681	0.612392	0.296805	0.869292	-0.141596	0.745855	1
NM_001042760	chr7	143475116	143499332	+	1531	1	Slc22a18|AW260131|BWR1A|BWSCR1A|HET|ITM|Impt1|Orctl2|Slc22a1l|TSSC5|p45-BWR1A|-|7 F5|7 88.22 cM|protein-coding	0.523625	1	1	0.585246	0.810113	1	-0.302103	1	1	0.667816	1	1	0.181045	1	1	0.0661387	1	1	-0.809937	0.76192	1	0.151407	1	1	-0.31581	1	1	-0.886912	0.7657	1	0.0756221	1	1	-0.404911	1	1	0.9433	0.750991	1	0.470587	1	1
NR_030707	chr7	20356626	20358918	-	2292	2	Vmn1r-ps79|Gm652|-|7|7 A3|pseudo	0	1	1	0	1	1	5.12548e-15	1	1	0	1	1	-5.12548e-15	1	1	0	1	1	0	1	1	0	1	1	0	1	1	0	1	1	0	1	1	0	1	1	0	1	1	-5.12548e-15	1	1
NM_133783	chr2	32395890	32402740	+	1943	1	Ptges2|0610038H10Rik|C79137|Gbf1|Mpges2|Pges2|-|2|2 B|protein-coding	0.0728935	0.791344	1	0.277274	0.289821	1	0.711348	0.0840799	0.379092	0.0102083	0.988384	1	0.3633	0.075848	0.228198	0.199056	0.504798	1	0.639281	0.143251	0.554079	-0.0685573	0.919203	1	0.310536	0.213723	0.562821	0.4227	0.332876	0.975304	-0.277746	0.614707	1	0.104999	0.674728	1	-0.700459	0.271126	0.829189	-0.349844	0.380051	1
NM_198934	chr1	165865154	165934948	-	13031	1	Pou2f1|2810482H01Rik|NF-A1|Oct-1|Oct1|Otf-1|Otf1|-|1 H2.3|1 73.21 cM|protein-coding	-0.108508	0.22132	1	-0.180371	0.134713	0.771661	-0.739533	0.00348605	0.0386711	-0.460478	0.00688995	0.0575086	-0.786032	3.13926e-16	6.36633e-15	-0.0797431	0.506509	1	-0.62897	0.0127845	0.11377	-0.354035	0.0385508	0.212259	-0.658966	7.94673e-12	1.40968e-10	-0.57072	0.0329324	0.26647	-0.276452	0.14623	0.498237	-0.586473	3.12532e-06	3.36612e-05	0.274989	0.35383	0.947599	-0.0475888	0.853775	1
NR_045973	chr12	107723743	107735488	-	1440	1	4930465M20Rik|4930431H15Rik|-|12|12|ncRNA	0	1	1	0	1	1	5.12548e-15	1	1	0	1	1	-5.12548e-15	1	1	0	1	1	0	1	1	0	1	1	0	1	1	0	1	1	0	1	1	0	1	1	0	1	1	-5.12548e-15	1	1
NM_019518	chr15	101224207	101232756	+	2004	1	Grasp|tamalin|-|15|15 F3|protein-coding	0.364945	0.190358	1	-0.0041785	1	1	0.718911	0.138834	0.521701	-0.83356	0.117638	0.471336	0.556468	0.0264826	0.0952175	-0.375735	0.231846	1	0.360527	0.465671	1	-1.19656	0.0244897	0.152219	0.208545	0.430912	0.909905	0.724628	0.160977	0.691283	-0.819118	0.148306	0.502819	0.575345	0.0462726	0.175607	-1.57645	0.0213326	0.19045	-0.177958	0.703489	1
NM_172609	chr15	79670868	79672862	+	1018	1	Tomm22|2310047D01|Tom22|-|15|15 E1|protein-coding	-0.023103	0.819223	1	0.213601	0.0401343	0.416953	0.487694	0.0682864	0.331409	-0.144563	0.439243	1	-0.00559243	0.958253	1	0.229274	0.0360895	0.636013	0.514103	0.0567358	0.312794	-0.124443	0.512714	1	0.0354571	0.752758	1	0.267968	0.32714	0.965436	-0.359109	0.0575145	0.262512	-0.202109	0.0756673	0.259838	-0.639552	0.0444926	0.298778	-0.50343	0.0719516	0.561092
NM_015759	chr13	49263110	49309208	-	3090	1	Fgd3|5830461L01Rik|ZFYVE5|-|13 A5|13 25.18 cM|protein-coding	-0.012972	1	1	-0.650655	0.0238066	0.308601	-1.08651	0.13259	0.507308	-0.373526	0.323326	0.871079	-0.2444	0.393438	0.813296	-0.643813	0.0225627	0.509503	-1.08277	0.136507	0.537812	-0.367371	0.330731	0.873242	-0.211422	0.458545	0.94898	-0.463579	0.516952	1	0.274181	0.470387	1	0.424962	0.105268	0.334522	0.728587	0.357914	0.953729	0.867848	0.209684	0.915527
NM_181850	chr5	9485236	9725352	-	3528	1	Grm3|0710001G23Rik|Gprc1c|mGlu3|mGluR3|-|5|5 A1|protein-coding	-2.63046	0.568849	1	-0.0272392	1	1	-2.58255	0.56801	1	-2.55088	0.580293	1	-2.59772	0.555064	1	2.60589	0.57232	1	0	1	1	0	1	1	0	1	1	-2.57456	0.569245	1	-2.52773	0.58106	1	-2.57142	0.555457	1	0	1	1	-5.12548e-15	1	1
NM_001081411	chr3	41626705	41742514	-	2997	1	Sclt1|2610207F23Rik|4931421F20Rik|-|3|3 C|protein-coding	-0.213996	0.0892241	0.784156	-0.105773	0.434947	1	-0.731427	0.0138069	0.109726	-0.653544	0.00178666	0.0189548	-0.728988	3.81669e-09	4.53035e-08	0.10009	0.505564	1	-0.514018	0.0928909	0.427569	-0.441002	0.0468552	0.244398	-0.496327	0.000389783	0.00270789	-0.635258	0.0400497	0.303951	-0.543729	0.0162643	0.100362	-0.603963	4.62018e-05	0.000408886	0.0729124	0.842428	1	0.00161816	0.998664	1
NM_201407	chr3	90266514	90280665	+	5389	1	Dennd4b|-|-|3|3 F1|protein-coding	-0.215356	0.0803999	0.755126	-0.341079	0.00410901	0.101842	-0.430967	0.144347	0.533341	0.154881	0.393417	0.967841	0.0269377	0.813494	1	-0.132701	0.312782	1	-0.213928	0.476794	1	0.368227	0.0508943	0.259396	0.260905	0.0334088	0.132099	-0.10201	0.734615	1	0.497356	0.0076525	0.0556361	0.386027	0.00131209	0.00844736	0.584582	0.0740161	0.404817	0.459197	0.118245	0.711419
NR_105765	chr1	167290125	167290225	+	100	1	Mir6347|Gm27863|mmu-mir-6347|-|-|ncRNA	0	1	1	0	1	1	5.12548e-15	1	1	0	1	1	-5.12548e-15	1	1	0	1	1	0	1	1	0	1	1	0	1	1	0	1	1	0	1	1	0	1	1	0	1	1	-5.12548e-15	1	1
NR_033484	chr7	27765673	27770972	+	629	1	Gm10046|ENSMUSG00000058661|-|7|7 A3|ncRNA	1.47494	0.312287	1	-3.21433	0.31132	1	-0.338753	1	1	-3.0577	0.322452	0.869478	-1.12701	0.661368	1	-4.63119	0.0327041	0.612649	-1.82357	0.264103	0.781907	-4.45128	0.0528023	0.266637	-2.56902	0.114901	0.352289	2.74322	0.540813	1	0	1	1	1.99694	1	1	-2.57181	0.54998	1	-0.77414	1	1
NM_008692	chr4	120757435	120825741	-	1958	1	Nfyc|-|-|4 D2.2|4 56.52 cM|protein-coding	-0.112311	0.489125	1	-0.0220145	0.916061	1	0.356349	0.369784	0.913373	0.413124	0.136462	0.515445	-0.374469	0.0139591	0.0548969	0.0828072	0.67599	1	0.470445	0.245772	0.751458	0.519793	0.068078	0.318073	-0.243892	0.127549	0.382362	0.377509	0.365406	1	0.432337	0.142685	0.489974	-0.334571	0.072155	0.25042	0.045397	0.927746	1	-0.746402	0.0699821	0.55338
NM_001033814	chr3	121670763	121682982	+	1119	1	4930432M17Rik|-|-|3|3 G1|protein-coding	0	1	1	0	1	1	5.12548e-15	1	1	0	1	1	-5.12548e-15	1	1	0	1	1	0	1	1	0	1	1	0	1	1	0	1	1	0	1	1	0	1	1	0	1	1	-5.12548e-15	1	1
NM_133934	chr6	87818448	87838759	-	1606	1	Isy1|5830446M03Rik|AI181014|AU020769|-|6|6 D2|protein-coding	0.00788148	0.942739	1	0.219546	0.0860262	0.626969	0.369758	0.175227	0.600552	-0.0946371	0.623659	1	0.101463	0.409367	0.837593	0.204352	0.0976093	0.914972	0.363462	0.179527	0.634127	-0.106362	0.572712	1	0.111393	0.336477	0.77346	0.143225	0.608804	1	-0.315282	0.111468	0.414712	-0.101606	0.447393	0.936247	-0.470989	0.138341	0.573297	-0.276293	0.326322	1
NM_026021	chr2	24949777	24960870	+	2705	1	Zmynd19|2700064H14Rik|AA536891|AU014915|mizip|-|2|2 A3|protein-coding	0.234059	0.0532125	0.620378	0.162069	0.241787	0.988	0.635225	0.0279695	0.182022	-0.39648	0.0980443	0.420205	0.569376	1.10211e-06	9.86249e-06	-0.0791493	0.556082	1	0.403618	0.155647	0.582923	-0.631375	0.00709043	0.0584323	0.353558	0.00151924	0.00926788	0.463035	0.114301	0.579987	-0.553811	0.0254651	0.142095	0.42492	0.000972816	0.00645825	-1.03787	0.00313309	0.049782	-0.0702041	0.805531	1
NM_033523	chr11	19924442	20022597	+	2864	1	Spred2|C79158|-|11|11 A3.2|protein-coding	-0.0401119	0.743956	1	-0.0189839	0.883953	1	-0.68286	0.0489938	0.265029	0.191297	0.390531	0.963401	-0.543775	1.35579e-05	0.000102534	0.01358	0.919935	1	-0.639466	0.065525	0.342374	0.230876	0.302722	0.835539	-0.485484	0.000112937	0.000876409	-0.677721	0.0514692	0.356742	0.215996	0.347813	0.858899	-0.507076	0.000114523	0.000936098	0.873623	0.0250816	0.210591	0.144782	0.675482	1
NM_029912	chr5	121452709	121495421	+	1285	1	Tmem116|4930406A18Rik|4930513P12Rik|C030022K24Rik|-|5|5 F|protein-coding	-2.20025	0.0501758	0.604279	-2.70721	0.0212753	0.287881	-1.76455	0.172808	0.595613	-0.168829	0.940717	1	-1.57298	0.10686	0.30244	-0.511363	1	1	0.445592	0.818596	1	2.02641	0.0917465	0.392906	0.633543	0.798651	1	0.908294	0.817858	1	2.53718	0.0405663	0.202806	1.14295	0.582477	1	1.59272	0.289402	0.857731	0.201792	1	1
NM_183358	chr8	84832282	84835482	+	1730	1	Gadd45gip1|2310040G17Rik|AI425883|Crif1|MRP-L59|Plinp1|-|8|8 C3|protein-coding	0.0400682	0.690234	1	0.25784	0.070629	0.562581	0.918942	0.0234993	0.159971	-0.0158823	0.945096	1	0.0583262	0.642736	1	0.210854	0.142158	1	0.884264	0.0298445	0.204735	-0.0598895	0.784417	1	0.0360789	0.776418	1	0.662794	0.115368	0.583372	-0.276468	0.243435	0.689814	-0.183836	0.247645	0.625925	-0.9491	0.0370103	0.269321	-0.885422	0.0367621	0.393131
NR_028384	chr4	21846327	21848448	-	2121	1	4930528A17Rik|-|-|4|4 A3|ncRNA	-0.0725756	0.817838	1	-0.210069	0.407804	1	-0.329234	0.464926	1	0.246907	0.53644	1	-0.273872	0.308838	0.684941	-0.145167	0.62202	1	-0.261972	0.578859	1	0.31243	0.455466	1	-0.181327	0.554376	1	-0.132705	0.78418	1	0.458569	0.250254	0.701538	-0.0448353	0.903263	1	0.573105	0.291575	0.861308	0.0630727	0.893037	1
NM_130448	chr3	49743296	49757316	-	5162	1	Pcdh18|3110038E07Rik|BB095589|PCDH68L|-|3|3 C|protein-coding	0	1	1	0	1	1	5.12548e-15	1	1	0	1	1	-5.12548e-15	1	1	0	1	1	0	1	1	0	1	1	0	1	1	0	1	1	0	1	1	0	1	1	0	1	1	-5.12548e-15	1	1
NM_001039684	chr11	87853225	87863679	+	2345	1	Mks1|AK190930|B8d3|-|11|11 C|protein-coding	-0.270972	0.866822	1	0.557351	0.50678	1	3.82775	2.1325e-09	9.55932e-08	3.19189	3.3379e-07	9.00784e-06	4.00275	4.58463e-26	1.50151e-24	0.819883	0.375505	1	4.09558	2.83105e-08	1.22791e-06	3.45493	2.78316e-06	6.57469e-05	4.27582	5.51993e-24	1.91463e-22	3.25598	8.96197e-07	3.26373e-05	2.63644	5.071e-05	0.00081761	3.46889	2.58791e-19	7.94595e-18	-0.631745	0.294079	0.865258	0.177583	0.68633	1
NM_145916	chr15	76879276	76892394	+	2747	1	Zfp7|KRAB20|KRAB7|Krox-2|Zfp-7|Zfp65|Zfp80|Zfp86-rs1|mszf73-2|-|15 D3|15 36.28 cM|protein-coding	0.474129	0.217017	1	0.583678	0.0281044	0.342402	2.14159	5.67544e-07	1.83628e-05	1.40016	3.07349e-05	0.000540826	1.90526	1.0078e-21	2.73195e-20	0.106741	0.789314	1	1.67374	0.000613837	0.0110436	0.925325	0.0283242	0.169818	1.45198	4.0811e-06	4.04281e-05	1.55009	0.000283129	0.00630478	0.817763	0.0163038	0.100501	1.34067	6.62576e-11	1.1876e-09	-0.751311	0.0965761	0.469843	-0.244204	0.513156	1
NM_028658	chr17	88530124	88588367	+	3111	1	Ppp1r21|1110018J12Rik|AI426045|AW550781|Ccdc128|Klraq1|-|17|17 E4|protein-coding	-0.305397	0.0134443	0.305025	-0.270133	0.0221974	0.295377	0.872336	0.00967099	0.0842042	0.253719	0.167847	0.586417	0.643963	9.34531e-10	1.17596e-08	0.0279229	0.836807	1	1.18435	0.000620658	0.0111413	0.557075	0.00430598	0.039442	0.967408	4.107e-16	9.6641e-15	1.14117	0.0010429	0.0195064	0.524006	0.00585747	0.0450771	0.931806	7.89265e-16	2.032e-14	-0.630847	0.0915049	0.45633	-0.246169	0.47094	1
NR_030544	chr13	58023125	58023200	-	75	1	Mir874|Mirn874|mir-874|mmu-mir-874|-|13|13|ncRNA	0	1	1	0	1	1	5.12548e-15	1	1	0	1	1	-5.12548e-15	1	1	0	1	1	0	1	1	0	1	1	0	1	1	0	1	1	0	1	1	0	1	1	0	1	1	-5.12548e-15	1	1
NM_020286	chr7	143005659	143019485	+	1686	1	Tspan32|AW208513|Art-1|BB235973|D7Wsu37e|Phemx|Tssc6|-|7 F5|7 88.09 cM|protein-coding	-0.38153	0.00661683	0.203683	-0.132541	0.399066	1	0.435306	0.19445	0.639892	-0.233956	0.358147	0.919125	0.219188	0.0938377	0.271857	0.24123	0.113232	0.9617	0.820382	0.0159309	0.133434	0.143437	0.576104	1	0.61895	5.32005e-07	5.93715e-06	0.562501	0.104203	0.547882	-0.104466	0.691047	1	0.37033	0.00868697	0.043996	-0.6787	0.0870889	0.443214	-0.229008	0.491726	1
NM_145431	chr11	82900768	82908395	-	1752	1	Nle1|AL022765|BC018399|Nle|l11Jus1|l11Jus4|-|11|11 C|protein-coding	0.274311	0.131094	0.921636	0.335639	0.0956663	0.658515	0.411767	0.277782	0.785108	-0.0268875	0.933014	1	0.56741	0.000676156	0.00373741	0.0549493	0.776833	1	0.134847	0.721966	1	-0.306087	0.23843	0.725781	0.312589	0.0401607	0.153452	0.0634981	0.874156	1	-0.364501	0.18097	0.574568	0.249564	0.151308	0.440421	-0.437594	0.299288	0.873268	0.157935	0.64659	1
NR_033538	chr12	117144523	117151269	-	839	1	Gm10421|ENSMUSG00000072792|-|-|ncRNA	0	1	1	0	1	1	5.12548e-15	1	1	0	1	1	-5.12548e-15	1	1	0	1	1	0	1	1	0	1	1	0	1	1	0	1	1	0	1	1	0	1	1	0	1	1	-5.12548e-15	1	1
NR_029433	chr7	116081762	116093149	-	616	1	1700003G18Rik|2610312K03Rik|-|7|7|ncRNA	0.122009	1	1	-1.89846	1	1	0.372281	1	1	1.49565	0.713297	1	-1.8102	1	1	-1.97199	1	1	0.24762	1	1	1.35342	0.714679	1	-1.86777	1	1	2.21867	0.570878	1	3.27041	0.369699	0.892439	0	1	1	1.00585	1	1	-2.07527	1	1
NM_178598	chr1	172500246	172507375	+	1375	1	Tagln2|2700094C18Rik|SM22beta|Sm22B|Sm22a|-|1 H3|1 79.89 cM|protein-coding	0.279843	0.00455188	0.164375	0.402345	0.000139824	0.0100174	0.112565	0.694174	1	-0.317392	0.0635657	0.309309	0.172829	0.0838346	0.248072	0.115123	0.244954	1	-0.162658	0.571569	1	-0.59929	0.000412986	0.00563891	-0.0886072	0.344575	0.781479	-0.294602	0.317116	0.953352	-0.716682	4.83425e-05	0.000781531	-0.211385	0.0371415	0.146521	-0.440626	0.178109	0.659202	0.0477025	0.872237	1
NR_105826	chr4	15942900	15942991	-	91	1	Mir6400|Gm27425|mmu-mir-6400|-|-|ncRNA	0	1	1	1.84509	1	1	3.21971	0.307066	0.830908	0	1	1	4.16745	0.0507403	0.163996	1.79045	1	1	3.14696	0.307181	0.853757	0	1	1	4.10008	0.051487	0.188129	1.45657	0.676922	1	-1.72305	1	1	2.4065	0.174864	0.488759	-3.03343	0.549492	1	0.899269	0.52296	1
NM_001200027	chr7	103538261	103539232	-	970	1	Olfr612|EG545985|MOR15-3|Olfr612-ps1|-|7|7 E3|protein-coding	0	1	1	0	1	1	5.12548e-15	1	1	0	1	1	-5.12548e-15	1	1	0	1	1	0	1	1	0	1	1	0	1	1	0	1	1	0	1	1	0	1	1	0	1	1	-5.12548e-15	1	1
NM_001166637	chr10	100381647	100382560	-	911	3	Gm4301|-|-|10 D1|10|protein-coding	0	1	1	0	1	1	5.12548e-15	1	1	0	1	1	-5.12548e-15	1	1	0	1	1	0	1	1	0	1	1	0	1	1	0	1	1	0	1	1	0	1	1	0	1	1	-5.12548e-15	1	1
NM_001291001	chr16	10357952	10395465	-	1765	1	Tekt5|3300001K11Rik|-|16|16 A1|protein-coding	0	1	1	0	1	1	5.12548e-15	1	1	0	1	1	-5.12548e-15	1	1	0	1	1	0	1	1	0	1	1	0	1	1	0	1	1	0	1	1	0	1	1	0	1	1	-5.12548e-15	1	1
NR_105851	chr4	120772606	120772697	+	91	1	Mir30f|mmu-mir-30f|-|-|ncRNA	-0.710012	0.428768	1	-1.40494	0.107144	0.697016	-1.99938	0.0594625	0.302043	-0.276646	0.813009	1	-0.661242	0.444698	0.888046	-0.702575	0.456307	1	-1.32843	0.248619	0.756132	0.415833	0.785071	1	0.0772326	1	1	-0.626987	0.625738	1	1.11997	0.333988	0.838087	0.758976	0.405518	0.877041	1.74525	0.18487	0.675518	1.3224	0.192199	0.877251
NM_013657	chr5	17574816	17730267	+	4935	1	Sema3c|1110036B02Rik|SemE|Semae|-|5|5 A3|protein-coding	0	1	1	0	1	1	5.12548e-15	1	1	0	1	1	-5.12548e-15	1	1	0	1	1	0	1	1	0	1	1	0	1	1	0	1	1	0	1	1	0	1	1	0	1	1	-5.12548e-15	1	1
NM_013909	chr15	76535728	76538746	-	1703	1	Fbxl6|AU021795|Fbl6|-|15|15 D3|protein-coding	0.0288154	0.864279	1	0.168631	0.37367	1	0.533349	0.114761	0.464604	0.177912	0.474575	1	0.528463	0.000751856	0.00412083	0.13271	0.496003	1	0.504922	0.138646	0.543035	0.145697	0.570404	1	0.517954	0.00120136	0.00751344	0.35579	0.312527	0.953352	0.00997761	0.978388	1	0.376913	0.0390204	0.152582	-0.362923	0.343581	0.933485	-0.0124215	0.969701	1
NM_001139520	chr2	157097529	157135222	-	3991	1	Samhd1|E330031J07Rik|Mg11|-|2|2 H2|protein-coding	0.600072	4.8083e-05	0.00772514	0.0326808	0.865278	1	1.51658	2.13433e-06	6.23515e-05	1.39505	3.26485e-10	1.391e-08	1.64481	6.34567e-38	3.14955e-36	-0.574089	0.000425256	0.040437	0.919386	0.00257228	0.0346696	0.792269	0.000121822	0.00193309	1.06304	4.47832e-22	1.42219e-20	1.47951	6.12067e-06	0.000194632	1.36499	4.38967e-09	1.46961e-07	1.62898	9.67178e-31	4.86053e-29	-0.131712	0.692542	1	0.118413	0.692317	1
NM_175448	chr10	33512334	33624600	-	2492	1	Clvs2|A330019N05Rik|Rlbp1l2|-|10|10 A4|protein-coding	0	1	1	0	1	1	5.12548e-15	1	1	0	1	1	1.92543	1	1	0	1	1	0	1	1	0	1	1	1.87123	1	1	0	1	1	0	1	1	1.93854	1	1	0	1	1	1.82659	1	1
NM_180958	chr8	104446719	104509887	-	2928	1	Ccdc79|4930532D21Rik|BB085179|Terb1|-|8|8 D3|protein-coding	2.71244	0.538627	1	1.87979	1	1	3.63689	0.197025	0.645072	5.19011	0.0129411	0.0943709	3.96935	0.0892307	0.26096	-0.905633	1	1	0.976017	0.746585	1	2.54518	0.109372	0.44141	1.28526	0.504369	1	1.85078	0.476004	1	3.43412	0.0448269	0.217819	2.19929	0.178558	0.49462	1.60397	0.226518	0.750136	0.305924	0.775954	1
NM_152821	chr8	33386325	33387529	+	1202	1	Purg|4930486B15Rik|-|8|8 A4|protein-coding	-0.208951	0.369695	1	-0.511683	0.0201745	0.279424	-1.3063	0.0243119	0.163533	-0.748022	0.182983	0.620389	-0.977856	0.000345745	0.00205123	-0.309803	0.226589	1	-1.09465	0.0655644	0.342506	-0.536071	0.354212	0.908051	-0.749767	0.0143911	0.0655607	-0.81625	0.169686	0.710008	-0.227804	0.709385	1	-0.449484	0.133048	0.400191	0.573708	0.478448	1	0.344163	0.559242	1
NM_173757	chr13	99344786	99415561	+	1835	1	Mrps27|2610028H14Rik|-|13|13 D1|protein-coding	-0.0635892	0.644313	1	0.234856	0.111223	0.709798	0.308881	0.327962	0.858401	0.079227	0.762641	1	0.240437	0.075482	0.227381	0.291267	0.0413106	0.670642	0.374008	0.233879	0.730801	0.139332	0.591415	1	0.322095	0.0118228	0.0553911	0.0630593	0.846175	1	-0.156819	0.550546	1	0.0236932	0.867617	1	-0.229359	0.547851	1	-0.0671244	0.832005	1
NM_152804	chr13	110395044	110400843	+	2785	1	Plk2|Snk|-|13|13 D2.1|protein-coding	0.534641	0.330361	1	-1.38896	0.0142483	0.228505	-0.0696879	0.888132	1	3.30896	1.70303e-20	1.99007e-18	1.34096	1.05854e-06	9.5044e-06	-1.92812	0.011239	0.370781	-0.632849	0.429016	1	2.76937	1.36838e-07	4.15904e-06	0.825826	0.103067	0.324523	1.27735	0.171652	0.715994	4.69748	6.02273e-19	6.48333e-17	2.75019	2.06187e-09	3.20215e-08	3.37305	5.18113e-07	2.96953e-05	1.41082	0.0176625	0.25768
NM_181649	chr17	78835516	78848308	+	4195	1	Gpatch11|2310002B06Rik|C80922|Ccdc75|L26697|-|17|17 E3|protein-coding	0.1363	0.455032	1	0.112118	0.567312	1	-0.0256406	0.944937	1	0.397134	0.12597	0.490672	0.221834	0.243281	0.573692	-0.03206	0.848196	1	-0.163031	0.636267	1	0.256546	0.279604	0.796808	0.103236	0.50677	1	-0.149857	0.668865	1	0.285264	0.245097	0.692875	0.12768	0.453372	0.945424	0.419824	0.276999	0.837118	0.24812	0.469448	1
NM_018857	chr17	25748613	25754327	-	2097	1	Msln|MPF|-|17|17 A3.3|protein-coding	0	1	1	0	1	1	5.12548e-15	1	1	0	1	1	-5.12548e-15	1	1	0	1	1	0	1	1	0	1	1	0	1	1	0	1	1	0	1	1	0	1	1	0	1	1	-5.12548e-15	1	1
NM_001024142	chr4	45034248	45084604	-	4621	1	Fbxo10|FBX10|Gm634|-|4|4 B1|protein-coding	-0.177636	0.444626	1	-0.0192923	0.952406	1	0.349124	0.500727	1	1.10494	0.000565348	0.00707699	0.675924	0.00034759	0.00205987	0.15146	0.585926	1	0.530375	0.305839	0.852791	1.28291	0.000119842	0.00190543	0.870898	1.86067e-05	0.000165155	0.349344	0.516994	1	1.12989	0.00137044	0.0136319	0.712746	0.00166969	0.0104723	0.757572	0.155119	0.609038	0.332035	0.470121	1
NM_182929	chr4	120877869	120891560	+	969	1	Rims3|A730060M23Rik|Nim3|Rim3|mKIAA0237|-|4|4 D2.2|protein-coding	-2.46234	0.0204857	0.387407	0.0607853	1	1	-0.476165	0.549805	1	-1.37293	0.239559	0.731068	-1.23521	0.160453	0.416434	2.50835	0.0286333	0.575806	1.91419	0.245225	0.750361	1.05093	0.767929	1	1.20385	0.531048	1	-0.561422	0.570811	1	-1.4268	0.263519	0.724355	-1.28524	0.143002	0.422692	-0.827599	0.690214	1	-0.755873	0.828789	1
NM_147075	chr7	104617657	104618646	+	988	1	Olfr656|MOR27-1|-|7|7 E3|protein-coding	0	1	1	0	1	1	5.12548e-15	1	1	0	1	1	-5.12548e-15	1	1	0	1	1	0	1	1	0	1	1	0	1	1	0	1	1	0	1	1	0	1	1	0	1	1	-5.12548e-15	1	1
NM_198668	chr6	91904233	91950725	+	3373	1	4930590J08Rik|Gm1071|-|6|6 D1|protein-coding	1.12269	0.144831	0.957532	-0.163271	1	1	-0.372684	0.765942	1	1.56963	0.0617829	0.303394	0.412082	0.621564	1	-1.29365	0.0746908	0.82472	-1.4852	0.11125	0.477853	0.448266	0.541987	1	-0.694436	0.299192	0.711464	-0.225635	0.883273	1	1.74473	0.0400291	0.201026	0.582533	0.516771	1	1.93834	0.0717831	0.39735	0.762212	0.432827	1
NM_001198866	chr6	83165924	83200117	+	4156	1	Dctn1|AL022633|Glued|p150|p150<glued>|-|6 C3|6 35.94 cM|protein-coding	0.0591226	0.670539	1	-0.00472188	0.981459	1	0.00382011	0.991394	1	-0.135989	0.548345	1	0.0467606	0.731908	1	-0.071395	0.630565	1	-0.0552442	0.854951	1	-0.19858	0.385385	0.948567	0.00569948	0.980509	1	-0.00182011	0.998766	1	-0.128925	0.581449	1	0.0693248	0.631077	1	-0.14628	0.673789	1	0.0386229	0.899996	1
NM_133892	chr4	118961967	118968910	+	1949	1	Lao1|AW990848|-|4|4 D2.1|protein-coding	0	1	1	0	1	1	5.12548e-15	1	1	0	1	1	-5.12548e-15	1	1	0	1	1	0	1	1	0	1	1	0	1	1	0	1	1	0	1	1	0	1	1	0	1	1	-5.12548e-15	1	1
NM_001104615	chr3	64388621	64410057	-	2477	1	Vmn2r4|AW742767|EG637053|-|3|3 E1|protein-coding	0	1	1	0	1	1	5.12548e-15	1	1	0	1	1	-5.12548e-15	1	1	0	1	1	0	1	1	0	1	1	0	1	1	0	1	1	0	1	1	0	1	1	0	1	1	-5.12548e-15	1	1
NR_029438	chr7	114354640	114415161	-	1040	1	4933406I18Rik|4933403D24Rik|-|7|7 F1|ncRNA	-0.54123	0.332472	1	-1.6993	0.00676465	0.142217	-2.52897	0.0027519	0.0322094	-0.563963	0.40591	0.985583	-1.42706	0.023017	0.0843585	-1.16281	0.0623683	0.772295	-1.97514	0.0137985	0.120309	-0.0197465	1	1	-0.869476	0.176333	0.485996	-0.853809	0.347249	0.995353	1.13901	0.151679	0.51066	0.294417	0.691119	1	1.9672	0.0309849	0.240602	1.12445	0.230323	0.953579
NM_009239	chr12	118231686	118301440	-	9009	1	Sp4|5730497N03Rik|HF-1b|HF1-b|-|12 F2|12 63.48 cM|protein-coding	-0.209568	0.044312	0.565278	-0.320662	0.00980406	0.181364	-0.996886	0.000261319	0.00462535	-0.869979	4.35293e-06	9.40608e-05	-1.25074	7.30762e-26	2.36755e-24	-0.118733	0.31869	1	-0.783953	0.00415448	0.0506362	-0.662032	0.000379525	0.00526263	-1.02286	1.13697e-19	3.28957e-18	-0.685877	0.0158629	0.162391	-0.545508	0.00634833	0.0481314	-0.911037	1.23704e-11	2.37464e-10	0.121393	0.711552	1	-0.255743	0.381753	1
NM_025379	chrX	106015700	106022450	+	996	1	Cox7b|1100001F07Rik|1110004F07Rik|C80563|-|X|X C3|protein-coding	0.0698354	0.48675	1	0.222615	0.0552263	0.495308	0.53501	0.0445116	0.249298	0.100422	0.664017	1	0.0993027	0.383541	0.798599	0.14644	0.22868	1	0.468053	0.0813307	0.392816	0.0270676	0.907626	1	0.0476393	0.688429	1	0.30628	0.269374	0.888635	-0.125779	0.596504	1	-0.106966	0.416658	0.893363	-0.440497	0.201262	0.708904	-0.445155	0.112913	0.693732
NM_172730	chr6	91878053	91899848	+	1744	1	Ccdc174|C130022K22Rik|-|6|6 D1|protein-coding	-0.290091	0.0342895	0.503609	-0.105239	0.48608	1	0.280519	0.430587	0.999526	-0.0526845	0.834975	1	-0.296782	0.0261514	0.0941966	0.177311	0.267107	1	0.575742	0.117184	0.493416	0.234892	0.351471	0.904974	0.0112814	0.949978	1	0.383038	0.3022	0.941878	0.0523391	0.839893	1	-0.174082	0.259755	0.649227	-0.343805	0.406	1	-0.594374	0.109455	0.686314
NM_001007589	chr4	34550615	34566908	+	1712	1	Akirin2|2700059D21Rik|AA114675|AA522011|AU019887|Akirin-2|-|4|4 A5|protein-coding	-0.212474	0.0573595	0.642656	0.0853448	0.411473	1	-0.445681	0.0896628	0.395667	-0.51255	0.00633896	0.0539193	-0.439005	0.000151317	0.000964134	0.290624	0.0136151	0.41101	-0.230407	0.390976	0.969664	-0.302355	0.122986	0.477889	-0.208125	0.10359	0.32557	-0.541851	0.0414068	0.310996	-0.598025	0.0017004	0.0163011	-0.506867	2.67289e-05	0.000245767	-0.0697953	0.825575	1	0.00454093	0.987167	1
NM_001081499	chrX	139684996	139754218	+	5884	1	Tbc1d8b|4921505D17Rik|9030605E16Rik|-|X|X F1|protein-coding	-0.0562392	0.762959	1	-0.308494	0.0362843	0.393381	-1.29924	0.000177198	0.00331946	-0.506822	0.0320401	0.189828	-0.870878	8.87997e-10	1.12092e-08	-0.261556	0.189809	1	-1.24394	0.000858961	0.0145817	-0.454787	0.0928477	0.39552	-0.797338	5.17774e-05	0.000429049	-1.00062	0.00595876	0.0791171	-0.196983	0.437602	0.993301	-0.544444	0.000674252	0.00464661	0.790827	0.0585414	0.355143	0.427608	0.232843	0.957463
NM_001243741	chr6	86438646	86470387	+	2990	1	C87436|-|-|6|6 D1|protein-coding	-0.080767	0.679616	1	-0.0314639	0.89012	1	-0.320362	0.47961	1	-0.218475	0.487896	1	0.150917	0.410429	0.839266	0.0419362	0.84243	1	-0.240142	0.591145	1	-0.139285	0.655521	1	0.250063	0.126409	0.380039	-0.302939	0.509837	1	-0.181069	0.57469	1	0.19974	0.265444	0.659078	0.10333	0.844297	1	0.475656	0.273452	1
NM_001195435	chr13	64481246	64497792	-	1092	1	1190003K10Rik|-|-|13|13 B3|protein-coding	0	1	1	0	1	1	5.12548e-15	1	1	0	1	1	-5.12548e-15	1	1	0	1	1	0	1	1	0	1	1	0	1	1	0	1	1	0	1	1	0	1	1	0	1	1	-5.12548e-15	1	1
NM_009178	chr9	35046579	35116810	-	2016	1	St3gal4|Siat4c|-|9|9 A5.3|protein-coding	0.175301	0.425365	1	0.125442	0.582002	1	0.104604	0.837347	1	-0.0510824	0.874508	1	0.249443	0.222736	0.536547	-0.05767	0.771824	1	-0.0748352	0.862346	1	-0.230518	0.439308	1	0.0929678	0.595387	1	-0.0375644	0.925141	1	-0.173733	0.582621	1	0.142671	0.430184	0.912583	-0.154387	0.773527	1	0.151423	0.723156	1
NR_040742	chr9	120913774	120915250	-	639	1	1700020M21Rik|-|-|-|ncRNA	0	1	1	0	1	1	5.12548e-15	1	1	0	1	1	-5.12548e-15	1	1	0	1	1	0	1	1	0	1	1	0	1	1	0	1	1	0	1	1	0	1	1	0	1	1	-5.12548e-15	1	1
NM_134207	chr7	11880343	11881260	+	916	1	Vmn1r75|V1rg6|-|7|7 A1|protein-coding	0	1	1	0	1	1	5.12548e-15	1	1	0	1	1	-5.12548e-15	1	1	0	1	1	0	1	1	0	1	1	0	1	1	0	1	1	0	1	1	0	1	1	0	1	1	-5.12548e-15	1	1
NM_144517	chr5	53809627	53904380	+	2665	1	Tbc1d19|2810453K03Rik|-|5|5 C1|protein-coding	0.00178486	1	1	-0.206355	0.251084	1	-0.754255	0.166357	0.581718	-0.000764631	0.999044	1	-0.29442	0.0447784	0.148023	-0.215475	0.235352	1	-0.75451	0.166566	0.605234	-0.00308626	0.993461	1	-0.278183	0.059887	0.212	-0.565367	0.311173	0.953352	0.210364	0.42994	0.980997	-0.069207	0.713755	1	0.756868	0.1937	0.693345	0.47417	0.379572	1
NM_001033375	chr10	83543941	83596473	+	5823	1	A230046K03Rik|AA589518|Kiaa1033|mKIAA1033|-|10|10 C1|protein-coding	0.0291573	0.782736	1	0.00803143	0.954187	1	-0.240392	0.392916	0.947307	0.239619	0.174888	0.601768	0.182286	0.150557	0.397477	-0.0294434	0.826758	1	-0.267725	0.342235	0.904491	0.208319	0.240535	0.729789	0.171915	0.180234	0.493806	-0.261722	0.37325	1	0.234888	0.230603	0.665439	0.194291	0.20345	0.543799	0.478237	0.132433	0.556552	0.42507	0.138574	0.766301
NM_001081651	chr4	132302194	132303356	-	731	1	Rab42|9530096D07Rik|Rab42-ps|-|4|4 D2.3|protein-coding	0	1	1	0	1	1	5.12548e-15	1	1	2.76462	0.573021	1	3.66716	0.177582	0.448766	0	1	1	0	1	1	2.6927	0.574244	1	3.60358	0.178217	0.48962	0	1	1	2.77503	0.573024	1	3.68747	0.179985	0.497143	2.63602	0.579865	1	3.54208	0.190182	0.874555
NM_027650	chr5	13791619	13796819	+	1184	1	Speer3|4933405P08Rik|SPEER-3|-|5|5 A1|protein-coding	0	1	1	0	1	1	5.12548e-15	1	1	0	1	1	-5.12548e-15	1	1	0	1	1	0	1	1	0	1	1	0	1	1	0	1	1	0	1	1	0	1	1	0	1	1	-5.12548e-15	1	1
NM_029595	chr6	135309129	135310384	-	1253	1	Pbp2|1700023A18Rik|AI326308|Pebp-2|Pebp2|-|6|6 G1|protein-coding	0	1	1	0	1	1	5.12548e-15	1	1	0	1	1	-5.12548e-15	1	1	0	1	1	0	1	1	0	1	1	0	1	1	0	1	1	0	1	1	0	1	1	0	1	1	-5.12548e-15	1	1
NM_178811	chr12	28690628	28750453	-	3364	1	Trappc12|CGI-87|D930014A20Rik|Ttc15|-|12|12 A2|protein-coding	0.0273508	0.776531	1	-0.0149798	0.89014	1	-0.0892522	0.734684	1	0.0578812	0.764371	1	-0.0985762	0.318037	0.700118	-0.0499001	0.632089	1	-0.115678	0.659287	1	0.0280777	0.885974	1	-0.107778	0.263209	0.653312	-0.0849584	0.750791	1	0.076322	0.702556	1	-0.0655502	0.536088	1	0.142053	0.649938	1	-0.0113275	0.968862	1
NM_011782	chr16	85858157	85901125	-	8094	1	Adamts5|9530092O11Rik|ADAM-TS5|ADAMTS1|ADAMTS11|AI481094|ASMP-2|-|16 C3.3|16 48.34 cM|protein-coding	-0.0154317	1	1	-0.0655615	1	1	-0.778936	0.395469	0.950264	0.80954	0.418458	1	1.14009	0.073624	0.223012	-0.0558135	1	1	-0.77184	0.453651	1	0.820135	0.402406	0.973147	1.17393	0.0749255	0.252556	-0.755644	0.513987	1	0.885733	0.401065	0.937324	1.21533	0.0983503	0.318125	1.61	0.138444	0.573297	1.87376	0.0211481	0.288103
NM_027355	chr16	32277461	32301439	+	4457	1	Rnf168|3110001H15Rik|-|16|16 B2|protein-coding	0.00619812	0.951951	1	0.0901668	0.384212	1	0.0694848	0.787586	1	-0.327627	0.0819638	0.370592	-0.0692985	0.515145	0.987621	0.0760561	0.498684	1	0.0644733	0.805085	1	-0.338016	0.0791129	0.353488	-0.0575944	0.612305	1	-0.0288422	0.915438	1	-0.418447	0.0281183	0.153484	-0.141182	0.211258	0.559577	-0.402613	0.196121	0.698686	-0.144645	0.588585	1
NM_133184	chr10	76147451	76189265	+	2038	1	Slc5a4a|SGLT3-a|-|10|10 C1|protein-coding	0	1	1	0	1	1	5.12548e-15	1	1	0	1	1	-5.12548e-15	1	1	0	1	1	0	1	1	0	1	1	0	1	1	0	1	1	0	1	1	0	1	1	0	1	1	-5.12548e-15	1	1
NR_040620	chr2	52291002	52315240	+	403	1	4930573O16Rik|-|-|2|2|ncRNA	0	1	1	0	1	1	5.12548e-15	1	1	0	1	1	1.92547	1	1	0	1	1	0	1	1	0	1	1	1.87122	1	1	0	1	1	0	1	1	1.93857	1	1	0	1	1	1.8266	1	1
NM_001011870	chr4	118916524	118917465	-	940	1	Olfr1329|MOR259-2|-|4|4 D2.1|protein-coding	0	1	1	0	1	1	5.12548e-15	1	1	0	1	1	-5.12548e-15	1	1	0	1	1	0	1	1	0	1	1	0	1	1	0	1	1	0	1	1	0	1	1	0	1	1	-5.12548e-15	1	1
NM_001011834	chr2	87867993	87868925	+	931	1	Olfr1152|MOR177-12|-|2|2 D|protein-coding	0	1	1	0	1	1	5.12548e-15	1	1	0	1	1	-5.12548e-15	1	1	0	1	1	0	1	1	0	1	1	0	1	1	0	1	1	0	1	1	0	1	1	0	1	1	-5.12548e-15	1	1
NM_011097	chr13	55825054	55831425	-	2443	1	Pitx1|Bft|P-OTX|Potx|Ptx1|-|13 B1|13 30.06 cM|protein-coding	0.084797	1	1	-1.00108	0.669798	1	-1.80326	0.605317	1	-1.9161	0.372584	0.941414	-4.00649	0.0855014	0.251982	-1.07723	0.636454	1	-1.91351	0.573335	1	-1.98485	0.336762	0.882232	-4.01521	0.0629539	0.220113	-0.774844	1	1	-0.915857	0.719734	1	-3.01816	0.347099	0.786502	-0.152581	1	1	-2.07518	1	1
NM_177887	chr7	4706832	4725251	-	2817	1	Tmem150b|A630041N19|Tmem224|-|7|7 A1|protein-coding	0.0359607	0.936314	1	-0.0803379	0.871434	1	-0.528626	0.316607	0.839634	1.04417	0.0288798	0.175554	0.402249	0.0954589	0.275658	-0.127559	0.764453	1	-0.570285	0.296169	0.837764	1.00407	0.0399708	0.217983	0.385208	0.134784	0.399227	-0.480581	0.44088	1	1.13216	0.0443405	0.216328	0.504252	0.180075	0.497334	1.58482	0.0188205	0.174709	0.933355	0.0601629	0.513791
NM_001033128	chr19	4886882	4906627	-	5578	1	Bbs1|AI451249|D19Ertd609e|-|19|19 A|protein-coding	-0.339622	0.184367	1	-0.284277	0.345551	1	-0.589616	0.212522	0.670107	0.889475	0.010722	0.0810108	-0.0408833	0.872394	1	0.0495178	0.856571	1	-0.245083	0.607614	1	1.22887	0.000187355	0.00282228	0.316213	0.134362	0.398125	-0.309101	0.534569	1	1.17887	0.00120684	0.0122704	0.26032	0.324873	0.754932	1.46615	0.00396211	0.058874	0.541949	0.228264	0.949222
NM_001135567	chr10	82619851	82623228	-	743	1	1190007I07Rik|-|-|10|10 C1|protein-coding	0.0426215	0.818242	1	0.28503	0.243706	0.990846	1.28844	0.0173133	0.129491	0.203389	0.610407	1	0.134369	0.52602	0.998679	0.235999	0.343518	1	1.2503	0.0211704	0.162816	0.154427	0.700168	1	0.109313	0.614573	1	1.00783	0.0701793	0.435738	-0.0905575	0.833755	1	-0.136678	0.599054	1	-1.10032	0.0811021	0.424864	-1.18447	0.0318842	0.365136
NM_177607	chr4	62525369	62547993	+	1766	1	4933430I17Rik|bN189G18.7|-|4|4 B3|protein-coding	-1.00835	0.0390279	0.534727	-0.604581	0.24772	0.99751	-0.539605	0.376137	0.923728	-0.23982	0.757826	1	-1.01138	0.0769376	0.231101	0.397262	0.526359	1	0.466111	0.545401	1	0.763285	0.336204	0.881506	0.0138146	1	1	0.053428	1	1	0.362027	0.634934	1	-0.389186	0.643721	1	0.312629	0.736948	1	-0.463505	0.590685	1
NR_105866	chr1	93274549	93274610	+	61	1	Mir6901|Gm27732|mmu-mir-6901|-|-|ncRNA	2.73657	0.538077	1	2.67618	0.571197	1	5.12548e-15	1	1	0	1	1	2.80177	0.553809	1	-0.143581	1	1	-2.62247	0.54075	1	-2.58704	0.546928	1	0.0964243	1	1	-2.57071	0.570241	1	-2.53671	0.5793	1	0.242494	1	1	0	1	1	2.68306	0.554778	1
NM_016977	chr18	66857705	66860487	-	2780	1	Mc4r|Mc4-r|-|18|18 E1|protein-coding	0	1	1	0	1	1	5.12548e-15	1	1	2.85352	0.576185	1	-5.12548e-15	1	1	0	1	1	0	1	1	2.78229	0.57464	1	0	1	1	0	1	1	2.87148	0.577173	1	0	1	1	2.72297	0.582369	1	-5.12548e-15	1	1
NM_029250	chr6	143167230	143208547	+	6424	1	Etnk1|1110061E11Rik|4930555L11Rik|AI195356|AI841245|C80956|D6Ertd3e|EKI1|-|6 G3|6 75.41 cM|protein-coding	0.0696803	0.531666	1	-0.0631026	0.612886	1	-0.381159	0.17752	0.605417	0.0580506	0.743443	1	-0.17946	0.151741	0.400013	-0.141199	0.249885	1	-0.449159	0.110743	0.476889	-0.0141705	0.936226	1	-0.230699	0.0625791	0.219305	-0.331405	0.24803	0.85046	0.123631	0.504288	1	-0.0970419	0.475129	0.977714	0.437755	0.168079	0.637366	0.203962	0.471415	1
NM_011446	chr14	63943706	63950732	+	3262	1	Sox7|-|-|14|14 C3|protein-coding	0	1	1	0	1	1	5.12548e-15	1	1	0	1	1	-5.12548e-15	1	1	0	1	1	0	1	1	0	1	1	0	1	1	0	1	1	0	1	1	0	1	1	0	1	1	-5.12548e-15	1	1
NR_027930	chr17	84954967	84957710	-	851	1	1110020A21Rik|2600015P10Rik|-|17|17 E4|ncRNA	0.0621249	0.896741	1	-0.286402	0.522433	1	-0.457179	0.468985	1	0.774335	0.153264	0.55496	0.511545	0.19159	0.47477	-0.357787	0.490513	1	-0.541423	0.42718	1	0.69953	0.242978	0.733596	0.458991	0.329551	0.761393	-0.191642	0.755106	1	1.05654	0.070876	0.303581	0.808354	0.0734272	0.254176	1.25627	0.0809207	0.424477	0.966125	0.112015	0.691602
NM_001290421	chrX	74223461	74246534	-	8320	1	Flna|ABP-280|Dilp2|F730004A14Rik|Fln1|GENA 379|filamin-1|-|X A7.3|X 37.89 cM|protein-coding	0.129158	0.170021	1	0.186666	0.0691208	0.55762	0.0920367	0.752017	1	-0.465263	0.0137051	0.0990121	0.440413	6.77562e-06	5.38649e-05	0.0496087	0.625136	1	-0.0368757	0.896407	1	-0.596988	0.00160675	0.017525	0.329399	0.00066612	0.00442146	-0.10836	0.706481	1	-0.648275	0.000833323	0.00903185	0.272335	0.00958783	0.0477645	-0.559242	0.0928459	0.460537	0.352012	0.215094	0.925944
NM_001162922	chr2	178066878	178078425	-	1773	1	Zfp931|2810021G02Rik|-|2|2 H4|protein-coding	-0.155815	0.623072	1	-0.425553	0.187851	0.891716	-0.463953	0.362799	0.905431	-0.0849945	0.868587	1	-1.8425	3.91815e-07	3.71476e-06	-0.277772	0.40352	1	-0.300395	0.568399	1	0.0711515	0.873584	1	-1.66899	2.30662e-06	2.36982e-05	-0.0462632	0.953615	1	0.341741	0.466543	1	-1.40018	0.000100537	0.000831655	0.378621	0.54226	1	-1.37926	0.00987742	0.185179
NM_001034029	chr6	113458895	113470143	+	1883	1	Il17re|AA589509|IL-17RE|Il25r|-|6|6 E3|protein-coding	0	1	1	0	1	1	5.12548e-15	1	1	1.98161	1	1	1.98138	1	1	0	1	1	0	1	1	1.91819	1	1	1.92994	1	1	0	1	1	1.99092	1	1	1.99744	1	1	1.87175	1	1	1.87827	1	1
NM_021456	chr8	93302369	93337209	-	2273	1	Ces1g|Ces-1|Ces1|Ses-1|-|8 C5|8 45.29 cM|protein-coding	0	1	1	0	1	1	5.12548e-15	1	1	3.33935	0.320869	0.868217	-5.12548e-15	1	1	0	1	1	0	1	1	3.26465	0.32024	0.859493	0	1	1	0	1	1	3.35478	0.323428	0.825099	0	1	1	3.20283	0.332594	0.920626	-5.12548e-15	1	1
NR_037248	chr12	70308505	70669399	+	54	1	Mir466o|Mir4660|mmu-mir-466o|-|2|2 8.22 cM|ncRNA	0	1	1	0	1	1	5.12548e-15	1	1	0	1	1	-5.12548e-15	1	1	0	1	1	0	1	1	0	1	1	0	1	1	0	1	1	0	1	1	0	1	1	0	1	1	-5.12548e-15	1	1
NM_001162925	chr3	96705892	96708560	-	1326	1	Nudt17|2410015C20Rik|-|3|3 F2|protein-coding	-0.13765	0.698008	1	-1.04082	0.0182654	0.263033	-0.797338	0.149116	0.544363	-0.0917473	0.915344	1	-1.25482	0.000394159	0.00230576	-0.911814	0.0528755	0.740544	-0.659631	0.254909	0.766608	0.0401192	0.938796	1	-1.0984	0.00272721	0.0155383	0.233646	0.761241	1	0.940716	0.155121	0.519197	-0.19096	0.7105	1	0.694802	0.355366	0.949815	-0.454589	0.448877	1
NM_010410	chr11	100761693	100762931	-	580	1	Hcrt|PPOX|-|11 D|11 63.6 cM|protein-coding	-0.806107	0.743695	1	-0.468518	1	1	1.01223	0.721559	1	3.18811	0.00344408	0.0329515	2.6308	0.0105093	0.0429728	0.336745	1	1	1.80579	0.425347	1	3.96697	0.00102548	0.0121543	3.42046	0.00324174	0.0180846	1.46284	0.440348	1	3.6468	0.00116944	0.0119892	3.08066	0.00333779	0.0191531	2.12928	0.0741495	0.405006	1.551	0.14828	0.793099
NM_026115	chr2	71389260	71441622	+	1563	1	Hat1|2410071B14Rik|AA536933|Hat-1|KAT1|-|2|2 C2|protein-coding	0.0773936	0.448477	1	0.216202	0.0407607	0.42043	0.0940437	0.709005	1	-0.327777	0.0562086	0.283837	-0.0757534	0.453349	0.900345	0.131002	0.233294	1	0.0201612	0.936838	1	-0.407577	0.0194572	0.127441	-0.134737	0.201501	0.537812	-0.130437	0.614057	1	-0.542769	0.00190033	0.0178873	-0.273453	0.0128	0.0607736	-0.427369	0.146869	0.5924	-0.175415	0.493726	1
NM_030560	chr2	77895653	77946356	-	3429	1	Cwc22|AA684037|AI173004|AL022752|B230213M24|mKIAA1604|-|2|2 C3|protein-coding	0.0187059	0.874416	1	0.138898	0.256854	1	0.383384	0.180727	0.612756	-0.029925	0.887087	1	-0.0863672	0.449005	0.894347	0.112578	0.310803	1	0.368919	0.192964	0.659934	-0.0512664	0.800428	1	-0.0868784	0.39599	0.859847	0.239637	0.408219	1	-0.168507	0.409471	0.95106	-0.207371	0.067964	0.238646	-0.421506	0.210182	0.726106	-0.481654	0.0980232	0.64647
NM_207263	chr3	90726906	90741517	+	2216	1	Pglyrp4|Gm1478|Gm413|-|3|3 F1|protein-coding	0	1	1	0	1	1	5.12548e-15	1	1	3.96003	0.135324	0.513593	-5.12548e-15	1	1	0	1	1	0	1	1	3.88219	0.135524	0.508708	0	1	1	0	1	1	3.97289	0.136731	0.477284	0	1	1	3.81561	0.151637	0.601176	-5.12548e-15	1	1
NM_174985	chr1	74278600	74279589	+	988	1	Gpbar1|BG37|GPCR|GPR131|M-BAR|TGR5|-|1 C3|1 38.53 cM|protein-coding	-1.6099	0.0588545	0.647662	-1.33769	0.17617	0.874564	-1.24376	0.201481	0.653646	-0.916115	0.449353	1	-0.237687	0.881861	1	0.26006	1	1	0.360244	1	1	0.683925	0.721999	1	1.38738	0.153413	0.441028	0.0862356	1	1	0.446731	0.884772	1	1.10904	0.235429	0.605734	0.318345	1	1	1.00888	0.357068	1
NM_025886	chr7	141215860	141218658	+	1517	1	Rassf7|2400009B11Rik|AW210608|-|7|7 F5|protein-coding	-0.0725776	0.829662	1	-0.320176	0.291118	1	1.20771	0.0188561	0.137839	0.3859	0.33385	0.885362	0.38071	0.145126	0.386276	-0.253234	0.402834	1	1.27724	0.0138051	0.120309	0.451802	0.263966	0.772734	0.474903	0.0707698	0.241573	1.52281	0.00361682	0.0530878	0.70744	0.0754071	0.318065	0.720183	0.00319994	0.0184844	-0.838008	0.139098	0.575033	-0.841926	0.0814139	0.594418
NR_033305	chr17	33981492	33985358	+	3866	1	AA388235|-|-|17|17 B1|ncRNA	0.266095	0.153914	0.987212	-0.0707302	0.733886	1	0.708757	0.0541708	0.283201	0.160921	0.608733	1	0.212689	0.282017	0.643479	-0.344568	0.0848481	0.872847	0.44479	0.223546	0.712648	-0.106455	0.730443	1	-0.0350671	0.881134	1	0.769608	0.0446028	0.3257	0.237086	0.477752	1	0.30301	0.152558	0.443257	-0.554158	0.204652	0.715732	-0.498326	0.17342	0.852475
NM_146586	chr2	85822973	85823908	+	934	1	Olfr1018|MOR260-5|-|2|2 E1|protein-coding	0	1	1	0	1	1	5.12548e-15	1	1	0	1	1	-5.12548e-15	1	1	0	1	1	0	1	1	0	1	1	0	1	1	0	1	1	0	1	1	0	1	1	0	1	1	-5.12548e-15	1	1
NM_144500	chr2	180119366	180162680	+	2729	1	Osbpl2|C130070J12Rik|ORP-2|Orp2|mKIAA0772|-|2|2 H4|protein-coding	0.116157	0.378614	1	0.101174	0.470178	1	-0.0861384	0.800405	1	-0.0368692	0.875566	1	0.38657	0.00219951	0.010801	-0.0222136	0.876445	1	-0.203387	0.553478	1	-0.155969	0.502353	1	0.289146	0.0234133	0.0986702	-0.201669	0.560573	1	-0.135071	0.57235	1	0.304202	0.0242599	0.103709	0.0485383	0.900133	1	0.477544	0.152318	0.802727
NM_027102	chr9	37528089	37538319	+	1845	1	Esam|2310008D05Rik|Esam1|W117m|-|9|9 B|protein-coding	-3.18818	0.0108827	0.268961	-0.729184	0.503945	1	0.0882091	1	1	-3.02372	0.0243687	0.153924	-5.0787	0.00225343	0.011041	2.45197	0.122217	0.980457	3.2581	0.0225545	0.170325	0.134239	1	1	-1.83297	1	1	0.814819	0.432467	1	-2.28752	0.14391	0.492635	-4.35376	0.0289907	0.119651	-3.10342	0.0428145	0.291964	-5.03637	0.00378459	0.103057
NM_146515	chr17	37279501	37280418	-	916	1	Olfr99|MOR156-1|-|17|17 B1|protein-coding	-0.12498	0.772935	1	-0.455809	0.323145	1	-0.607449	0.314035	0.837753	0.498539	0.273644	0.793029	-0.575078	0.124731	0.34209	-0.333607	0.542495	1	-0.479665	0.452903	1	0.626512	0.226892	0.704196	-0.429322	0.347156	0.784819	-0.171772	0.803005	1	0.960145	0.088062	0.354072	-0.0997628	0.91116	1	1.11501	0.098356	0.47381	0.0406339	0.91521	1
NR_047528	chr15	102944062	102947946	-	2220	1	Hotair|Gm16258|OTTMUSG00000032781|-|15|15 58.01 cM|ncRNA	0	1	1	0	1	1	5.12548e-15	1	1	0	1	1	1.98136	1	1	0	1	1	0	1	1	0	1	1	1.92992	1	1	0	1	1	0	1	1	1.99746	1	1	0	1	1	1.87827	1	1
NM_001243837	chr15	4988762	5063773	-	2689	1	C7|A530026G17|Gm1238|-|15 A1|15 1.98 cM|protein-coding	-1.78452	1	1	-1.84202	1	1	-1.74879	1	1	-1.71346	1	1	-1.76807	1	1	0	1	1	0	1	1	0	1	1	0	1	1	0	1	1	0	1	1	0	1	1	0	1	1	-5.12548e-15	1	1
NR_038013	chr1	76489133	76502028	+	1999	1	Gm17751|-|-|1|1 C4|ncRNA	0	1	1	0	1	1	5.12548e-15	1	1	0	1	1	-5.12548e-15	1	1	0	1	1	0	1	1	0	1	1	0	1	1	0	1	1	0	1	1	0	1	1	0	1	1	-5.12548e-15	1	1
NM_009437	chr15	78399556	78405859	-	1092	1	Tst|Rhodanese|-|15 E1|15 37.47 cM|protein-coding	0.566874	0.0101746	0.258241	0.361026	0.120635	0.738847	0.872608	0.0574137	0.295399	0.683231	0.0303814	0.182227	0.323534	0.126044	0.344631	-0.214224	0.36106	1	0.310622	0.496009	1	0.113894	0.716487	1	-0.226254	0.2874	0.697267	0.50947	0.271719	0.893554	0.325383	0.309518	0.803918	-0.0207169	0.940362	1	-0.202456	0.689317	1	-0.564365	0.205094	0.904336
NM_027967	chr13	34909964	34919992	-	2385	1	Fam217a|1700026J04Rik|-|13|13 A4|protein-coding	-0.611104	0.2303	1	-0.931566	0.0472632	0.459128	-1.27479	0.0957234	0.412505	-1.31177	0.0974525	0.417862	-0.541293	0.249376	0.584813	-0.328255	0.589788	1	-0.683403	0.401333	0.984235	-0.703947	0.439601	1	0.0860249	0.88133	1	-0.371988	0.595713	1	-0.37656	0.696503	1	0.407328	0.436111	0.920613	0.0171051	1	1	0.74091	0.371674	1
NM_028522	chr15	78378400	78395912	-	1063	1	Tex33|1700061J05Rik|Ean57|-|15|15 E2|protein-coding	0	1	1	0	1	1	5.12548e-15	1	1	0	1	1	-5.12548e-15	1	1	0	1	1	0	1	1	0	1	1	0	1	1	0	1	1	0	1	1	0	1	1	0	1	1	-5.12548e-15	1	1
NM_009874	chr13	100697025	100730942	-	7583	1	Cdk7|AI323415|AI528512|C230069N13|Cdkn7|Crk4|-|13 D1|13 53.23 cM|protein-coding	0.00762706	0.954409	1	0.0219048	0.847583	1	-0.0168799	0.950309	1	0.000305829	1	1	0.108587	0.305324	0.678835	0.00644407	0.958377	1	-0.0222682	0.93602	1	-0.00994889	0.961634	1	0.119219	0.304748	0.719063	-0.0509076	0.854241	1	-0.0212103	0.910881	1	0.104914	0.354431	0.797595	0.0151739	0.961076	1	0.126457	0.644495	1
NM_001024624	chrX	160784308	160994681	-	3225	1	Cdkl5|BC038161|Stk9|-|X F4|X 73.95 cM|protein-coding	-0.53022	0.00697518	0.211203	-0.51693	0.0170833	0.253065	-0.909442	0.0394922	0.230744	-0.0932612	0.736581	1	-0.827213	2.60097e-06	2.20849e-05	0.00649822	0.99033	1	-0.376175	0.406808	0.991765	0.436975	0.148244	0.538657	-0.278121	0.166844	0.46722	-0.408731	0.382533	1	0.429132	0.177874	0.568262	-0.291118	0.194928	0.527699	0.818049	0.102927	0.485864	0.0910337	0.82729	1
NM_024231	chr19	6080763	6084891	-	1224	1	Zfpl1|1500015B20Rik|-|19|19 A|protein-coding	-0.0365021	0.836662	1	-0.039747	0.817213	1	0.169937	0.656448	1	0.0250308	0.926579	1	-0.137383	0.378814	0.7917	-0.0111234	0.954423	1	0.207337	0.595653	1	0.0562906	0.835852	1	-0.0824691	0.624432	1	0.205762	0.598586	1	0.0640362	0.812638	1	-0.0794343	0.637713	1	-0.15613	0.721687	1	-0.319381	0.411467	1
NR_003247	chr7	16649030	16657478	-	712	1	Ceacam-ps1|Gm1978|-|7 A2|7|pseudo	0	1	1	3.54125	0.197592	0.901785	1.90955	1	1	0	1	1	4.87397	0.00626838	0.0272435	3.4687	0.196222	1	1.84791	1	1	0	1	1	4.80533	0.00644272	0.0329907	-1.51198	0.479407	1	-3.38245	0.21204	0.6308	1.45836	0.275814	0.678319	-1.76244	1	1	2.87859	0.0608969	0.516894
NR_073013	chr5	44966201	44978805	+	2252	1	4930431F12Rik|-|-|5|5 B3|ncRNA	0	1	1	0	1	1	5.12548e-15	1	1	0	1	1	1.98135	1	1	0	1	1	0	1	1	0	1	1	1.9299	1	1	0	1	1	0	1	1	1.99744	1	1	0	1	1	1.87828	1	1
NM_008135	chr4	117835258	117869305	+	3256	1	Slc6a9|Glyt-1|Glyt1|-|4 D2.1|4 53.62 cM|protein-coding	0.00292819	0.993929	1	0.1193	0.515462	1	-1.56581	0.00163153	0.0212983	-3.57826	5.61778e-23	7.51284e-21	-1.34394	1.07451e-12	1.72322e-11	0.108447	0.55282	1	-1.57109	0.00156795	0.0234871	-3.58327	1.36786e-22	1.87085e-20	-1.32874	2.25533e-12	4.13168e-11	-1.70049	0.000647371	0.0129431	-3.69205	1.19066e-23	1.86114e-21	-1.44438	3.01e-14	6.96029e-13	-2.00968	0.0030396	0.0486498	0.234189	0.636426	1
NM_007966	chr6	52313498	52318378	+	2872	1	Evx1|Evx-1|-|6|6 B3|protein-coding	0	1	1	0	1	1	5.12548e-15	1	1	0	1	1	-5.12548e-15	1	1	0	1	1	0	1	1	0	1	1	0	1	1	0	1	1	0	1	1	0	1	1	0	1	1	-5.12548e-15	1	1
NM_175506	chr18	58836764	59053678	+	4641	1	Adamts19|4831407I23Rik|AU015154|D230034E10Rik|-|18|18 D3|protein-coding	0	1	1	0	1	1	5.12548e-15	1	1	1.98163	1	1	-5.12548e-15	1	1	0	1	1	0	1	1	1.91819	1	1	0	1	1	0	1	1	1.99093	1	1	0	1	1	1.87174	1	1	-5.12548e-15	1	1
NM_009180	chr11	116676705	116694660	-	2022	1	St6galnac2|II|ST6GalNAc|Siat7|Siat7b|-|11|11 E2|protein-coding	0.446958	0.122151	0.899559	0.258546	0.375498	1	-0.237337	0.716504	1	-0.253948	0.609948	1	0.386643	0.112185	0.313504	-0.195833	0.530871	1	-0.690356	0.302042	0.847703	-0.704786	0.150005	0.542261	-0.0394824	0.904491	1	-0.516785	0.441852	1	-0.505161	0.3069	0.798757	0.148189	0.58763	1	-0.00842496	1	1	0.638148	0.309088	1
NM_001033436	chr12	33302515	33368277	+	2557	1	Atxn7l1|2810423G08Rik|Atxn7l4|-|12|12 A3|protein-coding	-0.00579678	0.975965	1	-0.65375	2.26877e-05	0.00252466	0.515078	0.0816517	0.372823	1.74861	3.05886e-20	3.54004e-18	-0.0278682	0.838125	1	-0.655682	3.32156e-05	0.00543923	0.521331	0.0800107	0.389542	1.7513	8.42168e-20	9.47321e-18	-0.00441337	0.970498	1	1.16081	0.000268525	0.00602417	2.40566	1.35871e-30	3.55511e-28	0.642659	6.22945e-05	0.00053902	1.22724	8.18583e-05	0.00250063	-0.549074	0.0681731	0.546574
NM_009462	chr8	119910360	119957559	+	3714	1	Usp10|2610014N07Rik|UBPO|Uchrp|mKIAA0190|-|8|8 E1|protein-coding	0.0221757	0.818685	1	0.0948095	0.360243	1	0.284902	0.259255	0.75299	-0.224132	0.189296	0.633476	0.0971719	0.337748	0.730876	0.0651576	0.516402	1	0.264363	0.294218	0.835289	-0.249152	0.143218	0.526786	0.0931563	0.340398	0.77883	0.180089	0.482454	1	-0.317459	0.0682638	0.295548	0.0201827	0.850774	1	-0.513389	0.0791385	0.419239	-0.190457	0.455202	1
NM_183309	chr6	48589445	48590584	+	960	1	Gm5111|A630038D02|EG330305|-|6 B2.3|6|protein-coding	-0.317211	0.27233	1	-0.631759	0.0367888	0.396588	2.70551	4.9169e-08	1.89376e-06	2.90042	5.39431e-16	4.27144e-14	3.08684	3.15821e-60	2.7055e-58	-0.322199	0.269868	1	3.02735	1.41351e-09	7.17848e-08	3.21337	1.96135e-19	2.14608e-17	3.42198	3.41329e-77	4.56471e-75	3.33655	1.64562e-10	1.06525e-08	3.52875	1.89975e-21	2.43373e-19	3.73713	6.1878e-77	1.11159e-74	0.184242	0.703927	1	0.365096	0.377887	1
NM_144953	chr1	52925127	52952840	-	830	1	1700019D03Rik|2410136C24Rik|AA410151|smAKAP|-|1|1 C1.1|protein-coding	2.56091	0.152192	0.981791	1.9379	0.281771	1	3.33325	0.0517758	0.275071	3.72302	0.0517915	0.268459	3.10942	0.0443956	0.147101	-0.648751	0.67062	1	0.776569	0.688136	1	1.18438	0.450924	1	0.571316	0.753034	1	1.43982	0.256097	0.864623	1.85653	0.16502	0.540237	1.21626	0.247927	0.626459	0.444159	0.802693	1	-0.229894	1	1
NR_027976	chr7	80890723	80901269	-	2580	1	Wdr73|1200011I23Rik|2410008B13Rik|AI848574|C85352|-|7|7 D3|protein-coding	0.176779	0.190454	1	0.243283	0.101682	0.681808	1.01016	0.00100017	0.0142033	0.349725	0.125651	0.489986	0.671094	5.36694e-07	4.99393e-06	0.0594314	0.663751	1	0.835024	0.005475	0.0622149	0.169381	0.44071	1	0.51265	1.63875e-05	0.00014703	0.760909	0.0134758	0.144294	0.105271	0.642816	1	0.444934	0.000878784	0.00588929	-0.668158	0.0554904	0.343208	-0.349605	0.243769	0.971848
NM_009917	chr9	124121543	124127183	+	2922	1	Ccr5|AM4-7|CD195|Cmkbr5|-|9 F|9 75.05 cM|protein-coding	-0.365408	0.800923	1	-0.330198	0.827948	1	-1.73549	0.131797	0.505436	1.38667	0.158735	0.566586	1.24513	0.0454136	0.149814	0.0363817	1	1	-1.39713	0.302413	0.848329	1.74743	0.126834	0.487725	1.631	0.0129119	0.0597429	-1.47938	0.280542	0.908454	1.6982	0.151086	0.509116	1.62889	0.0280929	0.116756	3.15712	0.022082	0.194567	2.94435	0.000967061	0.0405559
NM_008848	chr7	4274189	4282928	+	1893	1	Pira6|12M1|Pira10|p91B|-|7|7 A1|protein-coding	0	1	1	0	1	1	5.12548e-15	1	1	1.98164	1	1	-5.12548e-15	1	1	0	1	1	0	1	1	1.9182	1	1	0	1	1	0	1	1	1.99095	1	1	0	1	1	1.87177	1	1	-5.12548e-15	1	1
NM_026225	chr3	52982123	53017223	-	2899	1	Cog6|4933405E16Rik|AU018618|mKIAA1134|-|3|3 D|protein-coding	-0.167191	0.166598	1	-0.0739963	0.571899	1	-0.92599	0.00675147	0.0648023	-0.228317	0.265216	0.779621	-0.728317	8.76482e-09	9.98991e-08	0.0858507	0.513133	1	-0.75904	0.0270218	0.191709	-0.0640291	0.757315	1	-0.543079	1.20807e-05	0.000110783	-0.86479	0.0122925	0.134932	-0.153247	0.467338	1	-0.636856	2.58315e-06	2.81619e-05	0.698492	0.0701842	0.392536	0.201522	0.563047	1
NM_010283	chr2	35400179	35461449	-	3599	1	Ggta1|AW108479|GALT|Gal|Ggta|Ggta-1|alpha Gal|alpha3GalT|-|2 B|2 23.6 cM|protein-coding	0.0299043	0.812892	1	0.252819	0.052079	0.482357	0.962395	0.00100712	0.0142692	0.690627	0.000274053	0.00379139	0.953455	8.25418e-18	1.83636e-16	0.215426	0.0808035	0.853226	0.9353	0.00122803	0.0195123	0.659406	0.000388884	0.00536152	0.941404	4.50533e-20	1.32745e-18	0.698047	0.016911	0.169405	0.441049	0.0217501	0.125979	0.718357	5.48334e-10	9.00375e-09	-0.274038	0.396131	1	-0.00803978	0.981478	1
NM_146998	chr16	59148852	59149778	+	925	1	Olfr195|MOR184-5|-|16|16 C2|protein-coding	0	1	1	0	1	1	5.12548e-15	1	1	0	1	1	-5.12548e-15	1	1	0	1	1	0	1	1	0	1	1	0	1	1	0	1	1	0	1	1	0	1	1	0	1	1	-5.12548e-15	1	1
NM_028976	chr9	119925673	119937558	-	3472	1	Gorasp1|5430411C10Rik|GOLPH5|GRASP65|P65|-|9|9 F4|protein-coding	0.126924	0.481856	1	0.0698493	0.728598	1	0.798436	0.0306652	0.193899	0.54529	0.0733626	0.342843	0.317381	0.0615467	0.19271	-0.0637847	0.766152	1	0.672011	0.0713532	0.36206	0.412865	0.179005	0.60991	0.208317	0.243967	0.61773	0.725194	0.0595388	0.392125	0.47237	0.137589	0.478951	0.263345	0.185282	0.50787	-0.262262	0.543444	1	-0.495773	0.178189	0.859831
NM_026428	chr11	120725373	120727281	-	908	1	Dcxr|0610038K04Rik|1810027P18Rik|-|11|11 E2|protein-coding	0.239743	0.437554	1	-0.216133	0.511228	1	-0.101219	0.838388	1	-0.474554	0.389917	0.962755	0.502399	0.0556313	0.176926	-0.461932	0.111369	0.955783	-0.333287	0.499485	1	-0.708556	0.181643	0.616112	0.278285	0.216389	0.568101	0.103651	0.875058	1	-0.249484	0.66042	1	0.73421	0.00247699	0.0147914	-0.366976	0.613088	1	0.59843	0.197289	0.887087
NM_008008	chr2	126034658	126091185	+	2666	1	Fgf7|Kgf|-|2|2 F-G|protein-coding	0.819576	0.0749529	0.732549	-0.308098	0.672574	1	-1.33468	0.0533444	0.280189	0.715671	0.330323	0.880076	0.40651	0.369202	0.777277	-1.12921	0.074151	0.821877	-2.13858	0.000436182	0.00828712	-0.100822	0.885172	1	-0.39988	0.229455	0.589923	-1.05343	0.213305	0.791654	1.03186	0.236569	0.676731	0.72659	0.241141	0.614195	2.06286	0.0190938	0.176508	1.72733	0.0023391	0.0754784
NR_046059	chr14	74355527	74369741	+	1655	1	4933402J15Rik|-|-|14|14|ncRNA	0	1	1	0	1	1	5.12548e-15	1	1	0	1	1	-5.12548e-15	1	1	0	1	1	0	1	1	0	1	1	0	1	1	0	1	1	0	1	1	0	1	1	0	1	1	-5.12548e-15	1	1
NM_011551	chr11	102304563	102319096	-	4666	1	Ubtf|A930005G04Rik|NOR-90|Tcfubf|UBF|UBF-1|UBF1|-|11|11 D|protein-coding	0.174346	0.0647425	0.677895	0.137489	0.203136	0.913815	0.523232	0.0963054	0.413902	-0.238108	0.183153	0.62067	-0.155523	0.152941	0.401766	-0.0439452	0.671685	1	0.352758	0.260867	0.776165	-0.415699	0.0177559	0.118901	-0.31183	0.00264301	0.0151159	0.383065	0.235229	0.83259	-0.376155	0.0387728	0.196499	-0.275954	0.017676	0.0798751	-0.772549	0.0309179	0.240471	-0.695386	0.03428	0.37946
NM_177708	chr11	75193993	75267762	+	3304	1	Rtn4rl1|Ngr3|Ngrh2|Ngrl2|-|11|11 B5|protein-coding	-1.74035	0.147127	0.965549	0.514507	0.624782	1	-0.76531	0.516614	1	-0.505387	0.787986	1	0.442817	0.724282	1	2.2267	0.0205469	0.487368	0.95695	0.41246	1	1.25033	0.467386	1	2.17154	0.0163268	0.0729706	-1.29378	0.190831	0.754389	-0.992081	0.466133	1	-0.0505723	1	1	0.246689	1	1	1.21017	0.177793	0.859831
NM_026173	chr13	96388294	96415587	+	3018	1	Poc5|1200014M14Rik|AV144706|-|13|13 D1|protein-coding	-0.161534	0.239925	1	-0.240187	0.107846	0.697303	-0.265599	0.438321	1	-0.447639	0.049525	0.260014	-0.455815	0.00101372	0.00539517	-0.0866941	0.570574	1	-0.101124	0.777686	1	-0.289385	0.212945	0.675187	-0.276212	0.0518422	0.189025	-0.0311578	0.940393	1	-0.206127	0.397246	0.931565	-0.197004	0.202291	0.542177	-0.191718	0.627943	1	-0.199749	0.56408	1
NM_020333	chr2	164967988	164999731	+	5995	1	Slc12a5|KCC2|mKIAA1176|-|2|2 G2-G3|protein-coding	0.669715	0.167158	1	-0.402311	0.395719	1	0.241144	0.764526	1	0.496299	0.364745	0.929836	0.362533	0.380583	0.7945	-1.07673	0.0149704	0.421229	-0.43634	0.500342	1	-0.178997	0.736006	1	-0.284812	0.475511	0.972623	0.627221	0.377798	1	0.895012	0.0774055	0.323596	0.785633	0.0332743	0.133988	0.263238	0.712644	1	0.124581	0.806837	1
NM_199199	chr11	78507055	78512168	-	1335	1	Tmem199|AI316787|AI848469|R74819|-|11|11 B5|protein-coding	-0.5033	0.0271793	0.447472	0.107712	0.660349	1	0.564302	0.142843	0.530061	0.319367	0.363728	0.928152	0.337638	0.11174	0.312551	0.604156	0.00397882	0.205092	1.07161	0.00458	0.054337	0.821263	0.0167127	0.113454	0.858937	9.7247e-07	1.04786e-05	0.451812	0.233755	0.829615	0.210384	0.540521	1	0.24618	0.203102	0.54311	-0.248916	0.58386	1	-0.236278	0.509047	1
NM_001287195	chr17	40561507	40579549	+	1222	1	Esp6Esp5|Esp6-esp5|-|17 B2|17|protein-coding	0	1	1	0	1	1	5.12548e-15	1	1	0	1	1	-5.12548e-15	1	1	0	1	1	0	1	1	0	1	1	0	1	1	0	1	1	0	1	1	0	1	1	0	1	1	-5.12548e-15	1	1
NM_009395	chr11	78522850	78536260	-	3700	1	Tnfaip1|Edp-1|Edp1|Tnfip1|-|11 B5|11 46.74 cM|protein-coding	0.202854	0.0822356	0.762449	0.295084	0.0170005	0.252276	0.420723	0.166694	0.582106	-0.184309	0.358381	0.919227	0.380716	0.00109575	0.00577806	0.0849375	0.487919	1	0.219996	0.467644	1	-0.389365	0.0488517	0.252195	0.196356	0.0878264	0.285466	0.113401	0.711912	1	-0.477192	0.0178832	0.108263	0.104193	0.394729	0.860135	-0.606432	0.077291	0.414099	-0.0369517	0.9065	1
NM_139143	chr18	24579881	24603817	-	3870	1	Slc39a6|Ermelin|-|18|18 A2|protein-coding	0.121033	0.204376	1	0.223212	0.0565423	0.502932	0.333994	0.184106	0.620699	-0.406736	0.0346545	0.200819	0.318752	0.00151535	0.00771359	0.0938199	0.414931	1	0.214776	0.393041	0.971883	-0.531232	0.00562806	0.0487158	0.215699	0.0287659	0.11681	0.100393	0.701594	1	-0.629976	0.00160378	0.0155232	0.114002	0.337872	0.776075	-0.744126	0.0152001	0.151951	-0.0188535	0.941532	1
NM_001293768	chr3	89430214	89435130	+	3242	1	Pygo2|1190004M21Rik|-|3|3 F1|protein-coding	0.0765111	0.591649	1	-0.0149018	0.928919	1	0.791711	0.0504637	0.269768	0.293703	0.220032	0.692093	0.0194994	0.897662	1	-0.0982021	0.529472	1	0.719034	0.0774097	0.38149	0.2131	0.380441	0.941017	-0.0388453	0.782331	1	0.806661	0.0516006	0.357344	0.307423	0.214653	0.634627	0.0514031	0.740236	1	-0.511425	0.248796	0.790211	-0.794451	0.0547325	0.49183
NM_001127576	chr11	102665585	102682238	+	4567	1	Meioc|Gm1564|Gm663|-|11|11 E1|protein-coding	-0.767576	0.0760199	0.735051	-0.715302	0.108286	0.698837	-1.92684	0.00363777	0.0400141	-2.29168	0.00288004	0.0285537	-1.40268	0.0438093	0.145459	0.0455766	1	1	-1.15148	0.120412	0.500789	-1.50834	0.107374	0.436016	-0.594825	0.527633	1	-1.22428	0.0977499	0.529844	-1.56074	0.0926926	0.367473	-0.655185	0.407504	0.879927	-0.323814	0.897749	1	0.577892	0.616387	1
NM_009632	chr14	50807946	50821300	+	1770	1	Parp2|ARTD2|Adprt2|Adprtl2|Aspartl2|C78626|PARP-2|-|14 26.25 cM|14 C1|protein-coding	-0.049054	0.651146	1	0.0852761	0.453974	1	-0.146743	0.580006	1	-0.499025	0.00620931	0.0529849	-0.216108	0.0429023	0.14296	0.126977	0.249333	1	-0.0945989	0.719973	1	-0.451509	0.0127967	0.0918978	-0.148684	0.150821	0.435998	-0.242387	0.361627	1	-0.581395	0.00166071	0.0160035	-0.283231	0.00871396	0.0440955	-0.356123	0.247124	0.787121	-0.0706916	0.792348	1
NM_144908	chr5	25222893	25265918	+	2527	1	Galnt11|A430075I06Rik|AI648252|E430002F06Rik|-|5|5 A3|protein-coding	-0.0139735	0.959979	1	-0.37095	0.172488	0.864437	1.06995	0.00756857	0.0702625	0.991308	0.00145781	0.0159438	1.12169	6.16096e-10	7.90547e-09	-0.364271	0.207378	1	1.08461	0.00781149	0.0799142	1.00143	0.00166821	0.0180448	1.15425	2.45977e-09	3.59075e-08	1.42989	0.0011045	0.0204211	1.36094	0.000147388	0.00207602	1.51228	1.30586e-10	2.26312e-09	-0.0777769	0.867625	1	0.0561785	0.873422	1
NM_007439	chr17	71868988	72604307	-	5887	1	Alk|CD246|Tcrz|-|17 E1.3|17 43.77 cM|protein-coding	-0.344449	1	1	0.0328658	1	1	1.39595	0.395031	0.94973	5.87268	5.03271e-13	2.94501e-11	2.81738	0.000654289	0.0036257	0.354651	1	1	1.7091	0.39456	0.974238	6.21145	1.25819e-12	7.10966e-11	3.18628	0.000708266	0.00467106	1.31182	0.610822	1	5.87717	7.9889e-12	3.73415e-10	2.83956	0.00265373	0.0156762	4.47611	5.89575e-06	0.000254798	1.44421	0.141782	0.774267
NM_009512	chr7	12988346	12998192	-	2318	1	Slc27a5|FACVL3|FATP5|VLCS-H2|VLCSH2|Vlacsr|-|7|7 A1|protein-coding	-4.88359	0.0194953	0.378155	-1.84031	0.263266	1	0.226651	1	1	-4.78362	0.0330986	0.194566	-0.565181	0.801708	1	3.04747	0.367385	1	4.9915	0.0150426	0.12827	0	1	1	4.21494	0.0808997	0.267907	2.04713	0.142214	0.647753	-2.96141	0.379313	0.905217	1.29317	0.585302	1	-4.86769	0.0278353	0.224623	-0.785792	0.684896	1
NM_029364	chr10	121365090	121397245	+	3839	1	Gns|2610016K11Rik|AU042285|C87209|G6S|N28088|-|10|10 D2|protein-coding	0.177616	0.135264	0.930407	-0.130107	0.310012	1	0.501733	0.0663796	0.32537	0.840389	3.22135e-06	7.20672e-05	0.281561	0.00811219	0.0343072	-0.314481	0.024111	0.527555	0.32599	0.24222	0.744392	0.659102	0.00047994	0.00639707	0.122	0.309546	0.727127	0.626031	0.0289579	0.244118	0.970393	6.38703e-07	1.52984e-05	0.428999	0.000899285	0.00601489	0.330908	0.290519	0.859664	-0.229373	0.410331	1
NM_139152	chr1	89952678	90014577	-	1397	1	Asb18|Asb-18|-|1|1 D|protein-coding	0	1	1	0	1	1	5.12548e-15	1	1	0	1	1	-5.12548e-15	1	1	0	1	1	0	1	1	0	1	1	0	1	1	0	1	1	0	1	1	0	1	1	0	1	1	-5.12548e-15	1	1
NM_025540	chr9	53850251	53853849	+	516	1	Sln|2310045A07Rik|-|9|9 C|protein-coding	0.190511	1	1	-3.09653	0.367923	1	-1.08063	1	1	3.35232	0.0040748	0.0377105	2.39006	0.019125	0.0719043	-3.25213	0.307198	1	-1.2488	0.677232	1	3.1585	0.00732556	0.059778	2.23527	0.0350067	0.137379	1.91106	1	1	6.3338	0.000211833	0.00286636	5.44989	0.000658695	0.00455374	4.38469	0.00415257	0.0609888	3.44135	0.0134277	0.221355
NM_001081217	chr16	3847223	3858880	+	5937	1	Zfp174|Gm1754|-|16|16 A1|protein-coding	0.0117791	1	1	0.0171499	0.974119	1	-0.969129	0.0906615	0.398467	1.48084	0.000652215	0.00802637	-0.842146	0.0109713	0.0445893	-0.00323359	1	1	-0.977156	0.0838058	0.400034	1.46627	0.000444414	0.00599997	-0.836751	0.00550997	0.0288402	-1.00004	0.0774933	0.462998	1.46602	0.000508507	0.00593348	-0.841771	0.00535008	0.028993	2.45877	0.000161503	0.00444817	0.127363	0.795736	1
NR_106149	chr1	53849424	53849495	+	71	1	Mir7681|Gm27806|mmu-mir-7681|-|-|ncRNA	0	1	1	0	1	1	5.12548e-15	1	1	0	1	1	-5.12548e-15	1	1	0	1	1	0	1	1	0	1	1	0	1	1	0	1	1	0	1	1	0	1	1	0	1	1	-5.12548e-15	1	1
NR_040595	chr3	33024777	33088607	+	1050	1	4930419G24Rik|-|-|3|3|ncRNA	0	1	1	0	1	1	5.12548e-15	1	1	1.98163	1	1	-5.12548e-15	1	1	0	1	1	0	1	1	1.91823	1	1	0	1	1	0	1	1	1.99096	1	1	0	1	1	1.87177	1	1	-5.12548e-15	1	1
NM_007634	chr17	24223232	24251409	-	3080	1	Ccnf|CycF|Fbxo1|-|17 A3.3|17 12.32 cM|protein-coding	-0.278145	0.00264975	0.118339	-0.129507	0.218311	0.942125	-0.634778	0.0134654	0.107938	-0.485105	0.00480839	0.0433109	-0.840302	6.98423e-17	1.46962e-15	0.140944	0.17909	1	-0.35445	0.1686	0.609848	-0.209677	0.228418	0.706654	-0.543734	7.46241e-08	9.25478e-07	-0.515989	0.050116	0.349819	-0.354157	0.0491326	0.23337	-0.691928	9.6567e-10	1.54764e-08	0.145604	0.629746	1	-0.207015	0.436279	1
NR_003508	chr16	97536081	97560901	+	2408	1	Mx2|AI528743|Mx-2|-|16 C4|16 57.51 cM|protein-coding	-2.02624	0.112201	0.874365	-0.48873	0.6918	1	-1.81037	0.159758	0.566375	2.09483	0.00425194	0.0391406	0.943282	0.199813	0.491357	1.53143	0.317354	1	0.220468	1	1	4.10021	1.23658e-07	3.79197e-06	2.96912	0.000308127	0.00218347	-1.31484	0.400414	1	2.5886	0.00129513	0.0130173	1.45845	0.0734576	0.254208	3.92928	1.0132e-05	0.000409222	2.79202	0.0032465	0.0932574
NM_145850	chr13	22087878	22088804	+	925	1	Vmn1r188|V1rh17|-|13|13 A3.1|protein-coding	0	1	1	0	1	1	5.12548e-15	1	1	0	1	1	-5.12548e-15	1	1	0	1	1	0	1	1	0	1	1	0	1	1	0	1	1	0	1	1	0	1	1	0	1	1	-5.12548e-15	1	1
NR_045957	chr13	31213410	31241086	-	838	1	4930401O12Rik|-|-|13|13|ncRNA	0	1	1	0	1	1	5.12548e-15	1	1	0	1	1	-5.12548e-15	1	1	0	1	1	0	1	1	0	1	1	0	1	1	0	1	1	0	1	1	0	1	1	0	1	1	-5.12548e-15	1	1
NR_026907	chr5	134987433	135001350	-	2070	1	Wbscr25|4933433J03Rik|4933439O14Rik|-|5|5 G2|ncRNA	0	1	1	0	1	1	5.12548e-15	1	1	0	1	1	-5.12548e-15	1	1	0	1	1	0	1	1	0	1	1	0	1	1	0	1	1	0	1	1	0	1	1	0	1	1	-5.12548e-15	1	1
NM_198423	chr11	120232947	120292297	+	10697	1	Bahcc1|B930044J06|BC060615|-|11|11 E2|protein-coding	0.542981	3.06098e-07	0.000131578	0.0857724	0.449924	1	0.610206	0.023763	0.161042	0.732445	0.000508023	0.00644317	0.666334	2.61317e-11	3.77577e-10	-0.465463	7.11848e-05	0.00984805	0.0687059	0.800006	1	0.18709	0.380943	0.941969	0.141049	0.183259	0.500557	0.513422	0.0621939	0.403213	0.651965	0.00299702	0.0261487	0.598621	5.61757e-08	7.53349e-07	0.117116	0.718252	1	0.0555319	0.835523	1
NM_013849	chr14	21733395	21742879	-	1064	1	Dusp13|DUSP13A|DUSP13B|Gm1203|LMW-DSP6|MDSP|TMDP|TS-DSP6|-|14|14 B|protein-coding	0	1	1	0	1	1	5.12548e-15	1	1	0	1	1	1.98136	1	1	0	1	1	0	1	1	0	1	1	1.92964	1	1	0	1	1	0	1	1	1.99694	1	1	0	1	1	1.87836	1	1
NM_028883	chr8	119760587	119778416	-	2564	1	Tldc1|4632415K11Rik|Kiaa1609|-|8|8 E1|protein-coding	-1.23921	0.100724	0.83755	0.420918	0.438653	1	0.0576108	1	1	0.821179	0.210176	0.671983	0.822807	0.180273	0.45369	1.6554	0.00727551	0.29287	1.29143	0.139271	0.54437	2.05204	0.0038382	0.0357697	2.07659	0.00119299	0.00746721	-0.380422	0.575188	1	0.397542	0.521801	1	0.411634	0.41618	0.892577	0.76664	0.318596	0.902902	0.777579	0.275176	1
NM_019412	chr7	27499324	27520041	+	5252	1	Prx|L-Periaxin|-|7 A3|7 15.91 cM|protein-coding	-0.450574	0.160072	1	-0.328924	0.303195	1	-1.91403	0.00775678	0.0715407	-1.30968	0.00489712	0.0439535	-1.60871	3.06179e-06	2.57255e-05	0.113892	0.736961	1	-1.46469	0.0452374	0.268679	-0.86064	0.0794545	0.354519	-1.14084	0.0012879	0.0080006	-1.60555	0.0278953	0.238457	-0.98459	0.0403913	0.202225	-1.26354	0.000251403	0.00191633	0.634565	0.453823	1	0.309229	0.663149	1
NM_028295	chr16	35397312	35490873	-	1790	1	Pdia5|2700053F16Rik|AU015525|Pdir|-|16|16 B3|protein-coding	0.182161	0.856426	1	1.24258	0.0829375	0.613543	2.7233	0.00894295	0.0793201	1.58233	0.0655924	0.315978	3.33057	3.0172e-09	3.61088e-08	1.05785	0.189365	1	2.50359	0.0252986	0.18343	1.3848	0.150915	0.544735	3.17935	2.05154e-07	2.41136e-06	1.45993	0.118782	0.593196	0.345259	0.700006	1	2.11119	2.14633e-05	0.00020135	-1.13343	0.273188	0.833167	0.61714	0.410174	1
NM_001011873	chr1	13668771	13701723	+	1920	1	Xkr9|Gm1620|XRG9|-|1|1 A3|protein-coding	0	1	1	2.64885	0.541437	1	1.9096	1	1	0	1	1	1.98134	1	1	2.58406	0.54133	1	1.84788	1	1	0	1	1	1.92965	1	1	-0.617765	1	1	-2.50416	0.547771	1	-0.56434	1	1	-1.7624	1	1	0.0363645	1	1
NM_001285797	chr7	29893337	29906532	-	3794	1	Zfp27|Zfp-27|mkr-4|mszf76|-|7|7 B1|protein-coding	0.0121736	0.966159	1	0.0334291	0.856664	1	-0.236576	0.507065	1	-0.0397072	0.885702	1	-0.0384656	0.820886	1	0.0120606	0.952505	1	-0.246195	0.503423	1	-0.0543453	0.847015	1	-0.0329477	0.870077	1	-0.279842	0.44212	1	-0.0697747	0.795914	1	-0.0534172	0.766692	1	0.193059	0.636379	1	0.197051	0.574358	1
NR_039562	chr1	34433121	34433199	-	78	1	Mir5103|mir-5103|mmu-mir-5103|mu-mir-5103|-|1|1 13.22 cM|ncRNA	0	1	1	0	1	1	5.12548e-15	1	1	3.36074	0.322003	0.868975	2.75421	0.527978	0.998679	0	1	1	0	1	1	3.28343	0.32132	0.859493	2.69449	0.528868	1	0	1	1	3.3664	0.323866	0.825114	2.77094	0.528528	1	3.23218	0.334674	0.922299	2.63695	0.533096	1
NM_181421	chr5	121220219	121368577	+	15404	1	Gm15800|A130010L24|AU042671|BC019639|EG545802|OTTMUSG00000026283|mKIAA0614|-|5|5 F|protein-coding	-0.136853	0.18083	1	-0.231592	0.0475955	0.460465	-0.539792	0.0781152	0.36252	0.11679	0.586868	1	-0.210519	0.0445193	0.14741	-0.102676	0.318955	1	-0.402524	0.17943	0.634048	0.251894	0.22966	0.70913	-0.0554757	0.534132	1	-0.32247	0.291071	0.924241	0.354353	0.107789	0.405177	0.0396107	0.709064	1	0.654734	0.0664586	0.380357	0.334411	0.261074	0.997498
NM_008130	chr13	15463723	15730025	+	8409	1	Gli3|AI854843|AU023367|Bph|GLI3-190|GLI3FL|Pdn|Xt|add|-|13 5.43 cM|13 A2|protein-coding	1.32106	0.0188663	0.372577	0.72455	0.392971	1	-0.905122	0.304722	0.828188	1.32371	0.142054	0.529099	0.608121	0.357861	0.758579	-0.597836	0.357985	1	-2.17928	0.00121519	0.0193594	0.00683556	1	1	-0.707472	0.0712963	0.242922	-1.65061	0.085087	0.490121	0.606934	0.532828	1	-0.0999397	0.913761	1	2.24383	0.0347842	0.258949	1.48147	0.0341963	0.379189
NM_172401	chr12	8208107	8285759	+	2728	1	Ldah|1110057K04Rik|mLDAH|-|12|12 A1.1|protein-coding	0.101813	0.324987	1	0.0513769	0.669482	1	-0.484574	0.151624	0.549023	-0.072117	0.700679	1	-0.275718	0.0158668	0.0612964	-0.0581262	0.623683	1	-0.585409	0.0812771	0.392714	-0.176165	0.343437	0.893567	-0.359151	0.00144977	0.00889825	-0.550753	0.106265	0.55318	-0.120389	0.540355	1	-0.308004	0.0167368	0.0763626	0.413041	0.265792	0.820696	0.216312	0.518173	1
NR_027875	chr6	35252732	35262059	+	1266	1	1810058I24Rik|AI414869|AI848234|-|6|6 B1|ncRNA	0.444375	0.0193914	0.377662	0.256278	0.0906413	0.643633	1.15718	0.0019188	0.0242591	0.445676	0.0772026	0.355543	0.668409	3.36289e-05	0.000240212	-0.194108	0.316082	1	0.718833	0.0593745	0.322196	-0.000722703	1	1	0.241583	0.220189	0.575316	0.898713	0.0169354	0.169544	0.188602	0.455094	1	0.428984	0.00908572	0.0456695	-0.723107	0.0801919	0.422495	-0.507665	0.175357	0.856995
NM_001005854	chr16	45416755	45492969	-	2115	1	Gm609|Gm1749|isec1|-|16|16 B5|protein-coding	0	1	1	0	1	1	5.12548e-15	1	1	0	1	1	-5.12548e-15	1	1	0	1	1	0	1	1	0	1	1	0	1	1	0	1	1	0	1	1	0	1	1	0	1	1	-5.12548e-15	1	1
NM_147085	chr7	102908869	102909837	-	967	1	Olfr571|MOR21-1|-|7|7 E3|protein-coding	0	1	1	0	1	1	5.12548e-15	1	1	0	1	1	-5.12548e-15	1	1	0	1	1	0	1	1	0	1	1	0	1	1	0	1	1	0	1	1	0	1	1	0	1	1	-5.12548e-15	1	1
NR_045955	chr11	88905928	88936061	+	806	1	Scpep1os|4930405P13Rik|-|11|11|ncRNA	0.284474	0.481984	1	0.310563	0.481327	1	1.98226	0.000949391	0.0136115	0.136891	0.864613	1	1.9064	6.3294e-10	8.11295e-09	0.0193837	1	1	1.70334	0.00326479	0.0420042	-0.147035	0.820261	1	1.63819	3.0939e-08	4.03228e-07	1.67334	0.0045141	0.0635459	-0.166026	0.796105	1	1.61137	8.30951e-08	1.09304e-06	-1.86801	0.00712257	0.0904296	-0.0865746	0.855338	1
NM_001290338	chr6	116264219	116330304	+	3085	1	Zfand4|Anubl1|-|6|6 F1|protein-coding	-0.0542228	0.803795	1	-0.529579	0.0330512	0.375459	-1.48355	0.00132255	0.0178555	-0.994827	0.0100641	0.0772772	-0.657844	0.000632034	0.00351127	-0.483324	0.0755441	0.828096	-1.43079	0.00265165	0.035422	-0.942741	0.0196871	0.128574	-0.583002	0.00959682	0.0464538	-0.976914	0.0540247	0.36768	-0.459852	0.303329	0.792893	-0.104922	0.716119	1	0.495301	0.414744	1	0.837714	0.0669241	0.541876
NR_045174	chr12	70227841	70234165	+	1291	1	F730035M05Rik|-|-|-|ncRNA	1.92151	1	1	0	1	1	5.12548e-15	1	1	0	1	1	-5.12548e-15	1	1	-1.93055	1	1	-1.81964	1	1	-1.78745	1	1	-1.83297	1	1	0	1	1	0	1	1	0	1	1	0	1	1	-5.12548e-15	1	1
NR_045877	chr2	180332857	180340732	+	1673	1	Gata5os|Gm14318|OTTMUSG00000016300|-|2|2|ncRNA	0	1	1	0	1	1	5.12548e-15	1	1	0	1	1	-5.12548e-15	1	1	0	1	1	0	1	1	0	1	1	0	1	1	0	1	1	0	1	1	0	1	1	0	1	1	-5.12548e-15	1	1
NM_183296	chr16	88962304	88962873	-	567	1	Krtap16-3|5430404J20Rik|Krtap16-10|-|16|16 C3.3|protein-coding	0	1	1	0	1	1	5.12548e-15	1	1	0	1	1	-5.12548e-15	1	1	0	1	1	0	1	1	0	1	1	0	1	1	0	1	1	0	1	1	0	1	1	0	1	1	-5.12548e-15	1	1
NM_146830	chr9	39484204	39493988	-	1067	1	Olfr44|IB3|MOR171-5|-|9|9 A5.1|protein-coding	0	1	1	0	1	1	5.12548e-15	1	1	0	1	1	-5.12548e-15	1	1	0	1	1	0	1	1	0	1	1	0	1	1	0	1	1	0	1	1	0	1	1	0	1	1	-5.12548e-15	1	1
NM_001170884	chr9	89084624	89092835	-	2253	1	Trim43b|EG666747|Gm8269|-|9|9 E3.1|protein-coding	0.941326	1	1	0.775955	1	1	0.952977	1	1	1.08308	1	1	0.170743	1	1	-0.181551	1	1	0.0117149	1	1	0.145132	1	1	-0.736417	1	1	0.172999	1	1	0.335158	1	1	-0.578466	1	1	0.154484	1	1	-0.774132	1	1
NM_026233	chr8	83348472	83379402	+	1279	1	Mgat4d|4933434I20Rik|GnT1IP|GnT1IP-L|-|8|8 C2|protein-coding	0	1	1	1.87862	1	1	3.29841	0.35078	0.888494	0	1	1	-5.12548e-15	1	1	1.82171	1	1	3.22993	0.351786	0.914386	0	1	1	0	1	1	1.50706	0.70591	1	-1.754	1	1	-1.79162	1	1	-3.11983	0.37307	0.971814	-3.18248	0.335507	1
NM_001009947	chrX	35888832	36076562	+	6610	1	Dock11|5033414A21Rik|8030476J24|Zizimin2|sph238|-|X|X A3.2|protein-coding	-0.128897	0.234403	1	-0.0950563	0.483747	1	-0.678658	0.0328601	0.203344	-0.363082	0.0371842	0.211538	-0.487836	1.57487e-05	0.000117771	0.0253398	0.852658	1	-0.548463	0.0834236	0.398764	-0.236485	0.17744	0.606036	-0.340482	0.00268892	0.0153456	-0.598972	0.0674426	0.425477	-0.264316	0.174428	0.561786	-0.373233	0.00748252	0.038677	0.315405	0.365376	0.963815	0.197125	0.528744	1
NM_009020	chr2	101624748	101632528	+	3388	1	Rag2|Rag-2|-|2 E2|2 53.87 cM|protein-coding	0.13043	0.232578	1	-0.142817	0.256205	1	-0.278486	0.302742	0.824203	1.21029	2.99944e-11	1.40746e-09	-0.0318891	0.778909	1	-0.281085	0.0167063	0.443878	-0.405555	0.128443	0.520231	1.07796	1.07908e-09	4.47084e-08	-0.143982	0.167164	0.467522	-0.146641	0.596011	1	1.35587	6.11194e-13	3.24068e-11	0.12977	0.288075	0.69933	1.48485	1.179e-06	6.23148e-05	0.245354	0.361648	1
NM_172148	chr7	25681158	25686558	+	1016	1	B9d2|stumpy|-|7|7 A3|protein-coding	-0.250254	0.136746	0.936487	-0.288155	0.152457	0.823393	0.330841	0.391086	0.944334	0.565942	0.0691272	0.327952	-0.448727	0.0106981	0.043678	-0.0453882	0.822461	1	0.581983	0.13488	0.534545	0.809139	0.00895858	0.0698126	-0.180587	0.280592	0.685277	0.617171	0.129931	0.619839	0.847224	0.0091951	0.0643256	-0.144642	0.476745	0.979992	0.223605	0.633998	1	-0.799443	0.0468842	0.451932
NM_008398	chr10	128933813	128958284	+	3993	1	Itga7|[a]7|alpha7|-|10 D3|10 77.2 cM|protein-coding	-2.54115	0.568849	1	-0.768714	1	1	0.292998	1	1	-0.42855	1	1	-2.52107	0.554805	1	1.79043	1	1	2.72584	0.561593	1	1.97089	1	1	0	1	1	1.0332	1	1	0.317958	1	1	-1.76875	1	1	-0.706145	1	1	-2.68211	0.55116	1
NM_028399	chr1	127774164	127804837	+	3503	1	Ccnt2|2900041I18Rik|C81304|CycT2|CycT2a|CycT2b|-|1|1 E3|protein-coding	-0.096387	0.380587	1	-0.295271	0.0175667	0.257216	-0.462384	0.0822949	0.374481	-0.100628	0.581751	1	-0.234172	0.0514272	0.165835	-0.206697	0.0815728	0.855236	-0.365233	0.166394	0.605234	-0.00745311	0.96899	1	-0.11963	0.297026	0.708053	-0.176614	0.517218	1	0.196734	0.298947	0.785447	0.0801701	0.53439	1	0.357455	0.240239	0.774894	0.225388	0.403328	1
NM_001100445	chrX	26287199	26310044	-	896	1	Gm2030|-|-|X A2|X|protein-coding	0	1	1	0	1	1	5.12548e-15	1	1	0	1	1	-5.12548e-15	1	1	0	1	1	0	1	1	0	1	1	0	1	1	0	1	1	0	1	1	0	1	1	0	1	1	-5.12548e-15	1	1
NM_001199090	chr4	109505332	109531204	-	875	1	4930522H14Rik|1700007J23Rik|-|4|4 C7|protein-coding	0	1	1	0	1	1	5.12548e-15	1	1	0	1	1	-5.12548e-15	1	1	0	1	1	0	1	1	0	1	1	0	1	1	0	1	1	0	1	1	0	1	1	0	1	1	-5.12548e-15	1	1
NR_040403	chr3	89391864	89398779	+	1462	1	Gm15417|ENSMUSG00000074466|OTTMUSG00000021274|-|3 F1|3|ncRNA	0.264408	0.740853	1	0.206729	0.748761	1	-0.167124	0.922536	1	1.08336	0.0849225	0.379973	1.05129	0.0395015	0.133288	-0.0653705	0.914256	1	-0.424476	0.629785	1	0.817601	0.182422	0.617965	0.802272	0.107033	0.333868	-0.381446	0.641437	1	0.880787	0.12635	0.453684	0.860253	0.0771044	0.263383	1.24428	0.140707	0.578908	1.22766	0.099716	0.653516
NM_008764	chr15	54250619	54278484	-	2811	1	Tnfrsf11b|OCIF|Opg|TR1|-|15|15 D1|protein-coding	0.444759	0.736523	1	-1.34353	0.175933	0.873928	-0.239102	0.767482	1	-1.31718	0.190716	0.636477	-0.59734	0.68079	1	-1.79124	0.12947	0.991919	-0.730971	0.493287	1	-1.77838	0.172563	0.59589	-1.00575	0.510421	1	1.07174	0.415646	1	0.0162986	1	1	0.772662	0.730428	1	-1.0415	0.566892	1	-0.269978	1	1
NR_040316	chr19	57323197	57360899	-	1951	1	B230217O12Rik|-|-|19|19|ncRNA	0.353362	0.281235	1	0.35651	0.309891	1	-1.64115	0.00313338	0.0355912	1.05537	0.00814102	0.065542	0.0100412	1	1	-0.00300014	1	1	-1.99064	0.000471222	0.00887097	0.703122	0.0877894	0.380769	-0.321239	0.364462	0.811894	-2.0162	0.000671313	0.0133663	0.701519	0.10634	0.401821	-0.322947	0.381655	0.841088	2.70282	2.04466e-05	0.000750292	1.65602	0.0031918	0.0923474
NM_001081746	chr1	85199611	85213762	+	1605	1	Gm7609|EG665378|-|1|1 C5|protein-coding	0	1	1	0	1	1	5.12548e-15	1	1	0	1	1	1.98134	1	1	0	1	1	0	1	1	0	1	1	1.92987	1	1	0	1	1	0	1	1	1.99743	1	1	0	1	1	1.87827	1	1
NM_013603	chr8	94152607	94154148	+	533	1	Mt3|Mt-3|-|8 C5|8 46.29 cM|protein-coding	0	1	1	0	1	1	5.12548e-15	1	1	0	1	1	-5.12548e-15	1	1	0	1	1	0	1	1	0	1	1	0	1	1	0	1	1	0	1	1	0	1	1	0	1	1	-5.12548e-15	1	1
NM_153177	chr4	126489543	126533458	-	6501	1	Ago4|5730550L01Rik|AI481660|Eif2c4|-|4|4 D2.2|protein-coding	0.139853	1	1	1.62462	0.0467157	0.455372	5.05536	2.75216e-14	2.23064e-12	5.82061	1.09256e-36	3.28753e-34	5.36185	2.63147e-60	2.2951e-58	1.47614	0.0678204	0.793504	4.91496	3.45322e-13	2.9065e-11	5.67334	1.79809e-33	4.9186e-31	5.23335	3.58297e-55	3.15932e-53	3.4158	1.84389e-06	6.41419e-05	4.21178	1.55014e-15	1.11388e-13	3.77306	7.41013e-22	2.57398e-20	0.771618	0.106528	0.494282	0.317481	0.445307	1
NM_007445	chr10	80805248	80807648	+	1659	1	Amh|MIS|-|10 C1|10 39.72 cM|protein-coding	-0.316247	0.616801	1	-0.498482	0.230622	0.965683	-0.771923	0.278071	0.785649	-0.997727	0.125255	0.489296	-0.530312	0.227573	0.543682	-0.188774	0.759056	1	-0.498367	0.543056	1	-0.687986	0.390774	0.956743	-0.194465	0.784046	1	-0.298442	0.681044	1	-0.50207	0.502416	1	-0.0143835	1	1	-0.173029	1	1	0.255704	0.678182	1
NM_053151	chr6	130115219	130129879	-	1127	1	Klra21|Klra-ps1|Ly49H|Ly49u|-|6|6 F3|protein-coding	0	1	1	0	1	1	5.12548e-15	1	1	0	1	1	-5.12548e-15	1	1	0	1	1	0	1	1	0	1	1	0	1	1	0	1	1	0	1	1	0	1	1	0	1	1	-5.12548e-15	1	1
NR_033601	chr10	28921963	28923507	-	1544	1	4930519F09Rik|-|-|10|10 A4|pseudo	0.237943	0.758861	1	-0.261386	0.754741	1	-0.121898	0.874493	1	-0.778514	0.318894	0.868078	-0.213039	0.807817	1	-0.502792	0.365658	1	-0.347887	0.634786	1	-1.01091	0.164529	0.578264	-0.434463	0.484296	0.986125	0.123007	1	1	-0.512543	0.574313	1	0.0606245	1	1	-0.615076	0.631684	1	-0.0965444	1	1
NM_026448	chr5	24100590	24161231	+	3414	1	Klhl7|2700038B03Rik|D5Ertd363e|SBBI26|-|5 A3|5 10.67 cM|protein-coding	0.345163	0.264043	1	0.426315	0.11331	0.717556	2.36258	1.6506e-06	4.92358e-05	1.4266	3.08203e-05	0.000541934	2.76968	3.04704e-36	1.42956e-34	0.0716714	0.810406	1	2.02121	5.3197e-05	0.00131205	1.07963	0.00305062	0.0297185	2.43949	3.26221e-23	1.09067e-21	1.92098	7.61281e-05	0.00194953	1.00227	0.00350629	0.0297929	2.36184	5.46007e-26	2.24675e-24	-0.935254	0.060223	0.360619	0.410738	0.311433	1
NM_175098	chr6	49319274	49341586	+	2350	1	Ccdc126|6330407D12Rik|AA675040|AI465320|AL022711|-|6|6 B2.3|protein-coding	0.543654	0.261022	1	0.556179	0.249185	1	0.931642	0.224726	0.694431	1.8173	0.000320234	0.00433315	1.77042	3.19737e-05	0.000229263	0.00593811	1	1	0.399351	0.593607	1	1.27246	0.00143111	0.0159047	1.2437	0.000108938	0.00084866	0.369094	0.61255	1	1.26432	0.00154883	0.0150884	1.2308	9.81662e-05	0.000814005	0.884163	0.194472	0.695126	0.835869	0.166523	0.83684
NR_037145	chrX	144317966	144374448	+	4196	1	Alg13|2810046O15Rik|4833435D08Rik|Glt28d1|MDS031|OTTMUSG00000018917|-|X|X F2|protein-coding	-0.126676	0.428586	1	-0.224137	0.215165	0.936439	-1.10382	0.00121841	0.0166855	-0.541383	0.0233294	0.148528	-0.966964	1.79904e-07	1.77632e-06	-0.104934	0.500483	1	-0.975454	0.00298566	0.0389755	-0.417198	0.0596904	0.291159	-0.823126	1.51696e-07	1.81402e-06	-0.888793	0.00998363	0.115708	-0.314474	0.19279	0.597914	-0.724098	8.18835e-05	0.000691372	0.558234	0.153777	0.605649	0.135861	0.703316	1
NM_001290648	chr4	103017873	103026842	-	675	1	Insl5|RIF2|-|4 47.27 cM|4 C5-C7|protein-coding	0	1	1	1.87978	1	1	5.12548e-15	1	1	0	1	1	-5.12548e-15	1	1	1.82624	1	1	0	1	1	0	1	1	0	1	1	-1.78925	1	1	-1.75896	1	1	-1.795	1	1	0	1	1	-5.12548e-15	1	1
NM_016878	chr1	75308565	75317017	-	1627	1	Dnpep|AA407814|-|1|1 C3-C4|protein-coding	-0.0580332	0.739833	1	0.020126	0.922423	1	0.0728192	0.871089	1	-0.313546	0.250957	0.753434	0.0933077	0.5738	1	0.0712517	0.702646	1	0.13303	0.752968	1	-0.256764	0.35758	0.913764	0.169314	0.288059	0.698255	0.0390078	0.937383	1	-0.332829	0.24367	0.690154	0.0900119	0.616363	1	-0.384627	0.411231	1	0.0212987	0.951443	1
NM_001039941	chrX	16522881	16523615	+	586	1	Cypt8|-|-|-|protein-coding	0	1	1	0	1	1	5.12548e-15	1	1	0	1	1	-5.12548e-15	1	1	0	1	1	0	1	1	0	1	1	0	1	1	0	1	1	0	1	1	0	1	1	0	1	1	-5.12548e-15	1	1
NM_001126316	chr4	144777204	144786583	-	1426	1	Gm438|-|-|4|4 E1|protein-coding	0	1	1	0	1	1	5.12548e-15	1	1	0	1	1	-5.12548e-15	1	1	0	1	1	0	1	1	0	1	1	0	1	1	0	1	1	0	1	1	0	1	1	0	1	1	-5.12548e-15	1	1
NM_175286	chr2	25262598	25269886	+	2802	1	Tprn|C430004E15Rik|C87750|-|2|2 A3|protein-coding	0.311648	0.0923937	0.799461	0.157808	0.423548	1	0.543947	0.172762	0.595613	0.304422	0.290282	0.822077	0.647681	0.000216934	0.00133669	-0.160563	0.365399	1	0.230861	0.551129	1	-0.0108419	0.974976	1	0.355139	0.0207861	0.0892388	0.371813	0.345702	0.993015	0.146431	0.601001	1	0.507736	0.00213668	0.0129786	-0.238736	0.586848	1	0.107911	0.759011	1
NM_133895	chr5	127595666	127617392	-	2696	1	Slc15a4|AA987064|AW742963|C130069N12Rik|PHT1|PTR4|-|5|5 G1.2|protein-coding	-0.0508279	0.728646	1	-0.0164323	0.917225	1	1.00012	0.00895352	0.0793554	0.866885	8.79337e-05	0.00138985	0.541322	5.72953e-06	4.5989e-05	0.0266511	0.878736	1	1.05422	0.00667847	0.0715974	0.913268	6.19185e-05	0.00107198	0.610096	3.71732e-06	3.70378e-05	1.01703	0.00977548	0.113937	0.882014	0.00012115	0.00175894	0.575186	3.43799e-05	0.000311242	-0.146221	0.720951	1	-0.478482	0.208529	0.913171
NM_001290273	chr1	184786767	184811300	-	2133	1	Marc1|1300013F15Rik|Mosc1|-|1|1|protein-coding	0.130984	1	1	0.436095	0.842656	1	-1.74849	0.451996	1	-0.878389	0.737426	1	0.250829	1	1	0.293044	0.851522	1	-1.86312	0.322971	0.872237	-1.00631	0.552379	1	0.145157	1	1	-2.20743	0.281839	0.91005	-1.31316	0.461869	1	-0.142842	1	1	0.838519	1	1	2.0004	0.393423	1
NM_001205009	chr10	77814682	77815404	+	721	1	Gm2696|-|-|10 C1|10|protein-coding	0	1	1	0	1	1	5.12548e-15	1	1	0	1	1	-5.12548e-15	1	1	0	1	1	0	1	1	0	1	1	0	1	1	0	1	1	0	1	1	0	1	1	0	1	1	-5.12548e-15	1	1
NM_177744	chr15	77477047	77491069	+	3027	1	Apol10a|9030421J09Rik|-|15|15 E1|protein-coding	0	1	1	1.8451	1	1	5.12548e-15	1	1	0	1	1	-5.12548e-15	1	1	1.79042	1	1	0	1	1	0	1	1	0	1	1	-1.75847	1	1	-1.72303	1	1	-1.76873	1	1	0	1	1	-5.12548e-15	1	1
NR_108050	chr1	154255689	154270416	+	478	1	4930532M18Rik|-|-|1|1 G3|ncRNA	0	1	1	0	1	1	5.12548e-15	1	1	0	1	1	-5.12548e-15	1	1	0	1	1	0	1	1	0	1	1	0	1	1	0	1	1	0	1	1	0	1	1	0	1	1	-5.12548e-15	1	1
NR_106193	chr6	125234684	125234812	-	128	1	Mir8113|Gm27394|mmu-mir-8113|-|-|ncRNA	0.169663	0.840575	1	-1.46941	0.0395411	0.414085	-0.234816	0.92599	1	0.300709	0.682851	1	-1.11308	0.0867567	0.255026	-1.64095	0.0231293	0.516482	-0.379748	0.78583	1	0.140975	0.936707	1	-1.26212	0.0814774	0.269561	1.24307	0.212142	0.788798	1.76507	0.0574371	0.262209	0.357324	0.859571	1	0.497595	0.695067	1	-0.925939	0.333394	1
NM_146815	chr9	38877178	38878104	+	925	1	Olfr926|MOR171-8|-|9|9 A5|protein-coding	0	1	1	0	1	1	5.12548e-15	1	1	0	1	1	-5.12548e-15	1	1	0	1	1	0	1	1	0	1	1	0	1	1	0	1	1	0	1	1	0	1	1	0	1	1	-5.12548e-15	1	1
NM_182991	chr8	70483867	70487358	-	1481	1	Tmem59l|5330410G16Rik|-|8|8 B3.3|protein-coding	-0.342017	0.182058	1	-0.302408	0.254048	1	-4.00708	9.72762e-12	5.7393e-10	-7.35726	6.1108e-23	8.0382e-21	-2.13263	3.51949e-15	6.70262e-14	0.0308462	0.945154	1	-3.66622	3.21786e-09	1.54611e-07	-7.00049	9.20149e-19	9.38552e-17	-1.77188	1.51349e-08	2.03648e-07	-3.71394	3.22719e-09	1.72633e-07	-7.05542	1.21797e-17	1.10222e-15	-1.81115	2.5161e-08	3.50304e-07	-3.32908	0.0213515	0.190502	1.88296	0.00364894	0.100615
NM_153802	chr7	12881178	12893422	+	3827	1	Zfp128|9630016P15Rik|Znf8|mZnf8|-|7|7 A1|protein-coding	-0.194559	0.46641	1	-0.11239	0.725414	1	-1.07511	0.0246097	0.165015	-0.598279	0.200788	0.655074	-0.922176	0.000732576	0.00401973	0.0754657	0.800379	1	-0.876088	0.0543593	0.304523	-0.401735	0.372129	0.933769	-0.708027	0.00209684	0.012299	-0.974992	0.0485947	0.343545	-0.477803	0.324999	0.82598	-0.794594	0.00683249	0.0357547	0.481022	0.440314	1	0.147363	0.737617	1
NM_133748	chr1	121304353	121328024	-	2689	1	Insig2|2900053I11Rik|C730043J18Rik|Insig-2|-|1|1 E2|protein-coding	-0.128428	0.370392	1	-0.379443	0.022187	0.295377	-0.695656	0.0380111	0.224927	-0.18802	0.40116	0.978887	-0.547283	0.00148625	0.00757664	-0.258934	0.149676	1	-0.568457	0.0955632	0.434964	-0.0639645	0.786947	1	-0.400777	0.0298824	0.12035	-0.327208	0.361124	1	0.191224	0.448434	1	-0.148321	0.484231	0.99136	0.507607	0.191296	0.689042	0.151323	0.67232	1
NM_026348	chr4	99765402	99829118	-	2727	1	Itgb3bp|4930471O16Rik|AU022583|-|4|4 C6|protein-coding	-0.139537	0.475643	1	-0.154088	0.384657	1	-0.749479	0.0491153	0.265447	-0.294399	0.310627	0.855833	-0.894468	5.23772e-07	4.87935e-06	-0.0221793	0.923601	1	-0.602592	0.135283	0.535381	-0.155699	0.624908	1	-0.734239	0.000722591	0.00475641	-0.600715	0.131604	0.623679	-0.140186	0.650748	1	-0.721029	0.000205709	0.00159685	0.446992	0.338147	0.925404	-0.150732	0.698027	1
NM_146660	chr2	87671433	87672365	-	931	1	Olfr1135|MOR177-2|-|2|2 E1|protein-coding	0	1	1	0	1	1	5.12548e-15	1	1	0	1	1	-5.12548e-15	1	1	0	1	1	0	1	1	0	1	1	0	1	1	0	1	1	0	1	1	0	1	1	0	1	1	-5.12548e-15	1	1
NM_172614	chr16	30511855	30550578	-	4229	1	Tmem44|1700007N03Rik|9330161C17Rik|B230220N21|-|16|16 B2|protein-coding	1.93506	0.0877692	0.777329	1.61017	0.237456	0.979977	3.49542	0.000165024	0.00312792	2.55729	0.0151385	0.10696	3.31615	4.0465e-06	3.32675e-05	-0.315798	0.78155	1	1.55218	0.0305766	0.207647	0.623854	0.439903	1	1.36889	0.0124882	0.0581239	1.87088	0.0218504	0.202379	0.935091	0.360348	0.878692	1.68782	0.00659404	0.0347031	-0.932022	0.227602	0.751706	-0.180855	0.739608	1
NM_146217	chr8	111033842	111055569	+	3692	1	Aars|AI316495|C76919|sti|-|8|8 E1|protein-coding	-0.00474122	0.960956	1	0.135185	0.181646	0.886572	-0.111599	0.693658	1	-1.05091	2.62849e-09	9.93297e-08	-0.428344	3.82102e-06	3.15864e-05	0.13273	0.182757	1	-0.103408	0.715488	1	-1.04897	2.3917e-09	9.42276e-08	-0.405161	1.00154e-05	9.33013e-05	-0.251746	0.385656	1	-1.18564	4.8718e-11	2.08302e-09	-0.545339	8.78446e-08	1.15363e-06	-0.948928	0.00390579	0.058253	-0.32954	0.256301	0.989999
NM_001001446	chr19	44005022	44029247	-	1953	1	Cyp2c44|AW107714|BC034834|b2b386Clo|-|19|19 C3|protein-coding	2.74134	0.538175	1	0	1	1	5.12548e-15	1	1	0	1	1	2.80177	0.553803	1	-2.75175	0.537986	1	-2.62575	0.540729	1	-2.59051	0.546226	1	0.0936336	1	1	0	1	1	0	1	1	2.82218	0.55507	1	0	1	1	2.68305	0.554744	1
NM_028039	chr14	65819027	65833969	-	2886	1	Esco2|2410004I17Rik|D030072L07Rik|-|14|14 D1|protein-coding	-0.235372	0.0322488	0.487009	-0.0980322	0.389152	1	-0.670963	0.0121588	0.0998929	-0.660337	0.000214384	0.00306817	-0.994855	7.5095e-19	1.76532e-17	0.129611	0.259769	1	-0.432701	0.106189	0.46472	-0.426704	0.018076	0.120537	-0.740966	5.36795e-11	8.92385e-10	-0.583922	0.0306331	0.25288	-0.559334	0.00229836	0.0209331	-0.878078	9.18126e-14	2.05401e-12	0.00730805	0.980932	1	-0.323741	0.236468	0.963318
NR_039597	chr12	76533134	76533212	-	78	1	Mir5135|mir-5135|mmu-mir-5135|mu-mir-5135|-|12|12 33.73 cM|ncRNA	0	1	1	0	1	1	5.12548e-15	1	1	0	1	1	-5.12548e-15	1	1	0	1	1	0	1	1	0	1	1	0	1	1	0	1	1	0	1	1	0	1	1	0	1	1	-5.12548e-15	1	1
NM_028180	chr15	99918348	99931658	-	615	1	1700030F18Rik|FAM186A|-|15|15 F1|protein-coding	0	1	1	0	1	1	5.12548e-15	1	1	0	1	1	-5.12548e-15	1	1	0	1	1	0	1	1	0	1	1	0	1	1	0	1	1	0	1	1	0	1	1	0	1	1	-5.12548e-15	1	1
NM_010596	chr7	45405960	45411382	+	3490	1	Kcna7|Kv1.7|-|7 B4|7 29.3 cM|protein-coding	1.91191	1	1	0	1	1	2.74294	0.53907	1	0	1	1	1.98131	1	1	-1.92651	1	1	0.856383	1	1	-1.781	1	1	0.0943723	1	1	2.74318	0.540851	1	0	1	1	1.99745	1	1	-2.5718	0.549992	1	-0.77367	1	1
NM_001253381	chr4	117873000	117883476	-	2457	1	B4galt2|Ggtb2|-|4|4 D1|protein-coding	0.475023	0.406543	1	0.0261762	1	1	-1.39353	0.0766862	0.358236	0.351859	0.731407	1	-1.53187	0.0222117	0.0818304	-0.459785	0.536949	1	-1.87516	0.0131123	0.115886	-0.129671	0.902803	1	-1.98567	0.00321159	0.0179247	-1.45065	0.164957	0.700204	0.331546	0.751086	1	-1.51387	0.100641	0.32306	1.76091	0.110848	0.505748	-0.112942	1	1
NR_040652	chr4	34909789	34911481	-	948	1	Platr9|2410114N07Rik|-|4|4|ncRNA	1.96208	1	1	0	1	1	5.12548e-15	1	1	2.03354	1	1	-5.12548e-15	1	1	-1.97199	1	1	-1.86244	1	1	0.139334	1	1	-1.86775	1	1	0	1	1	2.04671	1	1	0	1	1	1.92061	1	1	-5.12548e-15	1	1
NM_178186	chr13	22042478	22042949	-	469	1	Hist1h2ag|-|-|13|13 A2-A3|protein-coding	-0.0687315	0.82866	1	0.0506634	0.872509	1	0.0830849	0.868073	1	-0.981307	0.0097955	0.0756973	-0.744986	0.00406827	0.0186252	0.114353	0.743638	1	0.150049	0.756798	1	-0.916375	0.0218596	0.139751	-0.656608	0.0184976	0.0808776	0.020059	0.981446	1	-1.03544	0.0142696	0.0903228	-0.778933	0.0138992	0.0651827	-1.0652	0.0494857	0.318764	-0.829313	0.0632343	0.525738
NR_106052	chr9	22113944	22114013	-	69	1	Mir7084|Gm27978|mmu-mir-7084|-|-|ncRNA	-0.213739	0.683498	1	-0.664695	0.186819	0.889755	-3.40086	0.000218966	0.00396909	-2.40348	0.00132127	0.0146367	-2.51847	7.96163e-05	0.000537143	-0.460417	0.413238	1	-3.17018	0.00201322	0.0284904	-2.1855	0.00538107	0.0469242	-2.28068	0.00193405	0.011453	-2.74369	0.0058355	0.0782575	-1.73284	0.0358846	0.184932	-1.83556	0.0104428	0.0513019	0.977334	0.633667	1	0.90437	0.603213	1
NM_145410	chr17	25790500	25792394	-	911	1	Fam173a|-|-|17|17 A3.3|protein-coding	-0.0792873	0.513684	1	-0.0156655	0.912805	1	-0.144304	0.663417	1	-0.27414	0.201871	0.657659	-0.371456	0.00305788	0.0144303	0.0561804	0.656285	1	-0.0636827	0.851905	1	-0.199622	0.345505	0.896158	-0.274052	0.0197526	0.085488	-0.133788	0.693184	1	-0.260502	0.227796	0.659981	-0.338396	0.0094018	0.0469934	-0.139529	0.707876	1	-0.240926	0.467731	1
NM_011686	chr14	51411001	51418882	+	2567	1	Vmn2r88|V2r13|V2r3|-|14|14 C1|protein-coding	0	1	1	0	1	1	5.12548e-15	1	1	0	1	1	-5.12548e-15	1	1	0	1	1	0	1	1	0	1	1	0	1	1	0	1	1	0	1	1	0	1	1	0	1	1	-5.12548e-15	1	1
NM_029556	chr14	122181694	122402234	+	1231	1	Clybl|0610033J05Rik|2310014M14Rik|AI256068|Clb|-|14|14 E5|protein-coding	0.155114	0.528001	1	0.443132	0.0667877	0.547028	0.601068	0.174219	0.598665	-0.880657	0.0173064	0.118318	0.272007	0.209643	0.510989	0.280144	0.216984	1	0.448777	0.306184	0.853458	-1.03988	0.00332883	0.0318109	0.134493	0.511909	1	0.1502	0.731135	1	-1.32558	0.000172117	0.00238114	-0.153008	0.469356	0.968401	-1.49141	0.00520325	0.0725682	-0.332405	0.422155	1
NM_008717	chr6	83914353	83986871	+	6339	1	Zfp638|AI323587|Np220|Zfml|Znf638|mNP220|-|6|6 C3|protein-coding	-0.0340272	0.764542	1	0.0746042	0.512678	1	-0.177178	0.489419	1	0.0918475	0.59093	1	0.0122825	0.904745	1	0.0999177	0.445679	1	-0.140414	0.593724	1	0.12357	0.500207	1	0.0647468	0.594928	1	-0.262818	0.319956	0.954854	0.0207678	0.91063	1	-0.0430737	0.725793	1	0.264805	0.371986	0.971516	0.188335	0.465801	1
NR_037681	chr10	23785754	23785821	-	67	1	Snord100|MBII-429|Z51|-|10 11.1 cM|10 A3|snoRNA	-0.224441	0.442176	1	0.00860254	0.985368	1	-0.000233227	0.993575	1	-0.382909	0.289145	0.82004	0.37306	0.137963	0.369992	0.225851	0.417602	1	0.225184	0.765341	1	-0.160293	0.683291	1	0.615894	0.0202451	0.087243	-0.0284435	0.961852	1	-0.392621	0.273609	0.740867	0.382043	0.126309	0.384584	-0.373607	0.638562	1	0.389246	0.549552	1
NM_027877	chr19	5482840	5488336	-	1975	1	Mus81|1200008A18Rik|AI182501|AW045863|-|19|19 A|protein-coding	-0.0139165	0.984639	1	-0.432544	0.145292	0.80263	0.23876	0.61899	1	0.0784929	0.847609	1	-0.292058	0.239496	0.566321	-0.427313	0.165662	1	0.250101	0.613193	1	0.0825222	0.852888	1	-0.258993	0.319818	0.744696	0.6679	0.205443	0.77563	0.503623	0.256787	0.71291	0.160486	0.591583	1	-0.174193	0.771023	1	-0.543796	0.269228	1
NM_027784	chr6	133292216	133295790	+	642	1	5530400C23Rik|GRP|-|6|6 G1|protein-coding	0	1	1	0	1	1	5.12548e-15	1	1	0	1	1	-5.12548e-15	1	1	0	1	1	0	1	1	0	1	1	0	1	1	0	1	1	0	1	1	0	1	1	0	1	1	-5.12548e-15	1	1
NR_029531	chr13	63300712	63300784	+	72	1	Mir27b|Mirn27b|mmu-mir-27b|-|13|13|ncRNA	0.87734	1	1	-1.90534	1	1	0.115952	1	1	0.257265	1	1	2.60139	0.102422	0.292122	-2.72514	0.537755	1	-0.727079	1	1	-0.592077	1	1	1.71974	0.230723	0.59255	1.91108	1	1	2.04671	1	1	4.42334	0.0277024	0.115512	0.154728	1	1	2.41241	0.123193	0.726364
NM_019696	chr2	130390775	130397629	-	2405	1	Cpxm1|AA986902|Cpx-1|Cpx1|Cpxm|-|2|2 F1|protein-coding	0.611887	0.537017	1	0.00126941	1	1	-1.24441	0.358406	0.900954	-0.424009	0.851836	1	-0.29662	1	1	-0.616594	0.534759	1	-1.87183	0.0970238	0.43951	-1.0496	0.334545	0.878687	-0.873936	0.356285	0.799328	-1.26423	0.355528	1	-0.425519	0.850731	1	-0.277794	1	1	0.82767	0.570924	1	0.954227	0.369785	1
NM_025990	chr2	154162607	154168446	+	1074	1	Bpifa5|2310021H06Rik|2310074B19Rik|Pluncl|Splunc5|Tpl|-|2|2 H1|protein-coding	0	1	1	0	1	1	5.12548e-15	1	1	0	1	1	-5.12548e-15	1	1	0	1	1	0	1	1	0	1	1	0	1	1	0	1	1	0	1	1	0	1	1	0	1	1	-5.12548e-15	1	1
NM_001136066	chr16	4726361	4766249	+	1231	1	Hmox2|HO-2|HO2|-|16 2.46 cM|16 B1|protein-coding	-0.0356488	0.792086	1	0.0536382	0.661405	1	-0.0122709	0.972593	1	0.0144812	0.940006	1	-0.228998	0.0362559	0.124288	0.0818031	0.574463	1	0.02416	0.934465	1	0.0462545	0.821374	1	-0.175592	0.189139	0.513415	-0.0711027	0.818644	1	-0.0373514	0.851406	1	-0.265023	0.034648	0.138325	0.0169558	0.964236	1	-0.227352	0.448826	1
NM_010514	chr7	142650768	142658804	-	4032	1	Igf2|AL033362|Igf-2|Igf-II|M6pr|Mpr|Peg2|-|7 F5|7 87.99 cM|protein-coding	-3.89791	9.35941e-05	0.0118773	3.76669	2.00806e-13	1.93352e-10	-1.46416	0.162261	0.572217	3.84631	3.82152e-11	1.7759e-09	8.71912	0	0	7.64689	1.29304e-47	1.55631e-43	2.43059	0.0562739	0.311337	7.71583	6.55714e-35	1.94869e-32	12.5756	0	0	-5.33958	2.69601e-14	2.78533e-12	0.0864132	0.810757	1	4.93749	5.40805e-150	3.09959e-147	5.37721	2.63295e-12	4.22536e-10	10.3646	6.26932e-103	1.50915e-98
NM_001195284	chr4	53631471	53707009	+	7452	1	Fsd1l|A230072O16Rik|Ccdc10|Csdufd1|Fsd1nl|OTTMUSG00000007002|-|4|4 B2|protein-coding	1.68215	0.399028	1	1.62443	0.43433	1	1.81396	0.357603	0.899782	3.34569	0.0376111	0.21323	4.55327	5.61606e-10	7.24102e-09	-0.0701776	1	1	0.0928476	1	1	1.66943	0.293006	0.820143	2.82248	1.31874e-05	0.000120382	0.147751	1	1	1.74698	0.255037	0.710018	2.95492	1.6494e-05	0.000158564	1.55452	0.28043	0.841707	2.60536	0.000396974	0.0211057
NM_134012	chr11	93886219	93946984	+	5213	1	Mbtd1|AA408199|AI194990|hemp|-|11|11 D|protein-coding	0.0987359	0.296321	1	0.0443899	0.707981	1	-0.079721	0.764563	1	-0.207533	0.215813	0.682841	0.000744502	0.994091	1	-0.0622137	0.593241	1	-0.176264	0.50506	1	-0.308522	0.0648074	0.308126	-0.079337	0.464532	0.957217	-0.13632	0.619362	1	-0.249027	0.171291	0.554955	-0.0242712	0.853535	1	-0.130533	0.667565	1	0.0816719	0.760214	1
NM_172593	chr13	111686178	111718594	+	5262	1	Mier3|5730509D14|AU015422|D130064H19Rik|-|13|13 D2.2|protein-coding	-0.0754728	0.558045	1	-0.214275	0.166009	0.854052	-0.655568	0.0219814	0.153551	0.0560859	0.791357	1	-0.517334	0.000926982	0.00498644	-0.146926	0.287805	1	-0.576444	0.0377575	0.238681	0.130348	0.515516	1	-0.423026	0.00244635	0.0141017	-0.453599	0.121036	0.59977	0.275711	0.209689	0.626567	-0.282793	0.0863288	0.28715	0.707684	0.029704	0.234668	0.138591	0.631802	1
NM_177707	chr10	127501717	127508815	+	1776	1	Stac3|9830125E18|-|10|10 D3|protein-coding	-0.329998	0.737761	1	0.482019	0.490394	1	0.0734531	1	1	0.91782	0.20361	0.661036	0.488705	0.552631	1	0.808205	0.213117	1	0.400373	0.750862	1	1.24301	0.0765919	0.345848	0.833517	0.274175	0.674633	-0.422752	0.567115	1	0.438053	0.523055	1	0.0214184	1	1	0.843551	0.305474	0.883985	0.427273	0.558734	1
NM_018796	chr1	63176831	63180486	+	1925	1	Eef1b2|2810017J07Rik|Eef1b|-|1|1 C2|protein-coding	0.0968377	0.373532	1	0.409432	0.00176385	0.0580839	1.1284	0.000974648	0.0138909	0.243209	0.347512	0.903673	0.414465	0.00113898	0.00597992	0.306355	0.0116514	0.380044	1.03587	0.00226818	0.0313862	0.14236	0.574142	1	0.33571	0.00388655	0.0212823	0.718081	0.0400773	0.303951	-0.171285	0.512491	1	0.0213165	0.877822	1	-0.895456	0.0329514	0.250222	-0.732077	0.0386669	0.406104
NM_178378	chr16	33014270	33056186	-	4014	1	Iqcg|2400003L07Rik|G1-374-12|esgd12d|repro1|stubby12d|-|16|16 B3|protein-coding	-0.0824635	0.566568	1	-0.0725336	0.628197	1	-0.174866	0.578622	1	0.222379	0.300975	0.840398	-0.409732	0.00375382	0.017334	0.00252076	0.995705	1	-0.093494	0.771863	1	0.300096	0.175126	0.601547	-0.30933	0.0363738	0.141888	-0.112261	0.731586	1	0.295078	0.189396	0.591487	-0.319461	0.0395526	0.154163	0.392384	0.264371	0.817947	-0.238279	0.463069	1
NM_026112	chr7	12478305	12496235	+	4727	1	Zfp606|2410022M24Rik|AW494727|-|7|7 A2|protein-coding	-0.292401	0.0292956	0.465174	-0.158276	0.2726	1	-0.745287	0.0294795	0.188632	-0.783754	0.000697892	0.00850615	-0.622317	6.8628e-06	5.45219e-05	0.126381	0.391339	1	-0.451169	0.195146	0.663404	-0.493919	0.0383635	0.211421	-0.31181	0.026316	0.108528	-0.599355	0.088031	0.499902	-0.624034	0.0100668	0.0688435	-0.445514	0.00297584	0.0173617	-0.037196	0.938447	1	0.127179	0.712185	1
NM_001085524	chrX	8962134	8962975	-	839	1	Fthl17b|EG434726|Fthl17L1|Gm5634|-|X|X A1.1|protein-coding	0	1	1	0	1	1	5.12548e-15	1	1	0	1	1	-5.12548e-15	1	1	0	1	1	0	1	1	0	1	1	0	1	1	0	1	1	0	1	1	0	1	1	0	1	1	-5.12548e-15	1	1
NM_146702	chr19	12861777	12862736	+	958	1	Olfr1444|MOR202-4|-|19|19 C1|protein-coding	0	1	1	2.6738	0.573095	1	5.12548e-15	1	1	0	1	1	-5.12548e-15	1	1	2.60589	0.572284	1	0	1	1	0	1	1	0	1	1	-2.57456	0.569216	1	-2.52773	0.581031	1	-2.57142	0.555422	1	0	1	1	-5.12548e-15	1	1
NM_026995	chr8	11497568	11513286	+	1346	1	Carkd|0710008K08Rik|2810407E01Rik|-|8|8 A2|protein-coding	0.029395	0.871544	1	0.101787	0.564	1	-0.707669	0.14157	0.527206	-0.0756287	0.760801	1	-0.440926	0.00425518	0.0193828	0.0664051	0.724535	1	-0.735626	0.12997	0.523647	-0.10617	0.682001	1	-0.452142	0.00665298	0.0339446	-0.825488	0.0902702	0.506641	-0.17574	0.500335	1	-0.526025	0.00241964	0.0144781	0.635902	0.225959	0.749728	0.276185	0.558858	1
NR_045424	chrX	136104603	136115420	+	1257	1	5730412P04Rik|-|-|X|X|ncRNA	0	1	1	0	1	1	5.12548e-15	1	1	0	1	1	-5.12548e-15	1	1	0	1	1	0	1	1	0	1	1	0	1	1	0	1	1	0	1	1	0	1	1	0	1	1	-5.12548e-15	1	1
NR_030688	chr17	30394825	30396180	-	1355	1	Gm6402|EG623169|-|17|17 A3.3|pseudo	0.05362	0.64856	1	0.288649	0.0154533	0.238427	-0.130433	0.721232	1	0.0364411	0.874224	1	0.0372569	0.775453	1	0.228303	0.0420386	0.675021	-0.185019	0.609303	1	-0.0207616	0.927797	1	0.00188149	0.99404	1	-0.434654	0.231409	0.826531	-0.255255	0.252756	0.706237	-0.23454	0.0539494	0.198786	0.170585	0.679646	1	0.174665	0.631003	1
NM_025653	chr16	13672020	13678385	+	1607	1	3110001I22Rik|-|-|16|16 A1|protein-coding	0.18391	0.424194	1	-0.0915908	0.723855	1	0.296136	0.465547	1	0.587031	0.0774551	0.356297	0.442629	0.0312439	0.109445	-0.28076	0.262828	1	0.118827	0.767069	1	0.402933	0.209602	0.668335	0.27594	0.144763	0.421983	0.38399	0.365063	1	0.679544	0.0520322	0.244156	0.548526	0.0153894	0.0709955	0.284943	0.544965	1	0.135853	0.73385	1
NM_153526	chr5	28071412	28078662	+	2641	1	Insig1|1810013C12Rik|Insig-1|-|5|5 B1|protein-coding	-0.0792023	0.490426	1	-0.103128	0.373124	1	-0.181537	0.611706	1	0.150159	0.431935	1	-0.183974	0.0838734	0.248156	-0.0318834	0.807837	1	-0.100542	0.778987	1	0.227699	0.250604	0.748269	-0.0869168	0.462625	0.954677	-0.0946853	0.791046	1	0.255483	0.196384	0.605063	-0.0629606	0.59013	1	0.333121	0.393189	0.997833	0.00572072	0.983336	1
NR_037989	chr1	101155768	101175202	+	883	1	Gm20268|-|-|1|1 49.26 cM|ncRNA	0	1	1	0	1	1	5.12548e-15	1	1	0	1	1	-5.12548e-15	1	1	0	1	1	0	1	1	0	1	1	0	1	1	0	1	1	0	1	1	0	1	1	0	1	1	-5.12548e-15	1	1
NM_023653	chr6	17988940	18030445	-	2108	1	Wnt2|2610510E18Rik|Int1l1|Irp|Mirp|Wnt-2|Wnt2a|-|6 A2-A3.1|6 8.08 cM|protein-coding	0	1	1	0	1	1	5.12548e-15	1	1	0	1	1	-5.12548e-15	1	1	0	1	1	0	1	1	0	1	1	0	1	1	0	1	1	0	1	1	0	1	1	0	1	1	-5.12548e-15	1	1
NM_001009950	chr8	119479603	119501698	-	2609	1	Slc38a8|Gm587|-|8|8 E1|protein-coding	0	1	1	0	1	1	5.12548e-15	1	1	0	1	1	-5.12548e-15	1	1	0	1	1	0	1	1	0	1	1	0	1	1	0	1	1	0	1	1	0	1	1	0	1	1	-5.12548e-15	1	1
NM_011662	chr7	30413788	30417579	+	559	1	Tyrobp|DAP12|KARAP|Ly83|-|7 17.45 cM|7 B|protein-coding	-0.523649	0.723089	1	-0.96106	0.404445	1	-0.0432872	1	1	0.602939	0.724813	1	1.03799	0.151299	0.39913	-0.450614	0.848353	1	0.390087	1	1	1.07449	0.51034	1	1.58017	0.0881732	0.286399	0.85213	0.553749	1	1.54131	0.2878	0.765347	2.01308	0.0290941	0.119944	0.722039	0.564722	1	1.0628	0.207154	0.909634
NM_009872	chr1	74855029	74857732	+	2701	1	Cdk5r2|B230310J22Rik|p39|-|1|1 C3|protein-coding	-4.11692	0.117321	0.888098	-4.18882	0.139367	0.782551	-4.05306	0.150649	0.547467	-4.01146	0.158952	0.567019	-4.08761	0.109347	0.307104	0	1	1	0	1	1	0	1	1	0	1	1	0	1	1	0	1	1	0	1	1	0	1	1	-5.12548e-15	1	1
NM_008259	chr12	57540632	57546121	-	3183	1	Foxa1|Hnf-3a|Hnf3a|Tcf-3a|Tcf3a|-|12 C1|12 24.7 cM|protein-coding	1.96207	1	1	0	1	1	5.12548e-15	1	1	0	1	1	-5.12548e-15	1	1	-1.97198	1	1	-1.86242	1	1	-1.83462	1	1	-1.86774	1	1	0	1	1	0	1	1	0	1	1	0	1	1	-5.12548e-15	1	1
NM_001112705	chr11	105181527	105283959	+	5457	1	Tlk2|4933403M19Rik|PKU-alpha|PKUalpha|Tlk|-|11|11 E1|protein-coding	0.0108565	0.914151	1	0.0103859	0.926126	1	-0.640064	0.016836	0.126649	-0.357242	0.0377164	0.213626	-0.440417	1.01854e-05	7.87106e-05	-0.00832478	0.937228	1	-0.649474	0.013903	0.120821	-0.37031	0.029391	0.174778	-0.433098	4.35303e-06	4.28223e-05	-0.661644	0.0145509	0.152623	-0.364826	0.0392888	0.198398	-0.432493	4.80889e-05	0.000424494	0.279487	0.3589	0.955163	0.198623	0.460147	1
NM_028625	chr3	92668613	92670315	-	711	1	Lce1a2|1110004E04Rik|Sprrl2|-|3|3 F1|protein-coding	0	1	1	0	1	1	5.12548e-15	1	1	0	1	1	-5.12548e-15	1	1	0	1	1	0	1	1	0	1	1	0	1	1	0	1	1	0	1	1	0	1	1	0	1	1	-5.12548e-15	1	1
NM_146809	chr19	12087610	12091847	-	1668	1	Olfr1426|MOR239-1|-|19|19 C1|protein-coding	1.26058	0.571782	1	-2.71413	0.567754	1	-2.59606	0.567503	1	1.54978	0.550958	1	-2.61035	0.554789	1	-3.91278	0.126532	0.98755	-3.76788	0.1341	0.532945	0.3076	1	1	-3.78562	0.111314	0.343445	0	1	1	4.11879	0.159058	0.527502	0	1	1	3.99224	0.223097	0.746188	-5.12548e-15	1	1
NM_009752	chr9	114401078	114474379	+	2378	1	Glb1|AW125515|Bge|Bgl|Bgl-e|Bgl-s|Bgl-t|Bgs|Bgt|C130097A14Rik|-|9 F3|9 64.4 cM|protein-coding	0.00965707	0.94449	1	-0.0215844	0.859781	1	0.163328	0.558935	1	-0.119625	0.546837	1	0.029801	0.800763	1	-0.0388238	0.768337	1	0.157371	0.576846	1	-0.131425	0.517341	1	0.0384542	0.755937	1	0.176773	0.535238	1	-0.0971364	0.631015	1	0.0694226	0.573715	1	-0.288973	0.373288	0.971869	-0.139423	0.624135	1
NM_008519	chr14	55765962	55768492	+	1388	1	Ltb4r1|BLT1|BLTR|Ltb4r|mBLTR|-|14 C3|14 28.19 cM|protein-coding	0.151182	1	1	-3.23659	0.364936	1	-3.11133	0.363233	0.905431	-3.07984	0.379472	0.947109	2.90896	0.00110853	0.00583394	-3.32715	0.365406	1	-3.19904	0.366525	0.932455	-3.16026	0.378033	0.938501	2.77886	0.0018144	0.010836	0	1	1	0	1	1	6.01518	7.4534e-06	7.59925e-05	0	1	1	5.85497	9.78421e-05	0.0065606
NM_025768	chr8	13176869	13200624	-	1300	1	Grtp1|5430401C05Rik|C81211|Tbc1d6|-|8|8 A1.1|protein-coding	0.0626764	1	1	-0.194639	0.90833	1	-1.29007	0.27151	0.773665	-0.448244	0.788826	1	1.79555	0.011025	0.0447846	-0.273703	0.887306	1	-1.3096	0.190178	0.655989	-0.504967	0.621999	1	1.74846	0.00520802	0.0274027	-1.09662	0.294569	0.928977	-0.247991	0.883494	1	2.02122	0.00302982	0.0176169	0.823299	0.547906	1	3.029	0.000415774	0.0216166
NM_001114116	chr7	44384126	44400030	+	2458	1	Syt3|AI385753|sytIII|-|7 B4|7 28.83 cM|protein-coding	0	1	1	1.8451	1	1	2.79143	0.561397	1	0	1	1	-5.12548e-15	1	1	1.79043	1	1	2.72584	0.561568	1	0	1	1	0	1	1	1.0332	1	1	-1.72306	1	1	-1.76874	1	1	-2.62464	0.576186	1	-2.68211	0.551177	1
NR_045470	chr8	106587143	106594820	+	1338	1	1110028F18Rik|-|-|8|8|ncRNA	0	1	1	0	1	1	5.12548e-15	1	1	0	1	1	-5.12548e-15	1	1	0	1	1	0	1	1	0	1	1	0	1	1	0	1	1	0	1	1	0	1	1	0	1	1	-5.12548e-15	1	1
NM_054072	chr18	36930285	37187657	+	5242	1	Pcdha1|CNR|-|18|18 B3|protein-coding	0	1	1	0	1	1	2.65513	0.561404	1	5.21286	0.00291546	0.0288047	2.78648	0.527494	0.998679	0	1	1	2.58747	0.559427	1	5.13127	0.00297491	0.0291156	2.72778	0.527753	1	2.65591	0.562938	1	5.22561	0.00319692	0.0275434	2.80564	0.528613	1	2.52261	0.0311468	0.24132	0.0666708	1	1
NM_001281818	chr11	61956763	62223013	+	6949	1	Specc1|2810012G08Rik|B230396K10Rik|Cytsb|-|11|11 B2|protein-coding	-0.21723	0.152334	0.981791	-0.0506444	0.758223	1	1.2714	1.90267e-05	0.000464513	0.497887	0.0266683	0.165113	1.29645	2.6117e-26	8.67156e-25	0.159168	0.318117	1	1.4874	6.48095e-07	2.33198e-05	0.710745	0.00177422	0.0189987	1.53299	3.21302e-38	1.80288e-36	1.31059	1.21751e-05	0.000370518	0.549673	0.017364	0.105765	1.36545	1.10456e-26	4.71437e-25	-0.77693	0.0182962	0.171975	0.0268464	0.920931	1
NM_053129	chr18	37307455	37311173	+	3716	1	Pcdhb4|Pcdhb5A|PcdhbD|-|18|18 B3|protein-coding	-3.91334	0.162499	1	-3.98418	0.185902	0.887578	-3.8506	0.193217	0.637227	-3.80877	0.203637	0.661036	-3.88443	0.153901	0.403387	0	1	1	0	1	1	0	1	1	0	1	1	0	1	1	0	1	1	0	1	1	0	1	1	-5.12548e-15	1	1
NM_008125	chr14	57098602	57104702	-	2400	1	Gjb2|AI325222|Cnx26|Cx26|Gjb-2|-|14 30.1 cM|14 D1-E1|protein-coding	0	1	1	0	1	1	5.12548e-15	1	1	0	1	1	-5.12548e-15	1	1	0	1	1	0	1	1	0	1	1	0	1	1	0	1	1	0	1	1	0	1	1	0	1	1	-5.12548e-15	1	1
NM_026685	chr13	98634978	98637410	-	2248	1	Tmem174|0610009B10Rik|AA986094|-|13|13 D1|protein-coding	0	1	1	0	1	1	5.12548e-15	1	1	0	1	1	-5.12548e-15	1	1	0	1	1	0	1	1	0	1	1	0	1	1	0	1	1	0	1	1	0	1	1	0	1	1	-5.12548e-15	1	1
NM_023537	chr4	108879070	108943324	+	3313	1	Rab3b|2610528C18Rik|-|4|4 C7|protein-coding	0.43502	0.48242	1	0.371713	0.628032	1	3.01059	3.70763e-06	0.000104754	1.07191	0.124095	0.486754	-0.459762	0.581373	1	-0.0731369	0.93418	1	2.58142	1.63974e-05	0.000458443	0.638762	0.336774	0.882232	-0.87957	0.177936	0.489401	2.6262	2.47171e-05	0.000707481	0.704683	0.27745	0.746634	-0.813663	0.215827	0.568175	-1.93556	0.00250593	0.0423021	-3.46742	3.74587e-08	6.65848e-06
NR_045380	chr3	40900199	40902543	-	2344	1	1700034I23Rik|-|-|3|3 B|pseudo	0.536176	0.41625	1	0.674648	0.215786	0.937617	-0.277655	0.736421	1	0.188424	0.84585	1	0.957154	0.0977216	0.281314	0.134429	0.836508	1	-0.828408	0.370392	0.93911	-0.349045	0.650222	1	0.443241	0.534741	1	-0.975185	0.22368	0.815498	-0.489506	0.473926	1	0.296237	0.639617	1	0.482178	0.621875	1	1.24989	0.149782	0.795399
NM_146793	chr2	90265511	90266428	-	916	1	Olfr1271|MOR227-5|-|2|2 E1|protein-coding	0	1	1	0	1	1	5.12548e-15	1	1	0	1	1	-5.12548e-15	1	1	0	1	1	0	1	1	0	1	1	0	1	1	0	1	1	0	1	1	0	1	1	0	1	1	-5.12548e-15	1	1
NM_172900	chr7	43408280	43418349	+	2470	1	Siglecg|9830164H23|A630096C01Rik|Siglec-G|Siglec10|mSiglec-G|-|7|7 B4|protein-coding	-0.0558874	0.620046	1	0.118043	0.308992	1	-0.842991	0.00266359	0.0313535	-1.10295	3.07662e-08	1.00082e-06	-2.98031	5.41843e-90	8.75385e-88	0.166438	0.129439	0.991919	-0.785024	0.00490111	0.0571052	-1.0494	7.96415e-08	2.53589e-06	-2.90637	1.98568e-94	3.73431e-92	-0.97167	0.000496416	0.010364	-1.21936	5.8579e-10	2.21716e-08	-3.08042	4.68928e-100	1.31256e-97	-0.262711	0.439874	1	-2.13482	2.97988e-10	8.05974e-08
NM_011177	chr7	43825450	43832027	+	1350	1	Klk6|AI849898|BSP|Bssp|Klk29|MSP|Prss18|Prss9|neurosin|-|7 28.28 cM|7 B4-B5|protein-coding	0	1	1	0	1	1	5.12548e-15	1	1	0	1	1	-5.12548e-15	1	1	0	1	1	0	1	1	0	1	1	0	1	1	0	1	1	0	1	1	0	1	1	0	1	1	-5.12548e-15	1	1
NM_001286021	chr5	87692619	87699425	-	1130	1	Csn2|Csnb|-|5 E1|5 43.56 cM|protein-coding	0	1	1	0	1	1	5.12548e-15	1	1	0	1	1	-5.12548e-15	1	1	0	1	1	0	1	1	0	1	1	0	1	1	0	1	1	0	1	1	0	1	1	0	1	1	-5.12548e-15	1	1
NM_133354	chr11	115523109	115536230	-	992	1	Sumo2|SUMO-2|Smt3A|Smt3b|Smt3h2|-|11|11 E2|protein-coding	0.0938111	0.802118	1	-0.353136	0.313244	1	-0.516111	0.333532	0.867246	-0.705868	0.121337	0.479688	0.00134947	1	1	-0.454006	0.271223	1	-0.60465	0.287722	0.824726	-0.797585	0.10729	0.435822	-0.0670284	0.916942	1	-0.181658	0.757437	1	-0.347067	0.526648	1	0.380957	0.390034	0.853924	-0.181673	0.8407	1	0.537482	0.35404	1
NM_183154	chr12	83546941	83597147	-	3855	1	Zfyve1|DFCP1|G630053K23|TAFF1|ZNFN2A1|mKIAA1589|-|12|12 D1|protein-coding	-0.174904	0.258467	1	-0.305146	0.0364442	0.393754	-0.166984	0.59709	1	0.674208	0.00149398	0.0162509	-0.23622	0.0865286	0.2546	-0.137339	0.409331	1	0.00745416	0.989207	1	0.845308	0.000173655	0.00265075	-0.0435942	0.782574	1	0.127027	0.706983	1	0.979374	8.362e-06	0.000163784	0.0863916	0.574023	1	0.838921	0.0153877	0.15338	-0.0721124	0.828964	1
NM_001081120	chr8	124740257	124751809	-	1312	1	Fam89a|2310031A18Rik|-|8|8 E2|protein-coding	0.334432	0.412169	1	0.0590541	0.911359	1	-0.676877	0.267236	0.766369	-0.308052	0.569229	1	0.0249657	0.977204	1	-0.28518	0.442866	1	-1.00783	0.0755787	0.376206	-0.642933	0.171427	0.592984	-0.29021	0.32151	0.747767	-0.750284	0.2089	0.7819	-0.359974	0.460065	1	-0.0135793	1	1	0.372326	0.585093	1	0.694645	0.182071	0.866278
NM_026340	chr15	34495311	34530653	+	3285	1	Pop1|4932434G09Rik|-|15|15 B3.3|protein-coding	0.277538	0.00845053	0.234626	0.19768	0.0846912	0.621362	0.479083	0.106552	0.442607	-0.0170531	0.934779	1	0.0606742	0.577795	1	-0.0872092	0.440268	1	0.204433	0.486441	1	-0.297962	0.122801	0.477476	-0.198675	0.0611035	0.215199	0.276847	0.357398	1	-0.214413	0.278775	0.749461	-0.119137	0.304882	0.719734	-0.505272	0.139555	0.576123	-0.430727	0.155422	0.81104
NM_207668	chr9	104288240	104337722	-	4475	1	Acpp|5'-NT|A030005E02Rik|FRAP|Lap|PAP|Ppal|-|9|9 F1|protein-coding	0	1	1	1.8786	1	1	6.4298	0.000117582	0.00233727	6.9892	1.51153e-05	0.000289172	6.48496	1.67552e-07	1.66117e-06	1.82171	1	1	6.35871	0.000155491	0.00339037	6.90267	2.14644e-05	0.000420757	6.41509	3.0292e-07	3.48061e-06	4.66214	0.000769025	0.015026	5.2417	0.000102587	0.00151445	4.71649	2.11699e-06	2.3312e-05	0.574525	0.600271	1	0.0465964	1	1
NM_008226	chr10	79716634	79736108	+	3185	1	Hcn2|BCNG2|HAC1|trls|-|10|10 C1|protein-coding	-0.559203	0.618081	1	-0.526426	0.615526	1	1.15293	0.182031	0.616293	-0.993761	0.359044	0.920634	0.216884	0.872612	1	0.0275204	1	1	1.70358	0.0796054	0.388222	-0.430681	0.843456	1	0.785669	0.373807	0.826897	1.66026	0.0753733	0.454733	-0.46812	0.844165	1	0.76037	0.376879	0.834074	-2.12554	0.0593238	0.357637	-0.939734	0.277107	1
NM_001267808	chr17	35263123	35266730	+	1052	1	H2-L|H-2L|-|-|protein-coding	-0.10805	0.332898	1	-0.597183	8.98432e-07	0.000174412	-0.000856739	0.996843	1	0.30096	0.217178	0.685359	0.484548	0.000107258	0.000706021	-0.496607	3.75955e-06	0.000822727	0.106677	0.788747	1	0.406929	0.0890789	0.384285	0.610786	4.40697e-08	5.6338e-07	0.578631	0.145811	0.655566	0.900388	0.00026333	0.00342794	1.09936	1.49461e-19	4.66039e-18	0.304803	0.495526	1	0.496168	0.205775	0.906221
NM_025426	chr11	46436961	46442721	+	2555	1	Med7|1110063B05Rik|Crsp33|Crsp9|-|11|11 B1.2|protein-coding	0.0181709	0.894137	1	0.302552	0.0274931	0.338105	0.251499	0.410767	0.971604	-0.342545	0.141855	0.528679	-0.0846602	0.550467	1	0.276643	0.0399741	0.664999	0.234212	0.44191	1	-0.364778	0.113947	0.453982	-0.0848132	0.539236	1	-0.0619629	0.839319	1	-0.64593	0.00475594	0.0382267	-0.368872	0.00834373	0.042535	-0.597232	0.0986773	0.474754	-0.337145	0.270738	1
NM_001081268	chr7	127885444	127890970	-	2518	1	Prss53|Pol3s|mFLJ00289|-|7|7 F3|protein-coding	-0.190699	0.302589	1	-0.0753227	0.682799	1	-0.332142	0.35435	0.893465	0.204817	0.470945	1	-0.220693	0.185208	0.462818	0.108737	0.594796	1	-0.14466	0.693633	1	0.39067	0.189986	0.635628	-0.0124219	0.943165	1	-0.270219	0.467075	1	0.280102	0.345758	0.857079	-0.128552	0.496073	1	0.538178	0.206153	0.719012	0.113546	0.748472	1
NM_011912	chr6	83711264	83738304	+	1228	1	Vax2|Dres93|-|6 C3|6 35.94 cM|protein-coding	-1.84392	0.281581	1	-2.00706	0.28308	1	-0.702074	1	1	0.021427	1	1	1.83939	0.0662329	0.204772	-0.170442	1	1	1.25462	0.718582	1	1.81826	0.467761	1	3.6621	0.00293736	0.0165943	1.4615	0.721111	1	1.9954	0.469383	1	3.8244	0.00295266	0.0172432	0.578191	1	1	2.52396	0.132505	0.751014
NM_146950	chr2	36479187	36480128	-	940	1	Olfr341|MOR136-2|-|2|2 C1|protein-coding	0	1	1	0	1	1	5.12548e-15	1	1	0	1	1	-5.12548e-15	1	1	0	1	1	0	1	1	0	1	1	0	1	1	0	1	1	0	1	1	0	1	1	0	1	1	-5.12548e-15	1	1
NM_146554	chr10	129691113	129692039	-	925	1	Olfr803|MOR111-3|-|10|10 D3|protein-coding	0	1	1	0	1	1	5.12548e-15	1	1	0	1	1	-5.12548e-15	1	1	0	1	1	0	1	1	0	1	1	0	1	1	0	1	1	0	1	1	0	1	1	0	1	1	-5.12548e-15	1	1
NR_033693	chr7	20610884	20630341	+	492	5	Gm4541|-|-|7 A3|7|pseudo	0	1	1	0	1	1	5.12548e-15	1	1	0	1	1	-5.12548e-15	1	1	0	1	1	0	1	1	0	1	1	0	1	1	0	1	1	0	1	1	0	1	1	0	1	1	-5.12548e-15	1	1
NM_019489	chr4	123127125	123139941	-	1156	1	Ppie|2010010D16Rik|Cyp33|-|4|4 D2.2|protein-coding	-0.0880771	0.636355	1	0.335272	0.11604	0.724268	1.16659	0.00760163	0.070515	0.513577	0.169492	0.589684	0.412376	0.0354716	0.122052	0.414915	0.0510534	0.730977	1.25599	0.00421807	0.0511524	0.593569	0.112073	0.448965	0.517332	0.00681842	0.0347004	0.830812	0.0621907	0.403213	0.169668	0.656159	1	0.0928499	0.682002	1	-0.665726	0.209102	0.724349	-0.776151	0.0789167	0.585652
NM_001039824	chr9	21067520	21073514	-	775	1	Fdx1l|B230118G17Rik|-|9|9 A3|protein-coding	0.397537	0.009063	0.244032	0.447557	0.00182239	0.0593619	0.559634	0.0659568	0.324089	-0.337669	0.211012	0.673671	0.44565	0.00198342	0.00984025	0.0433527	0.759978	1	0.164033	0.584035	1	-0.737976	0.00503587	0.0445718	0.0666997	0.64314	1	0.101567	0.734621	1	-0.786539	0.00226521	0.0206859	0.0157516	0.915923	1	-0.901111	0.0160157	0.156656	-0.117849	0.691972	1
NM_001025426	chr5	32863721	32994233	+	8168	1	Depdc5|AV016528|-|5 B1|5 17.35 cM|protein-coding	-0.118602	0.218936	1	-0.323662	0.0025408	0.0747704	-0.447415	0.111951	0.457224	-0.245836	0.16235	0.574139	-0.488732	4.41973e-06	3.61017e-05	-0.212628	0.0437861	0.682311	-0.324915	0.251083	0.761256	-0.129514	0.461897	1	-0.351726	0.000786093	0.00513231	-0.129887	0.657878	1	0.0802914	0.663711	1	-0.146302	0.211185	0.559503	0.192041	0.554483	1	-0.0506689	0.859091	1
NM_009497	chr11	69088528	69092381	+	2157	1	Vamp2|Syb-2|Syb2|sybII|-|11|11 B3|protein-coding	-0.335185	0.00373222	0.144906	-0.274056	0.0243842	0.313724	-0.683018	0.0206519	0.146743	-0.270309	0.172054	0.595669	-0.373663	0.00106088	0.00561139	0.0539129	0.656641	1	-0.348244	0.241454	0.743542	0.0619221	0.761975	1	-0.0201632	0.855347	1	-0.421773	0.159611	0.688189	0.00647443	0.978745	1	-0.0818265	0.489918	0.998587	0.410396	0.226888	0.750742	0.311156	0.290359	1
NM_175290	chr13	65177111	65205716	-	3515	1	Nlrp4f|C330026N02Rik|C86045|Nalp-kappa|Nalp4f|-|13|13 B3|protein-coding	0	1	1	0	1	1	5.12548e-15	1	1	0	1	1	-5.12548e-15	1	1	0	1	1	0	1	1	0	1	1	0	1	1	0	1	1	0	1	1	0	1	1	0	1	1	-5.12548e-15	1	1
NM_013630	chr17	24549950	24596514	+	14122	1	Pkd1|PC1|mFLJ00285|-|17 A3.3|17 12.4 cM|protein-coding	0.084443	0.470817	1	0.00614185	0.960608	1	0.266296	0.313101	0.836882	-0.0455935	0.8086	1	0.325641	0.00180127	0.00901646	-0.0855234	0.489199	1	0.182142	0.499997	1	-0.133099	0.496505	1	0.25983	0.0277682	0.113487	0.250559	0.35268	1	-0.0486893	0.803166	1	0.338158	0.00305622	0.0177575	-0.317589	0.304109	0.882101	0.056034	0.833806	1
NM_001039546	chr9	80165034	80311729	+	7833	1	Myo6|BC029719|Tlc|sv|-|9 E1|9 43.98 cM|protein-coding	0.23851	0.571293	1	0.479596	0.197102	0.901785	-0.472897	0.563189	1	-0.0101604	1	1	0.326039	0.389693	0.807427	0.232523	0.584768	1	-0.707102	0.388483	0.965373	-0.257519	0.692792	1	0.105942	0.851011	1	-0.952936	0.193118	0.757989	-0.47981	0.441973	0.999735	-0.13597	0.757632	1	0.396233	0.722324	1	0.790373	0.284187	1
NM_010658	chr2	160363677	160367065	-	3386	1	Mafb|Kreisler|Krml|Krml1|kr|-|2 H2|2 80.92 cM|protein-coding	4.39848	0.0484103	0.592644	0	1	1	3.66798	0.240002	0.720239	0	1	1	2.80289	0.55162	1	-4.41436	0.0345481	0.625198	-0.673681	0.708329	1	-4.23224	0.0599804	0.291987	-1.55043	0.290898	0.703203	3.66578	0.242444	0.840366	0	1	1	2.82265	0.553457	1	-3.48297	0.263784	0.81712	-0.860808	0.775809	1
NM_022816	chr15	20665214	20666750	-	1534	1	Acot10|Acate3|MT-ACT48|p48|-|15|15 A2|protein-coding	-0.192378	0.48925	1	-0.040257	0.91604	1	1.04106	0.0943473	0.408991	-0.631565	0.111168	0.454762	-0.294448	0.324898	0.711642	0.145569	0.621621	1	1.24432	0.0497833	0.287115	-0.439633	0.298323	0.828763	-0.0833529	0.832355	1	1.08652	0.0873939	0.497845	-0.589697	0.161995	0.533162	-0.237259	0.459135	0.953125	-1.69076	0.017693	0.16847	-1.36414	0.0338656	0.376648
NM_010679	chr15	98480400	98482683	-	727	1	Lalba|AW208827|-|15|15 F1|protein-coding	0	1	1	0	1	1	5.12548e-15	1	1	0	1	1	-5.12548e-15	1	1	0	1	1	0	1	1	0	1	1	0	1	1	0	1	1	0	1	1	0	1	1	0	1	1	-5.12548e-15	1	1
NM_012023	chr12	110485739	110583074	+	4221	1	Ppp2r5c|2610043M05Rik|2700063L20Rik|AI060890|AW545884|C85228|D12Bwg0916e|mKIAA0044|-|12 F1|12 60.56 cM|protein-coding	-0.126142	0.172447	1	-0.13241	0.193602	0.900504	-0.28698	0.254237	0.746612	-0.0754612	0.655356	1	-0.472453	2.31956e-06	1.98354e-05	-0.0139434	0.892935	1	-0.158264	0.530749	1	0.0485233	0.775773	1	-0.327779	0.00102175	0.00649065	-0.164711	0.523	1	0.0596158	0.733933	1	-0.321153	0.00332328	0.0190881	0.206573	0.480457	1	-0.188087	0.465852	1
NM_175104	chr18	34758906	34773760	+	4468	1	Fam53c|2810012G03Rik|Gm21179|-|18|18 B1|protein-coding	0.00469677	0.977535	1	0.100846	0.534097	1	0.0677421	0.809029	1	-0.36587	0.114344	0.462758	0.0738734	0.559595	1	0.0879215	0.550636	1	0.0679267	0.803264	1	-0.371445	0.0973808	0.409244	0.0870968	0.40882	0.878614	-0.0416681	0.888713	1	-0.46113	0.0582372	0.264907	-0.00819959	0.956308	1	-0.441831	0.191914	0.690135	0.000256494	0.999763	1
NM_001113388	chr10	39958061	39986646	-	2975	1	BC021785|Naglt1c|-|10|10 B1|protein-coding	-1.62067	0.519248	1	-1.7372	0.52694	1	0.370777	1	1	-1.48126	0.542429	1	-3.50754	0.22504	0.538646	-0.109103	1	1	1.98081	0.455612	1	0.134221	1	1	-1.83298	1	1	2.09222	0.45974	1	0.238614	1	1	-1.79501	1	1	-1.80143	0.477564	1	-3.77667	0.170628	0.845844
NM_029137	chr4	128133523	128166597	-	636	1	Csmd2os|4930465A12Rik|-|4|4 D2.2|protein-coding	0	1	1	0	1	1	5.12548e-15	1	1	0	1	1	-5.12548e-15	1	1	0	1	1	0	1	1	0	1	1	0	1	1	0	1	1	0	1	1	0	1	1	0	1	1	-5.12548e-15	1	1
NM_178618	chr11	61684410	61709950	+	4779	1	Fam83g|2310040C09Rik|AI506990|wly|-|11|11 B2|protein-coding	4.97545	0.0266175	0.442803	2.61728	0.575821	1	1.90964	1	1	1.98165	1	1	-5.12548e-15	1	1	-2.42361	0.178842	1	-2.99866	0.116524	0.491656	-2.8764	0.120971	0.472118	-4.85286	0.0303434	0.1219	-0.609451	1	1	-0.48732	1	1	-2.52915	0.556413	1	0.109655	1	1	-1.83408	1	1
NM_134122	chr17	35861318	35865400	+	1458	1	Nrm|2610307M02Rik|AI429796|-|17|17 B1|protein-coding	-0.00828546	0.943533	1	0.0512302	0.656393	1	0.0458401	0.864878	1	-0.648519	0.00048949	0.00626089	-0.15974	0.146704	0.389957	0.0526881	0.642891	1	0.0574592	0.831679	1	-0.642068	0.000540212	0.007106	-0.132984	0.221569	0.577855	-0.0115013	0.970435	1	-0.696864	0.000202606	0.00275107	-0.193169	0.0778403	0.265106	-0.702905	0.0258391	0.214556	-0.214721	0.436368	1
NM_008919	chr14	34145646	34152419	-	1899	1	Npy4r|NYYR-D|Ppyr1|Y4|-|14 B|14 20.8 cM|protein-coding	0	1	1	0	1	1	5.12548e-15	1	1	0	1	1	-5.12548e-15	1	1	0	1	1	0	1	1	0	1	1	0	1	1	0	1	1	0	1	1	0	1	1	0	1	1	-5.12548e-15	1	1
NR_040741	chr9	36668856	36693189	-	692	1	1700027I24Rik|-|-|9|9|ncRNA	-1.78452	1	1	0.0250813	1	1	0.986234	1	1	0.266909	1	1	-1.76811	1	1	1.8217	1	1	2.67444	0.539297	1	1.9182	1	1	0	1	1	0.956782	1	1	0.242858	1	1	-1.79161	1	1	-0.691936	1	1	-2.64513	0.531994	1
NM_170684	chr8	123117374	123135185	+	2388	1	Cpne7|AW047065|-|8|8 E1|protein-coding	-2.64482	0.567392	1	-0.832806	1	1	-2.59606	0.567499	1	-2.56704	0.579382	1	-0.624247	1	1	1.8217	1	1	0	1	1	0	1	1	1.92986	1	1	-1.79124	1	1	-1.754	1	1	0.203164	1	1	0	1	1	1.87829	1	1
NR_030251	chr7	142654924	142654996	-	72	1	Mir483|Mirn483|mir-483|mmu-mir-483|-|7|7|ncRNA	0	1	1	0	1	1	5.12548e-15	1	1	0	1	1	-5.12548e-15	1	1	0	1	1	0	1	1	0	1	1	0	1	1	0	1	1	0	1	1	0	1	1	0	1	1	-5.12548e-15	1	1
NM_144885	chr2	30972833	30981941	-	1317	1	BC005624|-|-|2|2 B|protein-coding	-0.199109	0.182672	1	-0.00801247	0.966728	1	0.227781	0.462019	1	-0.117927	0.593735	1	0.139554	0.295039	0.661397	0.183879	0.219767	1	0.426847	0.175915	0.625869	0.0764778	0.737306	1	0.35732	0.0075645	0.0379281	0.227645	0.466575	1	-0.109758	0.621005	1	0.16549	0.214079	0.564499	-0.353577	0.314482	0.897917	-0.0945587	0.754884	1
NM_080456	chr16	92058336	92112227	+	775	1	Mrps6|AW046321|-|16|16 C4|protein-coding	0.252566	0.14461	0.957016	0.345537	0.0822444	0.610079	0.67829	0.0667731	0.326945	0.264352	0.344545	0.900236	0.428418	0.0071256	0.0305372	0.085698	0.687027	1	0.429055	0.245769	0.751458	0.00827064	0.981616	1	0.193166	0.255602	0.63999	0.330469	0.388197	1	-0.0820261	0.784741	1	0.0988864	0.61559	1	-0.423531	0.319815	0.904373	-0.263663	0.469517	1
NM_008811	chr3	141210004	141212355	-	2349	1	Pdha2|Pdhal|-|3|3 B|protein-coding	0	1	1	0	1	1	5.12548e-15	1	1	0	1	1	-5.12548e-15	1	1	0	1	1	0	1	1	0	1	1	0	1	1	0	1	1	0	1	1	0	1	1	0	1	1	-5.12548e-15	1	1
NM_026002	chr15	34082719	34142385	+	3666	1	Mtdh|2610103J23Rik|3D3|3D3/Lyric|AEG-1|AV353288|D8Bwg1112e|Lyric|-|15 13.98 cM|15 B3.3|protein-coding	0.119978	0.159223	1	0.121344	0.206879	0.920875	0.411002	0.0938106	0.407619	0.074938	0.642621	1	0.0946228	0.279793	0.639862	-0.00651883	0.946337	1	0.292847	0.231886	0.727954	-0.0481089	0.766226	1	-0.00725688	0.933839	1	0.280046	0.264555	0.881729	-0.0452158	0.787496	1	-0.00844323	0.931205	1	-0.340945	0.236141	0.768057	-0.320177	0.19722	0.887087
NM_134005	chr10	24773814	24836195	-	2788	1	Enpp3|AI876438|CD203c|-|10|10 A4|protein-coding	0.897908	0.625638	1	-4.14943	0.139367	0.782551	-2.02987	0.331193	0.863195	-0.731996	0.728661	1	-0.356302	0.825588	1	-4.98831	0.0202286	0.48452	-2.90616	0.0961292	0.436608	-1.60211	0.338073	0.884864	-1.25429	0.338238	0.776619	1.98938	1	1	3.27041	0.369686	0.892439	3.68145	0.154189	0.446863	1.28248	0.722256	1	1.64296	0.433743	1
NM_001276355	chr4	49661611	49845769	-	7700	1	Grin3a|6430537F04|A830097C19Rik|NMDAR-L|NR3A|mKIAA1973|-|4|4 B1|protein-coding	0.184938	0.578094	1	-0.356177	0.253162	1	-0.806274	0.183175	0.618515	-0.341435	0.482968	1	-0.202099	0.564926	1	-0.546309	0.132276	0.995583	-0.988417	0.114623	0.48629	-0.524343	0.303784	0.837075	-0.362211	0.361966	0.807604	-0.466641	0.463448	1	0.0237995	0.96626	1	0.177577	0.634143	1	0.47624	0.525677	1	0.626223	0.31448	1
NM_016805	chr1	178328300	178337784	-	3654	1	Hnrnpu|AA408410|AI256620|AL024194|AL024437|AW557595|C86794|Hnrpu|SAFA|Sp120|hnRNP U|-|1|1 H4|protein-coding	0.0412043	0.638436	1	0.109632	0.24926	1	0.107824	0.669789	1	-0.396244	0.0179424	0.121527	-0.264022	0.00434108	0.0197055	0.0604921	0.525708	1	0.0695506	0.784155	1	-0.440517	0.00868411	0.0680703	-0.287155	0.00201186	0.0118583	-0.00876486	0.973448	1	-0.505395	0.00333757	0.0286118	-0.355577	0.000350618	0.00258818	-0.51102	0.0885394	0.447474	-0.380608	0.148708	0.793571
NM_013534	chr6	124841095	124857687	-	2763	1	P3h3|BC016431|Grcb|Leprel2|-|6 F2|6 59.17 cM|protein-coding	0.905127	0.0674339	0.693705	0.806506	0.385253	1	-0.683496	0.461334	1	1.70366	0.0988806	0.421582	0.804623	0.19025	0.472133	-0.117895	0.91032	1	-1.60897	0.0389124	0.243362	0.782053	0.400962	0.970631	-0.0910336	0.946417	1	-1.46401	0.227095	0.820939	0.907501	0.464396	1	0.0251059	1	1	2.33562	0.0696543	0.390752	1.49681	0.0763835	0.576577
NM_009525	chr6	119432531	119544347	-	2364	1	Wnt5b|AW545702|Wnt-5b|-|6 F1|6 56.86 cM|protein-coding	-2.74688	0.148257	0.96796	1.63413	0.187303	0.890357	3.77989	3.15941e-05	0.000725701	0.696142	0.707902	1	2.9096	0.000215655	0.00133007	4.3485	0.000196266	0.021881	6.45838	7.06605e-12	4.85983e-10	3.40208	0.0295388	0.175483	5.58417	8.52936e-12	1.51081e-10	2.13188	0.0011977	0.0218583	-0.902717	0.346782	0.857938	1.27936	0.0210905	0.0922237	-3.03262	0.000144104	0.00401491	-0.893921	0.0707651	0.556867
NR_040670	chr4	153948455	153950476	-	519	1	BC039966|-|-|4|4 E2|ncRNA	0.935609	1	1	0.0262822	1	1	-1.74878	1	1	-1.7135	1	1	1.0264	1	1	-0.928841	1	1	-2.62247	0.540731	1	-2.58704	0.546911	1	0.0976542	1	1	-1.78925	1	1	-1.75894	1	1	1.02277	1	1	0	1	1	2.68279	0.556028	1
NM_008747	chr12	16653470	16660236	+	1541	1	Ntsr2|NT2R|NTRL|-|12 A1.1|12 7.98 cM|protein-coding	0	1	1	0	1	1	5.12548e-15	1	1	0	1	1	-5.12548e-15	1	1	0	1	1	0	1	1	0	1	1	0	1	1	0	1	1	0	1	1	0	1	1	0	1	1	-5.12548e-15	1	1
NM_013914	chr8	122454206	122460692	-	1584	1	Snai3|AI643946|Smuc|Zfp293|-|8|8 E1|protein-coding	-3.10419	0.31163	1	2.67379	0.0163138	0.246097	3.48519	0.000167334	0.00316423	-1.02488	0.685693	1	2.65479	0.00397895	0.0182579	5.77937	0.000666829	0.0567205	6.4607	7.31137e-06	0.000220827	1.91821	1	1	5.66055	6.68997e-05	0.000542043	0.809703	0.354542	1	-3.68267	0.00748153	0.0546904	0.0132899	1	1	-4.45491	0.000300504	0.00754299	-0.833568	0.241285	0.96739
NM_001256072	chr15	85492736	85503227	-	1154	1	7530416G11Rik|-|-|15|15 E2|protein-coding	1.96206	1	1	0	1	1	5.12548e-15	1	1	2.03354	1	1	-5.12548e-15	1	1	-1.97199	1	1	-1.86243	1	1	0.139328	1	1	-1.86773	1	1	0	1	1	2.04672	1	1	0	1	1	1.92061	1	1	-5.12548e-15	1	1
NR_030442	chr10	128085286	128085363	+	77	1	Mir677|Mirn677|mir-677|mmu-mir-677|-|10|10|ncRNA	-0.109457	0.921239	1	0.0632432	1	1	-0.0722303	0.936142	1	-0.71514	0.34414	0.899473	0.75052	0.0909267	0.264937	0.165662	0.879348	1	0.0362104	1	1	-0.606226	0.445306	1	0.880712	0.0629283	0.220092	-0.170605	0.89451	1	-0.773783	0.400742	0.936843	0.715724	0.211776	0.560637	-0.62674	0.562721	1	0.830317	0.183023	0.866278
NM_001024137	chr2	120265869	120289069	-	3264	1	Pla2g4d|2610311B01Rik|Pla2delta|cPLA2delta|-|2|2 E5|protein-coding	0	1	1	0	1	1	1.98844	1	1	0	1	1	-5.12548e-15	1	1	0	1	1	1.93047	1	1	0	1	1	0	1	1	1.98938	1	1	0	1	1	0	1	1	-1.84722	1	1	-1.89425	1	1
NM_133984	chr9	107327082	107338350	-	2181	1	Hemk1|2310008M14Rik|AW049265|-|9|9 F1|protein-coding	-0.0307904	0.886495	1	0.44078	0.0187834	0.266421	2.08259	1.63484e-10	8.2676e-09	0.94044	0.00214331	0.0221909	1.63006	1.63555e-27	5.63247e-26	0.464022	0.0155721	0.430816	2.11187	1.23621e-10	7.40248e-09	0.964379	0.00184723	0.0196493	1.68094	2.68111e-28	1.07566e-26	1.63245	3.50577e-07	1.37221e-05	0.496336	0.0964349	0.377338	1.20794	3.92495e-16	1.03033e-14	-1.14639	0.00219213	0.0383389	-0.456767	0.11894	0.713932
NM_175542	chr18	88971790	89131014	+	7218	1	Rttn|4921538A15Rik|AI666264|C530033I08Rik|D230040K24|-|18|18 E4|protein-coding	-0.17772	0.092357	0.799461	-0.162246	0.194423	0.900527	-0.688555	0.015307	0.117883	-0.436789	0.0211029	0.137816	-0.770293	2.22094e-10	2.95373e-09	0.00756265	0.954254	1	-0.508518	0.0757461	0.376494	-0.260891	0.174273	0.599824	-0.573679	4.7894e-06	4.69615e-05	-0.539432	0.0668515	0.422523	-0.271062	0.184557	0.581572	-0.58825	4.02445e-05	0.000360136	0.249991	0.4493	1	-0.0787167	0.797884	1
NR_037271	chr2	28733278	28733351	+	73	1	Mir3088|mir-3088|mmu-mir-3088|-|2|2 19.38 cM|ncRNA	0	1	1	0	1	1	5.12548e-15	1	1	0	1	1	-5.12548e-15	1	1	0	1	1	0	1	1	0	1	1	0	1	1	0	1	1	0	1	1	0	1	1	0	1	1	-5.12548e-15	1	1
NR_015508	chrX	103493558	103506425	+	3799	1	Jpx|2010000I03Rik|2510040I06Rik|Enox|-|X|X 46.17 cM|ncRNA	-0.419978	0.054823	0.630831	-0.641504	0.00422668	0.103504	-0.500226	0.172222	0.594624	-0.400269	0.160513	0.570565	-0.529498	0.0108714	0.044258	-0.230596	0.295143	1	-0.0787536	0.834951	1	0.0161721	0.958714	1	-0.0921243	0.656466	1	0.130299	0.73531	1	0.241163	0.409399	0.95106	0.130389	0.519882	1	0.0987978	0.813099	1	-0.0293037	0.945274	1
NM_026644	chr17	12119284	12219640	+	1899	1	Agpat4|1500003P24Rik|-|17|17 A2|protein-coding	-0.664798	0.00389774	0.14846	0.0461029	0.881442	1	-1.64037	0.000798149	0.0118089	0.671307	0.0322431	0.190608	-0.611769	0.00454653	0.0205413	0.704622	0.0130517	0.403709	-0.977937	0.0564898	0.312132	1.33357	6.09016e-05	0.00105717	0.0708395	0.801052	1	-1.70233	0.00107392	0.0200089	0.625864	0.076728	0.322001	-0.641894	0.0172189	0.078236	2.31869	3.7537e-05	0.00128717	1.02916	0.0343598	0.379582
NM_198630	chr2	127186355	127208280	-	1262	1	1810024B03Rik|-|-|2|2 F1|protein-coding	0.868704	0.218681	1	0.196975	0.878062	1	2.02208	0.00789479	0.0724527	1.77774	0.00962859	0.0747676	0.864723	0.217499	0.526564	-0.678657	0.387051	1	1.16376	0.112247	0.480558	0.907668	0.169087	0.587825	0.0154496	1	1	1.82906	0.0211195	0.197971	1.58363	0.0265268	0.146727	0.685682	0.399644	0.867625	-0.265215	0.698353	1	-1.15828	0.0967162	0.641231
NM_011264	chr10	39732160	39875205	+	10631	1	Rev3l|Rev|Rev3|Sez4|-|10|10 B1|protein-coding	-0.033321	0.73849	1	-0.141369	0.230841	0.965897	-0.782332	0.00283477	0.0329814	-0.140978	0.424584	1	-0.609868	5.11746e-07	4.77471e-06	-0.116337	0.329958	1	-0.747464	0.00418684	0.0509018	-0.110505	0.533888	1	-0.557931	6.12733e-06	5.89517e-05	-0.652219	0.0155392	0.159991	0.00244478	0.98972	1	-0.448807	0.00122925	0.00795657	0.638393	0.0351625	0.260761	0.171507	0.522806	1
NR_045931	chr14	69164799	69171843	-	566	1	1700092C10Rik|-|-|14|14|ncRNA	0	1	1	0	1	1	5.12548e-15	1	1	0	1	1	-5.12548e-15	1	1	0	1	1	0	1	1	0	1	1	0	1	1	0	1	1	0	1	1	0	1	1	0	1	1	-5.12548e-15	1	1
NM_029825	chr12	51377513	51450102	+	2137	1	Scfd1|3110021P21Rik|RA410|STXBP1L2|-|12|12 C1|protein-coding	-0.0938826	0.466249	1	-0.0222755	0.872716	1	-0.342893	0.279785	0.788731	-0.0187047	0.930791	1	0.0114175	0.932612	1	0.0638307	0.652241	1	-0.244877	0.443851	1	0.0736217	0.727619	1	0.124138	0.358483	0.80244	-0.333209	0.300184	0.939683	0.00459322	0.98591	1	0.0531371	0.711396	1	0.324085	0.36342	0.961788	0.357737	0.253841	0.986057
NM_028203	chr12	75630594	75669537	-	2977	1	Wdr89|2600001A11Rik|-|12|12 C3|protein-coding	0.0526901	0.682353	1	0.378208	0.0162927	0.246047	1.06574	0.00400791	0.0433805	0.481656	0.134702	0.512494	0.234205	0.17281	0.440198	0.319931	0.0339236	0.619872	1.01703	0.00581909	0.0648381	0.424311	0.181661	0.616112	0.199164	0.226607	0.58441	0.687948	0.0716533	0.441209	0.0959863	0.769512	1	-0.12886	0.492735	1	-0.59453	0.212366	0.728943	-0.85073	0.031653	0.363353
NR_045164	chr2	181384250	181387596	+	2983	1	Slc2a4rg-ps|C430010C01|Gm14462|OTTMUSG00000016710|-|2|2 H4|pseudo	0.0257782	0.863695	1	-0.0469487	0.772569	1	0.567345	0.141326	0.52679	0.474974	0.036688	0.209378	0.140412	0.403686	0.829283	-0.0804662	0.600656	1	0.545193	0.15872	0.589526	0.445392	0.0479372	0.248641	0.132251	0.420731	0.894685	0.61208	0.121245	0.600292	0.5213	0.0241121	0.136182	0.204033	0.2341	0.602959	-0.10492	0.797467	1	-0.445473	0.261701	0.998451
NM_001289735	chrX	134944526	134964754	-	2371	1	Nxf2|4930455N06Rik|Nxf-b|-|X E3|X 56.31 cM|protein-coding	-1.84609	1	1	-1.90533	1	1	-1.80377	1	1	0.257268	1	1	-1.81631	1	1	0	1	1	0	1	1	1.97088	1	1	0	1	1	0	1	1	2.04671	1	1	0	1	1	1.92061	1	1	-5.12548e-15	1	1
NM_145391	chr6	125224212	125231860	-	2064	1	Tapbpl|BC017613|TAPBPL-R|Tapbplr|-|6|6 F3|protein-coding	-0.146335	0.464022	1	-0.293146	0.163787	0.849166	-0.339836	0.40728	0.96652	0.477736	0.098654	0.421325	-0.0804976	0.690057	1	-0.154682	0.45409	1	-0.194123	0.636057	1	0.620515	0.0331444	0.191057	0.0838262	0.694919	1	-0.0606772	0.879243	1	0.7715	0.0107317	0.0725047	0.22954	0.288517	0.69982	0.820149	0.0784527	0.416799	0.258761	0.51837	1
NM_015808	chr7	142296377	142297069	-	691	1	Krtap5-1|-|-|7|7 F5|protein-coding	0	1	1	0	1	1	5.12548e-15	1	1	0	1	1	-5.12548e-15	1	1	0	1	1	0	1	1	0	1	1	0	1	1	0	1	1	0	1	1	0	1	1	0	1	1	-5.12548e-15	1	1
NM_027211	chr15	58341464	58389274	-	1227	1	Anxa13|1810034H17Rik|AV055219|-|15 D1|15 24.66 cM|protein-coding	0	1	1	0	1	1	5.12548e-15	1	1	0	1	1	-5.12548e-15	1	1	0	1	1	0	1	1	0	1	1	0	1	1	0	1	1	0	1	1	0	1	1	0	1	1	-5.12548e-15	1	1
NM_001081428	chr10	53633145	53750909	-	3930	1	Fam184a|3110012E06Rik|4930438C08Rik|4930589M24Rik|-|10|10 B3|protein-coding	-1.06434	0.555163	1	-2.00523	0.339541	1	-1.83877	0.350509	0.888494	0.822786	0.719965	1	-0.973098	0.566495	1	-0.931703	1	1	-0.753327	1	1	1.86263	0.233527	0.717345	0.0976392	1	1	0.127205	1	1	2.78693	0.123069	0.445532	1.02644	1	1	2.62239	0.187786	0.681395	0.847336	1	1
NM_175145	chr2	127247975	127260764	+	4395	1	Tmem127|2310003P10Rik|AI314202|AI317350|-|2 F1|2 61.87 cM|protein-coding	0.0779055	0.48883	1	-0.148834	0.219122	0.944051	0.213264	0.464319	1	0.320269	0.0894786	0.394131	-0.0873403	0.441321	0.883307	-0.234066	0.0523725	0.739128	0.136854	0.639557	1	0.238276	0.207569	0.664821	-0.147279	0.190988	0.516976	0.356618	0.234355	0.830352	0.46835	0.0152511	0.0951606	0.078913	0.519596	1	0.0980258	0.772514	1	-0.313051	0.297703	1
NM_153387	chr2	121171168	121198770	+	4233	1	Tubgcp4|4932441P04Rik|76p|D2Ertd435e|GCP-4|-|2 F1|2 60.37 cM|protein-coding	-0.0271805	0.791117	1	-0.0320373	0.773642	1	-0.331132	0.201691	0.653947	-0.125619	0.475623	1	-0.251203	0.0182077	0.0690555	-0.0130547	0.911302	1	-0.30262	0.246322	0.752373	-0.10126	0.572456	1	-0.205838	0.0627617	0.219753	-0.309535	0.244436	0.84379	-0.0912121	0.620523	1	-0.200282	0.0928057	0.304031	0.202043	0.501157	1	0.0787665	0.76491	1
NM_153803	chr9	26763044	26806417	-	3664	1	Glb1l2|-|-|9|9 A4|protein-coding	0	1	1	0	1	1	5.12548e-15	1	1	0	1	1	-5.12548e-15	1	1	0	1	1	0	1	1	0	1	1	0	1	1	0	1	1	0	1	1	0	1	1	0	1	1	-5.12548e-15	1	1
NM_198632	chr8	124793019	124834704	+	8796	1	Trim67|D130049O21Rik|TNL|-|8|8 E2|protein-coding	0.135985	1	1	0.658	0.761044	1	-1.07021	0.668178	1	-3.02124	0.303297	0.843533	1.35687	0.293491	0.659029	0.514058	0.766232	1	-1.19237	0.678028	1	-3.08426	0.319784	0.859493	1.2375	0.416873	0.888828	-1.73919	0.447335	1	-3.68234	0.176045	0.564883	0.722426	0.640022	1	-1.84722	1	1	2.41594	0.132964	0.752162
NM_001083587	chr11	8431652	8664535	-	7450	1	Tns3|BC023928|F830010I22Rik|TEM6|Tens1|-|11|11 A1|protein-coding	-0.00925531	0.928542	1	-0.071782	0.505389	1	-0.0562829	0.84366	1	-0.154578	0.398074	0.974221	0.0219387	0.826246	1	-0.0698549	0.506125	1	-0.0452978	0.873048	1	-0.147623	0.419507	0.99619	0.0495052	0.607281	1	0.0022838	0.997059	1	-0.0797403	0.674173	1	0.111769	0.2885	0.69982	-0.100225	0.761454	1	0.0824493	0.770343	1
NM_001081149	chr8	22859539	22943262	+	9106	1	Kat6a|1500036M03|9930021N24Rik|MOZ|Myst3|Zfp220|-|8|8 A2|protein-coding	-0.101502	0.235037	1	-0.129372	0.173495	0.867367	-0.409871	0.0987553	0.42075	-0.164783	0.334562	0.886225	-0.370898	9.24853e-05	0.000616705	-0.0352737	0.706439	1	-0.306636	0.215659	0.697274	-0.0656543	0.701211	1	-0.251005	0.00699985	0.0355111	-0.290788	0.24867	0.851573	-0.0324413	0.855513	1	-0.223062	0.0299041	0.122677	0.240395	0.41321	1	0.0368586	0.883782	1
NM_009426	chr6	92242061	92244650	-	1379	1	Trh|Pro-TRH|Trf|-|6 D1|6 41.03 cM|protein-coding	0	1	1	1.8786	1	1	5.12548e-15	1	1	0	1	1	-5.12548e-15	1	1	1.8217	1	1	0	1	1	0	1	1	0	1	1	-1.79124	1	1	-1.754	1	1	-1.7916	1	1	0	1	1	-5.12548e-15	1	1
NM_026327	chr12	72536357	72580213	+	4407	1	Pcnxl4|1810048J11Rik|4932413O10|AU017192|-|12|12 C3|protein-coding	0.244537	0.471225	1	0.214614	0.532481	1	1.76487	0.000437875	0.00711717	1.50817	4.02446e-05	0.000687557	0.646482	0.0434264	0.144467	-0.0362309	0.925265	1	1.51689	0.00140714	0.0216537	1.25885	0.000138535	0.00216406	0.419602	0.131929	0.392801	1.54418	0.00127984	0.0230774	1.29323	9.44279e-05	0.00141009	0.448763	0.108726	0.342572	-0.265505	0.57742	1	-1.12813	0.0148293	0.233988
NM_010341	chr1	86386325	86388141	-	1215	1	Nmur1|FM-3|Gpr66|NMU-R1|NMU1R|NmU-R|-|1|1 D|protein-coding	0	1	1	0	1	1	2.20294	0.568742	1	2.03353	1	1	2.80289	0.551613	1	0	1	1	2.13914	1	1	1.97087	1	1	2.74345	0.550325	1	2.2186	0.570856	1	2.04671	1	1	2.82262	0.55341	1	-0.152496	1	1	0.603513	1	1
NM_001081212	chr8	10986964	11008430	-	4009	1	Irs2|Irs-2|-|8 A1.1|8 5.35 cM|protein-coding	-0.193888	0.464939	1	-0.540358	0.040962	0.421925	-2.67268	5.52081e-06	0.000150677	1.59224	5.12926e-08	1.62036e-06	-2.32264	2.57858e-14	4.64608e-13	-0.352876	0.156962	1	-2.48346	2.00754e-05	0.000552925	1.7813	4.46993e-10	1.93178e-08	-2.11163	2.67474e-13	5.23467e-12	-2.15175	0.000263301	0.00593463	2.13253	4.20712e-13	2.28609e-11	-1.76619	1.48711e-09	2.34893e-08	4.26449	9.5087e-13	1.57858e-10	0.377177	0.51526	1
NM_013666	chr18	77185847	77255450	+	2093	1	St8sia5|ST8SiaV|Siat8e|-|18|18 E3|protein-coding	0	1	1	0	1	1	5.12548e-15	1	1	0	1	1	-5.12548e-15	1	1	0	1	1	0	1	1	0	1	1	0	1	1	0	1	1	0	1	1	0	1	1	0	1	1	-5.12548e-15	1	1
NM_146551	chr10	129472694	129473629	+	934	1	Olfr788|MOR111-4|-|10|10 D3|protein-coding	0	1	1	0	1	1	5.12548e-15	1	1	0	1	1	-5.12548e-15	1	1	0	1	1	0	1	1	0	1	1	0	1	1	0	1	1	0	1	1	0	1	1	0	1	1	-5.12548e-15	1	1
NM_054063	chr7	18422536	18432055	-	1956	1	Psg28|cea16|-|7|7 A2|protein-coding	0	1	1	0	1	1	5.12548e-15	1	1	0	1	1	-5.12548e-15	1	1	0	1	1	0	1	1	0	1	1	0	1	1	0	1	1	0	1	1	0	1	1	0	1	1	-5.12548e-15	1	1
NM_182992	chr10	63115795	63203952	-	5224	1	Mypn|1110056A04Rik|9830112J03|AI853556|mKIAA4170|-|10|10 B4|protein-coding	0	1	1	3.18614	0.368532	1	5.12548e-15	1	1	0	1	1	-5.12548e-15	1	1	3.11341	0.367662	1	0	1	1	0	1	1	0	1	1	-3.083	0.366615	1	-3.03057	0.382732	0.908808	-3.07776	0.349217	0.788811	0	1	1	-5.12548e-15	1	1
NM_145600	chr8	82763620	82774126	-	1630	1	Zfp330|BC008086|Noa36|Znf330|-|8|8 C2|protein-coding	-0.12563	0.243907	1	0.112484	0.323693	1	-0.120594	0.689826	1	-0.257634	0.208548	0.669268	0.172397	0.0964284	0.278024	0.230747	0.0536193	0.740544	0.00357591	0.997313	1	-0.135866	0.516469	1	0.316113	0.00372465	0.0205077	-0.246413	0.419418	1	-0.36978	0.080474	0.332336	0.0777675	0.505921	1	-0.137075	0.703499	1	0.297023	0.322417	1
NM_199058	chr10	41070493	41071584	-	1090	1	Gpr6|AI852874|Gm233|-|10 B2|10 22.08 cM|protein-coding	0	1	1	0	1	1	5.12548e-15	1	1	0	1	1	-5.12548e-15	1	1	0	1	1	0	1	1	0	1	1	0	1	1	0	1	1	0	1	1	0	1	1	0	1	1	-5.12548e-15	1	1
NM_170727	chr11	49663595	49665118	+	607	1	Scgb3a1|HIN-1|LuLeu2|Pnsp2|UGRP2|Utgrp2|-|11 B1.2|11 29.75 cM|protein-coding	-0.396497	0.786424	1	-0.932926	0.57688	1	-1.11403	0.775703	1	-3.91017	0.104387	0.437284	0.210984	1	1	-0.541624	1	1	-0.714556	0.734201	1	-3.44501	0.176123	0.603344	0.622002	0.778728	1	-0.176547	1	1	-2.99143	0.323025	0.825099	1.15361	0.557767	1	-2.72473	0.555741	1	1.32666	0.36816	1
NM_008079	chr12	98202300	98259459	-	3807	1	Galc|2310068B06Rik|A930008M05Rik|AW212969|AW413532|Gacy|twi|twitcher|-|12 E|12 49.83 cM|protein-coding	0.869184	0.437959	1	1.07458	0.372981	1	5.00451	4.24483e-12	2.68899e-10	4.57883	7.49854e-11	3.36136e-09	3.91865	1.01454e-12	1.62814e-11	0.190289	0.882708	1	4.14349	3.13226e-10	1.76168e-08	3.71303	5.79002e-09	2.15421e-07	3.08256	3.34593e-10	5.2233e-09	3.93919	7.52059e-09	3.79529e-07	3.52728	1.16969e-07	3.19601e-06	2.89106	2.01899e-08	2.83389e-07	-0.425113	0.449073	1	-1.06756	0.0198789	0.276311
NM_026775	chr12	85340614	85374717	-	3519	1	Tmed10|1110014C03Rik|Tmp21|p23|p24delta1|-|12|12 D2|protein-coding	0.0767959	0.422725	1	0.202371	0.0512075	0.478706	0.492806	0.0575339	0.295742	-0.277234	0.130458	0.501664	0.191863	0.0567265	0.180053	0.117978	0.244787	1	0.418893	0.107424	0.467335	-0.356247	0.0522432	0.264535	0.133394	0.174571	0.482915	0.283289	0.285583	0.916853	-0.47583	0.0119241	0.0785972	0.00812651	0.938866	1	-0.778635	0.0114274	0.124867	-0.308957	0.243658	0.971565
NM_019519	chr14	55715877	55722176	-	2529	1	Rabggta|gm|-|14 C3|14 28.19 cM|protein-coding	-0.130026	0.383408	1	0.0715974	0.648924	1	0.655181	0.0836007	0.378064	-0.248023	0.315714	0.863524	0.0629305	0.67886	1	0.194531	0.214479	1	0.791195	0.0392669	0.24482	-0.119712	0.633348	1	0.211068	0.155373	0.443882	0.582718	0.130686	0.621836	-0.317797	0.209544	0.626369	0.00832954	0.96926	1	-0.917322	0.0326884	0.249114	-0.611326	0.110437	0.688791
NM_001190401	chr11	23306895	23490560	+	12118	1	Usp34|A530081C03Rik|Murr2|-|11 A3.2|11 14.29 cM|protein-coding	-0.0497875	0.608005	1	-0.12923	0.345386	1	-0.385145	0.126793	0.494045	-0.156743	0.384724	0.954661	-0.278038	0.0150535	0.0586071	-0.0879214	0.500211	1	-0.333152	0.181579	0.638231	-0.10924	0.537435	1	-0.209813	0.0507884	0.18617	-0.266682	0.321382	0.957392	-0.023003	0.910214	1	-0.12909	0.370286	0.823421	0.223054	0.453367	1	0.104237	0.68406	1
NM_026191	chr11	86768849	86807660	-	3704	1	Dhx40|2410016C14Rik|ARG147|DDX40|PAD|-|11|11 C|protein-coding	0.320632	0.00550349	0.181978	0.000977144	1	1	0.910608	0.00113655	0.0157541	1.30283	1.18946e-12	6.65877e-11	1.23206	6.67445e-30	2.49484e-28	-0.327324	0.00841968	0.316604	0.591895	0.0308036	0.208596	0.97942	5.34191e-08	1.76635e-06	0.92956	9.6254e-19	2.66631e-17	0.900187	0.00155904	0.0271754	1.30308	3.35065e-12	1.62943e-10	1.24944	7.896e-27	3.38207e-25	0.387567	0.20132	0.708904	0.317715	0.231952	0.957286
NR_030440	chr2	117185127	117185226	+	99	1	Mir674|Mirn674|mir-674|mmu-mir-674|-|2|2|ncRNA	-0.22983	1	1	-0.0152571	1	1	-0.707956	1	1	1.60417	0.133314	0.509305	1.16373	0.328729	0.717422	0.205479	1	1	-0.483838	1	1	1.82235	0.135985	0.509879	1.40803	0.282972	0.689513	-0.726631	1	1	1.62634	0.148074	0.502315	1.20117	0.343834	0.78438	2.29952	0.0583907	0.35486	1.85693	0.0843424	0.607146
NM_178775	chr1	190772879	190911770	-	3978	1	Rps6kc1|AA682037|B130003F20Rik|C80612|Rpk118|-|1|1 H6|protein-coding	0.00597649	1	1	-0.242917	0.672671	1	4.19111	2.9239e-10	1.43349e-08	1.48775	0.0102825	0.0785282	3.69061	3.53902e-38	1.76379e-36	-0.257009	0.710262	1	4.19603	1.90581e-10	1.10016e-08	1.48225	0.0112715	0.0832803	3.68472	6.60144e-39	3.73905e-37	4.43909	1.63364e-10	1.06283e-08	1.73503	0.00427401	0.0351981	3.9351	2.7582e-38	1.81408e-36	-2.72234	3.54379e-05	0.0012239	-0.533084	0.282094	1
NM_026384	chr7	99153663	99182713	-	2241	1	Dgat2|0610010B06Rik|ARAT|DGAT-2|-|7|7 F1|protein-coding	-0.257307	0.649792	1	-0.00241588	1	1	1.11746	0.241089	0.722276	-0.61209	0.494129	1	1.85333	1.57329e-06	1.37371e-05	0.250646	0.607807	1	1.37981	0.128818	0.520722	-0.347991	0.72021	1	2.12333	5.6299e-11	9.34641e-10	1.11537	0.224659	0.81704	-0.589472	0.508483	1	1.85984	1.31527e-08	1.8891e-07	-1.72109	0.161362	0.622885	0.722183	0.319852	1
NM_028170	chr8	72443880	72460541	+	2417	1	1700030K09Rik|-|-|8|8 B3.3|protein-coding	-0.101838	0.479131	1	0.0569514	0.705985	1	-0.569558	0.149099	0.544363	0.0496447	0.826788	1	-0.930464	4.99353e-09	5.86648e-08	0.15112	0.326958	1	-0.460625	0.254855	0.766608	0.150469	0.508616	1	-0.809766	1.23133e-06	1.30748e-05	-0.628318	0.120638	0.599239	-0.00502056	0.986729	1	-0.968886	1.0225e-08	1.48633e-07	0.605171	0.168216	0.637786	-0.379141	0.367844	1
NR_033555	chr6	141340553	141344387	+	3834	1	Gm10400|ENSMUSG00000072690|-|-|ncRNA	0	1	1	0	1	1	5.12548e-15	1	1	1.98169	1	1	-5.12548e-15	1	1	0	1	1	0	1	1	1.91823	1	1	0	1	1	0	1	1	1.99096	1	1	0	1	1	1.87178	1	1	-5.12548e-15	1	1
NM_145131	chr13	6548157	6580149	+	3505	1	Pitrm1|2310012C15Rik|AA410010|MP-1|MP1|Ntup1|PreP|mKIAA1104|-|13|13 A1|protein-coding	0.0837329	0.384725	1	0.185656	0.0790753	0.596118	0.141827	0.599006	1	-0.239433	0.232214	0.716281	0.207477	0.0338133	0.117268	0.0945866	0.358599	1	0.0599516	0.824804	1	-0.324711	0.105455	0.430475	0.141979	0.128866	0.385636	-0.0552688	0.836931	1	-0.420912	0.0422758	0.208579	0.0398424	0.704916	1	-0.384814	0.232006	0.758606	0.066533	0.80128	1
NM_001167994	chrX	134222955	134276984	-	3321	1	Trmt2b|4732479N06Rik|-|X|X E3|protein-coding	-0.0544262	0.690112	1	-0.0743315	0.570716	1	-0.330485	0.284173	0.79505	-0.000409779	1	1	-0.273628	0.0306928	0.107875	-0.0272188	0.847263	1	-0.273238	0.376473	0.947164	0.052506	0.801636	1	-0.201086	0.119059	0.362005	-0.266776	0.386537	1	0.0746999	0.715034	1	-0.181508	0.140291	0.416719	0.32878	0.34255	0.931946	0.0556532	0.853772	1
NR_030560	chrX	66829202	66829280	-	78	2	Mir465b-1|Mir465-1|Mirn465b-1|-|X|X|ncRNA	0	1	1	0	1	1	5.12548e-15	1	1	0	1	1	-5.12548e-15	1	1	0	1	1	0	1	1	0	1	1	0	1	1	0	1	1	0	1	1	0	1	1	0	1	1	-5.12548e-15	1	1
NM_001111100	chr19	34492316	34527474	-	2956	1	Lipa|AA960673|Lal|Lip-1|Lip1|-|19|19 C1|protein-coding	-0.350637	0.00856822	0.236214	-0.029441	0.804763	1	0.0760808	0.787532	1	-0.157706	0.418304	1	-0.311411	0.00534969	0.0237817	0.31413	0.0248999	0.533266	0.43239	0.147763	0.563878	0.191723	0.360437	0.918141	0.0574762	0.669101	1	0.099713	0.730334	1	-0.125944	0.530843	1	-0.264413	0.0256362	0.108743	-0.24276	0.460631	1	-0.3972	0.178383	0.859961
NM_146441	chr9	38975678	38976604	+	925	1	Olfr933|MOR171-22|-|9|9 A5|protein-coding	0	1	1	0	1	1	5.12548e-15	1	1	0	1	1	-5.12548e-15	1	1	0	1	1	0	1	1	0	1	1	0	1	1	0	1	1	0	1	1	0	1	1	0	1	1	-5.12548e-15	1	1
NM_021440	chr11	118332360	118342534	-	1973	1	BC100451|Cep295nl|Ddc8|FS39|Kiaa1731nl|-|11|11 E2|protein-coding	0.977316	0.396921	1	-1.93849	0.181737	0.88684	-1.23884	0.504075	1	-0.422577	0.849409	1	0.700181	0.524731	0.998679	-2.92116	0.0235308	0.521579	-2.20562	0.0526514	0.298147	-1.40082	0.246114	0.740003	-0.249011	0.899869	1	0.682401	1	1	1.49675	0.555368	1	2.65218	0.0237031	0.101617	0.805716	0.568329	1	1.9191	0.0494587	0.466159
NR_105817	chr15	87795850	87795943	-	93	1	Mir6393|Gm27424|mmu-mir-6393|-|-|ncRNA	0	1	1	0	1	1	5.12548e-15	1	1	0	1	1	-5.12548e-15	1	1	0	1	1	0	1	1	0	1	1	0	1	1	0	1	1	0	1	1	0	1	1	0	1	1	-5.12548e-15	1	1
NR_104339	chr10	80339793	80348448	-	3547	1	Adamtsl5|2010109H09Rik|Thsd6|-|10|10 C1|protein-coding	0.472389	0.267777	1	-0.490264	0.555681	1	-1.05482	0.154393	0.555338	-0.217405	0.779184	1	-0.938326	0.104403	0.296508	-0.955267	0.20264	1	-1.50923	0.0278004	0.195333	-0.680124	0.298412	0.828915	-1.3959	0.0035213	0.0194906	-0.605812	0.56772	1	0.276018	0.820458	1	-0.420259	0.66702	1	0.853347	0.384109	0.986717	0.136592	0.864692	1
NM_172656	chr1	58973571	58995121	+	2303	1	Stradb|AA792893|Als2cr2|B830008M19|D1Ucla2|ILPIP|ILPIPA|PRO1038|Papk|Syradb|-|1 C1.3|1 29.2 cM|protein-coding	-0.264636	0.123228	0.901224	0.0140134	0.935277	1	-0.605094	0.0723329	0.34445	0.214279	0.372431	0.941313	-0.676064	6.26128e-06	4.99905e-05	0.271667	0.131219	0.995197	-0.335565	0.344757	0.908384	0.478795	0.0657229	0.311032	-0.392402	0.0279637	0.114118	-0.629787	0.0667324	0.421955	0.204199	0.413156	0.956113	-0.671715	2.71471e-05	0.000249422	0.815133	0.0352974	0.261148	-0.0715829	0.844968	1
NM_009531	chr6	91489307	91515888	-	3614	1	Xpc|-|-|6|6 D|protein-coding	0.173979	0.220605	1	0.216939	0.134418	0.771202	0.415927	0.188644	0.630443	0.0712034	0.787122	1	0.564708	8.35565e-06	6.55384e-05	0.0350598	0.823869	1	0.242999	0.441739	1	-0.10624	0.680012	1	0.408947	0.00212345	0.012443	0.190282	0.549692	1	-0.144093	0.576868	1	0.366197	0.00692813	0.0361844	-0.352339	0.347334	0.937965	0.143857	0.639991	1
NM_009434	chr7	143501548	143502524	-	733	1	Phlda2|Ipl|Tssc3|-|7 F5|7 88.23 cM|protein-coding	-2.54115	0.568849	1	-2.60731	0.575482	1	-2.49432	0.567828	1	-2.45447	0.577651	1	-2.52106	0.55481	1	0	1	1	0	1	1	0	1	1	0	1	1	0	1	1	0	1	1	0	1	1	0	1	1	-5.12548e-15	1	1
NM_001004361	chr18	25136039	25168877	-	4018	1	Tpgs2|5730437P09Rik|5730494M16Rik|AI666318|Pgs2|-|18|18 A2|protein-coding	-0.0699905	0.615966	1	-0.0137596	0.934962	1	-0.753928	0.03683	0.219775	-0.440719	0.0608829	0.300446	-0.426884	0.00201219	0.00996859	0.0481805	0.73566	1	-0.685592	0.0567875	0.312955	-0.375059	0.110251	0.443732	-0.338782	0.0101862	0.048806	-0.755914	0.0383913	0.295986	-0.425433	0.0770194	0.322437	-0.395043	0.00481234	0.0265086	0.315001	0.453267	1	0.332307	0.357137	1
NR_040501	chr2	74298940	74307717	-	511	1	4930441J16Rik|Astx1a|Astx1b|Astx1c|-|2|2|ncRNA	0	1	1	0	1	1	5.12548e-15	1	1	0	1	1	-5.12548e-15	1	1	0	1	1	0	1	1	0	1	1	0	1	1	0	1	1	0	1	1	0	1	1	0	1	1	-5.12548e-15	1	1
NM_001039038	chr17	25942233	25944931	-	2137	1	Nhlrc4|F430201B04Rik|-|17|17 A3.3|protein-coding	1.50486	0.448953	1	-0.819033	1	1	0.0780892	1	1	0.284061	1	1	1.10765	0.545127	1	-2.31854	0.244977	1	-1.40069	0.592666	1	-1.20434	0.579317	1	-0.380374	0.816941	1	0.879709	1	1	1.07943	1	1	1.92509	0.302611	0.716518	0.191317	1	1	0.979138	0.462065	1
NM_029920	chr5	147957320	148316065	+	7526	1	Mtus2|5730592G18Rik|A730013O20Rik|AU067634|C130038G02Rik|Cazip|Gm763|mKIAA0774|-|5|5 G3|protein-coding	-0.69202	1	1	-1.58213	0.525213	1	1.4805	0.365035	0.907854	0.39063	1	1	-0.551978	1	1	-0.893027	1	1	2.17122	0.211438	0.69074	1.07558	0.739951	1	0.140275	1	1	3.05065	0.098998	0.532651	1.97219	0.446106	1	1.02276	1	1	-1.08141	0.558435	1	-2.03966	0.193627	0.879763
[truncated: 22,996 more rows]
[truncated: 3 more columns]
