# Supplementary material for: PAX5 is part of a functional transcription factor network targeted in lymphoid leukemia
Source: PLoS Genet. 2019 Aug 5;15(8):e1008280. doi: 10.1371/journal.pgen.1008280 (PMC6695195; doi:10.1371/journal.pgen.1008280)
Supplement: S7 Table — Differentially Up or Downregulated genes defined in S6 Table were subject to GO-term analysis using The Database for Annotation, Visualization and Integrated Discovery (DAVID) v6.8 (https://david.ncifcrf.gov/) [45, 46]. (XLSX) [file pgen.1008280.s008.xlsx]

## Sheet: Up_WT-TEL-AML_vs_WT-MiG
Category	Term	Count	%	PValue	Genes	List Total	Pop Hits	Pop Total	Fold Enrichment	Bonferroni	Benjamini	FDR
GOTERM_BP_DIRECT	GO:0007155~cell adhesion	9	0.0737161	0.000737586	RGMB, MPDZ, TLN2, ITGB4, COL6A2, COL15A1, COL6A1, CELSR2, FN1	74	485	18082	4.53435	0.354384	0.354384	1.08211
GOTERM_BP_DIRECT	GO:0006518~peptide metabolic process	3	0.024572	0.00141771	PAM, CPE, MME	74	14	18082	52.361	0.56885	0.34338	2.07024
GOTERM_BP_DIRECT	GO:0019233~sensory perception of pain	4	0.0327627	0.00372842	MC1R, PTGS1, IL1RN, MME	74	77	18082	12.6936	0.890856	0.522104	5.35908
GOTERM_BP_DIRECT	GO:0007160~cell-matrix adhesion	4	0.0327627	0.00386643	SNED1, COL3A1, ITGB4, FN1	74	78	18082	12.5308	0.899464	0.436906	5.55221
GOTERM_BP_DIRECT	GO:0019371~cyclooxygenase pathway	2	0.0163814	0.0200257	PTGS1, FAM213B	74	5	18082	97.7405	0.999994	0.909205	25.7911
GOTERM_BP_DIRECT	GO:0007612~learning	3	0.024572	0.0292026	CHST10, PTGS1, EPHB2	74	66	18082	11.1069	1	0.946559	35.4042
GOTERM_BP_DIRECT	GO:0006897~endocytosis	4	0.0327627	0.0368357	SCAMP1, DAB2, LRP1, STON1	74	181	18082	5.40003	1	0.958391	42.5019
GOTERM_BP_DIRECT	GO:0070306~lens fiber cell differentiation	2	0.0163814	0.0512471	MAF, TDRD7	74	13	18082	37.5925	1	0.979748	53.9626
GOTERM_BP_DIRECT	GO:0007275~multicellular organism development	9	0.0737161	0.0549684	DAB2, LRP1, MEIS2, TDRD7, SIX1, CELSR2, ATOH8, SSC5D, EPHB2	74	1029	18082	2.13718	1	0.975891	56.5546
GOTERM_BP_DIRECT	GO:0055114~oxidation-reduction process	7	0.0573348	0.0551705	XDH, PAM, ALDH5A1, MICAL2, PTGS1, CMAH, FAM213B	74	676	18082	2.53027	1	0.965449	56.6915
GOTERM_BP_DIRECT	GO:0051897~positive regulation of protein kinase B signaling	3	0.024572	0.0585518	MC1R, AXL, CD28	74	97	18082	7.55726	1	0.961329	58.9215
GOTERM_BP_DIRECT	GO:0009268~response to pH	2	0.0163814	0.0588978	PAM, HVCN1	74	15	18082	32.5802	1	0.950201	59.1436
GOTERM_BP_DIRECT	GO:0035909~aorta morphogenesis	2	0.0163814	0.0588978	LRP1, SIX1	74	15	18082	32.5802	1	0.950201	59.1436
GOTERM_BP_DIRECT	GO:0006693~prostaglandin metabolic process	2	0.0163814	0.0588978	PTGS1, FAM213B	74	15	18082	32.5802	1	0.950201	59.1436
GOTERM_BP_DIRECT	GO:0001516~prostaglandin biosynthetic process	2	0.0163814	0.0627004	PTGS1, FAM213B	74	16	18082	30.5439	1	0.947854	61.5113
GOTERM_BP_DIRECT	GO:0060996~dendritic spine development	2	0.0163814	0.0702601	SPIRE1, EPHB2	74	18	18082	27.1502	1	0.954303	65.8435
GOTERM_BP_DIRECT	GO:0043277~apoptotic cell clearance	2	0.0163814	0.0702601	LRP1, AXL	74	18	18082	27.1502	1	0.954303	65.8435
GOTERM_BP_DIRECT	GO:0070208~protein heterotrimerization	2	0.0163814	0.0740173	COL6A2, COL6A1	74	19	18082	25.7212	1	0.95217	67.8233
GOTERM_BP_DIRECT	GO:0043066~negative regulation of apoptotic process	6	0.0491441	0.0784412	DAB2, IL1RN, SIX1, AXL, GAS1, FN1	74	566	18082	2.5903	1	0.951568	70.0171
GOTERM_BP_DIRECT	GO:0007507~heart development	4	0.0327627	0.0887246	PAM, MICAL2, COL3A1, SMYD1	74	261	18082	3.74485	1	0.960872	74.5895
GOTERM_BP_DIRECT	GO:0072001~renal system development	2	0.0163814	0.0888971	SIX1, ITGB4	74	23	18082	21.2479	1	0.953445	74.6604
GOTERM_BP_DIRECT	GO:0042474~middle ear morphogenesis	2	0.0163814	0.0925801	SIX1, GAS1	74	24	18082	20.3626	1	0.951786	76.1295
GOTERM_BP_DIRECT	GO:0001816~cytokine production	2	0.0163814	0.0962484	BATF, MAF	74	25	18082	19.5481	1	0.950243	77.5135

## Sheet: Up-WT-IKZF1-DN-vs-MiG
Category	Term	Count	%	PValue	Genes	List Total	Pop Hits	Pop Total	Fold Enrichment	Bonferroni	Benjamini	FDR
GOTERM_BP_DIRECT	GO:0007399~nervous system development	7	10.1449	0.00116857	SEMA5A, SEMA6D, NAV1, CRMP1, SEMA7A, SH2B2, EPHB2	58	377	18082	5.78862	0.465657	0.465657	1.68585
GOTERM_BP_DIRECT	GO:0051897~positive regulation of protein kinase B signaling	4	5.7971	0.00355044	SEMA5A, MC1R, IGF2, CD28	58	97	18082	12.856	0.851389	0.614499	5.04046
GOTERM_BP_DIRECT	GO:0071526~semaphorin-plexin signaling pathway	3	4.34783	0.00513378	SEMA5A, SEMA6D, CRMP1	58	34	18082	27.5081	0.936632	0.601321	7.21112
GOTERM_BP_DIRECT	GO:0001755~neural crest cell migration	3	4.34783	0.0104416	SEMA5A, SEMA6D, SEMA7A	58	49	18082	19.0873	0.996398	0.755009	14.1554
GOTERM_BP_DIRECT	GO:0097190~apoptotic signaling pathway	3	4.34783	0.0112752	TNFRSF8, CD28, HIP1	58	51	18082	18.3387	0.997707	0.70346	15.201
GOTERM_BP_DIRECT	GO:0007411~axon guidance	4	5.7971	0.0115961	SEMA5A, CRMP1, APBB1, EPHB2	58	149	18082	8.36936	0.998073	0.647241	15.6002
GOTERM_BP_DIRECT	GO:0014816~skeletal muscle satellite cell differentiation	2	2.89855	0.0125508	SEPN1, MEGF10	58	4	18082	155.879	0.998852	0.61982	16.7779
GOTERM_BP_DIRECT	GO:0051592~response to calcium ion	3	4.34783	0.01947	KCNMA1, SLC25A13, RYR2	58	68	18082	13.7541	0.999974	0.732158	24.8669
GOTERM_BP_DIRECT	GO:0071313~cellular response to caffeine	2	2.89855	0.0249467	RYR2, SEPN1	58	8	18082	77.9397	0.999999	0.777886	30.7437
GOTERM_BP_DIRECT	GO:0060907~positive regulation of macrophage cytokine production	2	2.89855	0.0249467	CD36, SEMA7A	58	8	18082	77.9397	0.999999	0.777886	30.7437
GOTERM_BP_DIRECT	GO:0055085~transmembrane transport	5	7.24638	0.0276601	KCNMA1, SLC25A13, RYR2, SV2B, HCN3	58	364	18082	4.2824	1	0.777643	33.4939
GOTERM_BP_DIRECT	GO:0030154~cell differentiation	7	10.1449	0.0355226	BATF, SEMA5A, SEMA6D, EGFL7, NAV1, SEMA7A, HIP1	58	780	18082	2.79783	1	0.828369	40.8998
GOTERM_BP_DIRECT	GO:0007275~multicellular organism development	8	11.5942	0.0420199	SEMA5A, SEMA6D, EGFL7, NAV1, SEMA7A, RYR2, TNFRSF8, EPHB2	58	1029	18082	2.42378	1	0.85302	46.4324
GOTERM_BP_DIRECT	GO:0072583~clathrin-mediated endocytosis	2	2.89855	0.0432546	CLTB, HIP1	58	14	18082	44.5369	1	0.838482	47.4276
GOTERM_BP_DIRECT	GO:0007623~circadian rhythm	3	4.34783	0.0456022	KCNMA1, PER2, PRKG2	58	108	18082	8.65996	1	0.832534	49.2726
GOTERM_BP_DIRECT	GO:0006955~immune response	4	5.7971	0.0543932	CD36, H2-AA, TNFRSF8, CD28	58	272	18082	4.58469	1	0.864463	55.6592
GOTERM_BP_DIRECT	GO:0060996~dendritic spine development	2	2.89855	0.0552717	SPIRE1, EPHB2	58	18	18082	34.6398	1	0.851139	56.2544
GOTERM_BP_DIRECT	GO:0007413~axonal fasciculation	2	2.89855	0.0552717	SEMA5A, EPHB2	58	18	18082	34.6398	1	0.851139	56.2544
GOTERM_BP_DIRECT	GO:0046597~negative regulation of viral entry into host cell	2	2.89855	0.0612245	IFITM1, MID2	58	20	18082	31.1759	1	0.863577	60.096
GOTERM_BP_DIRECT	GO:0042593~glucose homeostasis	3	4.34783	0.0659384	CD36, FFAR2, SH2B2	58	133	18082	7.03215	1	0.868826	62.9126
GOTERM_BP_DIRECT	GO:0048260~positive regulation of receptor-mediated endocytosis	2	2.89855	0.0671405	BICD1, HIP1	58	22	18082	28.3417	1	0.859233	63.6007
GOTERM_BP_DIRECT	GO:0048843~negative regulation of axon extension involved in axon guidance	2	2.89855	0.0788628	SEMA5A, SEMA6D	58	26	18082	23.9814	1	0.889365	69.7145
GOTERM_BP_DIRECT	GO:0048675~axon extension	2	2.89855	0.0788628	SEMA5A, SEMA7A	58	26	18082	23.9814	1	0.889365	69.7145
GOTERM_BP_DIRECT	GO:0034341~response to interferon-gamma	2	2.89855	0.0788628	IFITM1, H2-AA	58	26	18082	23.9814	1	0.889365	69.7145
GOTERM_BP_DIRECT	GO:0019915~lipid storage	2	2.89855	0.0817707	CD36, FFAR2	58	27	18082	23.0932	1	0.886663	71.0754
GOTERM_BP_DIRECT	GO:0045840~positive regulation of mitotic nuclear division	2	2.89855	0.0875595	IGF2, CD28	58	29	18082	21.5006	1	0.89274	73.6167

## Sheet: Down_WT-TEL-AML-vs-MiG
Category	Term	Count	%	PValue	Genes	List Total	Pop Hits	Pop Total	Fold Enrichment	Bonferroni	Benjamini	FDR
GOTERM_BP_DIRECT	GO:0007165~signal transduction	10	14.7059	0.0113621	LAT, PTGER2, GNAI1, GNG10, OPRK1, GNB4, GPR150, GNG4, ARHGAP24, ADGRL3	55	1255	18082	2.61963	0.977491	0.977491	14.3636
GOTERM_BP_DIRECT	GO:0007018~microtubule-based movement	3	4.41176	0.0227452	KIF13A, KIF19A, KLC2	55	78	18082	12.6448	0.999518	0.978057	26.8167
GOTERM_BP_DIRECT	GO:0050805~negative regulation of synaptic transmission	2	2.94118	0.029473	GNAI1, PCDH17	55	10	18082	65.7527	0.999951	0.96351	33.3652
GOTERM_BP_DIRECT	GO:0070269~pyroptosis	2	2.94118	0.029473	NLRC4, NAIP5	55	10	18082	65.7527	0.999951	0.96351	33.3652
GOTERM_BP_DIRECT	GO:0016045~detection of bacterium	2	2.94118	0.0352645	NLRC4, NAIP5	55	12	18082	54.7939	0.999993	0.949197	38.5631
GOTERM_BP_DIRECT	GO:0050892~intestinal absorption	2	2.94118	0.0524361	TJP2, SLCO1A5	55	18	18082	36.5293	1	0.972023	51.8505
GOTERM_BP_DIRECT	GO:0048148~behavioral response to cocaine	2	2.94118	0.0552687	OPRK1, SDK1	55	19	18082	34.6067	1	0.956975	53.7674
GOTERM_BP_DIRECT	GO:0006954~inflammatory response	4	5.88235	0.0833374	LAT, NLRC4, PTGER2, NAIP5	55	344	18082	3.82283	1	0.983869	69.2952
GOTERM_BP_DIRECT	GO:0007156~homophilic cell adhesion via plasma membrane adhesion molecules	3	4.41176	0.0852882	SDK1, PCDH9, PCDH17	55	163	18082	6.05086	1	0.975266	70.1701
GOTERM_BP_DIRECT	GO:0048872~homeostasis of number of cells	2	2.94118	0.0967739	LAT, MPL	55	34	18082	19.339	1	0.976591	74.8705

## Sheet: Down_WT-IKZF1-DN-vs-MiG
Category	Term	Count	%	PValue	Genes	List Total	Pop Hits	Pop Total	Fold Enrichment	Bonferroni	Benjamini	FDR
GOTERM_BP_DIRECT	GO:0071277~cellular response to calcium ion	4	3.63636	0.00204964	SYT1, FOS, JUN, FOSB	87	53	18082	15.686	0.694532	0.694532	2.96979
GOTERM_BP_DIRECT	GO:0007420~brain development	6	5.45455	0.00369442	SYT1, HMX2, S1PR1, TSPAN2, NODAL, PCDH19	87	216	18082	5.77331	0.882266	0.656877	5.29329
GOTERM_BP_DIRECT	GO:0071346~cellular response to interferon-gamma	4	3.63636	0.00416615	GBP8, GBP4, H2-Q7, H2-Q9	87	68	18082	12.2258	0.910459	0.552623	5.95004
GOTERM_BP_DIRECT	GO:0007179~transforming growth factor beta receptor signaling pathway	4	3.63636	0.0054812	AMHR2, FOS, JUN, NODAL	87	75	18082	11.0848	0.958283	0.548063	7.75856
GOTERM_BP_DIRECT	GO:0007156~homophilic cell adhesion via plasma membrane adhesion molecules	5	4.54545	0.00762257	CRTAM, SDK1, PCDH9, PCDH17, PCDH19	87	163	18082	6.37543	0.987998	0.587098	10.6343
GOTERM_BP_DIRECT	GO:0032570~response to progesterone	3	2.72727	0.00892058	FOS, PTGER2, FOSB	87	30	18082	20.7839	0.994368	0.578192	12.3365
GOTERM_BP_DIRECT	GO:0002474~antigen processing and presentation of peptide antigen via MHC class I	3	2.72727	0.0126838	H2-Q4, H2-Q7, H2-Q9	87	36	18082	17.3199	0.999375	0.651464	17.1024
GOTERM_BP_DIRECT	GO:0032870~cellular response to hormone stimulus	3	2.72727	0.0210435	FOS, JUN, FOSB	87	47	18082	13.2663	0.999995	0.784892	26.8389
GOTERM_BP_DIRECT	GO:0051591~response to cAMP	3	2.72727	0.0245189	FOS, JUN, FOSB	87	51	18082	12.2258	0.999999	0.796947	30.564
GOTERM_BP_DIRECT	GO:0051607~defense response to virus	4	3.63636	0.0453942	IFIH1, OPRK1, IFNLR1, H2-Q9	87	167	18082	4.97818	1	0.931793	49.4711
GOTERM_BP_DIRECT	GO:0060736~prostate gland growth	2	1.81818	0.0465673	PRLR, PSAPL1	87	10	18082	41.5678	1	0.918382	50.3758
GOTERM_BP_DIRECT	GO:0090009~primitive streak formation	2	1.81818	0.0465673	ETS2, NODAL	87	10	18082	41.5678	1	0.918382	50.3758
GOTERM_BP_DIRECT	GO:0060395~SMAD protein signal transduction	3	2.72727	0.0520004	FOS, JUN, NODAL	87	77	18082	8.09763	1	0.923629	54.3726
GOTERM_BP_DIRECT	GO:0034097~response to cytokine	3	2.72727	0.0568901	SLCO1B2, FOS, JUN	87	81	18082	7.69774	1	0.926039	57.7112
GOTERM_BP_DIRECT	GO:0007565~female pregnancy	3	2.72727	0.0568901	FOS, CYP2J6, FOSB	87	81	18082	7.69774	1	0.926039	57.7112
GOTERM_BP_DIRECT	GO:0006811~ion transport	7	6.36364	0.0595976	SLCO1B2, TMC5, CACNB1, SLC5A9, CACNA1E, FXYD6, SCN4A	87	584	18082	2.49122	1	0.920889	59.4604
GOTERM_BP_DIRECT	GO:0032496~response to lipopolysaccharide	4	3.63636	0.0676346	SLCO1B2, FOS, PTGER2, JUN	87	197	18082	4.22008	1	0.932694	64.2639
GOTERM_BP_DIRECT	GO:0042981~regulation of apoptotic process	4	3.63636	0.0692663	SGK1, SARM1, NODAL, NLRP1A	87	199	18082	4.17767	1	0.925214	65.1719
GOTERM_BP_DIRECT	GO:0031103~axon regeneration	2	1.81818	0.073472	JUN, ISL1	87	16	18082	25.9799	1	0.925322	67.4142
GOTERM_BP_DIRECT	GO:0001889~liver development	3	2.72727	0.0751679	SLCO1B2, JUN, NODAL	87	95	18082	6.56334	1	0.918672	68.2797
GOTERM_BP_DIRECT	GO:0035994~response to muscle stretch	2	1.81818	0.0778826	FOS, JUN	87	17	18082	24.4517	1	0.915129	69.6207
GOTERM_BP_DIRECT	GO:0007155~cell adhesion	6	5.45455	0.0813456	MPZL2, ZAN, SDK1, PCDH17, PCDH19, DPT	87	485	18082	2.57121	1	0.913881	71.2546
GOTERM_BP_DIRECT	GO:0048148~behavioral response to cocaine	2	1.81818	0.0866416	OPRK1, SDK1	87	19	18082	21.8778	1	0.917454	73.5958
GOTERM_BP_DIRECT	GO:0007626~locomotory behavior	3	2.72727	0.0935628	OPRK1, MYO15, CACNA1E	87	108	18082	5.77331	1	0.924291	76.388
GOTERM_BP_DIRECT	GO:0051412~response to corticosterone	2	1.81818	0.0953183	FOS, FOSB	87	21	18082	19.7942	1	0.919328	77.0511
GOTERM_BP_DIRECT	GO:1902895~positive regulation of pri-miRNA transcription from RNA polymerase II promoter	2	1.81818	0.0996261	FOS, JUN	87	22	18082	18.8945	1	0.920136	78.6055
GOTERM_BP_DIRECT	GO:0019226~transmission of nerve impulse	2	1.81818	0.0996261	S1PR1, CACNA1E	87	22	18082	18.8945	1	0.920136	78.6055

## Sheet: Up-Pax-Het-TEL-AML-vs-MiG
Category	Term	Count	%	PValue	Genes	List Total	Pop Hits	Pop Total	Fold Enrichment	Bonferroni	Benjamini	FDR
GOTERM_BP_DIRECT	GO:0051607~defense response to virus	26	2.82302	2.55596e-08	APOBEC1, TRIM34A, PML, UNC93B1, OAS2, GBP2B, TRIM11, H2-Q9, DDIT4, DDX58, IFIT3, IFIT2, SERINC5, IFIT1, IRF5, DDX60, LYST, TICAM1, OAS1B, OAS1C, IFIT1BL2, IFIT1BL1, GPAM, MX2, ZBP1, IFNLR1	751	167	18082	3.74855	8.32186e-05	8.32186e-05	4.64441e-05
GOTERM_BP_DIRECT	GO:0002376~immune system process	41	4.45168	8.29276e-08	CD244, CSF1, PML, UNC93B1, OAS2, GBP2B, TLR6, H60B, NAIP6, SERINC5, FCMR, NAIP5, TICAM1, ZC3H12A, IIGP1, MR1, CFI, MX2, ZBP1, SYK, PIK3CG, DAB2IP, LYN, HCK, HERC6, SLAMF7, H2-Q7, SLAMF1, LGALS9, PRKCB, DDX58, DCLRE1C, IFIT3, PRKD2, IFIT2, PRKCQ, LAT, CD55, IFIT1, IRF5, OAS1B	751	383	18082	2.57746	0.000269976	0.000134997	0.000150687
GOTERM_BP_DIRECT	GO:0001525~angiogenesis	28	3.04017	2.4087e-06	FGFR2, CAV1, PGF, PDGFA, ENPEP, RORA, EPHB3, MMP2, NOV, S1PR1, XBP1, ZC3H12A, C1GALT1, SYK, PIK3CG, KLF5, DAB2IP, COL4A1, NRXN1, ARHGAP24, MMP14, EPHA2, THY1, PRKD2, DLL4, PLXDC1, JUN, PECAM1	751	239	18082	2.82076	0.00781206	0.00261083	0.00437674
GOTERM_BP_DIRECT	GO:0007155~cell adhesion	44	4.77742	2.45812e-06	MPZL2, MYBPC2, PCDHA3, TNC, ZAN, ITGB4, NEDD9, CTNND1, POSTN, 9430020K01RIK, FER, FES, MEGF10, ITGAM, NOV, VCAM1, LGALS3BP, CD44, SORBS2, DPP4, SVEP1, FLOT2, IZUMO1R, BYSL, SDK1, ITGA1, NRXN1, CELSR1, ITGA4, PCDH17, SLAMF1, EPHA2, COL5A1, THY1, EMILIN1, JUP, PRKD2, PGM5, CDH17, CD33, PECAM1, VCAN, MYH10, AOC3	751	485	18082	2.18433	0.00797171	0.00199891	0.00446654
GOTERM_BP_DIRECT	GO:0006954~inflammatory response	33	3.58306	1.8324e-05	TNFRSF26, LXN, CSF1, CRHBP, KIT, IL15, TLR6, CXCL12, NAIP6, TNFRSF1A, CCL25, NAIP5, TICAM1, ZC3H12A, FAS, PIK3CG, NFKBIZ, PTGER2, DAB2IP, TNFSF4, LYN, HCK, RELB, PLGRKT, SMAD1, EPHA2, PRKCQ, LAT, CYBB, PLA2G7, PARP4, TNFAIP3, F2R	751	344	18082	2.30973	0.0579186	0.0118618	0.0332913
GOTERM_BP_DIRECT	GO:0045087~innate immune response	36	3.90879	2.77757e-05	CD244, CSF1, PML, UNC93B1, OAS2, FER, TLR6, FES, TRIM11, NAIP6, SERINC5, NAIP5, TICAM1, IIGP1, MR1, CFI, YES1, MX2, ZBP1, SYK, DAB2IP, TNFSF4, LYN, HCK, HERC6, RELB, SLAMF7, SLAMF1, DDX58, IFIT3, IFIT2, IFIT1, CD55, CYBB, IRF5, OAS1B	751	400	18082	2.16695	0.0864698	0.0149601	0.050459
GOTERM_BP_DIRECT	GO:0045944~positive regulation of transcription from RNA polymerase II promoter	68	7.38328	6.17638e-05	HMGN3, FOXO1, ZEB2, RORA, JAG1, FOXO3, ZBTB38, S1PR1, MC1R, HSF4, MYB, EGR1, DAB2IP, CTBP2, RELB, LEF1, GRHL3, RB1, ARNTL, PPARGC1A, TBR1, LPIN1, PRKD2, MYT1L, ACVR2A, EYA1, NCOA1, ZFP462, JUN, FOXC1, ACVR1, SMARCA4, FGFR2, GLIS3, TFR2, PML, SOX6, NR3C1, TCF7L2, CALCOCO1, PLAGL1, TNFRSF1A, STAT4, XBP1, ZC3H12A, ETV1, NFATC4, YES1, TCF3, KLF5, MAF, IKZF3, KAT2B, KLF12, MAML1, MAML2, IGF2, SMAD1, S…	751	995	18082	1.64548	0.182177	0.0283211	0.112171
GOTERM_BP_DIRECT	GO:0007169~transmembrane receptor protein tyrosine kinase signaling pathway	15	1.62866	6.39155e-05	LYN, CSF1, HCK, KIT, EPHB3, ALK, EPHA2, EPHA5, LAT, EPHB6, GFRA1, YES1, GFRA2, LCP2, SYK	751	100	18082	3.61158	0.187887	0.025679	0.116077
GOTERM_BP_DIRECT	GO:0032869~cellular response to insulin stimulus	14	1.52009	6.57982e-05	IRS2, APOBEC1, KAT2B, FOXO1, FER, STAT1, ADIPOQ, LPIN1, INPP5K, XBP1, EEF2K, PAK1, GPAM, GHR	751	88	18082	3.83047	0.19285	0.023524	0.119494
GOTERM_BP_DIRECT	GO:0090090~negative regulation of canonical Wnt signaling pathway	15	1.62866	7.96801e-05	EGR1, CAV1, DAB2IP, NKD2, CTNND1, LEF1, FOXO1, FOXO3, BICC1, ANKRD6, TCF7L2, STK3, DKK3, D930015E06RIK, MLLT3	751	102	18082	3.54077	0.228523	0.0256112	0.144687
GOTERM_BP_DIRECT	GO:0001666~response to hypoxia	21	2.28013	0.000147291	EGR1, CAV1, PGF, PML, POSTN, MMP14, CAPN2, CXCL12, MMP2, ADIPOQ, PRKCB, ITPR2, DDIT4, VCAM1, PLOD2, HSD11B2, TGFBR3, ABAT, PAK1, CAT, DPP4	751	192	18082	2.63345	0.380978	0.0426645	0.267303
GOTERM_BP_DIRECT	GO:0006468~protein phosphorylation	44	4.77742	0.000149739	FGFR2, PHKA1, KIT, FER, FES, EPHB3, TRIB2, DMPK, ST3GAL1, STAT4, EPHB6, EEF2K, DCLK2, PAK1, YES1, SIK3, SYK, GUCY2G, PIK3CG, CAMK1G, BCR, LYN, HCK, MAML1, MYO3B, WNK2, TRIM24, SMAD1, ALK, EPHA2, STK3, PRKCB, CDKL4, CDC25B, EPHA5, PRKD2, ACVR2A, PRKCQ, CDC42BPG, PLK2, RPS6KA2, DYRK1B, MAP3K19, ACVR1	751	576	18082	1.83923	0.385893	0.0398177	0.27174
GOTERM_BP_DIRECT	GO:0043065~positive regulation of apoptotic process	30	3.25733	0.000159532	ZMAT3, CLU, FOXO1, BCL2L1, LPAR1, PAWR, FOXO3, TCF7L2, MMP2, TRP53INP1, NFATC4, FAS, BMF, PHLDA3, PHLDA1, TXNIP, DAB2IP, STK3, IFIT2, NCOA1, TNFSF10, UACA, IRF5, RPS6KA2, IGF2R, JUN, GADD45G, PDE5A, ID3, DUSP6	751	335	18082	2.15617	0.405169	0.039172	0.289488
GOTERM_BP_DIRECT	GO:0009615~response to virus	13	1.41151	0.000172827	IFIT3, DDX58, IFIT2, IFIT1, TNFSF4, ACTA2, DDX60, IFI27L2A, CLU, OAS1B, BCL2L1, OAS2, MX2	751	84	18082	3.72624	0.430374	0.039401	0.313578
GOTERM_BP_DIRECT	GO:0046069~cGMP catabolic process	5	0.542888	0.000179816	PDE1B, PDE2A, PDE5A, PDE11A, PDE9A	751	8	18082	15.0483	0.443191	0.0382835	0.326238
GOTERM_BP_DIRECT	GO:0007507~heart development	25	2.71444	0.000235605	RBP4, FBN1, SPARC, ITGA4, BICC1, DNAIC1, MMP2, DNAH5, VCAM1, ADAMTS6, PDE2A, RPS6KA2, CASP7, GAB1, HOPX, TFDP2, MOSPD3, FOXC1, VCAN, NFATC4, ADAM19, ID3, MYH10, ACVR1, SMARCA4	751	261	18082	2.30625	0.535699	0.0468198	0.427252
GOTERM_BP_DIRECT	GO:0035458~cellular response to interferon-beta	9	0.977199	0.000238964	IFIT3, IFIT1, GBP6, F830016B08RIK, IIGP1, IFI47, STAT1, GBP2B, GBP2	751	41	18082	5.28525	0.54075	0.0447423	0.43333
GOTERM_BP_DIRECT	GO:0006198~cAMP catabolic process	6	0.651466	0.000361147	PDE1B, PDE2A, PDE4B, PDE11A, PDE4D, PDE8B	751	16	18082	9.02896	0.691523	0.0632505	0.654208
GOTERM_BP_DIRECT	GO:0042127~regulation of cell proliferation	22	2.38871	0.000522426	FGFR2, TXNIP, PTGER2, APOBEC1, TNFRSF26, HCK, TNC, FOXO1, SPARC, FER, JAG1, NR3C1, FES, ALK, JUP, TNFRSF1A, CCND3, CHST11, ADAM33, NDRG1, FAS, YES1	751	227	18082	2.33348	0.817584	0.0856582	0.945051
GOTERM_BP_DIRECT	GO:0046777~protein autophosphorylation	19	2.06298	0.000620708	FGFR2, BCR, LYN, HCK, MYO3B, PHKA1, WNK2, TRIM24, KIT, FER, EPHB3, ALK, FES, THY1, PRKD2, EEF2K, PAK1, YES1, SYK	751	183	18082	2.49982	0.867564	0.0961416	1.12189
GOTERM_BP_DIRECT	GO:0043434~response to peptide hormone	11	1.19435	0.000829248	SLCO1B2, STC2, CCND3, BTG2, BTG1, SERPINA3F, COL1A1, SPARC, TRIM24, STAT1, CXCL12	751	73	18082	3.62808	0.932872	0.120697	1.49614
GOTERM_BP_DIRECT	GO:0009612~response to mechanical stimulus	10	1.08578	0.00110084	TXNIP, CAV1, BTG2, JUN, TNC, POSTN, STAT1, MMP14, CXCL12, MMP2	751	63	18082	3.82178	0.9723	0.150421	1.98154
GOTERM_BP_DIRECT	GO:0042832~defense response to protozoan	7	0.760043	0.00126213	GBP6, LYST, GBP9, IL12A, IIGP1, GBP2B, GBP2	751	30	18082	5.61802	0.983626	0.163715	2.26872
GOTERM_BP_DIRECT	GO:0010628~positive regulation of gene expression	31	3.36591	0.00129865	FGFR2, CAV1, LRRC32, CSF1, TNC, KIT, PAWR, IL7R, CALCOCO1, TNFRSF1A, CD44, ANK3, ZC3H12A, TRP53INP1, KDM5B, TCF3, MAF, EGR1, ACTA2, RELB, LEF1, GRHL3, SMAD1, TRIM24, WHRN, LGALS9, DDX58, PDE2A, RPS6KA2, DLL4, FOXC1	751	399	18082	1.87066	0.985465	0.161632	2.33365
GOTERM_BP_DIRECT	GO:0010508~positive regulation of autophagy	8	0.868621	0.00134676	PLK2, XBP1, TICAM1, TRP53INP2, TRP53INP1, FOXO1, ZC3H12A, TPCN1	751	41	18082	4.698	0.987575	0.16098	2.4191
GOTERM_BP_DIRECT	GO:0060326~cell chemotaxis	11	1.19435	0.00139516	SEMA5A, NOV, VCAM1, PRKCQ, CCL25, ITGA1, LEF1, KIT, LPAR1, CXCL12, EPHA2	751	78	18082	3.39551	0.989389	0.160408	2.505
GOTERM_BP_DIRECT	GO:0009968~negative regulation of signal transduction	9	0.977199	0.00143103	CAV1, RGS2, UBASH3B, SCAI, RGS8, DDIT4L, RGS16, ACVR1, DDIT4	751	53	18082	4.08859	0.99056	0.158606	2.56861
GOTERM_BP_DIRECT	GO:0032496~response to lipopolysaccharide	19	2.06298	0.00145598	ALPL, PTGER2, BCR, TNFRSF26, SPARC, FER, STAT1, LGALS9, GCH1, VCAM1, SLCO1B2, TNFRSF1A, WFDC21, JUN, TICAM1, IL12A, FAS, TCF3, F2R	751	197	18082	2.32217	0.991297	0.155857	2.61285
GOTERM_BP_DIRECT	GO:0035924~cellular response to vascular endothelial growth factor stimulus	6	0.651466	0.00177062	VCAM1, PRKD2, EGR3, DAB2IP, XBP1, DLL4	751	22	18082	6.56652	0.996881	0.180429	3.16894
GOTERM_BP_DIRECT	GO:0034097~response to cytokine	11	1.19435	0.00186375	SLCO1B2, IFI27, JUN, CD274, RELB, PML, SERPINA3F, SPARC, BCL2L1, STAT1, TIMP2	751	81	18082	3.26975	0.997698	0.183287	3.33296
GOTERM_BP_DIRECT	GO:0097284~hepatocyte apoptotic process	5	0.542888	0.00210622	PIK3CG, BCL2L1, RB1, FAS, STK3	751	14	18082	8.59901	0.998956	0.198647	3.75877
GOTERM_BP_DIRECT	GO:0050869~negative regulation of B cell activation	4	0.434311	0.0021945	TBC1D10C, FAS, TNFAIP3, SAMSN1	751	7	18082	13.7584	0.999218	0.200313	3.91336
GOTERM_BP_DIRECT	GO:0006955~immune response	23	2.49729	0.00226471	CD244, TNFSF4, PRG3, TNFRSF26, OAS2, IL15, TLR6, CXCL12, TNFSF8, CCL25, LAT, TNFRSF1A, TNFSF10, CXCR5, CD274, H2-OB, OAS1B, IL12A, TGFBR3, OAS1C, FAS, BLNK, LCP2	751	272	18082	2.03594	0.999378	0.200449	4.03613
GOTERM_BP_DIRECT	GO:0016477~cell migration	18	1.9544	0.00256946	ERG, ENPEP, ITGA4, EPHB3, MMP14, MMP2, COL5A1, EPHA2, JUP, S1PR1, CD44, PLCG1, SORBS2, FAT1, ST14, IL12A, GFRA1, FOXC1	751	191	18082	2.26906	0.99977	0.218375	4.56736
GOTERM_BP_DIRECT	GO:0071222~cellular response to lipopolysaccharide	19	2.06298	0.00279444	GBP6, DAB2IP, TNFSF4, BCR, PDE4D, STAT1, PPARGC1A, ZFP709, PDE2A, CD80, PLSCR4, XBP1, MIR147, TICAM1, PDE4B, IL12A, ZC3H12A, TNFAIP3, GBP2	751	209	18082	2.18884	0.99989	0.2292	4.95775
GOTERM_BP_DIRECT	GO:0008285~negative regulation of cell proliferation	29	3.14875	0.00288665	FGFR2, CAV2, CAV1, PML, TIMP2, SLFN2, SERPINE2, TRP53INP1, NDRG1, DAB2IP, KAT2B, LYN, PTPN14, ITGA1, WNK2, SMAD1, TRIM24, RB1, STK3, IFIT3, CDKN1A, BTG2, RPS6KA2, BTG1, DLL4, JUN, PMP22, F2R, RNF41	751	384	18082	1.81833	0.999918	0.230073	5.11732
GOTERM_BP_DIRECT	GO:0045893~positive regulation of transcription, DNA-templated	39	4.23453	0.00334944	FOXO1, TRIM16, SOX6, RORA, FOXO3, TCF7L2, CALCOCO1, INPP5K, TRP53INP2, ETV1, TRP53INP1, MYB, TCF3, KLF5, ATF7IP, EGR1, KAT2B, PSRC1, LEF1, GRHL3, TRIM24, ARNTL, STAT1, PPARGC1A, TRERF1, NCOA1, EYA1, EBF3, DLX5, DYRK1B, JUN, ETS2, FOXC1, COL1A1, KAT6B, NFIA, F2R, SMARCA4, ACVR1	751	576	18082	1.63023	0.999982	0.255651	5.91434
GOTERM_BP_DIRECT	GO:0002456~T cell mediated immunity	4	0.434311	0.00340331	EPHB6, CDH17, LYST, JAG1	751	8	18082	12.0386	0.999985	0.253311	6.0067
GOTERM_BP_DIRECT	GO:0010591~regulation of lamellipodium assembly	4	0.434311	0.00340331	SSH1, SSH3, FER, EPHA2	751	8	18082	12.0386	0.999985	0.253311	6.0067
GOTERM_BP_DIRECT	GO:0007528~neuromuscular junction development	7	0.760043	0.00443062	FGFR2, COL4A1, ANK3, TNC, UTRN, CACNB1, PAK1	751	38	18082	4.43528	0.999999	0.309764	7.75179
GOTERM_BP_DIRECT	GO:0030335~positive regulation of cell migration	18	1.9544	0.00479065	IRS2, LYN, PDGFA, CSF1, LEF1, FER, KIT, MMP14, MMP2, CXCL12, S1PR1, XBP1, CD274, PAK1, COL1A1, ATP8A1, ACVR1, F2R	751	203	18082	2.13493	1	0.32355	8.3561
GOTERM_BP_DIRECT	GO:0006915~apoptotic process	38	4.12595	0.00493943	FGFR2, GULP1, ZMAT3, YPEL3, PML, FOXO1, 1600014C10RIK, BCL2L1, PAWR, FOXO3, DNASE1L3, NAIP6, TNFRSF1A, XBP1, CASP7, NAIP5, TICAM1, ZC3H12A, TRP53INP1, PAK1, FAS, XAF1, BMF, PHLDA3, PHLDA1, DAB2IP, RB1, STAT1, EPHA2, STK3, PRKCB, DDIT4, IFIT2, SEMA6A, TNFSF10, GADD45G, TNFAIP3, RNF41	751	570	18082	1.60515	1	0.32513	8.60473
GOTERM_BP_DIRECT	GO:0044406~adhesion of symbiont to host	4	0.434311	0.00494844	GBP6, GBP9, GBP2B, GBP2	751	9	18082	10.701	1	0.319259	8.61976
GOTERM_BP_DIRECT	GO:0050904~diapedesis	3	0.325733	0.00501244	PECAM1, FER, ITGA4	751	3	18082	24.0772	1	0.316481	8.7265
GOTERM_BP_DIRECT	GO:0000122~negative regulation of transcription from RNA polymerase II promoter	46	4.99457	0.00518601	FGFR2, CREBRF, GLIS3, CAV1, BACH2, HCFC2, ZEB2, SOX6, PAWR, FOXO3, TCF7L2, PCBP3, XBP1, NFATC4, HSF4, MYB, TCF3, ZFP174, EGR1, TXNIP, ATF7IP, MAF, KLF5, DAB2IP, ZBTB20, CTBP2, KLF12, RELB, LEF1, RB1, MXD1, STAT1, LPIN1, IFI27, CCND3, BTG2, PDE2A, DLL4, ETS2, JUN, HOPX, ST18, ID3, GBP4, NFIA, SMARCA4	751	729	18082	1.51928	1	0.319388	9.01539
GOTERM_BP_DIRECT	GO:0001569~patterning of blood vessels	7	0.760043	0.00574418	SEMA5A, COL4A1, DLL4, LEF1, NFATC4, CXCL12, ACVR1	751	40	18082	4.21352	1	0.340861	9.93855
GOTERM_BP_DIRECT	GO:0030308~negative regulation of cell growth	13	1.41151	0.00578283	DAB2IP, ZMAT3, PSRC1, PML, PPT1, SESN2, CAPRIN2, NOV, CDKN1A, SERPINE2, GNG4, ZC3H12D, SMARCA4	751	125	18082	2.50403	1	0.336689	10.0021
GOTERM_BP_DIRECT	GO:0070373~negative regulation of ERK1 and ERK2 cascade	9	0.977199	0.0057928	DUSP4, DAB2IP, CAV1, TBC1D10C, LYN, CNKSR3, WNK2, ADIPOQ, DUSP6	751	66	18082	3.28326	1	0.331335	10.0185
GOTERM_BP_DIRECT	GO:0071356~cellular response to tumor necrosis factor	12	1.30293	0.00595642	ADAMTS7, VCAM1, CCL25, DAB2IP, INPP5K, CRHBP, FABP4, ZC3H12A, POSTN, COL1A1, RORA, PPARGC1A	751	110	18082	2.62661	1	0.333191	10.2873
GOTERM_BP_DIRECT	GO:0001938~positive regulation of endothelial cell proliferation	9	0.977199	0.00634544	SEMA5A, PRKD2, CAV2, EGR3, PPP1R16B, CAV1, PGF, JUN, CXCL12	751	67	18082	3.23425	1	0.344916	10.9231
GOTERM_BP_DIRECT	GO:0008630~intrinsic apoptotic signaling pathway in response to DNA damage	8	0.868621	0.00667036	TNFRSF1A, CRIP1, UACA, PML, NFATC4, MBD4, BCL2L1, EPHA2	751	54	18082	3.567	1	0.353272	11.4509
GOTERM_BP_DIRECT	GO:0071346~cellular response to interferon-gamma	9	0.977199	0.00693715	GBP8, CCL25, GBP6, GBP9, GBP2B, GBP4, H2-Q7, GBP2, H2-Q9	751	68	18082	3.18669	1	0.358812	11.882
GOTERM_BP_DIRECT	GO:0044344~cellular response to fibroblast growth factor stimulus	6	0.651466	0.00728902	EGR3, CD44, DLL4, POSTN, COL1A1, KDM5B	751	30	18082	4.81545	1	0.367501	12.4476
GOTERM_BP_DIRECT	GO:0019221~cytokine-mediated signaling pathway	14	1.52009	0.00779076	CSF2RB2, IL1RN, KIT, FER, STAT1, TNFRSF1A, STAT4, IRF5, CD44, IIGP1, RTN4RL2, IL3RA, NYX, IFNLR1	751	146	18082	2.30878	1	0.381521	13.2483
GOTERM_BP_DIRECT	GO:0042493~response to drug	25	2.71444	0.00780396	APOBEC1, PGF, TIMP2, MMP2, XBP1, CAT, TCF3, TXNIP, LPL, LYN, TRPA1, RPH3AL, IGF2, SMAD1, STAT1, PPARGC1A, PRKCB, CYBB, CDKN1A, JUN, LYST, HSD11B2, ABAT, COL1A1, DUSP6	751	339	18082	1.77561	1	0.376493	13.2692
GOTERM_BP_DIRECT	GO:0032868~response to insulin	9	0.977199	0.00896338	EGR1, RBP4, SLC27A1, TNFSF10, LYN, INPP5K, HSD11B2, CAT, SESN2	751	71	18082	3.05204	1	0.413173	15.0925
GOTERM_BP_DIRECT	GO:0001568~blood vessel development	9	0.977199	0.00896338	TNFSF4, TGFBR3, FOXO1, FOXC1, COL1A1, TCF7L2, COL5A1, EPHA2, SMARCA4	751	71	18082	3.05204	1	0.413173	15.0925
GOTERM_BP_DIRECT	GO:0042593~glucose homeostasis	13	1.41151	0.00935109	RBP4, ERO1LB, INPP5K, XBP1, FBN1, RPH3AL, MBD5, FOXO1, CACNA1E, FOXO3, SESN2, TCF7L2, ADIPOQ	751	133	18082	2.35341	1	0.420887	15.694
GOTERM_BP_DIRECT	GO:2000562~negative regulation of CD4-positive, alpha-beta T cell proliferation	3	0.325733	0.00974934	CD44, VSIR, LGALS9	751	4	18082	18.0579	1	0.428587	16.3078
GOTERM_BP_DIRECT	GO:0045619~regulation of lymphocyte differentiation	3	0.325733	0.00974934	IKZF3, FAS, RNF41	751	4	18082	18.0579	1	0.428587	16.3078
GOTERM_BP_DIRECT	GO:0043588~skin development	8	0.868621	0.00982703	JUP, NESPAS, PDGFA, ITGB4, COL1A1, PTCH2, TCF7L2, COL5A1	751	58	18082	3.321	1	0.425582	16.427
GOTERM_BP_DIRECT	GO:0001558~regulation of cell growth	8	0.868621	0.00982703	NOV, TMC8, CD44, HTRA4, RB1, HTRA3, CRIM1, IL3RA	751	58	18082	3.321	1	0.425582	16.427
GOTERM_BP_DIRECT	GO:0050728~negative regulation of inflammatory response	10	1.08578	0.00992659	NOV, TNFRSF1A, BCR, UACA, CD44, MIR147, RORA, TNFAIP3, ADIPOQ, LGALS9	751	87	18082	2.7675	1	0.423367	16.5795
GOTERM_BP_DIRECT	GO:0008654~phospholipid biosynthetic process	8	0.868621	0.0107622	PLA2G16, SERINC5, PISD-PS3, CHKB, AGPAT9, PCYT1B, AGPAT4, GPAM	751	59	18082	3.26471	1	0.444116	17.8497
GOTERM_BP_DIRECT	GO:0043410~positive regulation of MAPK cascade	11	1.19435	0.0111103	FGFR2, CAV2, DAB2IP, PDGFA, GAB1, IGF2, FAS, KIT, LPAR1, TIMP2, F2R	751	104	18082	2.54663	1	0.449183	18.3733
GOTERM_BP_DIRECT	GO:1904754~positive regulation of vascular associated smooth muscle cell migration	4	0.434311	0.0118092	SSH1, DOCK7, PAK1, TERT	751	12	18082	8.02574	1	0.46413	19.4153
GOTERM_BP_DIRECT	GO:0006887~exocytosis	11	1.19435	0.0118388	CPLX2, NKD2, STXBP5, HCK, MICAL3, RPH3AL, EXOC4, STXBP1, SYTL2, PAK1, MYH10	751	105	18082	2.52238	1	0.459634	19.4591
GOTERM_BP_DIRECT	GO:0045766~positive regulation of angiogenesis	12	1.30293	0.0118823	SEMA5A, SASH1, PRKD2, TNFRSF1A, CYBB, PLCG1, PGF, BTG1, XBP1, ZC3H12A, TERT, PRKCB	751	121	18082	2.38782	1	0.455632	19.5235
GOTERM_BP_DIRECT	GO:0051384~response to glucocorticoid	9	0.977199	0.0123137	SLCO1B2, ALPL, IL1RN, HSD11B2, SPARC, FAS, ADIPOQ, GHR, ACSBG1	751	75	18082	2.88927	1	0.462405	20.1595
GOTERM_BP_DIRECT	GO:0043966~histone H3 acetylation	7	0.760043	0.0125938	JADE2, KAT2B, LEF1, TRIM16, KAT6B, TCF3, SMARCA4	751	47	18082	3.58597	1	0.464866	20.57
GOTERM_BP_DIRECT	GO:0061178~regulation of insulin secretion involved in cellular response to glucose stimulus	5	0.542888	0.0138597	EPHA5, HMGN3, CACNA1E, NRXN1, TCF7L2	751	23	18082	5.23418	1	0.492495	22.4001
GOTERM_BP_DIRECT	GO:0001657~ureteric bud development	7	0.760043	0.0139024	FGFR2, EYA1, FOXC1, VCAN, SMAD1, CAT, SDC4	751	48	18082	3.51126	1	0.48847	22.4612
GOTERM_BP_DIRECT	GO:0045599~negative regulation of fat cell differentiation	7	0.760043	0.0139024	FOXO1, RORA, ARNTL, JAG1, ADIPOQ, TCF7L2, TRIB2	751	48	18082	3.51126	1	0.48847	22.4612
GOTERM_BP_DIRECT	GO:0007165~signal transduction	69	7.49186	0.0144173	ADGRF1, GPR161, PDE11A, LPAR1, IL15, FER, TLR6, RGL1, ARHGAP6, S1PR1, MC1R, CXCR5, ANK3, GAB1, TICAM1, ZFP831, GNG2, PDE8B, GKAP1, FAS, CAP1, GNG4, PLCB2, EDARADD, IRS2, DAB2IP, PTGER2, BCR, LYN, TRPA1, ARRDC5, PDE4D, NRXN1, GEM, ALK, ARHGAP24, ARHGAP23, STK3, CCND3, GPR55, LPAR6, PDE5A, PDE9A, AKAP12, LRBA, CABP4, CALCOCO1, TNFRSF1A, STAT4, PDE1B, NDRG1, RASA3, GUCY2G, SPARC, CELSR1, STAT1, GPR1…	751	1255	18082	1.32377	1	0.496051	23.1936
GOTERM_BP_DIRECT	GO:0019432~triglyceride biosynthetic process	4	0.434311	0.0148854	LPL, AGPAT9, GPAM, LPIN1	751	13	18082	7.40838	1	0.502216	23.8538
GOTERM_BP_DIRECT	GO:0007229~integrin-mediated signaling pathway	10	1.08578	0.0149783	LAT, CDH17, ADAMTS20, ITGA1, ITGB4, ADAM33, ITGA4, ADAM19, ITGAM, SYK	751	93	18082	2.58895	1	0.49947	23.9842
GOTERM_BP_DIRECT	GO:0016042~lipid catabolic process	11	1.19435	0.0151179	PLD3, LPL, PLA2G16, CYP39A1, PLB1, PLCG1, PLA2G7, LIPG, PPT1, PLCB2, LIPE	751	109	18082	2.42981	1	0.497865	24.1797
GOTERM_BP_DIRECT	GO:0002931~response to ischemia	6	0.651466	0.0157339	EGR1, CAV1, CPEB4, EEF2K, BCL2L1, PPARGC1A	751	36	18082	4.01287	1	0.507052	25.0367
GOTERM_BP_DIRECT	GO:0045063~T-helper 1 cell differentiation	3	0.325733	0.0158039	GADD45G, RELB, LEF1	751	5	18082	14.4463	1	0.503874	25.1336
GOTERM_BP_DIRECT	GO:0046068~cGMP metabolic process	3	0.325733	0.0158039	PDE5A, PDE9A, RORA	751	5	18082	14.4463	1	0.503874	25.1336
GOTERM_BP_DIRECT	GO:1902714~negative regulation of interferon-gamma secretion	3	0.325733	0.0158039	ZC3H12A, SLAMF1, LGALS9	751	5	18082	14.4463	1	0.503874	25.1336
GOTERM_BP_DIRECT	GO:0042060~wound healing	10	1.08578	0.0159762	CAV1, TNC, PECAM1, TFF3, GRHL3, COL1A1, SPARC, PAK1, CELSR1, SDC4	751	94	18082	2.56141	1	0.503007	25.3714
GOTERM_BP_DIRECT	GO:0018108~peptidyl-tyrosine phosphorylation	8	0.868621	0.017772	FGFR2, LYN, HCK, ABI3, KIT, FER, FES, SYK	751	65	18082	2.96335	1	0.536169	27.8077
GOTERM_BP_DIRECT	GO:0032743~positive regulation of interleukin-2 production	4	0.434311	0.0183706	PRKD2, TNFSF4, PDE4B, PDE4D	751	14	18082	6.87921	1	0.543442	28.6031
GOTERM_BP_DIRECT	GO:0060444~branching involved in mammary gland duct morphogenesis	4	0.434311	0.0183706	CSF1, PML, KDM5B, EPHA2	751	14	18082	6.87921	1	0.543442	28.6031
GOTERM_BP_DIRECT	GO:0010906~regulation of glucose metabolic process	5	0.542888	0.0185503	TFF3, RORA, NR3C1, ADIPOQ, SIK3	751	25	18082	4.81545	1	0.542339	28.8401
GOTERM_BP_DIRECT	GO:0033137~negative regulation of peptidyl-serine phosphorylation	5	0.542888	0.0185503	CAV1, INPP5K, CNKSR3, PDE4D, DDIT4	751	25	18082	4.81545	1	0.542339	28.8401
GOTERM_BP_DIRECT	GO:0031295~T cell costimulation	5	0.542888	0.0185503	CAV1, CD80, CD274, LGALS8, DPP4	751	25	18082	4.81545	1	0.542339	28.8401
GOTERM_BP_DIRECT	GO:0000902~cell morphogenesis	9	0.977199	0.0189438	TENM4, SSH1, FRYL, CLU, UNC93B1, SOX6, CAP1, IL7R, SMARCA4	751	81	18082	2.67525	1	0.545367	29.3569
GOTERM_BP_DIRECT	GO:0001649~osteoblast differentiation	11	1.19435	0.0190298	ALPL, DLX5, TNC, TRP53INP2, TGFBR3, LEF1, IGF2, VCAN, COL1A1, CAT, EPHA2	751	113	18082	2.3438	1	0.5425	29.4693
GOTERM_BP_DIRECT	GO:0048662~negative regulation of smooth muscle cell proliferation	6	0.651466	0.0195821	CAV1, IL12A, IL15, TNFAIP3, PPARGC1A, ADIPOQ	751	38	18082	3.80167	1	0.548402	30.1874
GOTERM_BP_DIRECT	GO:0043124~negative regulation of I-kappaB kinase/NF-kappaB signaling	6	0.651466	0.0217183	DAB2IP, ZC3H12A, RORA, STAT1, TNFAIP3, ADIPOQ	751	39	18082	3.70419	1	0.581835	32.9003
GOTERM_BP_DIRECT	GO:0034605~cellular response to heat	6	0.651466	0.0217183	CDKN1A, ARPP21, LYN, TRPA1, RASA3, ZFP709	751	39	18082	3.70419	1	0.581835	32.9003
GOTERM_BP_DIRECT	GO:0000188~inactivation of MAPK activity	4	0.434311	0.0222686	DUSP4, CAV1, SPRED3, DUSP6	751	15	18082	6.42059	1	0.586645	33.5829
GOTERM_BP_DIRECT	GO:0009967~positive regulation of signal transduction	4	0.434311	0.0222686	LAT, CAV1, ADAMTS20, ADIPOQ	751	15	18082	6.42059	1	0.586645	33.5829
GOTERM_BP_DIRECT	GO:0032092~positive regulation of protein binding	8	0.868621	0.0222706	EPHB6, CAV1, PLK2, TICAM1, TCF7L2, TERT, STK3, CAPRIN2	751	68	18082	2.83262	1	0.582306	33.5852
GOTERM_BP_DIRECT	GO:0006979~response to oxidative stress	12	1.30293	0.0225974	TXNIP, RBPMS, STC2, BTG1, GAB1, NEIL1, 1600014C10RIK, RRM2B, CAT, MMP14, RCAN2, MMP2	751	133	18082	2.17238	1	0.583365	33.9875
GOTERM_BP_DIRECT	GO:0016310~phosphorylation	37	4.01737	0.0228887	FGFR2, CHKB, DCK, KIT, FER, FES, EPHB3, DMPK, EEF2K, DCLK2, PAK1, CERK, YES1, SIK3, SYK, PIK3CG, CAMK1G, BCR, LYN, HCK, MYO3B, WNK2, ALK, EPHA2, STK3, PRKCB, CDKL4, EPHA5, PRKD2, ACVR2A, PRKCQ, CDC42BPG, PLK2, RPS6KA2, DYRK1B, MAP3K19, ACVR1	751	612	18082	1.45565	1	0.583824	34.344
GOTERM_BP_DIRECT	GO:0090330~regulation of platelet aggregation	3	0.325733	0.0230589	PRKCQ, LYN, SYK	751	6	18082	12.0386	1	0.582342	34.5516
GOTERM_BP_DIRECT	GO:2000651~positive regulation of sodium ion transmembrane transporter activity	3	0.325733	0.0230589	ANK3, CNKSR3, WNK2	751	6	18082	12.0386	1	0.582342	34.5516
GOTERM_BP_DIRECT	GO:0048562~embryonic organ morphogenesis	3	0.325733	0.0230589	FGFR2, RBP4, SMARCA4	751	6	18082	12.0386	1	0.582342	34.5516
GOTERM_BP_DIRECT	GO:0036006~cellular response to macrophage colony-stimulating factor stimulus	3	0.325733	0.0230589	PDE1B, PDE2A, FER	751	6	18082	12.0386	1	0.582342	34.5516
GOTERM_BP_DIRECT	GO:0030512~negative regulation of transforming growth factor beta receptor signaling pathway	7	0.760043	0.0237815	VASN, DAND5, CAV2, CAV1, CHST11, TGFBR3, HTRA3	751	54	18082	3.12112	1	0.589568	35.4256
GOTERM_BP_DIRECT	GO:0043507~positive regulation of JUN kinase activity	6	0.651466	0.0240003	SASH1, DAB2IP, IL1RN, ZEB2, PAK1, TLR6	751	40	18082	3.61158	1	0.588828	35.6882
GOTERM_BP_DIRECT	GO:0006935~chemotaxis	11	1.19435	0.0249051	PIK3CG, CCL25, S1PR1, CXCR5, LYN, PLGRKT, KIT, FER, FES, CXCL12, LGALS9	751	118	18082	2.24449	1	0.598449	36.7629
GOTERM_BP_DIRECT	GO:0051965~positive regulation of synapse assembly	8	0.868621	0.0256732	SLITRK3, XLR3B, LRRN3, EEF2K, NRXN1, EPHB3, ADGRL2, STAU2	751	70	18082	2.75168	1	0.605679	37.662
GOTERM_BP_DIRECT	GO:0038083~peptidyl-tyrosine autophosphorylation	6	0.651466	0.0264312	LYN, HCK, FER, FES, YES1, SYK	751	41	18082	3.5235	1	0.612492	38.5374
GOTERM_BP_DIRECT	GO:2000406~positive regulation of T cell migration	4	0.434311	0.0265804	TNFSF4, ITGA4, CXCL12, LGALS9	751	16	18082	6.01931	1	0.610616	38.7083
GOTERM_BP_DIRECT	GO:0030509~BMP signaling pathway	9	0.977199	0.0277982	EGR1, ACVR2A, DLX5, MIR147, VSIR, TGFBR3, LEF1, SMAD1, ACVR1	751	87	18082	2.49075	1	0.62338	40.0868
GOTERM_BP_DIRECT	GO:0035556~intracellular signal transduction	26	2.82302	0.0280213	ADCY2, PLEKHM1, KIT, MC1R, DCLK2, RAPGEF5, RASA3, NRG2, PLCB2, BLNK, SYK, GUCY2G, BCR, LYN, WNK2, ARHGEF12, STK3, PRKCB, PRKCQ, LAT, PRKD2, CDC42BPG, PLCG1, RPS6KA2, TGFBR3, LCP2	751	400	18082	1.56502	1	0.62247	40.3361
GOTERM_BP_DIRECT	GO:0030155~regulation of cell adhesion	6	0.651466	0.0290136	CYTIP, S1PR1, PRLR, CYTH1, PML, FES	751	42	18082	3.4396	1	0.631607	41.4333
GOTERM_BP_DIRECT	GO:0001541~ovarian follicle development	7	0.760043	0.0301388	FOXC1, BCL2L1, SPO11, KIT, PCYT1B, MMP14, MMP2	751	57	18082	2.95685	1	0.642002	42.6543
GOTERM_BP_DIRECT	GO:0060038~cardiac muscle cell proliferation	4	0.434311	0.0313043	TENM4, TGFBR3, FOXC1, SMAD1	751	17	18082	5.66523	1	0.652398	43.8937
GOTERM_BP_DIRECT	GO:0071285~cellular response to lithium ion	4	0.434311	0.0313043	GSTA4, FABP4, NFATC4, FAS	751	17	18082	5.66523	1	0.652398	43.8937
GOTERM_BP_DIRECT	GO:0050663~cytokine secretion	3	0.325733	0.0314047	EPHB6, LYN, LCP2	751	7	18082	10.3188	1	0.649863	43.9992
GOTERM_BP_DIRECT	GO:0010739~positive regulation of protein kinase A signaling	3	0.325733	0.0314047	MC1R, AKAP12, ADIPOQ	751	7	18082	10.3188	1	0.649863	43.9992
GOTERM_BP_DIRECT	GO:0071455~cellular response to hyperoxia	3	0.325733	0.0314047	CAV1, FOXO1, FAS	751	7	18082	10.3188	1	0.649863	43.9992
GOTERM_BP_DIRECT	GO:0043407~negative regulation of MAP kinase activity	6	0.651466	0.03175	DAB2IP, CAV1, RGS2, LYN, INPP5K, ADIPOQ	751	43	18082	3.35961	1	0.650254	44.361
GOTERM_BP_DIRECT	GO:0032720~negative regulation of tumor necrosis factor production	6	0.651466	0.03175	TRIM30A, MC1R, ZC3H12A, TNFAIP3, ADIPOQ, SLAMF1	751	43	18082	3.35961	1	0.650254	44.361
GOTERM_BP_DIRECT	GO:0042542~response to hydrogen peroxide	7	0.760043	0.0324825	TXNIP, JUN, TRPA1, COL1A1, CAT, STAT1, MMP2	751	58	18082	2.90587	1	0.655114	45.1208
GOTERM_BP_DIRECT	GO:0006351~transcription, DNA-templated	95	10.3149	0.0327868	CREBRF, BACH2, E2F5, BBX, FOXO1, ZEB2, RORA, FOXO3, PAWR, ZFP507, SPIB, HSF4, MYB, KDM5B, ZFP174, EGR1, ATF7IP, NFKBIZ, EGR3, ZBTB20, KHDRBS3, SP100, CTBP2, RELB, SCAI, LEF1, GRHL3, RB1, ARNTL, HDAC11, MXD1, PPARGC1A, TBR1, LPIN1, TRERF1, ELL2, MXD4, PRKCB, ZFP827, MYT1L, EYA1, NCOA1, RBPMS, BTG2, JUN, BRDT, FOXC1, ST18, SMARCA4, GLIS3, PML, CTNND1, SOX6, NR3C1, TCF7L2, CALCOCO1, TRIM30A, ZKSCAN1…	751	1885	18082	1.21344	1	0.654978	45.4336
GOTERM_BP_DIRECT	GO:0006816~calcium ion transport	12	1.30293	0.0328753	TRPC4, CAV1, PLCG1, CACNA1I, TRPA1, CACNB1, CACNA1E, MYB, TPCN1, PRKCB, CACNA2D4, ITPR2	751	141	18082	2.04913	1	0.652402	45.5242
GOTERM_BP_DIRECT	GO:0001958~endochondral ossification	5	0.542888	0.0341779	ALPL, DLX5, COL1A1, MMP14, SIK3	751	30	18082	4.01287	1	0.663361	46.8422
GOTERM_BP_DIRECT	GO:0009314~response to radiation	5	0.542888	0.0341779	JUN, MBD4, BCL2L1, KIT, CXCL12	751	30	18082	4.01287	1	0.663361	46.8422
GOTERM_BP_DIRECT	GO:0032715~negative regulation of interleukin-6 production	5	0.542888	0.0341779	TNFRSF1A, TRIM30A, ZC3H12A, TNFAIP3, SLAMF1	751	30	18082	4.01287	1	0.663361	46.8422
GOTERM_BP_DIRECT	GO:2000778~positive regulation of interleukin-6 secretion	4	0.434311	0.0364367	XBP1, UNC93B1, LGALS9, F2R	751	18	18082	5.3505	1	0.683675	49.0565
GOTERM_BP_DIRECT	GO:0045732~positive regulation of protein catabolic process	7	0.760043	0.037517	CREBRF, TRIM30A, DAB2IP, PLK2, FOXO1, MYLIP, TNFAIP3	751	60	18082	2.80901	1	0.691053	50.0844
GOTERM_BP_DIRECT	GO:0007416~synapse assembly	6	0.651466	0.0376928	DNM3, PCDHB16, SDK1, NRXN1, SHANK2, PCLO	751	45	18082	3.2103	1	0.689373	50.2498
GOTERM_BP_DIRECT	GO:0051482~positive regulation of cytosolic calcium ion concentration involved in phospholipase C-activating G-protein coupled signaling pathway	5	0.542888	0.0379968	S1PR1, GPR55, LPAR6, LPAR1, F2R	751	31	18082	3.88342	1	0.68897	50.5346
GOTERM_BP_DIRECT	GO:0070372~regulation of ERK1 and ERK2 cascade	5	0.542888	0.0379968	FGFR2, LYN, TGFBR3, EPHA2, SYK	751	31	18082	3.88342	1	0.68897	50.5346
GOTERM_BP_DIRECT	GO:0072332~intrinsic apoptotic signaling pathway by p53 class mediator	5	0.542888	0.0379968	ZMAT1, ZMAT4, ZMAT3, PML, EDA2R	751	31	18082	3.88342	1	0.68897	50.5346
GOTERM_BP_DIRECT	GO:0002576~platelet degranulation	3	0.325733	0.0407385	LYN, STXBP1, CAP1	751	8	18082	9.02896	1	0.711311	53.0345
GOTERM_BP_DIRECT	GO:0043304~regulation of mast cell degranulation	3	0.325733	0.0407385	LYN, FER, FES	751	8	18082	9.02896	1	0.711311	53.0345
GOTERM_BP_DIRECT	GO:0048341~paraxial mesoderm formation	3	0.325733	0.0407385	EXOC4, LEF1, FOXC1	751	8	18082	9.02896	1	0.711311	53.0345
GOTERM_BP_DIRECT	GO:0071493~cellular response to UV-B	3	0.325733	0.0407385	CDKN1A, CRIP1, MME	751	8	18082	9.02896	1	0.711311	53.0345
GOTERM_BP_DIRECT	GO:0045597~positive regulation of cell differentiation	6	0.651466	0.0409024	JUN, CLU, HSF4, SMAD1, GHR, SMARCA4	751	46	18082	3.14051	1	0.709505	53.1801
GOTERM_BP_DIRECT	GO:0031116~positive regulation of microtubule polymerization	4	0.434311	0.0419719	CAV1, RGS2, PSRC1, FES	751	19	18082	5.06889	1	0.71571	54.1198
GOTERM_BP_DIRECT	GO:0009749~response to glucose	8	0.868621	0.0427906	EGR1, TXNIP, LPL, IRS2, SESN2, ADIPOQ, GPAM, TCF7L2	751	78	18082	2.46946	1	0.719557	54.827
GOTERM_BP_DIRECT	GO:0051726~regulation of cell cycle	10	1.08578	0.0432289	CDKN1A, BCR, CCND3, E2F5, JUN, GADD45G, RB1, ARNTL, ID3, CCNG1	751	112	18082	2.14975	1	0.720102	55.2014
GOTERM_BP_DIRECT	GO:0009411~response to UV	6	0.651466	0.0442725	CDKN1A, UVSSA, ERCC5, UACA, CASP7, PML	751	47	18082	3.07369	1	0.725644	56.081
GOTERM_BP_DIRECT	GO:0034599~cellular response to oxidative stress	7	0.760043	0.0459577	BACH2, XBP1, FOXO1, ZC3H12A, FOXO3, SESN2, PPARGC1A	751	63	18082	2.67525	1	0.736065	57.4671
GOTERM_BP_DIRECT	GO:0042632~cholesterol homeostasis	7	0.760043	0.0459577	LPL, CAV1, XBP1, LIPG, FABP4, MYLIP, EHD1	751	63	18082	2.67525	1	0.736065	57.4671
GOTERM_BP_DIRECT	GO:0071310~cellular response to organic substance	5	0.542888	0.046338	EGR1, STAT4, MAP2, IL5RA, TIMP2	751	33	18082	3.64807	1	0.735987	57.7741
GOTERM_BP_DIRECT	GO:0010942~positive regulation of cell death	6	0.651466	0.0478039	EGR1, CDKN1A, ZC3H12A, FAS, LPAR1, DUSP6	751	48	18082	3.00965	1	0.744155	58.9381
GOTERM_BP_DIRECT	GO:0061003~positive regulation of dendritic spine morphogenesis	4	0.434311	0.0479025	XLR3B, EEF2K, STAU2, CAPRIN2	751	20	18082	4.81545	1	0.741921	59.0153
GOTERM_BP_DIRECT	GO:0014070~response to organic cyclic compound	8	0.868621	0.047998	LYN, BTG2, TRPA1, CYP2J6, EPHX1, IGF2, MMP14, DUSP6	751	80	18082	2.40772	1	0.739683	59.09
GOTERM_BP_DIRECT	GO:0045860~positive regulation of protein kinase activity	7	0.760043	0.0490127	LAT, CDKN1A, CSF1, SDC4, ADIPOQ, CDC25B, LCP2	751	64	18082	2.63345	1	0.744255	59.875
GOTERM_BP_DIRECT	GO:0007601~visual perception	11	1.19435	0.0501481	RDH12, RDH10, DLL4, IMPG2, MYO3B, SLC4A7, CABP4, PPT1, COL1A1, HSF4, NYX	751	133	18082	1.99135	1	0.749539	60.7367
GOTERM_BP_DIRECT	GO:0008354~germ cell migration	3	0.325733	0.0509642	FOXC1, KIT, CXCL12	751	9	18082	8.02574	1	0.752425	61.3452
GOTERM_BP_DIRECT	GO:0061032~visceral serous pericardium development	3	0.325733	0.0509642	VCAM1, TGFBR3, ITGA4	751	9	18082	8.02574	1	0.752425	61.3452
GOTERM_BP_DIRECT	GO:0021860~pyramidal neuron development	3	0.325733	0.0509642	FGFR2, SLC4A10, DCLK2	751	9	18082	8.02574	1	0.752425	61.3452
GOTERM_BP_DIRECT	GO:0060351~cartilage development involved in endochondral bone morphogenesis	3	0.325733	0.0509642	COL1A1, SIK3, GHR	751	9	18082	8.02574	1	0.752425	61.3452
GOTERM_BP_DIRECT	GO:0034115~negative regulation of heterotypic cell-cell adhesion	3	0.325733	0.0509642	IL1RN, TNFAIP3, ADIPOQ	751	9	18082	8.02574	1	0.752425	61.3452
GOTERM_BP_DIRECT	GO:0033151~V(D)J recombination	3	0.325733	0.0509642	DCLRE1C, RAG1, RAG2	751	9	18082	8.02574	1	0.752425	61.3452
GOTERM_BP_DIRECT	GO:0071320~cellular response to cAMP	6	0.651466	0.0553526	PIK3CG, INPP5K, CRHBP, EEF2K, ADIPOQ, ITPR2	751	50	18082	2.88927	1	0.778511	64.4673
GOTERM_BP_DIRECT	GO:0071773~cellular response to BMP stimulus	5	0.542888	0.0556139	ADAMTS7, ACVR2A, DLX5, SMAD1, ACVR1	751	35	18082	3.4396	1	0.777425	64.6455
GOTERM_BP_DIRECT	GO:0010043~response to zinc ion	5	0.542888	0.0556139	VCAM1, CRIP1, APOBEC1, GSTA4, CAR2	751	35	18082	3.4396	1	0.777425	64.6455
GOTERM_BP_DIRECT	GO:0050731~positive regulation of peptidyl-tyrosine phosphorylation	9	0.977199	0.0586421	CAV2, CD80, CD44, LYN, IGF2, YES1, ADIPOQ, SYK, GHR	751	101	18082	2.1455	1	0.792812	66.6497
GOTERM_BP_DIRECT	GO:0050852~T cell receptor signaling pathway	6	0.651466	0.0593702	PRKD2, PLCG1, PDE4B, PDE4D, LCP2, THY1	751	51	18082	2.83262	1	0.79436	67.1153
GOTERM_BP_DIRECT	GO:0007596~blood coagulation	8	0.868621	0.0595778	SERPINE2, PDGFA, F13A1, LYST, ENPP4, MMRN1, PROS1, F2R	751	84	18082	2.29307	1	0.792959	67.247
GOTERM_BP_DIRECT	GO:0002474~antigen processing and presentation of peptide antigen via MHC class I	5	0.542888	0.0605989	MR1, H2-Q6, H2-Q7, H2-Q8, H2-Q9	751	36	18082	3.34406	1	0.796108	67.8871
GOTERM_BP_DIRECT	GO:0048008~platelet-derived growth factor receptor signaling pathway	5	0.542888	0.0605989	TXNIP, BCR, PDGFA, GAB1, FER	751	36	18082	3.34406	1	0.796108	67.8871
GOTERM_BP_DIRECT	GO:0010719~negative regulation of epithelial to mesenchymal transition	4	0.434311	0.0609126	VASN, DAB2IP, TGFBR3, PAWR	751	22	18082	4.37768	1	0.795313	68.0815
GOTERM_BP_DIRECT	GO:0045671~negative regulation of osteoclast differentiation	4	0.434311	0.0609126	GPR55, UBASH3B, FBN1, CLEC2G	751	22	18082	4.37768	1	0.795313	68.0815
GOTERM_BP_DIRECT	GO:1902895~positive regulation of pri-miRNA transcription from RNA polymerase II promoter	4	0.434311	0.0609126	JUN, SMAD1, TERT, SMARCA4	751	22	18082	4.37768	1	0.795313	68.0815
GOTERM_BP_DIRECT	GO:0045892~negative regulation of transcription, DNA-templated	33	3.58306	0.0618446	NFKBIE, PML, SOX6, TCF7L2, TRIM11, ZBTB38, TRIM66, INPP5K, PBXIP1, TFDP2, HSF4, MYB, KDM5B, ZFP174, ATF7IP, ZBTB20, DAB2IP, TNFSF4, CTBP2, RELB, KCTD1, LEF1, TRIM24, ARNTL, RB1, ADIPOQ, MXD4, DKK3, JUN, FABP4, ID3, KAT6B, SMARCA4	751	579	18082	1.37228	1	0.797889	68.6522
GOTERM_BP_DIRECT	GO:0097011~cellular response to granulocyte macrophage colony-stimulating factor stimulus	3	0.325733	0.061992	PDE1B, PDE2A, CSF2RA	751	10	18082	7.22317	1	0.796205	68.7416
GOTERM_BP_DIRECT	GO:0042347~negative regulation of NF-kappaB import into nucleus	3	0.325733	0.061992	NOV, UACA, ZC3H12A	751	10	18082	7.22317	1	0.796205	68.7416
GOTERM_BP_DIRECT	GO:0090399~replicative senescence	3	0.325733	0.061992	CDKN1A, MME, TERT	751	10	18082	7.22317	1	0.796205	68.7416
GOTERM_BP_DIRECT	GO:0055091~phospholipid homeostasis	3	0.325733	0.061992	LYST, LIPG, GPAM	751	10	18082	7.22317	1	0.796205	68.7416
GOTERM_BP_DIRECT	GO:0060710~chorio-allantoic fusion	3	0.325733	0.061992	VCAM1, LEF1, ITGA4	751	10	18082	7.22317	1	0.796205	68.7416
GOTERM_BP_DIRECT	GO:0007184~SMAD protein import into nucleus	3	0.325733	0.061992	JUN, PML, SPTBN1	751	10	18082	7.22317	1	0.796205	68.7416
GOTERM_BP_DIRECT	GO:0031532~actin cytoskeleton reorganization	6	0.651466	0.0635495	CDC42BPG, S1PR1, PAK1, KIT, FER, LPIN1	751	52	18082	2.77814	1	0.802018	69.6714
GOTERM_BP_DIRECT	GO:0002250~adaptive immune response	11	1.19435	0.0638261	DCLRE1C, PRKD2, LAT, CD244, LYN, RAG1, UNC93B1, SLAMF7, SLAMF1, SYK, PRKCB	751	139	18082	1.90539	1	0.801037	69.8338
GOTERM_BP_DIRECT	GO:0008219~cell death	5	0.542888	0.0658122	PRKD2, CLU, SUSD6, PARP4, PMP22	751	37	18082	3.25368	1	0.808753	70.9757
GOTERM_BP_DIRECT	GO:0045747~positive regulation of Notch signaling pathway	5	0.542888	0.0658122	NOV, EYA1, DLL4, KIT, JAG1	751	37	18082	3.25368	1	0.808753	70.9757
GOTERM_BP_DIRECT	GO:0060976~coronary vasculature development	5	0.542888	0.0658122	ADAMTS6, PDE2A, TGFBR3, SMARCA4, MYH10	751	37	18082	3.25368	1	0.808753	70.9757
GOTERM_BP_DIRECT	GO:0030177~positive regulation of Wnt signaling pathway	5	0.542888	0.0658122	FGFR2, ZEB2, KANK1, TERT, SMARCA4	751	37	18082	3.25368	1	0.808753	70.9757
GOTERM_BP_DIRECT	GO:0043525~positive regulation of neuron apoptotic process	7	0.760043	0.0661272	EGR1, TNFRSF1A, JUN, ITGA1, PAWR, FOXO3, NR3C1	751	69	18082	2.44262	1	0.807964	71.153
GOTERM_BP_DIRECT	GO:0006306~DNA methylation	4	0.434311	0.0679705	ATF7IP, NESPAS, MBD4, BAZ2A	751	23	18082	4.18734	1	0.8146	72.1703
GOTERM_BP_DIRECT	GO:0006357~regulation of transcription from RNA polymerase II promoter	24	2.60586	0.0694235	KLF5, GLIS3, NFKBIZ, ERG, HMGN3, RELB, FOXO1, LEF1, FOXO3, SMAD1, RB1, TRERF1, LPIN1, TCF7L2, PRKCB, IRF5, XBP1, ETS2, TFDP2, ETV1, SPIB, MLXIP, HSF4, TCF3	751	397	18082	1.45555	1	0.819138	72.9482
GOTERM_BP_DIRECT	GO:0046330~positive regulation of JNK cascade	7	0.760043	0.0699198	DAB2IP, GADD45G, TNFRSF19, EDA2R, ANKRD6, SLAMF1, STK3	751	70	18082	2.40772	1	0.819173	73.2092
GOTERM_BP_DIRECT	GO:0030534~adult behavior	5	0.542888	0.0712511	NRXN1, PCDH17, SHANK1, ALK, SHANK2	751	38	18082	3.16806	1	0.822975	73.8975
GOTERM_BP_DIRECT	GO:0046641~positive regulation of alpha-beta T cell proliferation	3	0.325733	0.073738	TNFSF4, CD80, SYK	751	11	18082	6.56652	1	0.831607	75.1387
GOTERM_BP_DIRECT	GO:0071872~cellular response to epinephrine stimulus	3	0.325733	0.073738	PDE4B, PDE4D, ADIPOQ	751	11	18082	6.56652	1	0.831607	75.1387
GOTERM_BP_DIRECT	GO:0032816~positive regulation of natural killer cell activation	3	0.325733	0.073738	LYST, TICAM1, IL12A	751	11	18082	6.56652	1	0.831607	75.1387
GOTERM_BP_DIRECT	GO:0031953~negative regulation of protein autophosphorylation	3	0.325733	0.073738	JUN, ADIPOQ, GFRA2	751	11	18082	6.56652	1	0.831607	75.1387
GOTERM_BP_DIRECT	GO:0050707~regulation of cytokine secretion	3	0.325733	0.073738	LYN, TLR6, GPAM	751	11	18082	6.56652	1	0.831607	75.1387
GOTERM_BP_DIRECT	GO:0070233~negative regulation of T cell apoptotic process	3	0.325733	0.073738	PRKCQ, TNFSF4, RAG1	751	11	18082	6.56652	1	0.831607	75.1387
GOTERM_BP_DIRECT	GO:0051024~positive regulation of immunoglobulin secretion	3	0.325733	0.073738	RBP4, TNFSF4, XBP1	751	11	18082	6.56652	1	0.831607	75.1387
GOTERM_BP_DIRECT	GO:0006646~phosphatidylethanolamine biosynthetic process	3	0.325733	0.073738	SLC27A1, CHKB, AGPAT4	751	11	18082	6.56652	1	0.831607	75.1387
GOTERM_BP_DIRECT	GO:0043303~mast cell degranulation	3	0.325733	0.073738	LAT, CPLX2, KIT	751	11	18082	6.56652	1	0.831607	75.1387
GOTERM_BP_DIRECT	GO:0032495~response to muramyl dipeptide	3	0.325733	0.073738	IRF5, JAG1, TNFAIP3	751	11	18082	6.56652	1	0.831607	75.1387
GOTERM_BP_DIRECT	GO:0003014~renal system process	3	0.325733	0.073738	BCR, FAS, RRM2B	751	11	18082	6.56652	1	0.831607	75.1387
GOTERM_BP_DIRECT	GO:0008152~metabolic process	27	2.9316	0.0738193	ALPL, SLC27A1, HEXA, ENPP4, RAG1, PDE11A, GCH1, ACSBG1, ACOX3, ACSS1, DIP2C, AGPAT9, GSTO2, PAK1, AGPAT4, GSTA4, CTBP2, CAMK1G, ACOXL, NEIL1, MAN2A1, PDE2A, ALDH1B1, PDE5A, TNFAIP3, GPAM, LIPE	751	463	18082	1.40407	1	0.829811	75.1784
GOTERM_BP_DIRECT	GO:0042104~positive regulation of activated T cell proliferation	4	0.434311	0.0753809	TNFSF4, IGF2, SLAMF1, GPAM	751	24	18082	4.01287	1	0.834216	75.9279
GOTERM_BP_DIRECT	GO:0035335~peptidyl-tyrosine dephosphorylation	4	0.434311	0.0753809	DUSP4, EYA1, UBASH3B, DUSP6	751	24	18082	4.01287	1	0.834216	75.9279
GOTERM_BP_DIRECT	GO:0007159~leukocyte cell-cell adhesion	4	0.434311	0.0753809	VCAM1, ITGA4, ITGAM, SYK	751	24	18082	4.01287	1	0.834216	75.9279
GOTERM_BP_DIRECT	GO:0042572~retinol metabolic process	4	0.434311	0.0753809	RDH12, RBP4, RDH10, PLB1	751	24	18082	4.01287	1	0.834216	75.9279
GOTERM_BP_DIRECT	GO:0007417~central nervous system development	8	0.868621	0.0762732	LYN, ZEB2, GRHL3, VCAN, CELSR1, ID3, TIMP2, STK3	751	89	18082	2.16425	1	0.83577	76.3466
GOTERM_BP_DIRECT	GO:0007409~axonogenesis	9	0.977199	0.0766576	FGFR2, SLITRK3, ANK3, STXBP5, DLX5, MAP2, DOCK7, PAK1, MYH10	751	107	18082	2.02519	1	0.835254	76.5248
GOTERM_BP_DIRECT	GO:0051091~positive regulation of sequence-specific DNA binding transcription factor activity	9	0.977199	0.0766576	JUP, PRKD2, HMGN3, KIT, PPARGC1A, TCF3, STK3, SMARCA4, RNF41	751	107	18082	2.02519	1	0.835254	76.5248
GOTERM_BP_DIRECT	GO:2001235~positive regulation of apoptotic signaling pathway	5	0.542888	0.076912	DAB2IP, PML, TRP53INP1, NFATC4, BMF	751	39	18082	3.08682	1	0.834221	76.642
GOTERM_BP_DIRECT	GO:2000349~negative regulation of CD40 signaling pathway	2	0.217155	0.0812372	TNFAIP3, SLAMF1	751	2	18082	24.0772	1	0.848858	78.5528
GOTERM_BP_DIRECT	GO:1902532~negative regulation of intracellular signal transduction	2	0.217155	0.0812372	LYN, DDIT4	751	2	18082	24.0772	1	0.848858	78.5528
GOTERM_BP_DIRECT	GO:1901898~negative regulation of relaxation of cardiac muscle	2	0.217155	0.0812372	PDE4B, PDE4D	751	2	18082	24.0772	1	0.848858	78.5528
GOTERM_BP_DIRECT	GO:0038109~Kit signaling pathway	2	0.217155	0.0812372	KIT, FER	751	2	18082	24.0772	1	0.848858	78.5528
GOTERM_BP_DIRECT	GO:2000570~positive regulation of T-helper 2 cell activation	2	0.217155	0.0812372	PRKCQ, TNFSF4	751	2	18082	24.0772	1	0.848858	78.5528
GOTERM_BP_DIRECT	GO:1900102~negative regulation of endoplasmic reticulum unfolded protein response	2	0.217155	0.0812372	CREBRF, XBP1	751	2	18082	24.0772	1	0.848858	78.5528
GOTERM_BP_DIRECT	GO:0071709~membrane assembly	2	0.217155	0.0812372	ANK3, SPTBN1	751	2	18082	24.0772	1	0.848858	78.5528
GOTERM_BP_DIRECT	GO:0097324~melanocyte migration	2	0.217155	0.0812372	ZEB2, KIT	751	2	18082	24.0772	1	0.848858	78.5528
GOTERM_BP_DIRECT	GO:1900170~negative regulation of glucocorticoid mediated signaling pathway	2	0.217155	0.0812372	CREBRF, NR3C1	751	2	18082	24.0772	1	0.848858	78.5528
GOTERM_BP_DIRECT	GO:0030182~neuron differentiation	10	1.08578	0.0818574	S1PR1, BTG2, GFRA1, RB1, ID3, GAS7, TBR1, TUBB3, EPHA2, DDIT4	751	127	18082	1.89584	1	0.849175	78.8143
GOTERM_BP_DIRECT	GO:0060348~bone development	6	0.651466	0.0818689	FGFR2, PDGFA, BBX, SPARC, SMAD1, MMP14	751	56	18082	2.5797	1	0.847277	78.8191
GOTERM_BP_DIRECT	GO:0031100~organ regeneration	6	0.651466	0.0818689	CDKN1A, PGF, IGF2R, TGFBR3, CXCL12, LPIN1	751	56	18082	2.5797	1	0.847277	78.8191
GOTERM_BP_DIRECT	GO:0021766~hippocampus development	7	0.760043	0.0820339	EPHA5, NCOA1, DCLK2, LEF1, MFSD2A, ZEB2, ALK	751	73	18082	2.30878	1	0.845945	78.8882
GOTERM_BP_DIRECT	GO:0043547~positive regulation of GTPase activity	11	1.19435	0.0825618	CAV2, CCL25, ARHGAP6, S1PR1, RGS2, RGS8, GRHL3, RGS16, ARHGAP23, IQSEC1, THY1	751	146	18082	1.81404	1	0.845948	79.1077
GOTERM_BP_DIRECT	GO:0009966~regulation of signal transduction	5	0.542888	0.082791	NAIP6, ACVR2A, CNKSR3, NAIP5, SPRED3	751	40	18082	3.00965	1	0.844866	79.2024
GOTERM_BP_DIRECT	GO:0060325~face morphogenesis	5	0.542888	0.082791	DLX5, LEF1, COL1A1, MMP2, TCF7L2	751	40	18082	3.00965	1	0.844866	79.2024
GOTERM_BP_DIRECT	GO:0009409~response to cold	5	0.542888	0.082791	LPL, SLC27A1, DIO2, TRPA1, PPARGC1A	751	40	18082	3.00965	1	0.844866	79.2024
GOTERM_BP_DIRECT	GO:0042130~negative regulation of T cell proliferation	5	0.542888	0.082791	PDE5A, CD274, PAWR, SDC4, ZC3H12D	751	40	18082	3.00965	1	0.844866	79.2024
GOTERM_BP_DIRECT	GO:0006904~vesicle docking involved in exocytosis	4	0.434311	0.0831306	EXOC4, STXBP1, SYTL2, NRXN1	751	25	18082	3.85236	1	0.844193	79.3418
GOTERM_BP_DIRECT	GO:0048010~vascular endothelial growth factor receptor signaling pathway	4	0.434311	0.0831306	PRKD2, PGF, XBP1, FOXC1	751	25	18082	3.85236	1	0.844193	79.3418
GOTERM_BP_DIRECT	GO:0016311~dephosphorylation	9	0.977199	0.0833249	ALPL, DUSP4, SSH1, INPP5K, PTPRG, SSH3, PTPN14, SYNJ2, DUSP6	751	109	18082	1.98803	1	0.842998	79.4212
GOTERM_BP_DIRECT	GO:0051092~positive regulation of NF-kappaB transcription factor activity	9	0.977199	0.0833249	PRKD2, PRKCQ, TICAM1, CLU, TGFBR3, EDA2R, FER, CAT, PRKCB	751	109	18082	1.98803	1	0.842998	79.4212
GOTERM_BP_DIRECT	GO:0033089~positive regulation of T cell differentiation in thymus	3	0.325733	0.0861238	EGR3, IL7R, TESPA1	751	12	18082	6.01931	1	0.851048	80.5335
GOTERM_BP_DIRECT	GO:1900025~negative regulation of substrate adhesion-dependent cell spreading	3	0.325733	0.0861238	AP1AR, POSTN, KANK1	751	12	18082	6.01931	1	0.851048	80.5335
GOTERM_BP_DIRECT	GO:0090331~negative regulation of platelet aggregation	3	0.325733	0.0861238	SERPINE2, UBASH3B, ABAT	751	12	18082	6.01931	1	0.851048	80.5335
GOTERM_BP_DIRECT	GO:0014067~negative regulation of phosphatidylinositol 3-kinase signaling	3	0.325733	0.0861238	DAB2IP, SERPINE2, PIK3IP1	751	12	18082	6.01931	1	0.851048	80.5335
GOTERM_BP_DIRECT	GO:0035457~cellular response to interferon-alpha	3	0.325733	0.0861238	IFIT3, IFIT2, IFIT1	751	12	18082	6.01931	1	0.851048	80.5335
GOTERM_BP_DIRECT	GO:0033138~positive regulation of peptidyl-serine phosphorylation	7	0.760043	0.0863157	PRKD2, CAV1, CD44, DOCK7, PAK1, BCAR3, CAPRIN2	751	74	18082	2.27758	1	0.84987	80.6077
GOTERM_BP_DIRECT	GO:0097191~extrinsic apoptotic signaling pathway	5	0.542888	0.088884	SGPP1, PML, IL12A, FAS, RNF41	751	41	18082	2.93625	1	0.856705	81.5746
GOTERM_BP_DIRECT	GO:0030217~T cell differentiation	5	0.542888	0.088884	EGR1, DLL4, KIT, RAG2, IL7R	751	41	18082	2.93625	1	0.856705	81.5746
GOTERM_BP_DIRECT	GO:0072661~protein targeting to plasma membrane	4	0.434311	0.0912056	NKD2, INPP5K, ANK3, SPTBN1	751	26	18082	3.70419	1	0.862398	82.4093
GOTERM_BP_DIRECT	GO:0035904~aorta development	4	0.434311	0.0912056	ADAMTS6, PDE2A, SMARCA4, MYH10	751	26	18082	3.70419	1	0.862398	82.4093
GOTERM_BP_DIRECT	GO:0007498~mesoderm development	4	0.434311	0.0912056	ACVR2A, ETS2, EXT1, ACVR1	751	26	18082	3.70419	1	0.862398	82.4093
GOTERM_BP_DIRECT	GO:0050830~defense response to Gram-positive bacterium	8	0.868621	0.0914113	GBP6, HCK, GBP9, IL12A, GBP2B, GBP2, EPHA2, TNFSF8	751	93	18082	2.07116	1	0.861308	82.4815
GOTERM_BP_DIRECT	GO:0007411~axon guidance	11	1.19435	0.091522	SEMA5A, EPHA5, SEMA6A, ANK3, DLX5, ETV1, B3GNT2, EPHB3, EXT1, TUBB3, MYH10	751	149	18082	1.77751	1	0.859924	82.5203
GOTERM_BP_DIRECT	GO:0043123~positive regulation of I-kappaB kinase/NF-kappaB signaling	11	1.19435	0.091522	TNFRSF1A, TNFSF10, PLK2, TICAM1, TNFRSF19, EDA2R, LPAR1, TLR6, ADIPOQ, F2R, PRKCB	751	149	18082	1.77751	1	0.859924	82.5203
GOTERM_BP_DIRECT	GO:0050885~neuromuscular process controlling balance	6	0.651466	0.0919713	BCR, HEXA, PDE8B, NRXN1, SHANK1, MYH10	751	58	18082	2.49075	1	0.859613	82.6767
GOTERM_BP_DIRECT	GO:0009611~response to wounding	6	0.651466	0.0919713	SERPINE2, PDGFA, ITGB4, ID3, TNFAIP3, F2R	751	58	18082	2.49075	1	0.859613	82.6767
GOTERM_BP_DIRECT	GO:0048565~digestive tract development	5	0.542888	0.0951861	FGFR2, PDGFA, ITGB4, RB1, KIT	751	42	18082	2.86634	1	0.867727	83.7579
GOTERM_BP_DIRECT	GO:0000187~activation of MAPK activity	7	0.760043	0.0952398	GAB1, ITGA1, KIT, LPAR1, ALK, SYK, GHR	751	76	18082	2.21764	1	0.866224	83.7754
GOTERM_BP_DIRECT	GO:0032760~positive regulation of tumor necrosis factor production	6	0.651466	0.0972518	TNFRSF1A, ZBTB20, TICAM1, CLU, NFATC4, LGALS9	751	59	18082	2.44853	1	0.870454	84.4187
GOTERM_BP_DIRECT	GO:0030195~negative regulation of blood coagulation	3	0.325733	0.0990762	SERPINE2, TSPAN8, PROS1	751	13	18082	5.55628	1	0.873994	84.981
GOTERM_BP_DIRECT	GO:0043923~positive regulation by host of viral transcription	3	0.325733	0.0990762	JUN, LEF1, SMARCA4	751	13	18082	5.55628	1	0.873994	84.981
GOTERM_BP_DIRECT	GO:0031274~positive regulation of pseudopodium assembly	3	0.325733	0.0990762	CDC42EP1, KIT, CDC42EP3	751	13	18082	5.55628	1	0.873994	84.981
GOTERM_BP_DIRECT	GO:0016024~CDP-diacylglycerol biosynthetic process	3	0.325733	0.0990762	AGPAT9, AGPAT4, GPAM	751	13	18082	5.55628	1	0.873994	84.981
GOTERM_BP_DIRECT	GO:0060397~JAK-STAT cascade involved in growth hormone signaling pathway	3	0.325733	0.0990762	LYN, STAT1, GHR	751	13	18082	5.55628	1	0.873994	84.981
GOTERM_BP_DIRECT	GO:0006469~negative regulation of protein kinase activity	8	0.868621	0.0995675	INPP5K, UBASH3B, GADD45G, FABP4, RTN4RL2, RB1, NYX, THY1	751	95	18082	2.02756	1	0.873768	85.1292
GOTERM_BP_DIRECT	GO:0035025~positive regulation of Rho protein signal transduction	4	0.434311	0.0995916	GPR55, LPAR6, LPAR1, F2R	751	27	18082	3.567	1	0.872251	85.1364
GOTERM_BP_DIRECT	GO:0006820~anion transport	4	0.434311	0.0995916	SLC4A10, SLC37A1, SLC37A2, SLC4A7	751	27	18082	3.567	1	0.872251	85.1364
GOTERM_BP_DIRECT	GO:0014003~oligodendrocyte development	4	0.434311	0.0995916	LYN, HDAC11, LPAR1, TCF7L2	751	27	18082	3.567	1	0.872251	85.1364
GOTERM_BP_DIRECT	GO:0030334~regulation of cell migration	7	0.760043	0.09988	DDX58, PECAM1, GAB1, ABI3, CXCL12, SMARCA4, THY1	751	77	18082	2.18884	1	0.871473	85.2227

## Sheet: UP-Pax-Het-IKZF1-DN-vs-MiG
Category	Term	Count	%	PValue	Genes	List Total	Pop Hits	Pop Total	Fold Enrichment	Bonferroni	Benjamini	FDR
GOTERM_BP_DIRECT	GO:0007155~cell adhesion	35	8.17757	3.42372e-10	ITGAL, CTNND1, POSTN, FES, ITGAM, NOV, ISLR, VCAM1, WISP2, CD44, COL6A2, THBS1, ANGPTL3, DPP4, FN1, SVEP1, PTPRM, SELL, ADAM23, ITGA1, EMILIN2, COL5A1, EPHA2, THY1, EMILIN1, JUP, CDH13, PRKD2, ITGB2L, CASS4, CDH17, CD33, ADAM12, SELE, AOC3	368	485	18082	3.54589	7.5767e-07	7.5767e-07	5.95603e-07
GOTERM_BP_DIRECT	GO:0006954~inflammatory response	22	5.14019	8.03082e-06	PTGER2, TNFSF4, NCF1, C3, CRHBP, AXL, ACKR2, SMAD1, TLR6, NLRP3, CXCL12, EPHA2, LAT, ITGB2L, CYBB, CCR5, LTB4R1, CCR4, THBS1, SELE, IGFBP4, PTAFR	368	344	18082	3.14241	0.0176153	0.00884678	0.0139698
GOTERM_BP_DIRECT	GO:0016477~cell migration	16	3.73832	8.64104e-06	FMNL3, MMP14, MMP2, SDC2, COL5A1, EPHA2, TGFB2, JUP, CD44, FAT1, PDGFRA, HBEGF, FOXC1, ADAMTS12, THBS1, MATK	368	191	18082	4.11609	0.018941	0.00635396	0.0150312
GOTERM_BP_DIRECT	GO:0030335~positive regulation of cell migration	16	3.73832	1.78851e-05	EGFR, MYO1F, MMP14, MMP2, CXCL12, TGFB2, CDH13, PDGFRA, HBEGF, PAK1, COL1A1, RHOD, THBS1, ANGPTL3, MYLK, FN1	368	203	18082	3.87278	0.038807	0.00984621	0.0311089
GOTERM_BP_DIRECT	GO:0030198~extracellular matrix organization	11	2.57009	0.000109886	RECK, COL4A2, PXDN, COL4A1, ADAMTS20, PDGFRA, BCL3, POSTN, TGFB2, FN1, EMILIN1	368	114	18082	4.74118	0.215878	0.0474743	0.190989
GOTERM_BP_DIRECT	GO:0001525~angiogenesis	16	3.73832	0.000116431	FGFR2, KLF5, COL4A2, FMNL3, CAV1, COL4A1, EPAS1, MMP14, MMP2, EPHA2, THY1, NOV, PRKD2, HBEGF, ANGPTL3, FN1	368	239	18082	3.28943	0.227155	0.0420369	0.202354
GOTERM_BP_DIRECT	GO:0042060~wound healing	10	2.33645	0.0001235	EGFR, CAV1, TGFB3, PDGFRA, GRHL3, COL1A1, SPARC, PAK1, TGFB2, FN1	368	94	18082	5.22722	0.239152	0.0382935	0.214627
GOTERM_BP_DIRECT	GO:0006955~immune response	17	3.97196	0.000147726	PSG17, CD244, TNFSF4, OAS2, CLNK, TLR6, CXCL12, H2-DMB2, CD74, TNFSF8, LAT, TNFSF11, CXCR5, CCR5, CCR4, THBS1, H2-DMA	368	272	18082	3.07099	0.278875	0.040044	0.256679
GOTERM_BP_DIRECT	GO:0008016~regulation of heart contraction	6	1.40187	0.000187269	GNAO1, HOPX, HBEGF, GLP1R, S100A1, CACNA1B	368	27	18082	10.9191	0.339307	0.0450075	0.325281
GOTERM_BP_DIRECT	GO:0071360~cellular response to exogenous dsRNA	5	1.16822	0.000190862	RAET1C, CAV1, MB21D1, RAET1B, RAET1A	368	15	18082	16.3786	0.34454	0.041362	0.331511
GOTERM_BP_DIRECT	GO:0050731~positive regulation of peptidyl-tyrosine phosphorylation	10	2.33645	0.00021416	CAV2, CD80, CD44, PDGFRA, HBEGF, EFNA5, IGF2, ADIPOQ, CD74, GHR	368	101	18082	4.86494	0.377485	0.0421746	0.371907
GOTERM_BP_DIRECT	GO:0007229~integrin-mediated signaling pathway	9	2.1028	0.000605978	ITGAL, LAT, ITGB2L, PLEK, CDH17, ADAMTS20, ITGA1, FCER1G, ITGAM	368	93	18082	4.75508	0.73853	0.105765	1.04896
GOTERM_BP_DIRECT	GO:0019882~antigen processing and presentation	7	1.63551	0.000762134	RAET1C, RAET1E, H2-DMA, CD74, H2-DMB2, RAET1B, RAET1A	368	54	18082	6.36946	0.814971	0.121718	1.31758
GOTERM_BP_DIRECT	GO:0051897~positive regulation of protein kinase B signaling	9	2.1028	0.00080182	EGFR, SEMA5A, STOX1, TNFSF11, MC1R, AXL, HBEGF, IGF2, THBS1	368	97	18082	4.559	0.83054	0.119086	1.38574
GOTERM_BP_DIRECT	GO:0043627~response to estrogen	8	1.86916	0.000813615	CAV1, CCND1, TGFB3, ESR1, MMP14, MMP2, CAR2, TGFB2	368	75	18082	5.24116	0.83491	0.113154	1.40599
GOTERM_BP_DIRECT	GO:0033598~mammary gland epithelial cell proliferation	4	0.934579	0.000895025	CCND1, TNFSF11, ID2, EPHA2	368	10	18082	19.6543	0.862148	0.116486	1.54564
GOTERM_BP_DIRECT	GO:0030178~negative regulation of Wnt signaling pathway	7	1.63551	0.00092613	DKK3, GRB10, NKD1, CCND1, LRP1, SHISA2, NFATC4	368	56	18082	6.14198	0.871326	0.113626	1.59895
GOTERM_BP_DIRECT	GO:0060326~cell chemotaxis	8	1.86916	0.00102833	SEMA5A, NOV, VCAM1, ITGA1, PDGFRA, HBEGF, CXCL12, EPHA2	368	78	18082	5.03958	0.897394	0.118819	1.77391
GOTERM_BP_DIRECT	GO:0071222~cellular response to lipopolysaccharide	13	3.03738	0.00120165	TNFSF4, AXL, ABCA1, NLRP3, ZFP709, RAET1B, RAET1A, LCN2, RAET1C, CD80, PLSCR4, MIR147, GBP2	368	209	18082	3.0563	0.930112	0.130681	2.06997
GOTERM_BP_DIRECT	GO:0007435~salivary gland morphogenesis	4	0.934579	0.0012122	EGFR, TGFB3, CTNND1, TGFB2	368	11	18082	17.8676	0.931727	0.125595	2.08797
GOTERM_BP_DIRECT	GO:0010628~positive regulation of gene expression	19	4.43925	0.0014045	FGFR2, CAV1, STOX1, LRRC32, TGFB3, GRHL3, SMAD1, PAWR, WHRN, PLAUR, TGFB2, LCN2, SMO, CCR5, CD44, ID2, PKD2, FOXC1, FN1	368	399	18082	2.3398	0.955415	0.137665	2.41539
GOTERM_BP_DIRECT	GO:0016337~single organismal cell-cell adhesion	9	2.1028	0.00161186	EGFR, JUP, VCAM1, IGSF5, ITGAL, FAT1, CTNND1, ITGAM, THY1	368	108	18082	4.09466	0.971842	0.149787	2.76729
GOTERM_BP_DIRECT	GO:0001666~response to hypoxia	12	2.80374	0.00192783	VCAM1, CAV1, EPAS1, TGFB3, POSTN, PAK1, MMP14, ADIPOQ, CXCL12, MMP2, DPP4, TGFB2	368	192	18082	3.07099	0.986024	0.169452	3.30123
GOTERM_BP_DIRECT	GO:0001913~T cell mediated cytotoxicity	4	0.934579	0.0020387	RAET1C, RAET1E, RAET1B, RAET1A	368	13	18082	15.1187	0.98907	0.171532	3.48794
GOTERM_BP_DIRECT	GO:0048839~inner ear development	7	1.63551	0.00218793	STOX1, BMPER, MYO7A, TGFB3, SPARC, H2-DMA, TGFB2	368	66	18082	5.21138	0.99215	0.17625	3.73869
GOTERM_BP_DIRECT	GO:0002376~immune system process	18	4.20561	0.0022213	CD244, ICOSL, MASP1, C3, LILRB4A, AXL, HP, OAS2, GBP2B, TLR6, NLRP3, CD74, CD1D2, LCN2, LAT, PRKD2, MB21D1, H2-DMA	368	383	18082	2.30926	0.99271	0.172443	3.79468
GOTERM_BP_DIRECT	GO:0019886~antigen processing and presentation of exogenous peptide antigen via MHC class II	4	0.934579	0.00255592	FCER1G, H2-DMA, CD74, H2-DMB2	368	14	18082	14.0388	0.99653	0.189221	4.35442
GOTERM_BP_DIRECT	GO:0001937~negative regulation of endothelial cell proliferation	5	1.16822	0.00301425	CAV2, CAV1, PTPRM, SPARC, THBS1	368	30	18082	8.18931	0.998745	0.212265	5.1161
GOTERM_BP_DIRECT	GO:0009967~positive regulation of signal transduction	4	0.934579	0.00314719	LAT, CAV1, ADAMTS20, ADIPOQ	368	15	18082	13.1029	0.999066	0.213798	5.33596
GOTERM_BP_DIRECT	GO:0001568~blood vessel development	7	1.63551	0.00316962	TNFSF4, FOXC1, COL1A1, ANTXR1, COL5A1, EPHA2, TGFB2	368	71	18082	4.84438	0.999111	0.208784	5.37301
GOTERM_BP_DIRECT	GO:0032956~regulation of actin cytoskeleton organization	6	1.40187	0.00335763	LRP1, MYO1F, EFNA5, GRHL3, PAK1, TGFB2	368	50	18082	5.8963	0.999414	0.213447	5.683
GOTERM_BP_DIRECT	GO:0042493~response to drug	16	3.73832	0.00404335	LPL, GNAO1, PTPRM, IGF2, ABCA1, SMAD1, TIMP2, MMP2, TGFB2, LCN2, CDKN1A, CCND1, CYBB, COL1A1, THBS1, DUSP6	368	339	18082	2.3191	0.999872	0.24436	6.80556
GOTERM_BP_DIRECT	GO:0051384~response to glucocorticoid	7	1.63551	0.00416587	CTSL, PAPPA, IL1RN, SPARC, ADIPOQ, GHR, ACSBG1	368	75	18082	4.58601	0.999903	0.244178	7.00481
GOTERM_BP_DIRECT	GO:0007169~transmembrane receptor protein tyrosine kinase signaling pathway	8	1.86916	0.00426912	EGFR, LAT, BLK, PDGFRA, CLNK, SHC2, EPHA2, MATK	368	100	18082	3.93087	0.999923	0.243055	7.17238
GOTERM_BP_DIRECT	GO:0014070~response to organic cyclic compound	7	1.63551	0.00571553	CTSL, PTGES, EPHX1, IGF2, MMP14, CACNA1B, DUSP6	368	80	18082	4.29939	0.999997	0.304011	9.49044
GOTERM_BP_DIRECT	GO:0048661~positive regulation of smooth muscle cell proliferation	7	1.63551	0.00571553	EGFR, FGFR2, CDH13, ID2, HBEGF, THBS1, PTAFR	368	80	18082	4.29939	0.999997	0.304011	9.49044
GOTERM_BP_DIRECT	GO:0030336~negative regulation of cell migration	8	1.86916	0.0058654	RECK, CCR5, IL1RN, SRGAP3, DPYSL3, ADIPOQ, KANK1, THY1	368	106	18082	3.70837	0.999998	0.303453	9.72747
GOTERM_BP_DIRECT	GO:0043066~negative regulation of apoptotic process	22	5.14019	0.00602197	EGFR, ADAMTS20, SOCS3, BLK, IL1RN, CLU, AXL, INSL6, CD74, PLAUR, TGFB2, DAPK1, PGR, TSC22D1, SMO, CDKN1A, CD44, CHST11, BCL3, THBS1, GLP1R, FN1	368	566	18082	1.90987	0.999998	0.303207	9.97447
GOTERM_BP_DIRECT	GO:0031116~positive regulation of microtubule polymerization	4	0.934579	0.00631194	GDA, CAV1, PSRC1, FES	368	19	18082	10.3444	0.999999	0.308404	10.4303
GOTERM_BP_DIRECT	GO:0060749~mammary gland alveolus development	4	0.934579	0.00631194	CCND1, TNFSF11, ID2, ESR1	368	19	18082	10.3444	0.999999	0.308404	10.4303
GOTERM_BP_DIRECT	GO:0001558~regulation of cell growth	6	1.40187	0.00636685	NOV, WISP2, CD44, HTRA3, IGFBP4, IL3RA	368	58	18082	5.08302	0.999999	0.304019	10.5163
GOTERM_BP_DIRECT	GO:0007528~neuromuscular junction development	5	1.16822	0.00715078	FGFR2, COL4A1, CACNB1, PDZRN3, PAK1	368	38	18082	6.46525	1	0.327691	11.7366
GOTERM_BP_DIRECT	GO:0071356~cellular response to tumor necrosis factor	8	1.86916	0.00715324	LCN2, VCAM1, CRHBP, FABP4, POSTN, COL1A1, ADAMTS12, THBS1	368	110	18082	3.57352	1	0.32124	11.7404
GOTERM_BP_DIRECT	GO:0007507~heart development	13	3.03738	0.00727211	VCAM1, RBP4, ID2, DYX1C1, FBN1, HOPX, PKD2, MOSPD3, FOXC1, NFATC4, SPARC, MMP2, TGFB2	368	261	18082	2.44738	1	0.319257	11.924
GOTERM_BP_DIRECT	GO:0008284~positive regulation of cell proliferation	21	4.90654	0.00768237	FGFR2, KLF5, EGFR, STOX1, OSMR, CLU, CXCL12, TGFB2, PGR, TSC22D1, SMO, CCND1, ID2, PDGFRA, FABP4, HBEGF, PAK1, THBS1, GLP1R, DPP4, FN1	368	542	18082	1.90379	1	0.327599	12.5551
GOTERM_BP_DIRECT	GO:0050727~regulation of inflammatory response	6	1.40187	0.00786988	TNFSF4, ESR1, MGLL, FABP4, ADAMTS12, NLRP3	368	61	18082	4.83304	1	0.327925	12.8421
GOTERM_BP_DIRECT	GO:0002043~blood vessel endothelial cell proliferation involved in sprouting angiogenesis	3	0.700935	0.00806441	SEMA5A, BMPER, EPHA2	368	7	18082	21.0582	1	0.328471	13.1389
GOTERM_BP_DIRECT	GO:0002544~chronic inflammatory response	3	0.700935	0.00806441	VCAM1, PTGES, THBS1	368	7	18082	21.0582	1	0.328471	13.1389
GOTERM_BP_DIRECT	GO:0002830~positive regulation of type 2 immune response	3	0.700935	0.00806441	TNFSF4, NLRP3, CD74	368	7	18082	21.0582	1	0.328471	13.1389
GOTERM_BP_DIRECT	GO:0060325~face morphogenesis	5	1.16822	0.00857773	TGFB3, PDGFRA, COL1A1, MMP2, TGFB2	368	40	18082	6.14198	1	0.339292	13.9176
GOTERM_BP_DIRECT	GO:0009612~response to mechanical stimulus	6	1.40187	0.00899886	CAV1, POSTN, THBS1, MMP14, CXCL12, MMP2	368	63	18082	4.67961	1	0.346642	14.5515
GOTERM_BP_DIRECT	GO:0048812~neuron projection morphogenesis	6	1.40187	0.00899886	EGFR, CLU, ITGA1, ZSWIM6, PAK1, GAS7	368	63	18082	4.67961	1	0.346642	14.5515
GOTERM_BP_DIRECT	GO:0019221~cytokine-mediated signaling pathway	9	2.1028	0.00998005	STAT4, TNFSF11, CD44, SOCS3, CSF2RB2, IL1RN, RTN4RL2, LRRC4C, IL3RA	368	146	18082	3.02892	1	0.370251	16.0114
GOTERM_BP_DIRECT	GO:0048146~positive regulation of fibroblast proliferation	6	1.40187	0.0102349	EGFR, CDKN1A, PDGFRA, ESR1, CD74, FN1	368	65	18082	4.53562	1	0.371628	16.3867
GOTERM_BP_DIRECT	GO:0006935~chemotaxis	8	1.86916	0.0103413	CXCR5, CCR5, CCR4, PDGFRA, ACKR2, FES, CXCL12, PTAFR	368	118	18082	3.33125	1	0.368773	16.5429
GOTERM_BP_DIRECT	GO:0038063~collagen-activated tyrosine kinase receptor signaling pathway	3	0.700935	0.010609	COL4A2, COL4A1, COL1A1	368	8	18082	18.426	1	0.370487	16.9348
GOTERM_BP_DIRECT	GO:0001798~positive regulation of type IIa hypersensitivity	3	0.700935	0.010609	C3, FCER1G, FCGR3	368	8	18082	18.426	1	0.370487	16.9348
GOTERM_BP_DIRECT	GO:0048702~embryonic neurocranium morphogenesis	3	0.700935	0.010609	TGFB3, SPEF2, TGFB2	368	8	18082	18.426	1	0.370487	16.9348
GOTERM_BP_DIRECT	GO:0010863~positive regulation of phospholipase C activity	3	0.700935	0.010609	PDGFRA, ESR1, PTAFR	368	8	18082	18.426	1	0.370487	16.9348
GOTERM_BP_DIRECT	GO:0071493~cellular response to UV-B	3	0.700935	0.010609	CDKN1A, CRIP1, MME	368	8	18082	18.426	1	0.370487	16.9348
GOTERM_BP_DIRECT	GO:0010243~response to organonitrogen compound	4	0.934579	0.0108667	CDKN1A, CCND1, GNAO1, MGST2	368	23	18082	8.54537	1	0.371859	17.3103
GOTERM_BP_DIRECT	GO:0001938~positive regulation of endothelial cell proliferation	6	1.40187	0.0115825	SEMA5A, PRKD2, CDH13, CAV2, CAV1, CXCL12	368	67	18082	4.40023	1	0.385193	18.3452
GOTERM_BP_DIRECT	GO:0007159~leukocyte cell-cell adhesion	4	0.934579	0.0122353	VCAM1, ITGAL, SELE, ITGAM	368	24	18082	8.18931	1	0.396201	19.2783
GOTERM_BP_DIRECT	GO:0051592~response to calcium ion	6	1.40187	0.0122995	EGFR, CAV1, CCND1, PTGES, SPARC, THBS1	368	68	18082	4.33552	1	0.392229	19.3695
GOTERM_BP_DIRECT	GO:0045429~positive regulation of nitric oxide biosynthetic process	5	1.16822	0.0129241	EGFR, CLU, PKD2, ESR1, RAET1B	368	45	18082	5.45954	1	0.401938	20.2519
GOTERM_BP_DIRECT	GO:0030324~lung development	8	1.86916	0.0133336	EGFR, FGFR2, RBP4, CCDC40, EPAS1, PDGFRA, SPARC, MMP14	368	124	18082	3.17006	1	0.406166	20.8256
GOTERM_BP_DIRECT	GO:0001503~ossification	7	1.63551	0.0134891	SMO, TNFSF11, FOXC1, IGF2, SPARC, EXT1, MMP14	368	96	18082	3.58282	1	0.404397	21.0423
GOTERM_BP_DIRECT	GO:0031295~T cell costimulation	4	0.934579	0.0136983	CAV1, CD80, CD5, DPP4	368	25	18082	7.86174	1	0.403904	21.3331
GOTERM_BP_DIRECT	GO:0045597~positive regulation of cell differentiation	5	1.16822	0.013934	SOCS3, CLU, SMAD1, GLP1R, GHR	368	46	18082	5.34086	1	0.404018	21.6594
GOTERM_BP_DIRECT	GO:0007166~cell surface receptor signaling pathway	11	2.57009	0.0142586	EGFR, ITGAL, SMO, OSMR, TSPAN6, ADGRG5, FCER1G, TSPAN8, ADGRL2, GLP1R, FCGR3	368	219	18082	2.46801	1	0.406077	22.1069
GOTERM_BP_DIRECT	GO:0006631~fatty acid metabolic process	9	2.1028	0.0144563	ECI1, PTGES, C3, MGLL, FABP4, DECR1, ANGPTL3, GHR, ACSBG1	368	156	18082	2.83476	1	0.405338	22.3782
GOTERM_BP_DIRECT	GO:0016525~negative regulation of angiogenesis	6	1.40187	0.0154677	COL4A2, PTPRM, FOXC1, SPARC, THBS1, EPHA2	368	72	18082	4.09466	1	0.421651	23.7524
GOTERM_BP_DIRECT	GO:0045087~innate immune response	16	3.73832	0.016458	CD244, TNFSF4, MASP1, C3, BLK, AXL, OAS2, TLR6, FES, NLRP3, CD1D2, LCN2, CYBB, MB21D1, FCER1G, MATK	368	400	18082	1.96543	1	0.436632	25.0757
GOTERM_BP_DIRECT	GO:0007184~SMAD protein import into nucleus	3	0.700935	0.0165993	TGFB3, SPTBN1, TGFB2	368	10	18082	14.7408	1	0.43441	25.2627
GOTERM_BP_DIRECT	GO:0003149~membranous septum morphogenesis	3	0.700935	0.0165993	FGFR2, ID2, TGFB2	368	10	18082	14.7408	1	0.43441	25.2627
GOTERM_BP_DIRECT	GO:0035987~endodermal cell differentiation	4	0.934579	0.0169104	COL4A2, MMP14, MMP2, FN1	368	27	18082	7.27939	1	0.435524	25.6729
GOTERM_BP_DIRECT	GO:0033138~positive regulation of peptidyl-serine phosphorylation	6	1.40187	0.0172386	PRKD2, STOX1, CAV1, CD44, DOCK7, PAK1	368	74	18082	3.98399	1	0.436931	26.1034
GOTERM_BP_DIRECT	GO:0042127~regulation of cell proliferation	11	2.57009	0.0178625	EGFR, FGFR2, JUP, PTGER2, BLK, CHST11, PKD2, SPARC, FES, TGFB2, MATK	368	227	18082	2.38103	1	0.44377	26.9153
GOTERM_BP_DIRECT	GO:0086091~regulation of heart rate by cardiac conduction	4	0.934579	0.0186606	JUP, CACNA2D1, CAV1, SCN4B	368	28	18082	7.01941	1	0.453459	27.9416
GOTERM_BP_DIRECT	GO:0000187~activation of MAPK activity	6	1.40187	0.0191389	ITGA1, TGFB3, THBS1, SHC2, CD74, GHR	368	76	18082	3.87915	1	0.457153	28.5501
GOTERM_BP_DIRECT	GO:0048762~mesenchymal cell differentiation	3	0.700935	0.0200187	FGFR2, FOXC1, PLAUR	368	11	18082	13.4007	1	0.467564	29.6569
GOTERM_BP_DIRECT	GO:0060068~vagina development	3	0.700935	0.0200187	RBP4, AXL, ESR1	368	11	18082	13.4007	1	0.467564	29.6569
GOTERM_BP_DIRECT	GO:0035413~positive regulation of catenin import into nucleus	3	0.700935	0.0200187	EGFR, SEMA5A, KANK1	368	11	18082	13.4007	1	0.467564	29.6569
GOTERM_BP_DIRECT	GO:0034765~regulation of ion transmembrane transport	8	1.86916	0.0203522	CYBB, CACNA2D1, CLIC6, CACNB1, SCN4B, SCN8A, TPCN1, CACNA1B	368	135	18082	2.91176	1	0.468472	30.0721
GOTERM_BP_DIRECT	GO:0009749~response to glucose	6	1.40187	0.0211719	LPL, CTSL, COL6A2, THBS1, ADIPOQ, GLP1R	368	78	18082	3.77968	1	0.477285	31.0831
GOTERM_BP_DIRECT	GO:0007160~cell-matrix adhesion	6	1.40187	0.0211719	VCAM1, ITGAL, ITGA1, ADAMTS12, ANGPTL3, FN1	368	78	18082	3.77968	1	0.477285	31.0831
GOTERM_BP_DIRECT	GO:0001501~skeletal system development	7	1.63551	0.0218984	HEXA, FBN1, DNM3OS, FOXC1, COL1A1, EPHA2, TGFB2	368	107	18082	3.2145	1	0.484263	31.9676
GOTERM_BP_DIRECT	GO:0032570~response to progesterone	4	0.934579	0.0224512	PTGER2, CAV1, TGFB3, TGFB2	368	30	18082	6.55145	1	0.488296	32.6333
GOTERM_BP_DIRECT	GO:0042327~positive regulation of phosphorylation	4	0.934579	0.0224512	EGFR, GRB10, TNFSF11, THBS1	368	30	18082	6.55145	1	0.488296	32.6333
GOTERM_BP_DIRECT	GO:0030857~negative regulation of epithelial cell differentiation	3	0.700935	0.023704	SMO, CAV1, CCND1	368	12	18082	12.284	1	0.502687	34.1196
GOTERM_BP_DIRECT	GO:1900025~negative regulation of substrate adhesion-dependent cell spreading	3	0.700935	0.023704	EFNA5, POSTN, KANK1	368	12	18082	12.284	1	0.502687	34.1196
GOTERM_BP_DIRECT	GO:0030512~negative regulation of transforming growth factor beta receptor signaling pathway	5	1.16822	0.0238204	CAV2, CAV1, CHST11, TGFB3, HTRA3	368	54	18082	4.54962	1	0.499871	34.2561
GOTERM_BP_DIRECT	GO:0034097~response to cytokine	6	1.40187	0.024477	IFI27, GNAO1, PTGES, OSMR, SPARC, TIMP2	368	81	18082	3.63969	1	0.50495	35.0211
GOTERM_BP_DIRECT	GO:0051491~positive regulation of filopodium assembly	4	0.934579	0.0244917	DNM3, MYO3B, TGFB3, DPYSL3	368	31	18082	6.34011	1	0.500736	35.0382
GOTERM_BP_DIRECT	GO:0070372~regulation of ERK1 and ERK2 cascade	4	0.934579	0.0244917	FGFR2, STOX1, EPHA2, FN1	368	31	18082	6.34011	1	0.500736	35.0382
GOTERM_BP_DIRECT	GO:0006816~calcium ion transport	8	1.86916	0.0251063	CACNA2D1, CAV1, TRPC6, CCR5, PKD2, CACNB1, TPCN1, CACNA1B	368	141	18082	2.78785	1	0.505085	35.7465
GOTERM_BP_DIRECT	GO:0008285~negative regulation of cell proliferation	15	3.50467	0.0256271	FGFR2, CAV2, CAV1, TGFB3, ITGA1, PTPN14, SMAD1, TIMP2, TGFB2, SLFN2, CDH13, CDKN1A, WISP2, SERPINE2, PTGES	368	384	18082	1.91937	1	0.508004	36.341
GOTERM_BP_DIRECT	GO:0031100~organ regeneration	5	1.16822	0.0268139	CDKN1A, CCND1, IGF2R, AXL, CXCL12	368	56	18082	4.38713	1	0.519788	37.6765
GOTERM_BP_DIRECT	GO:0030195~negative regulation of blood coagulation	3	0.700935	0.0276432	THBD, SERPINE2, TSPAN8	368	13	18082	11.339	1	0.526413	38.594
GOTERM_BP_DIRECT	GO:0042535~positive regulation of tumor necrosis factor biosynthetic process	3	0.700935	0.0276432	CYBB, THBS1, FCGR3	368	13	18082	11.339	1	0.526413	38.594
GOTERM_BP_DIRECT	GO:0051085~chaperone mediated protein folding requiring cofactor	3	0.700935	0.0276432	H2-DMA, CD74, H2-DMB2	368	13	18082	11.339	1	0.526413	38.594
GOTERM_BP_DIRECT	GO:0071392~cellular response to estradiol stimulus	4	0.934579	0.0288628	EGFR, CRHBP, ESR1, MMP2	368	33	18082	5.95586	1	0.537721	39.9201
GOTERM_BP_DIRECT	GO:0071310~cellular response to organic substance	4	0.934579	0.0288628	STAT4, CCND1, TIMP2, TIMP3	368	33	18082	5.95586	1	0.537721	39.9201
GOTERM_BP_DIRECT	GO:0032760~positive regulation of tumor necrosis factor production	5	1.16822	0.0317084	CCR5, CLU, FCER1G, NFATC4, PTAFR	368	59	18082	4.16406	1	0.567819	42.9103
GOTERM_BP_DIRECT	GO:0042267~natural killer cell mediated cytotoxicity	3	0.700935	0.0318244	RAET1C, RAET1E, RAET1A	368	14	18082	10.5291	1	0.564925	43.0291
GOTERM_BP_DIRECT	GO:0050728~negative regulation of inflammatory response	6	1.40187	0.0320395	NOV, CD44, SOCS3, MIR147, NLRP3, ADIPOQ	368	87	18082	3.38868	1	0.563219	43.2489
GOTERM_BP_DIRECT	GO:0070588~calcium ion transmembrane transport	6	1.40187	0.0334266	CACNA2D1, TRPC6, PKD2, CACNB1, TPCN1, CACNA1B	368	88	18082	3.35017	1	0.574706	44.6471
GOTERM_BP_DIRECT	GO:0046777~protein autophosphorylation	9	2.1028	0.0335153	EGFR, FGFR2, PRKD2, MYO3B, PDGFRA, PAK1, FES, THY1, DAPK1	368	183	18082	2.41652	1	0.571579	44.7354
GOTERM_BP_DIRECT	GO:0031069~hair follicle morphogenesis	4	0.934579	0.0336184	FGFR2, CTSL, SMO, TGFB2	368	35	18082	5.61553	1	0.568658	44.8379
GOTERM_BP_DIRECT	GO:0009617~response to bacterium	4	0.934579	0.0336184	CAV1, CCR4, NCF1, FUCA2	368	35	18082	5.61553	1	0.568658	44.8379
GOTERM_BP_DIRECT	GO:0051017~actin filament bundle assembly	4	0.934579	0.0336184	DPYSL3, PAWR, RHOD, GAS7	368	35	18082	5.61553	1	0.568658	44.8379
GOTERM_BP_DIRECT	GO:0010043~response to zinc ion	4	0.934579	0.0336184	VCAM1, CRIP1, HAAO, CAR2	368	35	18082	5.61553	1	0.568658	44.8379
GOTERM_BP_DIRECT	GO:0007165~signal transduction	36	8.41121	0.0356362	CABP4, TLR6, CD74, P2RY6, WISP2, STAT4, CXCR5, MC1R, FCER1G, GUCY1A3, ANGPTL3, EGFR, IL18R1, GPR174, PTGER2, ICOSL, GNAO1, IL18RAP, PTPRM, SOCS3, ACKR2, ADGRG5, SPARC, GEM, GPR152, DAPK1, SMO, LAT, GRB10, CCR5, LTB4R1, CCR4, SRGAP3, ADGRL2, GLP1R, PTAFR	368	1255	18082	1.40948	1	0.586229	46.8076
GOTERM_BP_DIRECT	GO:0071380~cellular response to prostaglandin E stimulus	3	0.700935	0.0362362	P2RY6, PTGER2, TNFSF4	368	15	18082	9.82717	1	0.58845	47.3805
GOTERM_BP_DIRECT	GO:0010875~positive regulation of cholesterol efflux	3	0.700935	0.0362362	LRP1, ABCA1, ADIPOQ	368	15	18082	9.82717	1	0.58845	47.3805
GOTERM_BP_DIRECT	GO:0050778~positive regulation of immune response	3	0.700935	0.0362362	FCER1G, H2-DMA, TGFB2	368	15	18082	9.82717	1	0.58845	47.3805
GOTERM_BP_DIRECT	GO:0070374~positive regulation of ERK1 and ERK2 cascade	9	2.1028	0.038399	EGFR, FGFR2, PRKD2, BMPER, CD44, C3, PDGFRA, ESR1, CD74	368	188	18082	2.35225	1	0.606131	49.3974
GOTERM_BP_DIRECT	GO:0046627~negative regulation of insulin receptor signaling pathway	4	0.934579	0.0387543	GRB10, PTPRE, SOCS3, KANK1	368	37	18082	5.31199	1	0.605654	49.7216
GOTERM_BP_DIRECT	GO:0051924~regulation of calcium ion transport	4	0.934579	0.0387543	CACNA2D1, CXCL12, GLP1R, CACNA1B	368	37	18082	5.31199	1	0.605654	49.7216
GOTERM_BP_DIRECT	GO:0042475~odontogenesis of dentin-containing tooth	5	1.16822	0.0389983	SMO, DLX1, PDGFRA, FOXC1, CAR2	368	63	18082	3.89967	1	0.60412	49.9432
GOTERM_BP_DIRECT	GO:0042632~cholesterol homeostasis	5	1.16822	0.0389983	LPL, CAV1, FABP4, ABCA1, ANGPTL3	368	63	18082	3.89967	1	0.60412	49.9432
GOTERM_BP_DIRECT	GO:1904684~negative regulation of metalloendopeptidase activity	2	0.46729	0.040182	RECK, TIMP3	368	2	18082	49.1359	1	0.611477	51.005
GOTERM_BP_DIRECT	GO:0090303~positive regulation of wound healing	3	0.700935	0.0408678	HBEGF, KANK1, MYLK	368	16	18082	9.21298	1	0.614017	51.6104
GOTERM_BP_DIRECT	GO:0003351~epithelial cilium movement	3	0.700935	0.0408678	CCDC40, DYX1C1, SPEF2	368	16	18082	9.21298	1	0.614017	51.6104
GOTERM_BP_DIRECT	GO:0050830~defense response to Gram-positive bacterium	6	1.40187	0.0409181	NCF1, MYO1F, GBP2B, GBP2, EPHA2, TNFSF8	368	93	18082	3.17006	1	0.610711	51.6546
GOTERM_BP_DIRECT	GO:0006469~negative regulation of protein kinase activity	6	1.40187	0.044177	SOCS3, UBASH3B, FABP4, RTN4RL2, LRRC4C, THY1	368	95	18082	3.10332	1	0.635777	54.4341
GOTERM_BP_DIRECT	GO:0030199~collagen fibril organization	4	0.934579	0.0442649	FOXC1, COL1A1, COL5A1, TGFB2	368	39	18082	5.03958	1	0.632828	54.507
GOTERM_BP_DIRECT	GO:0048701~embryonic cranial skeleton morphogenesis	4	0.934579	0.0442649	FGFR2, DLX1AS, PDGFRA, MMP14	368	39	18082	5.03958	1	0.632828	54.507
GOTERM_BP_DIRECT	GO:0071285~cellular response to lithium ion	3	0.700935	0.0457082	ID2, FABP4, NFATC4	368	17	18082	8.67104	1	0.641246	55.6874
GOTERM_BP_DIRECT	GO:0060038~cardiac muscle cell proliferation	3	0.700935	0.0457082	FOXC1, SMAD1, TGFB2	368	17	18082	8.67104	1	0.641246	55.6874
GOTERM_BP_DIRECT	GO:0002526~acute inflammatory response	3	0.700935	0.0457082	VCAM1, TNFSF4, PTGES	368	17	18082	8.67104	1	0.641246	55.6874
GOTERM_BP_DIRECT	GO:0034446~substrate adhesion-dependent cell spreading	4	0.934579	0.0471584	MICALL2, AXL, ANTXR1, FN1	368	40	18082	4.91359	1	0.649384	56.8445
GOTERM_BP_DIRECT	GO:0001569~patterning of blood vessels	4	0.934579	0.0471584	SEMA5A, COL4A1, NFATC4, CXCL12	368	40	18082	4.91359	1	0.649384	56.8445
GOTERM_BP_DIRECT	GO:0045787~positive regulation of cell cycle	4	0.934579	0.0471584	FGFR2, STOX1, ID2, TGFB2	368	40	18082	4.91359	1	0.649384	56.8445
GOTERM_BP_DIRECT	GO:0001822~kidney development	7	1.63551	0.0494402	FBN1, PKD2, MME, CTNND1, FOXC1, CAR2, TGFB2	368	130	18082	2.64578	1	0.663582	58.6074
GOTERM_BP_DIRECT	GO:0050860~negative regulation of T cell receptor signaling pathway	3	0.700935	0.0507473	UBASH3A, PAWR, THY1	368	18	18082	8.18931	1	0.66985	59.5865
GOTERM_BP_DIRECT	GO:0043536~positive regulation of blood vessel endothelial cell migration	3	0.700935	0.0507473	PRKD2, AMOTL1, THBS1	368	18	18082	8.18931	1	0.66985	59.5865
GOTERM_BP_DIRECT	GO:0030593~neutrophil chemotaxis	5	1.16822	0.0515796	ITGA1, FCER1G, ITGAM, FCGR3, TGFB2	368	69	18082	3.56057	1	0.672459	60.1985
GOTERM_BP_DIRECT	GO:0007162~negative regulation of cell adhesion	4	0.934579	0.053217	SEMA5A, CDH13, MYO1F, MMP2	368	42	18082	4.67961	1	0.68072	61.3771
GOTERM_BP_DIRECT	GO:0048565~digestive tract development	4	0.934579	0.053217	FGFR2, SMO, CLMP, TGFB3	368	42	18082	4.67961	1	0.68072	61.3771
GOTERM_BP_DIRECT	GO:0006979~response to oxidative stress	7	1.63551	0.0541177	EGFR, PXDN, EPAS1, STC2, GPX8, MMP14, MMP2	368	133	18082	2.5861	1	0.683585	62.0114
GOTERM_BP_DIRECT	GO:0070208~protein heterotrimerization	3	0.700935	0.055975	COL6A2, COL1A1, ADIPOQ	368	19	18082	7.7583	1	0.69282	63.2883
GOTERM_BP_DIRECT	GO:0060065~uterus development	3	0.700935	0.055975	RBP4, ESR1, TGFB2	368	19	18082	7.7583	1	0.69282	63.2883
GOTERM_BP_DIRECT	GO:0001974~blood vessel remodeling	4	0.934579	0.0563797	EPAS1, AXL, FOXC1, TGFB2	368	43	18082	4.57078	1	0.692167	63.5612
GOTERM_BP_DIRECT	GO:0046426~negative regulation of JAK-STAT cascade	4	0.934579	0.0563797	CAV1, SOCS3, RTN4RL2, LRRC4C	368	43	18082	4.57078	1	0.692167	63.5612
GOTERM_BP_DIRECT	GO:0019065~receptor-mediated endocytosis of virus by host cell	2	0.46729	0.059665	CAV2, CAV1	368	3	18082	32.7572	1	0.709936	65.7063
GOTERM_BP_DIRECT	GO:0098903~regulation of membrane repolarization during action potential	2	0.46729	0.059665	CACNA2D1, CAV1	368	3	18082	32.7572	1	0.709936	65.7063
GOTERM_BP_DIRECT	GO:0060523~prostate epithelial cord elongation	2	0.46729	0.059665	FGFR2, ESR1	368	3	18082	32.7572	1	0.709936	65.7063
GOTERM_BP_DIRECT	GO:2000660~negative regulation of interleukin-1-mediated signaling pathway	2	0.46729	0.059665	IL1R2, IL1RN	368	3	18082	32.7572	1	0.709936	65.7063
GOTERM_BP_DIRECT	GO:0043410~positive regulation of MAPK cascade	6	1.40187	0.0607197	FGFR2, CAV2, IGF2, BANK1, TIMP2, IGFBP4	368	104	18082	2.83476	1	0.713173	66.3693
GOTERM_BP_DIRECT	GO:0090630~activation of GTPase activity	5	1.16822	0.0610576	TBC1D16, TBC1D2B, GRTP1, DOCK7, EPHA2	368	73	18082	3.36547	1	0.712011	66.5791
GOTERM_BP_DIRECT	GO:0090398~cellular senescence	3	0.700935	0.0613816	CDKN1A, CAV1, ID2	368	20	18082	7.37038	1	0.710783	66.7792
GOTERM_BP_DIRECT	GO:0045780~positive regulation of bone resorption	3	0.700935	0.0613816	EGFR, TNFSF11, CAR2	368	20	18082	7.37038	1	0.710783	66.7792
GOTERM_BP_DIRECT	GO:0051781~positive regulation of cell division	4	0.934579	0.0629659	FGFR2, TGFB3, IGF2, TGFB2	368	45	18082	4.36763	1	0.717051	67.7413
GOTERM_BP_DIRECT	GO:0007173~epidermal growth factor receptor signaling pathway	4	0.934579	0.0629659	EGFR, HBEGF, FES, ADAM12	368	45	18082	4.36763	1	0.717051	67.7413
GOTERM_BP_DIRECT	GO:0006911~phagocytosis, engulfment	4	0.934579	0.0629659	GULP1, FCER1G, ABCA1, FCGR3	368	45	18082	4.36763	1	0.717051	67.7413
GOTERM_BP_DIRECT	GO:0048557~embryonic digestive tract morphogenesis	3	0.700935	0.0669578	FGFR2, ID2, PDGFRA	368	21	18082	7.01941	1	0.73649	70.0503
GOTERM_BP_DIRECT	GO:0010165~response to X-ray	3	0.700935	0.0669578	CDKN1A, CCND1, THBD	368	21	18082	7.01941	1	0.73649	70.0503
GOTERM_BP_DIRECT	GO:0050679~positive regulation of epithelial cell proliferation	5	1.16822	0.0687286	EGFR, FGFR2, SMO, STOX1, ESR1	368	76	18082	3.23262	1	0.742931	71.0239
GOTERM_BP_DIRECT	GO:0016064~immunoglobulin mediated immune response	3	0.700935	0.0726944	FCER1G, H2-DMA, CD74	368	22	18082	6.70035	1	0.760097	73.0972
GOTERM_BP_DIRECT	GO:0045671~negative regulation of osteoclast differentiation	3	0.700935	0.0726944	UBASH3B, FBN1, CLEC2G	368	22	18082	6.70035	1	0.760097	73.0972
GOTERM_BP_DIRECT	GO:0001657~ureteric bud development	4	0.934579	0.0734769	FGFR2, BMPER, FOXC1, SMAD1	368	48	18082	4.09466	1	0.760991	73.4894
GOTERM_BP_DIRECT	GO:0048286~lung alveolus development	4	0.934579	0.0734769	FGFR2, PGR, TGFB3, HOPX	368	48	18082	4.09466	1	0.760991	73.4894
GOTERM_BP_DIRECT	GO:0006897~endocytosis	8	1.86916	0.0765379	SCAMP1, DNM3, CAV2, CAV1, LRP1, CLEC4F, EHD2, GHR	368	181	18082	2.17175	1	0.772537	74.9725
GOTERM_BP_DIRECT	GO:0008584~male gonad development	6	1.40187	0.0779987	RBP4, CTSL, ESR1, MMP14, INSL6, TGFB2	368	112	18082	2.63228	1	0.776339	75.6523
GOTERM_BP_DIRECT	GO:0046449~creatinine metabolic process	2	0.46729	0.0787536	MME, GHR	368	4	18082	24.5679	1	0.776921	75.9968
GOTERM_BP_DIRECT	GO:0061031~endodermal digestive tract morphogenesis	2	0.46729	0.0787536	FGFR2, ID2	368	4	18082	24.5679	1	0.776921	75.9968
GOTERM_BP_DIRECT	GO:2000562~negative regulation of CD4-positive, alpha-beta T cell proliferation	2	0.46729	0.0787536	CD44, VSIR	368	4	18082	24.5679	1	0.776921	75.9968
GOTERM_BP_DIRECT	GO:0045404~positive regulation of interleukin-4 biosynthetic process	2	0.46729	0.0787536	ICOSL, CD1D2	368	4	18082	24.5679	1	0.776921	75.9968
GOTERM_BP_DIRECT	GO:0070141~response to UV-A	2	0.46729	0.0787536	EGFR, CCND1	368	4	18082	24.5679	1	0.776921	75.9968
GOTERM_BP_DIRECT	GO:2000535~regulation of entry of bacterium into host cell	2	0.46729	0.0787536	CAV1, FUCA2	368	4	18082	24.5679	1	0.776921	75.9968
GOTERM_BP_DIRECT	GO:0006664~glycolipid metabolic process	2	0.46729	0.0787536	KDELC1, KDELC2	368	4	18082	24.5679	1	0.776921	75.9968
GOTERM_BP_DIRECT	GO:0045590~negative regulation of regulatory T cell differentiation	2	0.46729	0.0787536	TNFSF4, CD44	368	4	18082	24.5679	1	0.776921	75.9968
GOTERM_BP_DIRECT	GO:0045123~cellular extravasation	2	0.46729	0.0787536	ITGA1, ITGAM	368	4	18082	24.5679	1	0.776921	75.9968
GOTERM_BP_DIRECT	GO:1990523~bone regeneration	2	0.46729	0.0787536	NOV, POSTN	368	4	18082	24.5679	1	0.776921	75.9968
GOTERM_BP_DIRECT	GO:1901491~negative regulation of lymphangiogenesis	2	0.46729	0.0787536	FOXC1, EPHA2	368	4	18082	24.5679	1	0.776921	75.9968
GOTERM_BP_DIRECT	GO:0001805~positive regulation of type III hypersensitivity	2	0.46729	0.0787536	FCER1G, FCGR3	368	4	18082	24.5679	1	0.776921	75.9968
GOTERM_BP_DIRECT	GO:0006468~protein phosphorylation	18	4.20561	0.0797409	FGFR2, EGFR, LIMK1, BLK, MYO3B, AXL, SMAD1, FES, EPHA2, TGFB2, DAPK1, PRKD2, STAT4, CCND1, PDGFRA, PAK1, MYLK, MATK	368	576	18082	1.5355	1	0.77851	76.4404
GOTERM_BP_DIRECT	GO:0007204~positive regulation of cytosolic calcium ion concentration	7	1.63551	0.0814061	PTGER2, TRPC6, CCR5, PKD2, PDGFRA, ESR1, GLP1R	368	148	18082	2.32399	1	0.782968	77.1711
GOTERM_BP_DIRECT	GO:0007565~female pregnancy	5	1.16822	0.0825575	PSG17, THBD, PAPPA, CRHBP, TGFB3	368	81	18082	3.03308	1	0.785141	77.6638
GOTERM_BP_DIRECT	GO:0042104~positive regulation of activated T cell proliferation	3	0.700935	0.0846144	ICOSL, TNFSF4, IGF2	368	24	18082	6.14198	1	0.790955	78.5192
GOTERM_BP_DIRECT	GO:0007259~JAK-STAT cascade	3	0.700935	0.0846144	SOCS3, PKD2, GHR	368	24	18082	6.14198	1	0.790955	78.5192
GOTERM_BP_DIRECT	GO:0097190~apoptotic signaling pathway	4	0.934579	0.0847111	CAV1, PAWR, CD5, DAPK1	368	51	18082	3.85379	1	0.788735	78.5586
GOTERM_BP_DIRECT	GO:0032729~positive regulation of interferon-gamma production	4	0.934579	0.0886094	IL18R1, TNFSF4, BCL3, RAET1B	368	52	18082	3.77968	1	0.801462	80.093
GOTERM_BP_DIRECT	GO:0006909~phagocytosis	4	0.934579	0.0886094	ITGAL, GULP1, MYO7A, AXL	368	52	18082	3.77968	1	0.801462	80.093
GOTERM_BP_DIRECT	GO:0031532~actin cytoskeleton reorganization	4	0.934579	0.0886094	MICALL2, PLEK, PAK1, ANTXR1	368	52	18082	3.77968	1	0.801462	80.093
GOTERM_BP_DIRECT	GO:0001816~cytokine production	3	0.700935	0.090781	TNFSF4, FABP4, PTAFR	368	25	18082	5.8963	1	0.807062	80.9022
GOTERM_BP_DIRECT	GO:0009615~response to virus	5	1.16822	0.0914614	LCN2, TNFSF4, CLU, BCL3, OAS2	368	84	18082	2.92475	1	0.807079	81.1493
GOTERM_BP_DIRECT	GO:0010629~negative regulation of gene expression	10	2.33645	0.0918209	PGR, SMO, CDKN1A, STOX1, STC2, ID2, ESR1, PAWR, TRP53COR1, TGFB2	368	265	18082	1.85418	1	0.805934	81.2787
GOTERM_BP_DIRECT	GO:0009968~negative regulation of signal transduction	4	0.934579	0.0925818	CAV1, SOCS3, UBASH3B, RGS8	368	53	18082	3.70837	1	0.806252	81.5496
GOTERM_BP_DIRECT	GO:0042742~defense response to bacterium	8	1.86916	0.0949144	RAET1C, NCF1, BCL3, FCER1G, HP, TLR6, RAET1B, RAET1A	368	191	18082	2.05805	1	0.812113	82.3576
GOTERM_BP_DIRECT	GO:0048705~skeletal system morphogenesis	4	0.934579	0.0966265	PDGFRA, SPEF2, COL1A1, MMP2	368	54	18082	3.63969	1	0.815638	82.9292
GOTERM_BP_DIRECT	GO:0045861~negative regulation of proteolysis	3	0.700935	0.0970747	SERPINE2, TIMP2, TIMP3	368	26	18082	5.66952	1	0.81482	83.076
GOTERM_BP_DIRECT	GO:0010936~negative regulation of macrophage cytokine production	2	0.46729	0.0974558	TGFB3, TGFB2	368	5	18082	19.6543	1	0.813786	83.1998
GOTERM_BP_DIRECT	GO:0001961~positive regulation of cytokine-mediated signaling pathway	2	0.46729	0.0974558	AXL, CD74	368	5	18082	19.6543	1	0.813786	83.1998
GOTERM_BP_DIRECT	GO:0042637~catagen	2	0.46729	0.0974558	CTSL, TGFB2	368	5	18082	19.6543	1	0.813786	83.1998
GOTERM_BP_DIRECT	GO:1903238~positive regulation of leukocyte tethering or rolling	2	0.46729	0.0974558	PAWR, PTAFR	368	5	18082	19.6543	1	0.813786	83.1998
GOTERM_BP_DIRECT	GO:0010757~negative regulation of plasminogen activation	2	0.46729	0.0974558	SERPINE2, THBS1	368	5	18082	19.6543	1	0.813786	83.1998
GOTERM_BP_DIRECT	GO:0007044~cell-substrate junction assembly	2	0.46729	0.0974558	TNS1, FN1	368	5	18082	19.6543	1	0.813786	83.1998
GOTERM_BP_DIRECT	GO:2000467~positive regulation of glycogen (starch) synthase activity	2	0.46729	0.0974558	IGF2, ADIPOQ	368	5	18082	19.6543	1	0.813786	83.1998
GOTERM_BP_DIRECT	GO:0042590~antigen processing and presentation of exogenous peptide antigen via MHC class I	2	0.46729	0.0974558	FCER1G, FCGR3	368	5	18082	19.6543	1	0.813786	83.1998
GOTERM_BP_DIRECT	GO:0002906~negative regulation of mature B cell apoptotic process	2	0.46729	0.0974558	CD44, CD74	368	5	18082	19.6543	1	0.813786	83.1998
GOTERM_BP_DIRECT	GO:0061333~renal tubule morphogenesis	2	0.46729	0.0974558	COL4A1, PKD2	368	5	18082	19.6543	1	0.813786	83.1998
GOTERM_BP_DIRECT	GO:0070836~caveola assembly	2	0.46729	0.0974558	CAV2, CAV1	368	5	18082	19.6543	1	0.813786	83.1998
GOTERM_BP_DIRECT	GO:0038001~paracrine signaling	2	0.46729	0.0974558	PGR, TNFSF11	368	5	18082	19.6543	1	0.813786	83.1998

## Sheet: Down_Pax-Het-TEL-AML-vs-MiG
Category	Term	Count	%	PValue	Genes	List Total	Pop Hits	Pop Total	Fold Enrichment	Bonferroni	Benjamini	FDR
GOTERM_BP_DIRECT	GO:0052697~xenobiotic glucuronidation	7	1.31086	1.9104e-08	UGT1A10, UGT1A9, UGT1A7C, UGT1A2, UGT1A6B, UGT1A5, UGT1A1	455	9	18082	30.9094	4.05569e-05	4.05569e-05	3.30748e-05
GOTERM_BP_DIRECT	GO:0009813~flavonoid biosynthetic process	7	1.31086	9.54659e-06	UGT1A10, UGT1A9, UGT1A7C, UGT1A2, UGT1A6B, UGT1A5, UGT1A1	455	21	18082	13.2469	0.0200635	0.0100826	0.0165267
GOTERM_BP_DIRECT	GO:0052696~flavonoid glucuronidation	7	1.31086	9.54659e-06	UGT1A10, UGT1A9, UGT1A7C, UGT1A2, UGT1A6B, UGT1A5, UGT1A1	455	21	18082	13.2469	0.0200635	0.0100826	0.0165267
GOTERM_BP_DIRECT	GO:0002376~immune system process	26	4.86891	1.42945e-05	POLR3G, HAVCR2, TNFAIP8L2, NLRP6, IL2RA, BST2, IFITM1, FFAR2, IFITM3, IL4RA, SLAMF6, CTLA4, TNFRSF13C, IFI30, LY9, TLR7, CD74, AIM2, IL31RA, TMEM173, LAT2, C4BP, ZAP70, TBKBP1, SSC5D, SEMA4A	455	383	18082	2.6978	0.0298915	0.0100648	0.0247452
GOTERM_BP_DIRECT	GO:0032729~positive regulation of interferon-gamma production	8	1.49813	0.000302639	HAVCR2, IL18R1, TNF, FLT3, CCR2, SLAMF6, HSPD1, LTA	455	52	18082	6.11395	0.474077	0.14841	0.522669
GOTERM_BP_DIRECT	GO:0006955~immune response	18	3.37079	0.000548536	CCL2, TNF, IL2RA, ENDOU, CTLA4, TLR7, FTH1, CD74, TNFRSF9, IGF1R, CCR7, TNFRSF10B, CCR2, ZAP70, NFIL3, LTA, BMPR1A, CD28	455	272	18082	2.6299	0.688034	0.207825	0.945445
GOTERM_BP_DIRECT	GO:0008152~metabolic process	25	4.68165	0.000697997	ENPP6, GPAT4, UNG, HK2, PSPH, ACAT1, ACSF2, L3HYPDH, GALK1, MTHFD2, UGT1A9, UGT1A7C, UGT1A2, UGT1A6B, GALNS, AGPAT2, GUSB, MOGS, UGT1A1, MAN2A2, UGT1A10, PCX, ALDH2, CENPV, TPH1	455	463	18082	2.14582	0.7729	0.218907	1.20159
GOTERM_BP_DIRECT	GO:0032722~positive regulation of chemokine production	5	0.93633	0.00138044	HAVCR2, TNF, FFAR2, TLR7, IL6RA	455	20	18082	9.93516	0.946747	0.342267	2.36323
GOTERM_BP_DIRECT	GO:0007399~nervous system development	21	3.93258	0.00142998	ENAH, NES, CHAC1, IGSF9B, SIGMAR1, SLC7A5, EPHB2, DPF1, ITM2A, BZW2, CCDC64, METRN, NAV2, SEMA7A, SH2B2, NDRG2, STMN1, IGSF9, CABLES1, SEMA4A, BMPR1A	455	377	18082	2.21367	0.95207	0.315969	2.44706
GOTERM_BP_DIRECT	GO:0006486~protein glycosylation	10	1.87266	0.00261261	NAGPA, ST3GAL2, ST6GALNAC4, ST3GAL5, FUT7, GALNT6, B3GALT5, RPN1, GALNT14, B4GALNT1	455	116	18082	3.42592	0.996127	0.46049	4.42811
GOTERM_BP_DIRECT	GO:0009409~response to cold	6	1.1236	0.00311316	HSP90AA1, HSPA2, P2RX3, ACOT11, ZFP516, HSPD1	455	40	18082	5.9611	0.998666	0.484158	5.25511
GOTERM_BP_DIRECT	GO:0032496~response to lipopolysaccharide	13	2.43446	0.00424918	TNFRSF9, CCR7, PTGIR, TNFRSF10B, TNF, PTGER4, JUND, GNG12, HSPD1, CASP1, UGT1A1, CITED1, LTA	455	197	18082	2.62248	0.999881	0.560378	7.10709
GOTERM_BP_DIRECT	GO:0045060~negative thymic T cell selection	4	0.749064	0.00465657	CCR7, ZAP70, CD74, CD28	455	14	18082	11.3545	0.99995	0.562093	7.76289
GOTERM_BP_DIRECT	GO:0045840~positive regulation of mitotic nuclear division	5	0.93633	0.0056639	IGF1R, TNF, PEBP1, TGFA, CD28	455	29	18082	6.85184	0.999994	0.604494	9.36575
GOTERM_BP_DIRECT	GO:0010574~regulation of vascular endothelial growth factor production	3	0.561798	0.00598182	CCL2, CCR2, NDRG2	455	5	18082	23.8444	0.999997	0.597405	9.86614
GOTERM_BP_DIRECT	GO:0050766~positive regulation of phagocytosis	6	1.1236	0.00688026	CCR7, TNF, MEX3B, CALR, SIRPA, RAB27A	455	48	18082	4.96758	1	0.623619	11.2662
GOTERM_BP_DIRECT	GO:0098609~cell-cell adhesion	12	2.24719	0.00843714	BZW2, EPCAM, FMNL2, SH3GLB2, STXBP6, EEF1G, MPP7, CNN2, FAM129B, SLC9A3R2, IGSF9, TES	455	189	18082	2.52322	1	0.675105	13.644
GOTERM_BP_DIRECT	GO:0002250~adaptive immune response	10	1.87266	0.00850931	HAVCR2, LAT2, ZAP70, JCHAIN, SLAMF6, TNFRSF13C, CTLA4, LY9, CD74, SEMA4A	455	139	18082	2.85904	1	0.656033	13.7528
GOTERM_BP_DIRECT	GO:0052695~cellular glucuronidation	3	0.561798	0.00882412	UGT1A2, UGT1A5, UGT1A1	455	6	18082	19.8703	1	0.64844	14.2256
GOTERM_BP_DIRECT	GO:0043504~mitochondrial DNA repair	3	0.561798	0.00882412	CHCHD4, MGME1, PARP1	455	6	18082	19.8703	1	0.64844	14.2256
GOTERM_BP_DIRECT	GO:0001666~response to hypoxia	12	2.24719	0.00943655	HYOU1, CCL2, NOL3, P2RX3, EGLN3, RYR2, WTIP, HSPD1, CASP1, DNMT3B, LTA, CITED2	455	192	18082	2.48379	1	0.653342	15.1386
GOTERM_BP_DIRECT	GO:0009311~oligosaccharide metabolic process	4	0.749064	0.00969096	ST3GAL2, ST6GALNAC4, ST3GAL5, MOGS	455	18	18082	8.83126	1	0.644316	15.5152
GOTERM_BP_DIRECT	GO:0001574~ganglioside biosynthetic process	4	0.749064	0.00969096	ST3GAL2, ST6GALNAC4, ST3GAL5, B4GALNT1	455	18	18082	8.83126	1	0.644316	15.5152
GOTERM_BP_DIRECT	GO:0008283~cell proliferation	13	2.43446	0.00995505	POLR3G, PTGES3, PDXK, TNF, NASP, UCHL1, CD74, HDGFRP3, CITED2, HHEX, DKC1, BOK, LTA	455	220	18082	2.34831	1	0.636309	15.9044
GOTERM_BP_DIRECT	GO:0050853~B cell receptor signaling pathway	6	1.1236	0.0121254	LAT2, BLK, ZAP70, CTLA4, NFAM1, NFATC2	455	55	18082	4.33534	1	0.691877	19.0397
GOTERM_BP_DIRECT	GO:0002931~response to ischemia	5	0.93633	0.0122437	HYOU1, NOL3, UCHL1, HK2, HSPD1	455	36	18082	5.51954	1	0.67926	19.2073
GOTERM_BP_DIRECT	GO:0022409~positive regulation of cell-cell adhesion	4	0.749064	0.0130467	MYO10, CCL2, MEX3B, CITED2	455	20	18082	7.94813	1	0.687042	20.337
GOTERM_BP_DIRECT	GO:0009408~response to heat	6	1.1236	0.0140152	HSP90AA1, CCL2, HSPA2, P2RX3, PEBP1, HSPD1	455	57	18082	4.18323	1	0.698382	21.6796
GOTERM_BP_DIRECT	GO:0009611~response to wounding	6	1.1236	0.0150304	HHEX, CCL2, PEBP1, VASH1, FABP5, LCP1	455	58	18082	4.1111	1	0.709631	23.064
GOTERM_BP_DIRECT	GO:0006457~protein folding	9	1.68539	0.0155223	HSP90AA1, FKBP5, FKBP4, ERP29, PDIA6, HSPD1, CALR, FKBP11, CD74	455	128	18082	2.79427	1	0.707732	23.7266
GOTERM_BP_DIRECT	GO:0007010~cytoskeleton organization	8	1.49813	0.0158613	LSP1, PALM, FMNL2, CCL2, BLK, CNN2, WTIP, SIRPA	455	104	18082	3.05697	1	0.702478	24.18
GOTERM_BP_DIRECT	GO:0006334~nucleosome assembly	8	1.49813	0.0158613	H1F0, ANP32B, HIST1H4B, NPM1, NAP1L1, H2AFY, CHAF1A, CHAF1B	455	104	18082	3.05697	1	0.702478	24.18
GOTERM_BP_DIRECT	GO:0006898~receptor-mediated endocytosis	6	1.1236	0.0172056	MRC1, HYOU1, IFITM3, CALR, LDLRAP1, FTH1	455	60	18082	3.97407	1	0.719317	25.9532
GOTERM_BP_DIRECT	GO:0002026~regulation of the force of heart contraction	4	0.749064	0.0191769	MYL4, PEBP1, ATP1A1, CSRP3	455	23	18082	6.91142	1	0.745961	28.483
GOTERM_BP_DIRECT	GO:0000082~G1/S transition of mitotic cell cycle	6	1.1236	0.0195797	CCNE1, ACVR1B, ANP32B, RCC1, CDC25A, CABLES1	455	62	18082	3.84587	1	0.741846	28.9898
GOTERM_BP_DIRECT	GO:0035456~response to interferon-beta	3	0.561798	0.0201473	BST2, IFITM1, IFITM3	455	9	18082	13.2469	1	0.740836	29.6981
GOTERM_BP_DIRECT	GO:0042026~protein refolding	3	0.561798	0.0201473	HSP90AA1, HSPA2, HSPD1	455	9	18082	13.2469	1	0.740836	29.6981
GOTERM_BP_DIRECT	GO:0030866~cortical actin cytoskeleton organization	4	0.749064	0.0215169	FMNL2, TNF, PLEK, CALR	455	24	18082	6.62344	1	0.753246	31.3802
GOTERM_BP_DIRECT	GO:0045087~innate immune response	18	3.37079	0.0252113	POLR3G, TNFAIP8L2, HAVCR2, NLRP6, BST2, IFITM1, BLK, IFITM3, JCHAIN, SLAMF6, LY9, TLR7, AIM2, TMEM173, C4BP, ZAP70, TBKBP1, SSC5D	455	400	18082	1.78833	1	0.796971	35.7302
GOTERM_BP_DIRECT	GO:0006919~activation of cysteine-type endopeptidase activity involved in apoptotic process	6	1.1236	0.0264254	TNFRSF10B, TNF, ANP32B, BOK, EGLN3, HSPD1	455	67	18082	3.55887	1	0.802979	37.102
GOTERM_BP_DIRECT	GO:0034341~response to interferon-gamma	4	0.749064	0.0266437	BST2, IFITM1, IFITM3, CITED1	455	26	18082	6.11395	1	0.796594	37.3458
GOTERM_BP_DIRECT	GO:0006954~inflammatory response	16	2.99625	0.0280353	HAVCR2, NLRP6, CCL2, TNF, FFAR2, TLR7, AIM2, TNFRSF9, CCR7, PTGIR, TNFRSF10B, STAB1, SEMA7A, CCR2, ZAP70, LTA	455	344	18082	1.8484	1	0.804384	38.8787
GOTERM_BP_DIRECT	GO:0042127~regulation of cell proliferation	12	2.24719	0.0290231	HHEX, TNFRSF9, EID2, CDCA7, TNFRSF10B, TNF, BLK, JUND, IL4RA, EGLN3, CNN2, TES	455	227	18082	2.10083	1	0.807078	39.9453
GOTERM_BP_DIRECT	GO:2000772~regulation of cellular senescence	3	0.561798	0.029779	NUAK1, VASH1, BMPR1A	455	11	18082	10.8384	1	0.807117	40.7495
GOTERM_BP_DIRECT	GO:0050777~negative regulation of immune response	3	0.561798	0.029779	NLRP6, IL2RA, CTLA4	455	11	18082	10.8384	1	0.807117	40.7495
GOTERM_BP_DIRECT	GO:1903827~regulation of cellular protein localization	3	0.561798	0.029779	CCNE1, CSNK1E, PARP1	455	11	18082	10.8384	1	0.807117	40.7495
GOTERM_BP_DIRECT	GO:0046641~positive regulation of alpha-beta T cell proliferation	3	0.561798	0.029779	CCR2, ZAP70, CD28	455	11	18082	10.8384	1	0.807117	40.7495
GOTERM_BP_DIRECT	GO:0016525~negative regulation of angiogenesis	6	1.1236	0.0346337	HHEX, CCL2, STAB1, CCR2, VASH1, SEMA4A	455	72	18082	3.31172	1	0.845995	45.6781
GOTERM_BP_DIRECT	GO:0035455~response to interferon-alpha	3	0.561798	0.0351505	BST2, IFITM1, IFITM3	455	12	18082	9.93516	1	0.843213	46.1794
GOTERM_BP_DIRECT	GO:0001819~positive regulation of cytokine production	4	0.749064	0.0354448	HAVCR2, TNF, NFAM1, AGPAT2	455	29	18082	5.48147	1	0.838649	46.463
GOTERM_BP_DIRECT	GO:0048535~lymph node development	4	0.749064	0.0386712	CCR7, FLT3, CD248, LTA	455	30	18082	5.29875	1	0.857323	49.4801
GOTERM_BP_DIRECT	GO:0033690~positive regulation of osteoblast proliferation	3	0.561798	0.0408637	IGF1R, HPSE, TMEM119	455	13	18082	9.17092	1	0.866425	51.4383
GOTERM_BP_DIRECT	GO:0018279~protein N-linked glycosylation via asparagine	4	0.749064	0.0420416	ST3GAL2, ST6GALNAC4, ST3GAL5, RPN1	455	31	18082	5.12783	1	0.868181	52.4605
GOTERM_BP_DIRECT	GO:0006730~one-carbon metabolic process	4	0.749064	0.0420416	MTHFD2, SHMT2, AHCY, CAR12	455	31	18082	5.12783	1	0.868181	52.4605
GOTERM_BP_DIRECT	GO:0061077~chaperone-mediated protein folding	4	0.749064	0.0455544	FKBP5, FKBP4, CALR, FKBP11	455	32	18082	4.96758	1	0.883729	55.3901
GOTERM_BP_DIRECT	GO:0045071~negative regulation of viral genome replication	4	0.749064	0.0455544	TNF, BST2, IFITM1, IFITM3	455	32	18082	4.96758	1	0.883729	55.3901
GOTERM_BP_DIRECT	GO:0050776~regulation of immune response	4	0.749064	0.0455544	CLEC12A, TNFRSF13C, SH2B2, CD200	455	32	18082	4.96758	1	0.883729	55.3901
GOTERM_BP_DIRECT	GO:0006335~DNA replication-dependent nucleosome assembly	4	0.749064	0.0492078	HIST1H4B, NASP, CHAF1A, CHAF1B	455	33	18082	4.81705	1	0.897642	58.2559
GOTERM_BP_DIRECT	GO:0002439~chronic inflammatory response to antigenic stimulus	2	0.374532	0.0495866	AHCY, TNF	455	2	18082	39.7407	1	0.894539	58.5429
GOTERM_BP_DIRECT	GO:0002876~positive regulation of chronic inflammatory response to antigenic stimulus	2	0.374532	0.0495866	TNF, LTA	455	2	18082	39.7407	1	0.894539	58.5429
GOTERM_BP_DIRECT	GO:0090265~positive regulation of immune complex clearance by monocytes and macrophages	2	0.374532	0.0495866	CCL2, CCR2	455	2	18082	39.7407	1	0.894539	58.5429
GOTERM_BP_DIRECT	GO:0034242~negative regulation of syncytium formation by plasma membrane fusion	2	0.374532	0.0495866	NFE2, RAPGEF3	455	2	18082	39.7407	1	0.894539	58.5429
GOTERM_BP_DIRECT	GO:0002792~negative regulation of peptide secretion	2	0.374532	0.0495866	PTGER4, CD74	455	2	18082	39.7407	1	0.894539	58.5429
GOTERM_BP_DIRECT	GO:0007165~signal transduction	42	7.86517	0.0508094	MRGPRA1, TNF, WNT5B, FFAR2, FFAR1, IQGAP2, GNG12, TLR7, TRAIP, CD74, CD48, ACVR1B, PTGIR, PLCH1, SH2B2, NDRG2, TRAF5, IL18R1, IL18RAP, NRXN2, PTGER4, GPR171, PLXNB2, ADGRG5, RPS6KC1, CELSR2, NFAM1, RAPH1, LSP1, RASSF4, HHEX, MYO10, GRB10, CCR7, CHRM4, RASL11A, TNFRSF10B, GNG10, CCR2, CHN2, ADGRL1, ZFP516	455	1255	18082	1.32997	1	0.895575	59.4566
GOTERM_BP_DIRECT	GO:0009615~response to virus	6	1.1236	0.0601826	TNF, BST2, IFITM1, IFITM3, EEF1G, STMN1	455	84	18082	2.83862	1	0.928315	65.857
GOTERM_BP_DIRECT	GO:0006418~tRNA aminoacylation for protein translation	4	0.749064	0.0609902	TARS, YARS, CARS, NARS	455	36	18082	4.41563	1	0.927167	66.3615
GOTERM_BP_DIRECT	GO:0006487~protein N-linked glycosylation	4	0.749064	0.0609902	MGAT4A, FUT7, MOGS, RPN2	455	36	18082	4.41563	1	0.927167	66.3615
GOTERM_BP_DIRECT	GO:0008360~regulation of cell shape	8	1.49813	0.0613447	PALM, MYO10, CCL2, CSNK1E, ARHGEF18, PLXNB2, PLEKHO1, SEMA4A	455	139	18082	2.28723	1	0.924576	66.5807
GOTERM_BP_DIRECT	GO:0046325~negative regulation of glucose import	3	0.561798	0.0667368	GRB10, TNF, SH2B2	455	17	18082	7.01306	1	0.937126	69.7531
GOTERM_BP_DIRECT	GO:0050870~positive regulation of T cell activation	3	0.561798	0.0667368	CCL2, CCR2, HSPD1	455	17	18082	7.01306	1	0.937126	69.7531
GOTERM_BP_DIRECT	GO:0030036~actin cytoskeleton organization	8	1.49813	0.0671745	FMNL2, ENAH, CCR7, PRR5, ARHGEF18, DIAPH2, SH2B2, SPIRE1	455	142	18082	2.23891	1	0.935031	69.9977
GOTERM_BP_DIRECT	GO:0042220~response to cocaine	4	0.749064	0.0695064	PGR, HSP90AA1, HSPD1, DNMT3B	455	38	18082	4.18323	1	0.938008	71.2701
GOTERM_BP_DIRECT	GO:0001932~regulation of protein phosphorylation	5	0.93633	0.0701831	PRKAR2A, TNF, PLXNB2, TLR7, FNIP2	455	62	18082	3.20489	1	0.936624	71.6297
GOTERM_BP_DIRECT	GO:0031120~snRNA pseudouridine synthesis	2	0.374532	0.0734521	DKC1, NHP2	455	3	18082	26.4938	1	0.941659	73.3079
GOTERM_BP_DIRECT	GO:0051586~positive regulation of dopamine uptake involved in synaptic transmission	2	0.374532	0.0734521	RAB3B, NAT8L	455	3	18082	26.4938	1	0.941659	73.3079
GOTERM_BP_DIRECT	GO:1904117~cellular response to vasopressin	2	0.374532	0.0734521	CDC6, ADCY6	455	3	18082	26.4938	1	0.941659	73.3079
GOTERM_BP_DIRECT	GO:0031118~rRNA pseudouridine synthesis	2	0.374532	0.0734521	DKC1, NHP2	455	3	18082	26.4938	1	0.941659	73.3079
GOTERM_BP_DIRECT	GO:0009612~response to mechanical stimulus	5	0.93633	0.0735281	CCL2, P2RX3, JUND, PSPH, CITED2	455	63	18082	3.15402	1	0.938913	73.3458
GOTERM_BP_DIRECT	GO:0050729~positive regulation of inflammatory response	5	0.93633	0.0735281	CCL2, TNF, PTGER4, CCR2, HSPD1	455	63	18082	3.15402	1	0.938913	73.3458
GOTERM_BP_DIRECT	GO:0007413~axonal fasciculation	3	0.561798	0.0738675	NCAM2, NDN, EPHB2	455	18	18082	6.62344	1	0.936788	73.5143
GOTERM_BP_DIRECT	GO:0043277~apoptotic cell clearance	3	0.561798	0.0738675	TYRO3, CCR2, PDIA6	455	18	18082	6.62344	1	0.936788	73.5143
GOTERM_BP_DIRECT	GO:0043032~positive regulation of macrophage activation	3	0.561798	0.0738675	HAVCR2, IL4RA, HSPD1	455	18	18082	6.62344	1	0.936788	73.5143
GOTERM_BP_DIRECT	GO:0042102~positive regulation of T cell proliferation	5	0.93633	0.0769527	HAVCR2, CCR7, IL2RA, TNFRSF13C, CD28	455	64	18082	3.10474	1	0.941182	75.0011
GOTERM_BP_DIRECT	GO:0010628~positive regulation of gene expression	16	2.99625	0.0790907	PTGES3, TNF, PTGER4, ERP29, CALR, CITED1, VASH1, PLAUR, CITED2, ACVR1B, CNN2, NFIL3, NFATC2, DNMT3B, CD28, RAB27A	455	399	18082	1.59361	1	0.943163	75.9848
GOTERM_BP_DIRECT	GO:0042346~positive regulation of NF-kappaB import into nucleus	3	0.561798	0.0812288	IL18R1, TNF, TLR7	455	19	18082	6.27484	1	0.945027	76.9321
GOTERM_BP_DIRECT	GO:0031334~positive regulation of protein complex assembly	3	0.561798	0.0812288	TNF, MPP7, FNIP2	455	19	18082	6.27484	1	0.945027	76.9321
GOTERM_BP_DIRECT	GO:0043409~negative regulation of MAPK cascade	3	0.561798	0.0812288	IGF1R, NLRP6, PEBP1	455	19	18082	6.27484	1	0.945027	76.9321
GOTERM_BP_DIRECT	GO:1901224~positive regulation of NIK/NF-kappaB signaling	3	0.561798	0.0812288	HAVCR2, TNF, CALR	455	19	18082	6.27484	1	0.945027	76.9321
GOTERM_BP_DIRECT	GO:0060749~mammary gland alveolus development	3	0.561798	0.0812288	PHB2, TGFA, TPH1	455	19	18082	6.27484	1	0.945027	76.9321
GOTERM_BP_DIRECT	GO:0042493~response to drug	14	2.62172	0.0876696	HSP90AA1, ATP1A1, CALR, UGT1A1, JUND, PEBP1, TGFA, HSPD1, RPN2, NFATC2, CASP1, APEX1, DNMT3B, LTA	455	339	18082	1.64121	1	0.954586	79.5773
GOTERM_BP_DIRECT	GO:0033198~response to ATP	3	0.561798	0.0888046	P2RX3, HSPD1, CASP1	455	20	18082	5.9611	1	0.954266	80.0127
GOTERM_BP_DIRECT	GO:0021591~ventricular system development	3	0.561798	0.0888046	ANP32B, MBOAT7, CELSR2	455	20	18082	5.9611	1	0.954266	80.0127
GOTERM_BP_DIRECT	GO:0007275~multicellular organism development	34	6.36704	0.0907497	RBPMS2, EID2, ENAH, TNF, WNT5B, DIAPH2, SORL1, SLC7A5, CITED1, HEMGN, CITED2, EPHB2, BZW2, METRN, NRARP, SEMA7A, PIWIL4, NDRG2, NES, EGFL7, PLXNB2, CELSR2, CSRP3, MMP11, HHEX, TNFRSF9, TNFRSF10B, GTF2IRD1, HHAT, RYR2, STMN1, IGSF9, SSC5D, SEMA4A	455	1029	18082	1.3131	1	0.955276	80.7387
GOTERM_BP_DIRECT	GO:0045669~positive regulation of osteoblast differentiation	5	0.93633	0.0914287	IFITM1, PTGER4, JUND, TMEM119, BMPR1A	455	68	18082	2.92211	1	0.954233	80.9862
GOTERM_BP_DIRECT	GO:0001934~positive regulation of protein phosphorylation	9	1.68539	0.0930507	PRR5, TNF, HSPA2, PTGER4, FLT3, SEMA7A, ERP29, RAPGEF3, PLAUR	455	184	18082	1.94384	1	0.954715	81.5654
GOTERM_BP_DIRECT	GO:0007049~cell cycle	22	4.11985	0.0945731	STEAP3, EID1, CDC6, NASP, HAUS1, RCC1, CDC25A, VASH1, CCNE1, RASSF4, WAPL, PRR5, CENPV, KLHL21, STAG3, FBXO31, PARD6G, SPIN2C, CHAF1A, CHAF1B, NSUN2, CABLES1	455	614	18082	1.42393	1	0.955029	82.0939
GOTERM_BP_DIRECT	GO:0006564~L-serine biosynthetic process	2	0.374532	0.0967196	SHMT2, PSPH	455	4	18082	19.8703	1	0.956274	82.8147
GOTERM_BP_DIRECT	GO:1904469~positive regulation of tumor necrosis factor secretion	2	0.374532	0.0967196	HAVCR2, HSPD1	455	4	18082	19.8703	1	0.956274	82.8147
GOTERM_BP_DIRECT	GO:1903298~negative regulation of hypoxia-induced intrinsic apoptotic signaling pathway	2	0.374532	0.0967196	HYOU1, NOL3	455	4	18082	19.8703	1	0.956274	82.8147
GOTERM_BP_DIRECT	GO:0031503~protein complex localization	2	0.374532	0.0967196	FKBP4, DNMT3B	455	4	18082	19.8703	1	0.956274	82.8147
GOTERM_BP_DIRECT	GO:0034154~toll-like receptor 7 signaling pathway	2	0.374532	0.0967196	HAVCR2, TLR7	455	4	18082	19.8703	1	0.956274	82.8147

## Sheet: Down_Pax-Het-IKZF1-DN-vs-MiG
Category	Term	Count	%	PValue	Genes	List Total	Pop Hits	Pop Total	Fold Enrichment	Bonferroni	Benjamini	FDR
GOTERM_BP_DIRECT	GO:0007409~axonogenesis	5	2.77778	0.0105757	IGF1R, NDN, UCHL1, SPTBN4, STMN1	145	107	18082	5.82726	0.999884	0.999884	15.1726
GOTERM_BP_DIRECT	GO:0007399~nervous system development	9	5	0.0107339	INSM1, METRN, NAV2, SH2B2, STMN1, IGSF9B, HDAC7, BMPR1A, DPF1	145	377	18082	2.97701	0.999898	0.989921	15.3823
GOTERM_BP_DIRECT	GO:0006486~protein glycosylation	5	2.77778	0.013895	GALNT2, ST6GAL1, ST3GAL5, GALNT6, FUT4	145	116	18082	5.37515	0.999993	0.981199	19.4717
GOTERM_BP_DIRECT	GO:0010665~regulation of cardiac muscle cell apoptotic process	2	1.11111	0.0158645	ENG, BMPR1A	145	2	18082	124.703	0.999999	0.966834	21.9252
GOTERM_BP_DIRECT	GO:0000387~spliceosomal snRNP assembly	3	1.66667	0.0180629	SNRPD1, SNRPF, SNRPG	145	26	18082	14.3889	1	0.955223	24.5813
GOTERM_BP_DIRECT	GO:0055114~oxidation-reduction process	12	6.66667	0.0194166	NDUFA5, CBR1, NDUFA2, PAOX, PTGR1, PTGS1, NOX1, CMAH, IFI30, PHYH, NDUFB2, AKR1C13	145	676	18082	2.21367	1	0.938226	26.1745
GOTERM_BP_DIRECT	GO:0019233~sensory perception of pain	4	2.22222	0.0235776	NDN, UCHL1, PTGS1, CACNA1H	145	77	18082	6.4781	1	0.945202	30.8769
GOTERM_BP_DIRECT	GO:0002376~immune system process	8	4.44444	0.0338274	ALCAM, C4BP, IL2RA, HMGB3, IFI30, TLR4, SLAMF7, AIM2	145	383	18082	2.60477	1	0.974395	41.2928
GOTERM_BP_DIRECT	GO:0007017~microtubule-based process	3	1.66667	0.0421878	TUBB2B, TUBA1B, TUBA1C	145	41	18082	9.12464	1	0.983101	48.6813
GOTERM_BP_DIRECT	GO:0007628~adult walking behavior	3	1.66667	0.044071	KCNMA1, UCHL1, SPTBN4	145	42	18082	8.90739	1	0.978509	50.2208
GOTERM_BP_DIRECT	GO:0048368~lateral mesoderm development	2	1.11111	0.0468474	TEAD1, BMPR1A	145	6	18082	41.5678	1	0.975676	52.4121
GOTERM_BP_DIRECT	GO:0031960~response to corticosteroid	2	1.11111	0.0544406	KCNMA1, ENG	145	7	18082	35.6296	1	0.981211	57.9529
GOTERM_BP_DIRECT	GO:0006054~N-acetylneuraminate metabolic process	2	1.11111	0.0544406	ST6GAL1, CMAH	145	7	18082	35.6296	1	0.981211	57.9529
GOTERM_BP_DIRECT	GO:0060048~cardiac muscle contraction	3	1.66667	0.0559949	MYL4, CSRP3, TNNI2	145	48	18082	7.79397	1	0.977099	59.01
GOTERM_BP_DIRECT	GO:0000398~mRNA splicing, via spliceosome	4	2.22222	0.0602489	DQX1, U2AF1, SNRPF, SNRPG	145	112	18082	4.45369	1	0.977216	61.7775
GOTERM_BP_DIRECT	GO:0035912~dorsal aorta morphogenesis	2	1.11111	0.0619737	ENG, BMPR1A	145	8	18082	31.1759	1	0.973587	62.8489
GOTERM_BP_DIRECT	GO:0060087~relaxation of vascular smooth muscle	2	1.11111	0.0619737	KCNMA1, MRVI1	145	8	18082	31.1759	1	0.973587	62.8489
GOTERM_BP_DIRECT	GO:0050702~interleukin-1 beta secretion	2	1.11111	0.0619737	TLR4, AIM2	145	8	18082	31.1759	1	0.973587	62.8489
GOTERM_BP_DIRECT	GO:0042752~regulation of circadian rhythm	3	1.66667	0.0644969	MAGED1, CSNK1E, PRKCG	145	52	18082	7.19443	1	0.971282	64.3658
GOTERM_BP_DIRECT	GO:0003208~cardiac ventricle morphogenesis	2	1.11111	0.0694471	ENG, GRHL2	145	9	18082	27.7119	1	0.972875	67.175
GOTERM_BP_DIRECT	GO:0002218~activation of innate immune response	2	1.11111	0.0694471	TLR4, AIM2	145	9	18082	27.7119	1	0.972875	67.175
GOTERM_BP_DIRECT	GO:0070269~pyroptosis	2	1.11111	0.0768615	CASP1, AIM2	145	10	18082	24.9407	1	0.977303	70.9975
GOTERM_BP_DIRECT	GO:0007219~Notch signaling pathway	4	2.22222	0.0780893	IL2RA, APH1C, APH1B, NEURL1B	145	125	18082	3.99051	1	0.973904	71.5888
GOTERM_BP_DIRECT	GO:0048339~paraxial mesoderm development	2	1.11111	0.0842172	TEAD1, BMPR1A	145	11	18082	22.6734	1	0.97643	74.3751
GOTERM_BP_DIRECT	GO:0007612~learning	3	1.66667	0.0971982	ARC, PTGS1, COMT	145	66	18082	5.66834	1	0.984212	79.4551
GOTERM_BP_DIRECT	GO:0042733~embryonic digit morphogenesis	3	1.66667	0.0971982	B9D1, GRHL2, BMPR1A	145	66	18082	5.66834	1	0.984212	79.4551
GOTERM_BP_DIRECT	GO:0007605~sensory perception of sound	4	2.22222	0.0979712	KCNMA1, THRB, NAV2, SPTBN4	145	138	18082	3.61459	1	0.981558	79.7257
GOTERM_BP_DIRECT	GO:0032461~positive regulation of protein oligomerization	2	1.11111	0.0987544	JCHAIN, AIM2	145	13	18082	19.1851	1	0.978756	79.9964
GOTERM_BP_DIRECT	GO:0045944~positive regulation of transcription from RNA polymerase II promoter	13	7.22222	0.0995247	NDN, THRB, TEAD1, AUTS2, CHCHD2, TLR4, MYBL2, ENG, CSRP3, GRHL2, CD28, PEG3, BMPR1A	145	995	18082	1.62929	1	0.975804	80.2594

## Sheet: UP-Pax-Het-MiG-vs-WT-MiG
Category	Term	Count	%	PValue	Genes	List Total	Pop Hits	Pop Total	Fold Enrichment	Bonferroni	Benjamini	FDR
GOTERM_BP_DIRECT	GO:0052697~xenobiotic glucuronidation	8	0.638468	6.1667e-08	UGT1A10, UGT1A9, UGT1A7C, UGT1A2, UGT1A6B, UGT1A6A, UGT1A5, UGT1A1	1030	9	18082	15.6047	0.000224689	0.000224689	0.000113446
GOTERM_BP_DIRECT	GO:0002376~immune system process	49	3.91061	2.30645e-07	TLR1, TLR2, TLR7, IL31RA, TMEM173, NOD2, MYD88, SMPDL3B, IL1RAP, MAP3K8, TICAM2, NLRP6, ICOSL, GBP5, BST2, SLA2, H2-DMB1, LAT2, C4BP, CHID1, LAX1, RNF135, SSC5D, TNFAIP8L2, ORAI1, LST1, IFITM1, FGR, FFAR2, IFITM3, IL4RA, GSDMD, IFI30, CD74, MIF, ALCAM, TBKBP1, DHX58, HAVCR2, IL2RA, POLR3H, SLAMF6, CTLA4, SAMHD1, PSMB8, AIM2, BTLA, H2-DMA, NLRP10	1030	383	18082	2.24598	0.000840116	0.000420146	0.000424308
GOTERM_BP_DIRECT	GO:0042981~regulation of apoptotic process	27	2.15483	6.50888e-05	BCL2L2, PMAIP1, CRADD, TGFB2, GLS2, CASP6, IRAK3, NOD2, TNFRSF11A, BOK, BCL2, TRAF5, HIP1, NOL3, BCL2L14, SELL, ESR1, CARD6, RASSF3, NME4, CARD11, NME2, TNFRSF10B, NME3, NME1, BAX, BMP6	1030	199	18082	2.38188	0.21116	0.0760191	0.119674
GOTERM_BP_DIRECT	GO:0032722~positive regulation of chemokine production	8	0.638468	7.62375e-05	HAVCR2, TNF, P2RY2, FFAR2, IL18, TLR2, TLR7, IL6RA	1030	20	18082	7.02214	0.242567	0.0670979	0.140158
GOTERM_BP_DIRECT	GO:0052696~flavonoid glucuronidation	8	0.638468	0.000108759	UGT1A10, UGT1A9, UGT1A7C, UGT1A2, UGT1A6B, UGT1A6A, UGT1A5, UGT1A1	1030	21	18082	6.68775	0.327222	0.0762076	0.199891
GOTERM_BP_DIRECT	GO:0009813~flavonoid biosynthetic process	8	0.638468	0.000108759	UGT1A10, UGT1A9, UGT1A7C, UGT1A2, UGT1A6B, UGT1A6A, UGT1A5, UGT1A1	1030	21	18082	6.68775	0.327222	0.0762076	0.199891
GOTERM_BP_DIRECT	GO:0006954~inflammatory response	38	3.03272	0.000154319	RARRES2, CCL3, CCL2, TNF, CYSLTR1, FFAR2, IL18, TLR1, GSDMD, TLR2, TLR7, MIF, S1PR3, NOD2, MYD88, SMPDL3B, SEMA7A, IL1RAP, TICAM2, LTA, HAVCR2, NLRP6, GBP5, NCF1, ACKR2, SMAD1, PARK7, AIM2, P2RX7, CYBB, CCR7, CHID1, TNFRSF10B, STAB1, CCR2, TBXA2R, PTAFR, BMP6	1030	344	18082	1.93925	0.430149	0.0894714	0.283513
GOTERM_BP_DIRECT	GO:0055114~oxidation-reduction process	62	4.94812	0.000244974	CYB5R1, PRDX1, GLDC, PECR, UQCR11, PLOD1, CREG1, NOS3, SPR, AKR7A5, DHCR24, SUOX, PCYOX1L, NCF2, CYP11A1, ALDH5A1, CMAH, QDPR, DECR2, GRHPR, POR, DHRS7, C330018D20RIK, PYCR2, PRDX6, TPH1, UQCRB, PYCRL, NDUFB7, FDX1, EGLN3, IFI30, KMO, FTH1, NDUFB2, P3H1, CBR1, FAM213A, IVD, HAAO, IDH2, GSTO1, QSOX1, NDUFA5, NDUFA2, PAOX, NDUFA3, FOXRED2, FADS3, FAM213B, SEPN1, TET1, CYB561, MSRB2, MSRB3, VAT1L, C…	1030	676	18082	1.61011	0.59049	0.119743	0.44971
GOTERM_BP_DIRECT	GO:0042273~ribosomal large subunit biogenesis	8	0.638468	0.000278551	WDR74, WDR55, RPL14, HEATR3, NIP7, MALSU1, NPM1, RPL26	1030	24	18082	5.85178	0.637664	0.119176	0.511201
GOTERM_BP_DIRECT	GO:0006163~purine nucleotide metabolic process	5	0.399042	0.000606714	NME4, NME2, NME3, NME1, GUK1	1030	8	18082	10.9721	0.890468	0.217864	1.11028
GOTERM_BP_DIRECT	GO:0002374~cytokine secretion involved in immune response	4	0.319234	0.000703853	NOD2, TLR2, TREM1, TREM3	1030	4	18082	17.5553	0.923138	0.226302	1.28695
GOTERM_BP_DIRECT	GO:0048535~lymph node development	8	0.638468	0.0012147	CCR7, TNFRSF11A, TNFSF11, FLT3, CD248, RIPK3, LTB, LTA	1030	30	18082	4.68142	0.988074	0.331447	2.21118
GOTERM_BP_DIRECT	GO:0006919~activation of cysteine-type endopeptidase activity involved in apoptotic process	12	0.957702	0.00131343	TNFRSF10B, TNF, CDKN2A, BOK, HIP1R, BAX, EGLN3, FAM162A, PMAIP1, CRADD, PDCD2, HIP1	1030	67	18082	3.14424	0.991682	0.329082	2.38886
GOTERM_BP_DIRECT	GO:0014911~positive regulation of smooth muscle cell migration	9	0.718276	0.00135763	PGR, PTK2, SEMA6D, PTGER4, P2RY2, BCL2, IL18, RAPGEF3, MIF	1030	39	18082	4.05123	0.992921	0.316694	2.4683
GOTERM_BP_DIRECT	GO:0016049~cell growth	10	0.798085	0.00158218	P3H1, ATP6V0E, RASGRP4, XBP1, BCL2, NPM1, ESR1, EMP1, TGFB2, IL6RA	1030	49	18082	3.58272	0.99688	0.337771	2.87096
GOTERM_BP_DIRECT	GO:0000165~MAPK cascade	12	0.957702	0.00168087	PTK2, DOK2, CCL3, CCL2, TNF, EFNA1, MAP2K2, IL18, PEBP1, PPM1L, SMAD1, RHBDD3	1030	69	18082	3.0531	0.997824	0.335475	3.04744
GOTERM_BP_DIRECT	GO:0006364~rRNA processing	17	1.35674	0.00211783	EXOSC6, RPL14, EXOSC5, RPL26, RRP9, MRTO4, RCL1, CDKN2A, RPS28, WDR55, RRP1B, NPM3, PES1, POP5, NHP2, GEMIN4, FTSJ3	1030	126	18082	2.36858	0.999559	0.382976	3.82514
GOTERM_BP_DIRECT	GO:0032757~positive regulation of interleukin-8 production	7	0.558659	0.00232809	NOD2, TNF, PTGER4, IL18, TLR2, TLR7, PARK7	1030	25	18082	4.9155	0.999795	0.393236	4.19727
GOTERM_BP_DIRECT	GO:0033209~tumor necrosis factor-mediated signaling pathway	7	0.558659	0.00232809	TNFRSF11A, TNFSF11, TNF, TXNDC17, LTB, AIM2, LTA	1030	25	18082	4.9155	0.999795	0.393236	4.19727
GOTERM_BP_DIRECT	GO:0032729~positive regulation of interferon-gamma production	10	0.798085	0.00243257	HAVCR2, IL18R1, HRAS, TNF, FLT3, IL18, CCR2, SLAMF6, TICAM2, LTA	1030	52	18082	3.37603	0.99986	0.389245	4.38166
GOTERM_BP_DIRECT	GO:0006183~GTP biosynthetic process	5	0.399042	0.00249191	NME4, NME2, NME3, NME1, PNP	1030	11	18082	7.9797	0.999887	0.380299	4.48624
GOTERM_BP_DIRECT	GO:0006412~translation	38	3.03272	0.0026846	TUFM, EEF1B2, RPL14, RPL13, RPL27A, MRPS10, RPS27L, RPL37, RPL22L1, RPL39, MRPL10, RPS28, MRPL12, RPS29, EIF3F, SLC25A1, RSL24D1, RPS20, SLC25A45, RPS21, RPSA, EIF2S3X, MRPS23, RRBP1, RPL26, RPS9, DENR, AARSD1, RPS8, TRNAU1AP, RPL41, RPL22, RPL13A, RPL37A, PELO, EEF1D, NHP2, SLC25A53	1030	401	18082	1.6636	0.999944	0.387246	4.8251
GOTERM_BP_DIRECT	GO:0019882~antigen processing and presentation	10	0.798085	0.00317685	RAB32, RAB3B, FLT3, H2-DMB1, CTSS, H2-DMA, CD74, H2-DMB2, PSMB8, RAB27A	1030	54	18082	3.25099	0.999991	0.424281	5.6856
GOTERM_BP_DIRECT	GO:0060749~mammary gland alveolus development	6	0.478851	0.00351678	TNFRSF11A, TNFSF11, PHB2, ESR1, TGFA, TPH1	1030	19	18082	5.54379	0.999997	0.442076	6.27553
GOTERM_BP_DIRECT	GO:0009142~nucleoside triphosphate biosynthetic process	5	0.399042	0.00357068	NME4, NME2, NME3, NME1, AK4	1030	12	18082	7.31472	0.999998	0.432624	6.36876
GOTERM_BP_DIRECT	GO:0042989~sequestering of actin monomers	5	0.399042	0.00357068	TMSB15L, SCIN, TMSB15B1, TMSB10, TMSB15B2	1030	12	18082	7.31472	0.999998	0.432624	6.36876
GOTERM_BP_DIRECT	GO:0006955~immune response	28	2.23464	0.00361053	CCL3, LST1, TNF, CCL2, IL18, TLR1, TLR2, TLR7, FTH1, CD74, MYD88, TNFRSF11A, NFIL3, LTB, LTA, CD28, IL2RA, CTLA4, H2-DMB1, CTSS, H2-DMB2, CCR7, TNFSF11, TNFRSF10B, LAX1, CCR2, H2-DMA, BMP6	1030	272	18082	1.80717	0.999998	0.422583	6.43762
GOTERM_BP_DIRECT	GO:0030178~negative regulation of Wnt signaling pathway	10	0.798085	0.00408965	MDFI, CTNNBIP1, RNF43, LZTS2, GRB10, NKD1, NXN, TSKU, ZNRF3, LRP4	1030	56	18082	3.13488	1	0.449721	7.26183
GOTERM_BP_DIRECT	GO:0006869~lipid transport	15	1.19713	0.00415393	SLC27A1, TSPO, OSBPL3, SPNS3, SORL1, PCTP, STARD10, MFSD2A, SIGMAR1, NME4, PLEKHA8, APOF, APOBR, SLMO1, PLTP	1030	111	18082	2.37234	1	0.442003	7.37189
GOTERM_BP_DIRECT	GO:0051259~protein oligomerization	11	0.877893	0.00439772	HGSNAT, NOD2, NME2, P2RX7, NOL3, BOK, BAX, RASGRP1, NPM1, DGKH, GRHPR	1030	67	18082	2.88222	1	0.448348	7.78816
GOTERM_BP_DIRECT	GO:0022409~positive regulation of cell-cell adhesion	6	0.478851	0.00447223	ITGAL, MYO10, RNASE10, CCL2, SMAD7, CITED2	1030	20	18082	5.2666	1	0.441965	7.91503
GOTERM_BP_DIRECT	GO:0050766~positive regulation of phagocytosis	9	0.718276	0.00530049	ABCA7, PTK2, CCR7, NOD2, TNF, MFGE8, CALR, SIRPA, RAB27A	1030	48	18082	3.29163	1	0.487167	9.3143
GOTERM_BP_DIRECT	GO:0032760~positive regulation of tumor necrosis factor production	10	0.798085	0.00582848	CCR7, NOD2, CCL3, CCL2, MYD88, RASGRP1, IL18, TLR2, NCL, PTAFR	1030	59	18082	2.97548	1	0.508374	10.1958
GOTERM_BP_DIRECT	GO:0006486~protein glycosylation	15	1.19713	0.00616031	GALNT2, GALNT6, B3GALT5, FUT7, ST6GALNAC5, MGAT1, NAGPA, ST3GAL2, ST6GALNAC4, ST3GAL5, B3GALNT1, RPN1, FUT4, GCNT1, GALNT14	1030	116	18082	2.27009	1	0.516341	10.7456
GOTERM_BP_DIRECT	GO:0050830~defense response to Gram-positive bacterium	13	1.03751	0.00638674	HAVCR2, LYZ2, TNF, FGR, NCF1, GSDMD, TLR2, RPL39, NOD2, P2RX7, MYD88, SSC5D, LTA	1030	93	18082	2.45397	1	0.517909	11.1189
GOTERM_BP_DIRECT	GO:0019886~antigen processing and presentation of exogenous peptide antigen via MHC class II	5	0.399042	0.00659122	IFI30, H2-DMB1, H2-DMA, CD74, H2-DMB2	1030	14	18082	6.26976	1	0.518206	11.4548
GOTERM_BP_DIRECT	GO:0050718~positive regulation of interleukin-1 beta secretion	6	0.478851	0.0069116	CCR7, NOD2, P2RX7, CCL3, GSDMD, AIM2	1030	22	18082	4.78782	1	0.524474	11.9787
GOTERM_BP_DIRECT	GO:0030036~actin cytoskeleton organization	17	1.35674	0.00693197	FMNL2, ENAH, SHROOM3, NUAK2, SPECC1, DIAPH2, ARHGEF17, SPIRE1, TMSB10, CORO2A, PRR5, CCR7, XIRP1, TMSB15B1, SH2B2, IQSEC2, CDC42BPB	1030	142	18082	2.1017	1	0.515303	12.0119
GOTERM_BP_DIRECT	GO:0008283~cell proliferation	23	1.83559	0.00734292	HRAS, TNF, NCF1, UCHL1, HLCS, PRDX1, FURIN, GRHL2, CD74, PARK7, MIF, HDGFRP3, CITED2, HHEX, FBXW8, RASGRP4, BOK, BAX, BCL2, PELO, CDK5RAP3, PES1, LTA	1030	220	18082	1.83533	1	0.525745	12.6794
GOTERM_BP_DIRECT	GO:0032494~response to peptidoglycan	4	0.319234	0.00829124	IRAK3, NOD2, MYD88, TLR2	1030	8	18082	8.77767	1	0.559559	14.2013
GOTERM_BP_DIRECT	GO:0006220~pyrimidine nucleotide metabolic process	4	0.319234	0.00829124	NME4, NME2, NME3, NME1	1030	8	18082	8.77767	1	0.559559	14.2013
GOTERM_BP_DIRECT	GO:0006165~nucleoside diphosphate phosphorylation	5	0.399042	0.0085886	NME4, NME2, NME3, NME1, AK4	1030	15	18082	5.85178	1	0.56271	14.6734
GOTERM_BP_DIRECT	GO:0045824~negative regulation of innate immune response	5	0.399042	0.0085886	HAVCR2, TYRO3, IRAK3, SMPDL3B, DHX58	1030	15	18082	5.85178	1	0.56271	14.6734
GOTERM_BP_DIRECT	GO:0032496~response to lipopolysaccharide	21	1.67598	0.00875145	TNF, NCF2, PTGER4, TLR2, GNG12, COMT, UGT1A1, FOS, IRAK3, CCR7, P2RX7, NOD2, TNFRSF11A, TNFRSF10B, MYD88, RPL13A, IL10RA, JUND, TBXA2R, PTAFR, LTA	1030	197	18082	1.87138	1	0.56014	14.9308
GOTERM_BP_DIRECT	GO:0051092~positive regulation of NF-kappaB transcription factor activity	14	1.11732	0.00895668	TNF, TLR2, TRIM13, AIM2, CARD11, IRAK3, NOD2, MYD88, TNFSF11, TNFRSF11A, NPM1, IL1RAP, RIPK3, TRAF5	1030	109	18082	2.25481	1	0.559405	15.2543
GOTERM_BP_DIRECT	GO:0050729~positive regulation of inflammatory response	10	0.798085	0.00897295	CCL3, CCL2, TNF, PTGER4, STAT5A, CCR2, TGM2, TLR2, CTSS, IL17RA	1030	63	18082	2.78656	1	0.551164	15.2799
GOTERM_BP_DIRECT	GO:0008152~metabolic process	40	3.19234	0.00969056	SLC27A1, ENPP6, ISOC2A, HK2, ECHDC2, HLCS, FAHD1, UGT1A9, UGT1A7C, SMPDL3B, IVD, CDYL2, UGT1A2, UGT1A6B, UGT1A6A, GALNS, MAN1A, GALC, GSTO1, AGPAT2, TIGAR, ECI2, LYZ2, ALDH5A1, NPL, SAMHD1, TKT, MOGS, GRHPR, ENGASE, UGT1A1, MAN2A2, UGT1A10, PCX, PRDX6, ALDH2, GAA, CENPV, ERN1, TPH1	1030	463	18082	1.51666	1	0.570387	16.4014
GOTERM_BP_DIRECT	GO:0043524~negative regulation of neuron apoptotic process	18	1.43655	0.00973267	FZD9, TYRO3, HRAS, NES, CCL2, LGMN, PRKCG, EN2, PARK7, FAM134B, PCP4, BOK, CLCF1, BCL2, BAX, NPM1, MT1, CHL1	1030	160	18082	1.97498	1	0.563439	16.4667
GOTERM_BP_DIRECT	GO:0071407~cellular response to organic cyclic compound	11	0.877893	0.00978199	NOD2, P2RX7, TMEM173, CCL3, TNF, FOXF1, IL18, STAT5A, MGMT, SOCS1, SMAD1	1030	75	18082	2.57478	1	0.556969	16.5432
GOTERM_BP_DIRECT	GO:0008630~intrinsic apoptotic signaling pathway in response to DNA damage	9	0.718276	0.0108373	TNF, BOK, BAX, BCL2, BCL2L2, PMAIP1, SFN, PNP, FNIP2	1030	54	18082	2.92589	1	0.586198	18.1644
GOTERM_BP_DIRECT	GO:0002755~MyD88-dependent toll-like receptor signaling pathway	5	0.399042	0.0109437	IRAK3, MYD88, TLR1, TLR2, TLR7	1030	16	18082	5.48604	1	0.581764	18.3262
GOTERM_BP_DIRECT	GO:0090303~positive regulation of wound healing	5	0.399042	0.0109437	INSL3, HRAS, CCL2, PTGER4, MYLK	1030	16	18082	5.48604	1	0.581764	18.3262
GOTERM_BP_DIRECT	GO:0008584~male gonad development	14	1.11732	0.0111432	INSL3, TESC, ARID5B, ESR1, CITED2, TGFB2, RNASE10, TNFRSF10B, BOK, BCL2, BAX, AGO4, PRPS1L1, ADAM15	1030	112	18082	2.19442	1	0.580548	18.6288
GOTERM_BP_DIRECT	GO:0010332~response to gamma radiation	7	0.558659	0.011437	CCL2, BAX, BCL2, TRIM13, PARP1, PNP, TIGAR	1030	34	18082	3.61433	1	0.582413	19.0724
GOTERM_BP_DIRECT	GO:0006241~CTP biosynthetic process	4	0.319234	0.0119154	NME4, NME2, NME3, NME1	1030	9	18082	7.80237	1	0.589934	19.7898
GOTERM_BP_DIRECT	GO:0006228~UTP biosynthetic process	4	0.319234	0.0119154	NME4, NME2, NME3, NME1	1030	9	18082	7.80237	1	0.589934	19.7898
GOTERM_BP_DIRECT	GO:0042254~ribosome biogenesis	12	0.957702	0.0120427	RCL1, MRPL10, DDX28, RPS28, NIP7, GTPBP10, RSL24D1, PES1, GNL1, NHP2, FTSJ3, MRTO4	1030	89	18082	2.36701	1	0.586458	19.9796
GOTERM_BP_DIRECT	GO:0048469~cell maturation	8	0.638468	0.0129179	KCNMA1, HES1, BHLHA15, POU2F2, BFSP2, LHX6, RUNX2, RUNX3	1030	45	18082	3.12095	1	0.605056	21.2738
GOTERM_BP_DIRECT	GO:0035556~intracellular signal transduction	35	2.7933	0.0130826	ADCY3, NUAK2, NUAK1, ADCY6, MKNK2, NOD2, PLCB4, STAC2, DGKE, PKN3, RASGRP4, RASGRP1, ACOT11, PLCH1, GUCY1A3, SH2B2, RAPGEF3, RASA4, PLEK, SMAD7, SOCS1, PRKCG, DGKH, NFAM1, ARHGAP29, CISH, LAT2, RPS6KA1, ADCY9, LAX1, CHN2, GUCY1B3, KSR1, NEURL2, CDC42BPB	1030	400	18082	1.53609	1	0.602611	21.5151
GOTERM_BP_DIRECT	GO:0045087~innate immune response	35	2.7933	0.0130826	TNFAIP8L2, FGR, IFITM1, IFITM3, TLR1, GSDMD, JCHAIN, TLR2, TRIM13, FES, TLR7, MIF, TMEM173, PTK2, NOD2, MYD88, SMPDL3B, IL1RAP, TICAM2, TBKBP1, DHX58, HAVCR2, NLRP6, POLR3H, BST2, SLAMF6, SAMHD1, AIM2, CYBB, C4BP, CHID1, RNF135, SSC5D, NLRP10, ADAM15	1030	400	18082	1.53609	1	0.602611	21.5151
GOTERM_BP_DIRECT	GO:0050821~protein stabilization	15	1.19713	0.0141743	TESC, SMAD7, HIP1R, IFI30, CCT3, PIM2, CALR, PARK7, P3H1, USP27X, PHB2, NPM1, PER3, APBB1, HIP1	1030	128	18082	2.05727	1	0.625259	23.0969
GOTERM_BP_DIRECT	GO:0001836~release of cytochrome c from mitochondria	6	0.478851	0.0143066	GGCT, BOK, BAX, BCL2, PMAIP1, SFN	1030	26	18082	4.05123	1	0.621828	23.2867
GOTERM_BP_DIRECT	GO:0060253~negative regulation of glial cell proliferation	4	0.319234	0.0163105	HES1, TSPO, CDKN2B, IDH2	1030	10	18082	7.02214	1	0.663633	26.1055
GOTERM_BP_DIRECT	GO:0050806~positive regulation of synaptic transmission	6	0.478851	0.0167557	PTK2, CCL2, TNF, GRIA2, CLSTN1, NCS1	1030	27	18082	3.90119	1	0.666981	26.7184
GOTERM_BP_DIRECT	GO:0009117~nucleotide metabolic process	6	0.478851	0.0167557	NME4, NME2, NME3, NME1, ACPP, NT5C	1030	27	18082	3.90119	1	0.666981	26.7184
GOTERM_BP_DIRECT	GO:0008637~apoptotic mitochondrial changes	6	0.478851	0.0167557	CDKN2A, BAX, BCL2, HK2, PIM2, PNP	1030	27	18082	3.90119	1	0.666981	26.7184
GOTERM_BP_DIRECT	GO:0001934~positive regulation of protein phosphorylation	19	1.51636	0.0176321	HRAS, RARRES2, TNF, PTGER4, FLT3, ERP29, MIF, PLAUR, PTK2, P2RX7, PRR5, XBP1, SEMA7A, RASGRP1, RALB, CDK2AP1, RAPGEF3, CLIP3, ENG	1030	184	18082	1.81278	1	0.679307	27.9107
GOTERM_BP_DIRECT	GO:0071847~TNFSF11-mediated signaling pathway	3	0.239425	0.0179739	TNFRSF11A, TNFSF11, TJP2	1030	4	18082	13.1665	1	0.680031	28.3708
GOTERM_BP_DIRECT	GO:0007015~actin filament organization	11	0.877893	0.0191469	TMSB15L, ENAH, PACSIN1, BCL2, DIAPH2, TMSB15B1, ACTN1, TMSB10, SIRPA, RUFY3, TMSB15B2	1030	83	18082	2.32661	1	0.697004	29.9286
GOTERM_BP_DIRECT	GO:1901224~positive regulation of NIK/NF-kappaB signaling	5	0.399042	0.0203541	HAVCR2, NOD2, TNF, TLR2, CALR	1030	19	18082	4.61983	1	0.713187	31.4982
GOTERM_BP_DIRECT	GO:0009190~cyclic nucleotide biosynthetic process	5	0.399042	0.0203541	ADCY3, ADCY9, ADCY6, GUCY1A3, GUCY1B3	1030	19	18082	4.61983	1	0.713187	31.4982
GOTERM_BP_DIRECT	GO:0042346~positive regulation of NF-kappaB import into nucleus	5	0.399042	0.0203541	IL18R1, TNF, IL18, TLR2, TLR7	1030	19	18082	4.61983	1	0.713187	31.4982
GOTERM_BP_DIRECT	GO:0009615~response to virus	11	0.877893	0.0206655	IRAK3, NPC2, TNF, MYD88, BST2, IFITM1, IFITM3, CDK6, PIM2, STMN1, DHX58	1030	84	18082	2.29891	1	0.712761	31.8976
GOTERM_BP_DIRECT	GO:0050777~negative regulation of immune response	4	0.319234	0.0214925	NLRP6, IL2RA, CTLA4, TGFB2	1030	11	18082	6.38376	1	0.72112	32.9478
GOTERM_BP_DIRECT	GO:0032060~bleb assembly	4	0.319234	0.0214925	P2RX7, PRDX6, MYLK, EMP1	1030	11	18082	6.38376	1	0.72112	32.9478
GOTERM_BP_DIRECT	GO:0008347~glial cell migration	4	0.319234	0.0214925	TSPO, CCL2, NDN, TGFB2	1030	11	18082	6.38376	1	0.72112	32.9478
GOTERM_BP_DIRECT	GO:0050771~negative regulation of axonogenesis	4	0.319234	0.0214925	PTK2, LRP4, RUFY3, EPHB2	1030	11	18082	6.38376	1	0.72112	32.9478
GOTERM_BP_DIRECT	GO:0032091~negative regulation of protein binding	9	0.718276	0.0216867	CTNNBIP1, NES, CDKN2A, BAX, SORL1, CKMT1, RALB, PIM2, PARK7	1030	61	18082	2.59013	1	0.718659	33.1923
GOTERM_BP_DIRECT	GO:0001932~regulation of protein phosphorylation	9	0.718276	0.0237013	PTK2, PRKAR2A, TNF, MAP2K2, PLXNB2, SOCS1, TLR7, LRP4, FNIP2	1030	62	18082	2.54836	1	0.744808	35.6783
GOTERM_BP_DIRECT	GO:0030097~hemopoiesis	11	0.877893	0.0239627	HHEX, FLT3, BCL2, CCR2, MKNK2, CDK6, CNN2, HBB-BT, RUNX3, TGFB2, SPTB	1030	86	18082	2.24545	1	0.743274	35.9945
GOTERM_BP_DIRECT	GO:0009116~nucleoside metabolic process	5	0.399042	0.0243246	UPRT, PNP2, PRPS1L1, PNP, APRT	1030	20	18082	4.38883	1	0.74324	36.4296
GOTERM_BP_DIRECT	GO:0044130~negative regulation of growth of symbiont in host	5	0.399042	0.0243246	NOD2, TNF, MYD88, TLR2, LTA	1030	20	18082	4.38883	1	0.74324	36.4296
GOTERM_BP_DIRECT	GO:0042149~cellular response to glucose starvation	6	0.478851	0.0257178	NUAK2, BHLHA15, XBP1, BCL2, PMAIP1, PRKAA2	1030	30	18082	3.51107	1	0.75757	38.079
GOTERM_BP_DIRECT	GO:0007569~cell aging	6	0.478851	0.0257178	HRAS, CDKN2A, BCL2, NPM1, MIF, CITED2	1030	30	18082	3.51107	1	0.75757	38.079
GOTERM_BP_DIRECT	GO:0042517~positive regulation of tyrosine phosphorylation of Stat3 protein	6	0.478851	0.0257178	HES1, PTGER4, CLCF1, IL18, IL6RA, IL31RA	1030	30	18082	3.51107	1	0.75757	38.079
GOTERM_BP_DIRECT	GO:0007179~transforming growth factor beta receptor signaling pathway	10	0.798085	0.0261083	FOS, PTK2, CCL2, SMAD7, ZYX, SMAD1, PARP1, ENG, TGFB2, CITED2	1030	75	18082	2.34071	1	0.757726	38.534
GOTERM_BP_DIRECT	GO:0002250~adaptive immune response	15	1.19713	0.0270325	HAVCR2, ORAI1, ICOSL, SLA2, CTLA4, SLAMF6, JCHAIN, CTSS, CD74, BTLA, ALCAM, LAT2, TNFRSF11A, LAX1, NLRP10	1030	139	18082	1.89446	1	0.764791	39.5983
GOTERM_BP_DIRECT	GO:0032755~positive regulation of interleukin-6 production	8	0.638468	0.0270785	NOD2, P2RX7, TNF, MYD88, TICAM2, TLR2, TLR7, IL6RA	1030	52	18082	2.70082	1	0.760468	39.6508
GOTERM_BP_DIRECT	GO:0097191~extrinsic apoptotic signaling pathway	7	0.558659	0.0273519	SIVA1, P2RX7, TNFRSF10B, TNF, SGPP1, BAX, TGFB2	1030	41	18082	2.99725	1	0.759097	39.9619
GOTERM_BP_DIRECT	GO:0010447~response to acidic pH	4	0.319234	0.0274664	SERPINF1, LGMN, GPR65, CTSS	1030	12	18082	5.85178	1	0.755747	40.0919
GOTERM_BP_DIRECT	GO:0032740~positive regulation of interleukin-17 production	4	0.319234	0.0274664	NOD2, MYD88, IL18, SLAMF6	1030	12	18082	5.85178	1	0.755747	40.0919
GOTERM_BP_DIRECT	GO:0045088~regulation of innate immune response	4	0.319234	0.0274664	FGR, SAMHD1, RNF135, DHX58	1030	12	18082	5.85178	1	0.755747	40.0919
GOTERM_BP_DIRECT	GO:0042761~very long-chain fatty acid biosynthetic process	4	0.319234	0.0274664	ELOVL1, ELOVL2, HACD1, ELOVL7	1030	12	18082	5.85178	1	0.755747	40.0919
GOTERM_BP_DIRECT	GO:0071294~cellular response to zinc ion	4	0.319234	0.0274664	TSPO, MT1, HVCN1, PARP1	1030	12	18082	5.85178	1	0.755747	40.0919
GOTERM_BP_DIRECT	GO:0010574~regulation of vascular endothelial growth factor production	3	0.239425	0.0288332	CCL2, CCR2, NDRG2	1030	5	18082	10.5332	1	0.767868	41.622
GOTERM_BP_DIRECT	GO:1900103~positive regulation of endoplasmic reticulum unfolded protein response	3	0.239425	0.0288332	XBP1, BAX, ERN1	1030	5	18082	10.5332	1	0.767868	41.622
GOTERM_BP_DIRECT	GO:0018279~protein N-linked glycosylation via asparagine	6	0.478851	0.0292721	ST6GALNAC5, ST3GAL2, ST6GALNAC4, ST3GAL5, RPN1, KRTCAP2	1030	31	18082	3.39781	1	0.768453	42.1054
GOTERM_BP_DIRECT	GO:0031663~lipopolysaccharide-mediated signaling pathway	6	0.478851	0.0292721	CCL3, CCL2, TNF, MYD88, IL18, NOS3	1030	31	18082	3.39781	1	0.768453	42.1054
GOTERM_BP_DIRECT	GO:0043029~T cell homeostasis	6	0.478851	0.0292721	P2RX7, IL2RA, BCL2, STAT5A, RIPK3, PMAIP1	1030	31	18082	3.39781	1	0.768453	42.1054
GOTERM_BP_DIRECT	GO:0006629~lipid metabolic process	37	2.95291	0.0328062	ENPP6, SLC27A1, PGS1, CYB5R1, CPT2, GM2A, FDX1, HINT2, SORL1, CERS6, ECHDC2, HACD1, ELOVL1, PECR, ISYNA1, SMPDL3B, XBP1, APOF, APOBR, ELOVL2, PLCH1, GALC, ELOVL7, PRKAA2, PTDSS1, PLTP, AGPAT2, DHCR24, IAH1, CYP11A1, PLD4, FADS3, DECR2, FAM213B, PCX, NPC2, PRDX6	1030	459	18082	1.41514	1	0.802235	45.8626
GOTERM_BP_DIRECT	GO:0048147~negative regulation of fibroblast proliferation	6	0.478851	0.0331214	PEX2, BAX, IFI30, PMAIP1, FTH1, LTA	1030	32	18082	3.29163	1	0.801106	46.1863
GOTERM_BP_DIRECT	GO:0050776~regulation of immune response	6	0.478851	0.0331214	CARD11, CLEC12A, SPPL2B, SH2B2, CD200, HCST	1030	32	18082	3.29163	1	0.801106	46.1863
GOTERM_BP_DIRECT	GO:0031668~cellular response to extracellular stimulus	5	0.399042	0.0335793	FOS, P2RX7, CDKN2B, GSDMD, BMP6	1030	22	18082	3.98985	1	0.801392	46.6532
GOTERM_BP_DIRECT	GO:0032720~negative regulation of tumor necrosis factor production	7	0.558659	0.0337214	HAVCR2, IRAK3, NOD2, TSPO, VIMP, PTGER4, FLT3	1030	43	18082	2.85785	1	0.798622	46.7973
GOTERM_BP_DIRECT	GO:0009303~rRNA transcription	4	0.319234	0.0342281	CDKN2A, NPM1, NPM3, POLR1B	1030	13	18082	5.40164	1	0.799407	47.3082
GOTERM_BP_DIRECT	GO:0051085~chaperone mediated protein folding requiring cofactor	4	0.319234	0.0342281	H2-DMB1, H2-DMA, CD74, H2-DMB2	1030	13	18082	5.40164	1	0.799407	47.3082
GOTERM_BP_DIRECT	GO:0032461~positive regulation of protein oligomerization	4	0.319234	0.0342281	BAX, JCHAIN, PMAIP1, AIM2	1030	13	18082	5.40164	1	0.799407	47.3082
GOTERM_BP_DIRECT	GO:0042535~positive regulation of tumor necrosis factor biosynthetic process	4	0.319234	0.0342281	CYBB, TLR1, CCR2, TLR2	1030	13	18082	5.40164	1	0.799407	47.3082
GOTERM_BP_DIRECT	GO:0007010~cytoskeleton organization	12	0.957702	0.0343311	LSP1, FMNL2, BRWD1, PACSIN1, ARC, CCL3, CCL2, BFSP2, CNN2, WTIP, SIRPA, PCLO	1030	104	18082	2.02562	1	0.79633	47.4115
GOTERM_BP_DIRECT	GO:0006915~apoptotic process	44	3.51157	0.0372111	SIVA1, HRAS, TNF, NUAK2, HIP1R, ALDOC, HINT2, MKNK2, GPR65, EGLN3, BCL2L2, PMAIP1, CRADD, PDCD2, CASP6, IRAK3, TMEM173, CDKN2A, MYD88, XBP1, BOK, BCL2, SHISA5, MAP3K8, RALB, FAM162A, TRAF5, HIP1, TIGAR, BCL2L14, NCF1, TMBIM4, PIM3, PIM2, AIM2, LSP1, PPM1F, DNASE1, TNFRSF10B, BAX, ERN1, MFSD10, APBB1, SLC5A11	1030	570	18082	1.35515	1	0.818406	50.2232
GOTERM_BP_DIRECT	GO:0043523~regulation of neuron apoptotic process	6	0.478851	0.0372711	BAX, NPM1, ESR1, EGLN3, SIGMAR1, PARK7	1030	33	18082	3.19188	1	0.815101	50.2802
GOTERM_BP_DIRECT	GO:0071345~cellular response to cytokine stimulus	6	0.478851	0.0372711	CCR7, FLT3, FOXF1, STAT5A, SOCS1, IL17RA	1030	33	18082	3.19188	1	0.815101	50.2802
GOTERM_BP_DIRECT	GO:0002026~regulation of the force of heart contraction	5	0.399042	0.0388749	MYL4, GAA, PEBP1, MYH6, CSRP3	1030	23	18082	3.81638	1	0.824621	51.7821
GOTERM_BP_DIRECT	GO:0045778~positive regulation of ossification	5	0.399042	0.0388749	P2RX7, THRB, PTGER4, RUNX2, TGFB2	1030	23	18082	3.81638	1	0.824621	51.7821
GOTERM_BP_DIRECT	GO:0006491~N-glycan processing	5	0.399042	0.0388749	MAN2A2, MGAT4A, MAN1A, ENGASE, MAN1C1	1030	23	18082	3.81638	1	0.824621	51.7821
GOTERM_BP_DIRECT	GO:0007005~mitochondrion organization	10	0.798085	0.0402576	RAB32, P2RX7, MSTO1, PHB2, CHCHD2, PRKAA2, SEPN1, CXADR, PARP1, PARK7	1030	81	18082	2.16733	1	0.831789	53.0423
GOTERM_BP_DIRECT	GO:0007050~cell cycle arrest	10	0.798085	0.0402576	HRAS, CDKN2A, CDKN2B, ERN1, CALR, APBB1, ZFHX3, VASH1, TGFB2, MLF1	1030	81	18082	2.16733	1	0.831789	53.0423
GOTERM_BP_DIRECT	GO:0043525~positive regulation of neuron apoptotic process	9	0.718276	0.041563	KCNMA1, CASP6, CCL3, TNF, NCF2, BAX, IL18, PMAIP1, TGFB2	1030	69	18082	2.28983	1	0.837961	54.2035
GOTERM_BP_DIRECT	GO:2000343~positive regulation of chemokine (C-X-C motif) ligand 2 production	3	0.239425	0.0416362	TNF, CD74, MIF	1030	6	18082	8.77767	1	0.83503	54.2678
GOTERM_BP_DIRECT	GO:0046931~pore complex assembly	3	0.239425	0.0416362	P2RX7, GSDMD, CCT3	1030	6	18082	8.77767	1	0.83503	54.2678
GOTERM_BP_DIRECT	GO:0000447~endonucleolytic cleavage in ITS1 to separate SSU-rRNA from 5.8S rRNA and LSU-rRNA from tricistronic rRNA transcript (SSU-rRNA, 5.8S rRNA, LSU-rRNA)	3	0.239425	0.0416362	RPSA, RCL1, RPS21	1030	6	18082	8.77767	1	0.83503	54.2678
GOTERM_BP_DIRECT	GO:0061009~common bile duct development	3	0.239425	0.0416362	HES1, MKS1, HHEX	1030	6	18082	8.77767	1	0.83503	54.2678
GOTERM_BP_DIRECT	GO:1902083~negative regulation of peptidyl-cysteine S-nitrosylation	3	0.239425	0.0416362	TBC1D24, ATP2B4, DMD	1030	6	18082	8.77767	1	0.83503	54.2678
GOTERM_BP_DIRECT	GO:0072321~chaperone-mediated protein transport	3	0.239425	0.0416362	TIMM9, TIMM10, CLIP3	1030	6	18082	8.77767	1	0.83503	54.2678
GOTERM_BP_DIRECT	GO:0052695~cellular glucuronidation	3	0.239425	0.0416362	UGT1A2, UGT1A5, UGT1A1	1030	6	18082	8.77767	1	0.83503	54.2678
GOTERM_BP_DIRECT	GO:1901030~positive regulation of mitochondrial outer membrane permeabilization involved in apoptotic signaling pathway	3	0.239425	0.0416362	BOK, HIP1R, ATPIF1	1030	6	18082	8.77767	1	0.83503	54.2678
GOTERM_BP_DIRECT	GO:0042110~T cell activation	6	0.478851	0.0417253	CARD11, ICOSL, CD3D, SLA2, CD28, HSH2D	1030	34	18082	3.098	1	0.832232	54.346
GOTERM_BP_DIRECT	GO:0050715~positive regulation of cytokine secretion	6	0.478851	0.0417253	P2RX7, TNF, FGR, PTGER4, TLR2, MIF	1030	34	18082	3.098	1	0.832232	54.346
GOTERM_BP_DIRECT	GO:0060252~positive regulation of glial cell proliferation	4	0.319234	0.0417654	ATXN1, PTK2, TSPO, LTA	1030	14	18082	5.01581	1	0.82909	54.3811
GOTERM_BP_DIRECT	GO:0034122~negative regulation of toll-like receptor signaling pathway	4	0.319234	0.0417654	TYRO3, IRAK3, NLRP6, SMPDL3B	1030	14	18082	5.01581	1	0.82909	54.3811
GOTERM_BP_DIRECT	GO:0051603~proteolysis involved in cellular protein catabolic process	8	0.638468	0.0420199	SCPEP1, CTSZ, 4930486L24RIK, LGMN, CLPP, CTSA, CTSS, PSMB8	1030	57	18082	2.46391	1	0.82755	54.6035
GOTERM_BP_DIRECT	GO:0071375~cellular response to peptide hormone stimulus	5	0.399042	0.0446192	CYP11A1, XBP1, IL18, APEX1, POR	1030	24	18082	3.65736	1	0.842468	56.8168
GOTERM_BP_DIRECT	GO:0097193~intrinsic apoptotic signaling pathway	5	0.399042	0.0446192	PPM1F, HRAS, NOL3, SGPP1, BAX	1030	24	18082	3.65736	1	0.842468	56.8168
GOTERM_BP_DIRECT	GO:0009611~response to wounding	8	0.638468	0.0455402	HHEX, CCL2, BAX, SYT11, PEBP1, VASH1, LCP1, TGFB2	1030	58	18082	2.42143	1	0.845326	57.5762
GOTERM_BP_DIRECT	GO:0007265~Ras protein signal transduction	7	0.558659	0.0491507	DOK2, HRAS, RASGRP3, RASGRP1, RALB, KSR1, DHCR24	1030	47	18082	2.61463	1	0.864158	60.4334
GOTERM_BP_DIRECT	GO:0006636~unsaturated fatty acid biosynthetic process	4	0.319234	0.0500596	ELOVL1, ELOVL2, DECR2, ELOVL7	1030	15	18082	4.68142	1	0.866315	61.1234
GOTERM_BP_DIRECT	GO:0007263~nitric oxide mediated signal transduction	4	0.319234	0.0500596	MT1, GUCY1A3, NOS3, GUCY1B3	1030	15	18082	4.68142	1	0.866315	61.1234
GOTERM_BP_DIRECT	GO:0042493~response to drug	28	2.23464	0.0500676	TSPO, CCL3, SLC22A12, MGMT, COMT, CALR, TGFB2, FOS, CDKN2A, XBP1, BCL2, JUND, TGFA, NFATC2, APEX1, DNMT3B, LTA, RPP21, ATP4A, AK4, SMAD1, UGT1A1, POR, P2RX7, CYBB, TBXA2R, PEBP1, ABCC1	1030	339	18082	1.45	1	0.863468	61.1294
GOTERM_BP_DIRECT	GO:0001816~cytokine production	5	0.399042	0.0508115	BATF, S1PR3, RASGRP1, NFATC2, PTAFR	1030	25	18082	3.51107	1	0.864703	61.6856
GOTERM_BP_DIRECT	GO:0070059~intrinsic apoptotic signaling pathway in response to endoplasmic reticulum stress	6	0.478851	0.0515579	TNFRSF10B, XBP1, BAX, BCL2, ERN1, PMAIP1	1030	36	18082	2.92589	1	0.865919	62.2361
GOTERM_BP_DIRECT	GO:0002931~response to ischemia	6	0.478851	0.0515579	NOL3, BCL2, UCHL1, PER2, HK2, TIGAR	1030	36	18082	2.92589	1	0.865919	62.2361
GOTERM_BP_DIRECT	GO:0007219~Notch signaling pathway	13	1.03751	0.0525954	DTX4, ZFP423, IL2RA, APH1C, DTX3, APH1B, CDK6, HES1, NOTCH3, S1PR3, HHEX, XIRP1, NRARP	1030	125	18082	1.82576	1	0.868626	62.9889
GOTERM_BP_DIRECT	GO:0060048~cardiac muscle contraction	7	0.558659	0.0535861	MYL4, DMD, GAA, RYR2, MYH6, CSRP3, TNNI2	1030	48	18082	2.56015	1	0.870995	63.6944
GOTERM_BP_DIRECT	GO:1901522~positive regulation of transcription from RNA polymerase II promoter involved in cellular response to chemical stimulus	3	0.239425	0.0561269	RXRA, SMAD1, RUNX2	1030	7	18082	7.52372	1	0.880706	65.4462
GOTERM_BP_DIRECT	GO:0002925~positive regulation of humoral immune response mediated by circulating immunoglobulin	3	0.239425	0.0561269	NOD2, TNF, LTA	1030	7	18082	7.52372	1	0.880706	65.4462
GOTERM_BP_DIRECT	GO:0072089~stem cell proliferation	3	0.239425	0.0561269	RNF43, NES, ZNRF3	1030	7	18082	7.52372	1	0.880706	65.4462
GOTERM_BP_DIRECT	GO:0060011~Sertoli cell proliferation	3	0.239425	0.0561269	BAX, ESR1, BCL2L2	1030	7	18082	7.52372	1	0.880706	65.4462
GOTERM_BP_DIRECT	GO:0014808~release of sequestered calcium ion into cytosol by sarcoplasmic reticulum	3	0.239425	0.0561269	CCL3, NOL3, RYR2	1030	7	18082	7.52372	1	0.880706	65.4462
GOTERM_BP_DIRECT	GO:0034625~fatty acid elongation, monounsaturated fatty acid	3	0.239425	0.0561269	ELOVL1, ELOVL2, ELOVL7	1030	7	18082	7.52372	1	0.880706	65.4462
GOTERM_BP_DIRECT	GO:0034626~fatty acid elongation, polyunsaturated fatty acid	3	0.239425	0.0561269	ELOVL1, ELOVL2, ELOVL7	1030	7	18082	7.52372	1	0.880706	65.4462
GOTERM_BP_DIRECT	GO:0019367~fatty acid elongation, saturated fatty acid	3	0.239425	0.0561269	ELOVL1, ELOVL2, ELOVL7	1030	7	18082	7.52372	1	0.880706	65.4462
GOTERM_BP_DIRECT	GO:0002830~positive regulation of type 2 immune response	3	0.239425	0.0561269	NOD2, CLCF1, CD74	1030	7	18082	7.52372	1	0.880706	65.4462
GOTERM_BP_DIRECT	GO:1902430~negative regulation of beta-amyloid formation	3	0.239425	0.0561269	ABCA7, SORL1, C330021F23RIK	1030	7	18082	7.52372	1	0.880706	65.4462
GOTERM_BP_DIRECT	GO:0002320~lymphoid progenitor cell differentiation	3	0.239425	0.0561269	BATF, FLT3, BCL2	1030	7	18082	7.52372	1	0.880706	65.4462
GOTERM_BP_DIRECT	GO:0031648~protein destabilization	6	0.478851	0.0569391	TMEM147, CDKN2A, PEX2, XBP1, ISOC2A, NPM1	1030	37	18082	2.84681	1	0.881906	65.9892
GOTERM_BP_DIRECT	GO:0050727~regulation of inflammatory response	8	0.638468	0.0572098	NLRP6, NOD2, MYD88, CLCF1, SEMA7A, ESR1, ZYX, PARK7	1030	61	18082	2.30234	1	0.880624	66.1683
GOTERM_BP_DIRECT	GO:0051260~protein homooligomerization	18	1.43655	0.0574265	KCNMA1, CUTA, KCNC3, GSDMD, PEO1, TNFSF11, P2RX3, C1QTNF1, BAX, NPM1, CLPP, TGM2, KCTD17, RIPK3, ATPIF1, KCTD14, KCNG1, ANGPTL4	1030	197	18082	1.60404	1	0.879108	66.3111
GOTERM_BP_DIRECT	GO:0000387~spliceosomal snRNP assembly	5	0.399042	0.0574487	SNRPD1, SNRPF, SNRPE, GEMIN4, SNRPG	1030	26	18082	3.37603	1	0.876705	66.3257
GOTERM_BP_DIRECT	GO:0022604~regulation of cell morphogenesis	5	0.399042	0.0574487	FMNL2, ARC, BCL9L, WTIP, AGO4	1030	26	18082	3.37603	1	0.876705	66.3257
GOTERM_BP_DIRECT	GO:0050772~positive regulation of axonogenesis	5	0.399042	0.0574487	METRN, MAP2K2, PLXNB1, PLXNB2, RUFY3	1030	26	18082	3.37603	1	0.876705	66.3257
GOTERM_BP_DIRECT	GO:0060716~labyrinthine layer blood vessel development	5	0.399042	0.0574487	HES1, FBXW8, NFE2, VASH2, VASH1	1030	26	18082	3.37603	1	0.876705	66.3257
GOTERM_BP_DIRECT	GO:0051289~protein homotetramerization	9	0.718276	0.0587041	KCNMA1, SHMT1, GBP5, ALDH5A1, ALDOC, SYT11, RXRA, SAMHD1, ATPIF1	1030	74	18082	2.13511	1	0.879938	67.1413
GOTERM_BP_DIRECT	GO:0050728~negative regulation of inflammatory response	10	0.798085	0.0588572	TNFAIP8L2, TYRO3, IL2RA, SMPDL3B, VIMP, SERPINF1, PTGER4, FOXF1, FAM132A, CTLA2A	1030	87	18082	2.01786	1	0.878179	67.2395
GOTERM_BP_DIRECT	GO:0045742~positive regulation of epidermal growth factor receptor signaling pathway	4	0.319234	0.0590863	HIP1R, ESR1, HIP1, PLAUR	1030	16	18082	4.38883	1	0.876771	67.3859
GOTERM_BP_DIRECT	GO:0032012~regulation of ARF protein signal transduction	4	0.319234	0.0590863	ARFGEF3, CYTH4, PSD3, IQSEC2	1030	16	18082	4.38883	1	0.876771	67.3859
GOTERM_BP_DIRECT	GO:0006631~fatty acid metabolic process	15	1.19713	0.0613183	SLC27A1, CPT2, STAT5A, FADS3, DECR2, FAM213B, ECHDC2, HACD1, ELOVL1, PECR, ELOVL2, ACOT11, PER2, ELOVL7, PRKAA2	1030	156	18082	1.68801	1	0.8841	68.7802
GOTERM_BP_DIRECT	GO:0048662~negative regulation of smooth muscle cell proliferation	6	0.478851	0.0626301	CTNNBIP1, ESR1, NOS3, COMT, NDRG2, VIPR2	1030	38	18082	2.7719	1	0.887214	69.5732
GOTERM_BP_DIRECT	GO:0034599~cellular response to oxidative stress	8	0.638468	0.0659283	PYCR2, NME2, VIMP, XBP1, MGMT, SEPN1, PARP1, PARK7	1030	63	18082	2.22925	1	0.897724	71.4835
GOTERM_BP_DIRECT	GO:0007165~signal transduction	85	6.78372	0.0673475	ADGRA3, F2RL3, MCHR1, HRAS, MRGPRA1, GNA15, STAT5A, TLR1, TLR2, VIPR2, TLR7, CRADD, S1PR3, NOD2, PACSIN1, MYD88, PKN3, PDE4A, MAP3K8, IL1RAP, TICAM2, RALB, GUCY1A3, NOS3, ICOSL, IL18RAP, NRXN2, PTGER4, PLXNB1, GPR171, PLXNB2, RPS6KC1, ACKR2, GPR132, NFAM1, ARHGAP29, GEM, CARD11, HHEX, GRB10, CCR7, CHRM4, TNFRSF10B, CCR2, RIN2, GUCY1B3, ZFP516, PTAFR, PLXNC1, TNF, WNT5B, CYSLTR1, FFAR2, GPR65, GNG…	1030	1255	18082	1.18901	1	0.900711	72.2702
GOTERM_BP_DIRECT	GO:0006465~signal peptide processing	4	0.319234	0.0688167	H13, SPPL2B, SPCS2, FURIN	1030	17	18082	4.13067	1	0.903737	73.0629
GOTERM_BP_DIRECT	GO:0050870~positive regulation of T cell activation	4	0.319234	0.0688167	CARD11, CCL2, TNFSF11, CCR2	1030	17	18082	4.13067	1	0.903737	73.0629
GOTERM_BP_DIRECT	GO:0046325~negative regulation of glucose import	4	0.319234	0.0688167	GRB10, TNF, ESR1, SH2B2	1030	17	18082	4.13067	1	0.903737	73.0629
GOTERM_BP_DIRECT	GO:0042102~positive regulation of T cell proliferation	8	0.638468	0.0705718	HES1, HAVCR2, ITGAL, CARD11, CCR7, IL2RA, PNP, CD28	1030	64	18082	2.19442	1	0.907556	73.9817
GOTERM_BP_DIRECT	GO:0014068~positive regulation of phosphatidylinositol 3-kinase signaling	8	0.638468	0.0705718	PTK2, PRR5, FGR, PLXNB1, IL18, TGFB2, CD28, HCST	1030	64	18082	2.19442	1	0.907556	73.9817
GOTERM_BP_DIRECT	GO:0045765~regulation of angiogenesis	5	0.399042	0.0720354	EFNA1, ITGA5, RNH1, VASH2, VASH1	1030	28	18082	3.13488	1	0.910265	74.7252
GOTERM_BP_DIRECT	GO:0030148~sphingolipid biosynthetic process	5	0.399042	0.0720354	ELOVL1, ELOVL2, CERS6, HACD1, ELOVL7	1030	28	18082	3.13488	1	0.910265	74.7252
GOTERM_BP_DIRECT	GO:0051444~negative regulation of ubiquitin-protein transferase activity	3	0.239425	0.0720721	CDKN2A, SMAD7, PARK7	1030	8	18082	6.58325	1	0.908463	74.7436
GOTERM_BP_DIRECT	GO:0001776~leukocyte homeostasis	3	0.239425	0.0720721	FLT3, BAX, BCL2	1030	8	18082	6.58325	1	0.908463	74.7436
GOTERM_BP_DIRECT	GO:0006691~leukotriene metabolic process	3	0.239425	0.0720721	NCF1, ALOX5AP, TLR2	1030	8	18082	6.58325	1	0.908463	74.7436
GOTERM_BP_DIRECT	GO:0051353~positive regulation of oxidoreductase activity	3	0.239425	0.0720721	NOD2, FDX1, RIPK3	1030	8	18082	6.58325	1	0.908463	74.7436
GOTERM_BP_DIRECT	GO:0006013~mannose metabolic process	3	0.239425	0.0720721	MAN2A2, MAN1C1, PMM1	1030	8	18082	6.58325	1	0.908463	74.7436
GOTERM_BP_DIRECT	GO:0032731~positive regulation of interleukin-1 beta production	3	0.239425	0.0720721	NOD2, P2RX7, AIM2	1030	8	18082	6.58325	1	0.908463	74.7436
GOTERM_BP_DIRECT	GO:0060907~positive regulation of macrophage cytokine production	3	0.239425	0.0720721	SEMA7A, TLR2, CD74	1030	8	18082	6.58325	1	0.908463	74.7436
GOTERM_BP_DIRECT	GO:0044387~negative regulation of protein kinase activity by regulation of protein phosphorylation	3	0.239425	0.0720721	PPM1F, NPM1, CDK5RAP3	1030	8	18082	6.58325	1	0.908463	74.7436
GOTERM_BP_DIRECT	GO:0060087~relaxation of vascular smooth muscle	3	0.239425	0.0720721	KCNMA1, MRVI1, GUCY1A3	1030	8	18082	6.58325	1	0.908463	74.7436
GOTERM_BP_DIRECT	GO:0019221~cytokine-mediated signaling pathway	14	1.11732	0.0729886	IRAK3, CCL2, TNFSF11, MYD88, FLT3, STAT5A, CCR2, IL1RAP, SOCS1, LIFR, SH2B2, LRRC4C, CISH, IL6RA	1030	146	18082	1.68339	1	0.909421	75.1986
GOTERM_BP_DIRECT	GO:0009409~response to cold	6	0.478851	0.0749356	FOS, SLC27A1, P2RX3, ACOT11, ZFP516, PLAC8	1030	40	18082	2.6333	1	0.913437	76.1396
GOTERM_BP_DIRECT	GO:0042326~negative regulation of phosphorylation	4	0.319234	0.0792182	ATXN1, GRB10, CDKN2A, CDKN2B	1030	18	18082	3.90119	1	0.923502	78.0919
GOTERM_BP_DIRECT	GO:2000778~positive regulation of interleukin-6 secretion	4	0.319234	0.0792182	XBP1, IL1RAP, NCL, NLRP10	1030	18	18082	3.90119	1	0.923502	78.0919
GOTERM_BP_DIRECT	GO:0001574~ganglioside biosynthetic process	4	0.319234	0.0792182	ST6GALNAC5, ST3GAL2, ST6GALNAC4, ST3GAL5	1030	18	18082	3.90119	1	0.923502	78.0919
GOTERM_BP_DIRECT	GO:0048566~embryonic digestive tract development	4	0.319234	0.0792182	RARRES2, TNF, FOXF1, TGFB2	1030	18	18082	3.90119	1	0.923502	78.0919
GOTERM_BP_DIRECT	GO:0009311~oligosaccharide metabolic process	4	0.319234	0.0792182	ST3GAL2, ST6GALNAC4, ST3GAL5, MOGS	1030	18	18082	3.90119	1	0.923502	78.0919
GOTERM_BP_DIRECT	GO:0043277~apoptotic cell clearance	4	0.319234	0.0792182	TYRO3, CCR2, TGM2, PDIA6	1030	18	18082	3.90119	1	0.923502	78.0919
GOTERM_BP_DIRECT	GO:0030336~negative regulation of cell migration	11	0.877893	0.0794729	PTK2, BST2, EGFL7, IFITM1, BCL2, ABHD6, CNN2, ENG, LDLRAD4, CITED2, ADAM15	1030	106	18082	1.82178	1	0.922482	78.2031
GOTERM_BP_DIRECT	GO:0001819~positive regulation of cytokine production	5	0.399042	0.0799687	HAVCR2, CARD11, TNF, NFAM1, AGPAT2	1030	29	18082	3.02678	1	0.922094	78.4181
GOTERM_BP_DIRECT	GO:0042113~B cell activation	5	0.399042	0.0799687	LAT2, ICOSL, LAX1, MS4A1, BANK1	1030	29	18082	3.02678	1	0.922094	78.4181
GOTERM_BP_DIRECT	GO:0031397~negative regulation of protein ubiquitination	6	0.478851	0.0815445	TSPO, NXN, SMAD7, PER2, PRKCG, PARK7	1030	41	18082	2.56907	1	0.924456	79.0881
GOTERM_BP_DIRECT	GO:0007229~integrin-mediated signaling pathway	10	0.798085	0.0822282	ITGAL, PTK2, NME2, FGR, PLEK, ITGA5, SEMA7A, ZYX, CIB2, ADAM15	1030	93	18082	1.88767	1	0.924538	79.3726
GOTERM_BP_DIRECT	GO:0043123~positive regulation of I-kappaB kinase/NF-kappaB signaling	14	1.11732	0.082634	CARD11, NOD2, TNF, TNFSF11, MYD88, BST2, SHISA5, TGM2, TICAM2, TRIM13, PIM2, EEF1D, TRAF5, S100A13	1030	149	18082	1.6495	1	0.923934	79.5398
GOTERM_BP_DIRECT	GO:0051091~positive regulation of sequence-specific DNA binding transcription factor activity	11	0.877893	0.08344	TNFRSF11A, TNFSF11, TNF, CDKN2A, PHB2, ARID5B, ESR1, NFAM1, CSRP3, TRAF5, PARK7	1030	107	18082	1.80475	1	0.92432	79.8679
GOTERM_BP_DIRECT	GO:0051928~positive regulation of calcium ion transport	5	0.399042	0.088315	MCHR1, ORAI1, TSPO, CCL3, MYLK	1030	30	18082	2.92589	1	0.933938	81.7493
GOTERM_BP_DIRECT	GO:0032570~response to progesterone	5	0.399042	0.088315	FOS, TSPO, CCL2, TLR2, TGFB2	1030	30	18082	2.92589	1	0.933938	81.7493
GOTERM_BP_DIRECT	GO:0032715~negative regulation of interleukin-6 production	5	0.399042	0.088315	HAVCR2, IRAK3, TNF, VIMP, FLT3	1030	30	18082	2.92589	1	0.933938	81.7493
GOTERM_BP_DIRECT	GO:0030155~regulation of cell adhesion	6	0.478851	0.0884521	PTK2, NUAK1, IL18, STAT5A, LMO7, FES	1030	42	18082	2.50791	1	0.932781	81.7997
GOTERM_BP_DIRECT	GO:0043497~regulation of protein heterodimerization activity	3	0.239425	0.0892597	HES1, BAX, BCL2	1030	9	18082	5.85178	1	0.933063	82.0941
GOTERM_BP_DIRECT	GO:0002639~positive regulation of immunoglobulin production	3	0.239425	0.0892597	CLCF1, XBP1, IL4RA	1030	9	18082	5.85178	1	0.933063	82.0941
GOTERM_BP_DIRECT	GO:0035456~response to interferon-beta	3	0.239425	0.0892597	BST2, IFITM1, IFITM3	1030	9	18082	5.85178	1	0.933063	82.0941
GOTERM_BP_DIRECT	GO:0002606~positive regulation of dendritic cell antigen processing and presentation	3	0.239425	0.0892597	CCR7, NOD2, CD74	1030	9	18082	5.85178	1	0.933063	82.0941
GOTERM_BP_DIRECT	GO:0030183~B cell differentiation	9	0.718276	0.0892643	FZD9, HHEX, CARD11, CLCF1, FLT3, BCL2, 5830417I10RIK, NFAM1, ADGRG3	1030	81	18082	1.95059	1	0.931633	82.0957
GOTERM_BP_DIRECT	GO:0000079~regulation of cyclin-dependent protein serine/threonine kinase activity	4	0.319234	0.0902552	CDKN2A, CDKN2B, CDK5RAP3, SFN	1030	19	18082	3.69586	1	0.932315	82.4507
GOTERM_BP_DIRECT	GO:0045669~positive regulation of osteoblast differentiation	8	0.638468	0.0910387	CTNNBIP1, IFITM1, PTGER4, JUND, SMAD1, TMEM119, RUNX2, BMP6	1030	68	18082	2.06533	1	0.932549	82.7267
GOTERM_BP_DIRECT	GO:0001974~blood vessel remodeling	6	0.478851	0.0956535	NOL3, BAX, CCR2, TGM2, NOS3, TGFB2	1030	43	18082	2.44958	1	0.940292	84.2707
GOTERM_BP_DIRECT	GO:0030890~positive regulation of B cell proliferation	6	0.478851	0.0956535	CARD11, CLCF1, BCL2, NFATC2, CD74, MIF	1030	43	18082	2.44958	1	0.940292	84.2707
GOTERM_BP_DIRECT	GO:0012501~programmed cell death	5	0.399042	0.0970621	P2RX7, GSDMD, RIPK3, MLKL, PDCD2	1030	31	18082	2.83151	1	0.941582	84.7154
GOTERM_BP_DIRECT	GO:0045739~positive regulation of DNA repair	5	0.399042	0.0970621	MGMT, APEX1, APBB1, PNP, TIGAR	1030	31	18082	2.83151	1	0.941582	84.7154
GOTERM_BP_DIRECT	GO:0042127~regulation of cell proliferation	19	1.51636	0.0973025	EID2, TNF, FGR, IL4RA, EGLN3, S100A11, CDK6, FES, RBBP9, MIF, TGFB2, HHEX, PTK2, TNFRSF11A, TNFRSF10B, MYD88, JUND, CNN2, TES	1030	227	18082	1.46939	1	0.940749	84.7901

## Sheet: Down_Pax-Het-MiG-vs-WT-MiG
Category	Term	Count	%	PValue	Genes	List Total	Pop Hits	Pop Total	Fold Enrichment	Bonferroni	Benjamini	FDR
GOTERM_BP_DIRECT	GO:0051496~positive regulation of stress fiber assembly	9	1.12641	0.000132397	PRKCQ, PFN2, WNT4, PPM1E, TGFBR1, PAK1, MTOR, LPAR1, SDC4	639	44	18082	5.78809	0.314418	0.314418	0.236785
GOTERM_BP_DIRECT	GO:0001525~angiogenesis	21	2.62829	0.000328229	PIK3CG, DAB2IP, TGFBR1, APOLD1, NRXN1, ENPEP, MMP14, ARHGAP24, VAV2, EPHA2, NOV, PRKD2, S1PR1, DLL4, PLXDC1, CCBE1, CALCRL, VEZF1, PLXND1, C1GALT1, ANGPT4	639	239	18082	2.48638	0.60778	0.373726	0.586052
GOTERM_BP_DIRECT	GO:0007165~signal transduction	67	8.38548	0.000728829	ADGRF1, GPR161, PLXNA2, GPR82, PDE11A, TLR4, LPAR1, IL15, VIPR1, LGR5, ARHGAP6, WNT4, S1PR1, MC1R, RASL10A, DEPDC1A, GKAP1, CALCRL, CAP1, APLN, EDARADD, PILRA, DEPDC7, IRS2, DAB2IP, PTGER2, MAGI3, BCR, SIT1, PDE4D, NRXN1, PDE4C, ARHGAP24, ARHGAP23, STK3, SSTR4, ARHGAP31, CCND3, PDE9A, GNB4, GNAI1, OPRK1, AKAP12, LRBA, RTKN, CABP4, PPP1R12A, MAS1, NDRG1, PLXND1, RASA2, AMHR2, GUCY2G, GNAO1, TGFBR1…	639	1255	18082	1.51069	0.874901	0.499868	1.29693
GOTERM_BP_DIRECT	GO:0090090~negative regulation of canonical Wnt signaling pathway	12	1.50188	0.000939453	WNT4, DAB2IP, NKD2, D930015E06RIK, FOXO1, CTNND1, LEF1, ISL1, ANKRD6, TCF7L2, STK3, MLLT3	639	102	18082	3.3291	0.931412	0.488245	1.66876
GOTERM_BP_DIRECT	GO:0007155~cell adhesion	32	4.00501	0.00110138	MPZL2, MYBPC2, TNC, ZAN, ITGB4, CTNND1, COL28A1, MEGF10, NOV, LPXN, CD44, SORBS2, CD2, SSX2IP, EGFL6, INPPL1, SDK1, NRXN1, CELSR1, PTPRU, PCDH17, SLAMF1, EPHA2, PCDH19, ARVCF, PRKD2, BVES, LAMA3, CD36, RELN, DST, MYH10	639	485	18082	1.86704	0.956794	0.46653	1.95372
GOTERM_BP_DIRECT	GO:0097284~hepatocyte apoptotic process	5	0.625782	0.0011584	PIK3CG, GSN, BCL2L1, RB1, STK3	639	14	18082	10.1062	0.963283	0.423484	2.05388
GOTERM_BP_DIRECT	GO:0007420~brain development	18	2.25282	0.00174821	SYT1, IRS2, HMX2, BCR, MACROD2, PCDH19, IGF1R, SLC23A1, TULP3, S1PR1, LHX2, IFT172, POU3F3, RELN, FOXC1, MTOR, EXT1, MYH10	639	216	18082	2.35811	0.993184	0.509653	3.08426
GOTERM_BP_DIRECT	GO:0030154~cell differentiation	44	5.50688	0.00263625	SYT1, HMX2, CPLX2, ZFP41, DZIP1, KLRK1, FOXO1, PAX5, KIT, NHS, PAQR5, SEMA5A, WNT4, ELK4, STRBP, ZFP521, ROBO3, YES1, ROS1, C1GALT1, SIM1, HFM1, EDARADD, ZBTB7B, EGFL6, TGFBR1, NTNG2, ZHX3, PTPRU, ARHGAP24, SLIT1, GAS7, SFMBT1, ECT2, EPHA2, CAPRIN2, TENM4, DLX1, DLL4, FCRLA, TNK2, LRRK2, TCF12, DUSP6	639	780	18082	1.59626	0.999461	0.609658	4.61636
GOTERM_BP_DIRECT	GO:0000122~negative regulation of transcription from RNA polymerase II promoter	41	5.13141	0.00397661	BACH2, E2F8, MYEF2, PAX5, HCFC2, ZEB2, SOX6, TCF7L2, PCBP3, ELK4, ZKSCAN17, TRPV4, POU3F3, SKIL, GFI1, MYB, BHLHE41, DAB2IP, RELB, ZHX2, ZHX3, LEF1, RB1, ISL1, SHOX2, CDKN1C, DLX1, CD36, PLK3, CCND3, ID2, NEDD4, DLL4, TRPS1, ETS2, IFT172, HOPX, ID3, ST18, GBP4, SMARCA4	639	729	18082	1.59148	0.999988	0.716973	6.88562
GOTERM_BP_DIRECT	GO:0007399~nervous system development	25	3.12891	0.00404071	MTSS1, HMX2, CPLX2, GRIP1, PAX5, MYLIP, SEMA5A, LHX2, DLG3, POU3F3, ROBO3, SIM1, CCDC88A, SCN2B, NTNG2, MBD5, GAS7, SLIT1, ECT2, EPHA5, NEDD4, DLL4, GFRA1, TCF12, SMARCA4	639	377	18082	1.87648	0.99999	0.684734	6.99284
GOTERM_BP_DIRECT	GO:0007283~spermatogenesis	26	3.25407	0.00532181	ZFP41, DZIP1, PAX5, BCL2L1, KIT, GSR, MEI4, MAS1, STRBP, SKIL, PCYT1B, ROS1, HFM1, MEIOC, ARNTL, SFMBT1, ACVR2A, RGS2, BTG1, IGF2R, CELF3, TESK1, SPEF2, MAP7, SCMH1, CLOCK	639	407	18082	1.80769	1	0.749175	9.11173
GOTERM_BP_DIRECT	GO:0007275~multicellular organism development	53	6.63329	0.00598074	HMX2, ZFP41, GPR161, DZIP1, PRTG, PAX5, JAG1, SPRY2, WNT4, CCBE1, ROBO3, PHC1, EDARADD, DAB2IP, EGFL6, ARHGAP24, SLIT1, FMN2, ARVCF, BVES, POGK, DLL4, RELN, SOX6, PAQR5, SEMA5A, SHISA3, DISP1, POU3F3, ZFP521, STRBP, PLXND1, SIM1, C1GALT1, ZBTB7B, NTNG2, CELSR1, ISL1, GAS7, TENM4, SHOX2, DLX1, TULP3, ID2, EBF1, HEYL, IFT172, HOPX, HIVEP2, ID3, SCMH1, TCF12, MAB21L2	639	1029	18082	1.45749	1	0.759537	10.1837
GOTERM_BP_DIRECT	GO:0008584~male gonad development	11	1.37672	0.00626029	AMHR2, ACVR2A, TNFSF10, WNT4, NCOA1, NUPR1, TGFBR1, MAS1, BCL2L1, KIT, MMP14	639	112	18082	2.7792	1	0.747728	10.6349
GOTERM_BP_DIRECT	GO:0051897~positive regulation of protein kinase B signaling	10	1.25156	0.00726064	SEMA5A, PIK3CG, SPRY2, IGF1R, GCNT2, MC1R, TGFBR1, MTOR, TCF7L2, STK3	639	97	18082	2.91725	1	0.773265	12.232
GOTERM_BP_DIRECT	GO:0006468~protein phosphorylation	33	4.13016	0.00779189	PHKA1, TTK, CASK, KIT, TRIB2, ST3GAL1, IGF1R, DCLK2, PAK1, YES1, ROS1, GUCY2G, AMHR2, PIK3CG, BCR, CAMK1G, TGFBR1, MAML1, MYO3B, WNK2, STK3, EPHA2, PRKCB, CDC25B, EPHA5, ACVR2A, PRKCQ, PRKD2, PLK3, TESK1, MTOR, TNK2, LRRK2	639	576	18082	1.6212	1	0.7739	13.0691
GOTERM_BP_DIRECT	GO:0016477~cell migration	15	1.87735	0.00795606	CCDC88A, ENPEP, MMP14, VAV2, EPHA2, SSTR4, S1PR1, CD44, PLCG1, SORBS2, IL12A, GFRA1, RELN, FOXC1, TNK2	639	191	18082	2.2223	1	0.759092	13.3263
GOTERM_BP_DIRECT	GO:0007178~transmembrane receptor protein serine/threonine kinase signaling pathway	5	0.625782	0.00796698	AMHR2, ACVR2A, TGFBR1, TRPS1, AKAP2	639	23	18082	6.1516	1	0.738536	13.3434
GOTERM_BP_DIRECT	GO:0032956~regulation of actin cytoskeleton organization	7	0.876095	0.00800859	EPHA5, TRIOBP, CCDC88A, PAK1, MTOR, CELSR1, STAU2	639	50	18082	3.96163	1	0.720172	13.4084
GOTERM_BP_DIRECT	GO:0048754~branching morphogenesis of an epithelial tube	6	0.750939	0.00820653	SEMA5A, SPRY2, WNT4, PAK1, MMP14, MYCN	639	36	18082	4.71622	1	0.709599	13.7173
GOTERM_BP_DIRECT	GO:0007169~transmembrane receptor protein tyrosine kinase signaling pathway	10	1.25156	0.00881164	EPHA5, IGF1R, LAT, GFRA1, KIT, TNK2, YES1, EPHA2, LCP2, PILRA	639	100	18082	2.82973	1	0.716818	14.655
GOTERM_BP_DIRECT	GO:0030041~actin filament polymerization	5	0.625782	0.0092984	COBLL1, MTSS1, GSN, CORO7, GAS7	639	24	18082	5.89528	1	0.718683	15.4023
GOTERM_BP_DIRECT	GO:0050731~positive regulation of peptidyl-tyrosine phosphorylation	10	1.25156	0.0093807	CAV2, CD36, CD44, TLR4, RELN, MTOR, TNK2, YES1, ANGPT4, HTR2A	639	101	18082	2.80172	1	0.70518	15.528
GOTERM_BP_DIRECT	GO:0032729~positive regulation of interferon-gamma production	7	0.876095	0.00967273	ULBP1, PDE4B, KLRK1, IL12A, TLR4, PDE4D, ISL1	639	52	18082	3.80926	1	0.700258	15.9727
GOTERM_BP_DIRECT	GO:0001942~hair follicle development	7	0.876095	0.00967273	LHX2, TRPS1, CD109, TNFRSF19, CELSR1, LGR5, EDARADD	639	52	18082	3.80926	1	0.700258	15.9727
GOTERM_BP_DIRECT	GO:0021772~olfactory bulb development	5	0.625782	0.0107666	ID2, LHX2, EXT1, LRRK2, SLIT1	639	25	18082	5.65947	1	0.723603	17.6191
GOTERM_BP_DIRECT	GO:0046330~positive regulation of JNK cascade	8	1.00125	0.011557	DAB2IP, CARD9, TRPV4, TNFRSF19, TLR4, ANKRD6, SLAMF1, STK3	639	70	18082	3.23398	1	0.734366	18.7897
GOTERM_BP_DIRECT	GO:0007219~Notch signaling pathway	11	1.37672	0.0131086	KAT2B, SORBS2, DLL4, MAML1, IFT172, HEYL, FOXC1, KCNA5, JAG1, RCAN2, ANGPT4	639	125	18082	2.49017	1	0.764703	21.0421
GOTERM_BP_DIRECT	GO:0014003~oligodendrocyte development	5	0.625782	0.0141323	ID2, GSN, HDAC11, LPAR1, TCF7L2	639	27	18082	5.24025	1	0.77752	22.4958
GOTERM_BP_DIRECT	GO:0021766~hippocampus development	8	1.00125	0.0143599	EPHA5, NCOA1, DLX1, MAS1, DCLK2, LEF1, ZEB2, RELN	639	73	18082	3.10108	1	0.770704	22.8155
GOTERM_BP_DIRECT	GO:0030155~regulation of cell adhesion	6	0.750939	0.0155879	CYTIP, LAMA3, S1PR1, PRLR, GSN, PPP1R12A	639	42	18082	4.04248	1	0.786585	24.5192
GOTERM_BP_DIRECT	GO:0050830~defense response to Gram-positive bacterium	9	1.12641	0.016937	GBP6, CD36, CARD9, GBP9, KLRK1, IL12A, ACP5, EPHA2, TNFSF8	639	93	18082	2.73845	1	0.802767	26.3501
GOTERM_BP_DIRECT	GO:0009649~entrainment of circadian clock	3	0.375469	0.0169646	PHLPP1, ID2, BHLHE41	639	6	18082	14.1487	1	0.792699	26.3871
GOTERM_BP_DIRECT	GO:0045944~positive regulation of transcription from RNA polymerase II promoter	49	6.13267	0.017265	E2F8, FOXO1, PAX5, CASK, TLR4, ZEB2, SOX6, IL33, JAG1, TCF7L2, S1PR1, MC1R, LHX2, PPP1R12A, AUTS2, POU3F3, YES1, MYB, ZBTB7B, IKZF3, DAB2IP, KAT2B, ESRRB, MAML1, RELB, LEF1, RB1, ARNTL, ISL1, MYCN, TNFSF8, CAPRIN2, SHOX2, PRKD2, ACVR2A, NCOA1, DCAF6, ZFP462, ETS2, ZBED3, HEYL, EBF1, ZFP821, FOXC1, PBX3, KAT6B, TCF12, CLOCK, SMARCA4	639	995	18082	1.39354	1	0.7881	26.7889
GOTERM_BP_DIRECT	GO:0006198~cAMP catabolic process	4	0.500626	0.0173727	PDE4B, PDE11A, PDE4D, PDE4C	639	16	18082	7.07433	1	0.779991	26.9323
GOTERM_BP_DIRECT	GO:0002376~immune system process	23	2.8786	0.0174357	PIK3CG, CD244, CRTAM, DAB2IP, SIT1, CARD9, MASP1, INPPL1, HERC6, KLRK1, TLR4, SLAMF7, SLAMF1, LGALS9, PRKCB, H60B, LAT, PRKCQ, IFIT2, PRKD2, SERINC5, FCMR, NAIP5	639	383	18082	1.69932	1	0.771205	27.0162
GOTERM_BP_DIRECT	GO:0035023~regulation of Rho protein signal transduction	8	1.00125	0.0188098	BCR, PLEKHG1, ARHGEF9, VAV2, ARHGEF12, ECT2, FGD6, FGD4	639	77	18082	2.93998	1	0.787068	28.8221
GOTERM_BP_DIRECT	GO:0006979~response to oxidative stress	11	1.37672	0.0194799	STC2, BTG1, NEIL1, DUOX1, PRDX5, TLR4, RRM2B, LRRK2, MMP14, RCAN2, SRXN1	639	133	18082	2.34038	1	0.789427	29.6875
GOTERM_BP_DIRECT	GO:0009314~response to radiation	5	0.625782	0.0203149	PLK3, OPRK1, MBD4, BCL2L1, KIT	639	30	18082	4.71622	1	0.794327	30.752
GOTERM_BP_DIRECT	GO:0007416~synapse assembly	6	0.750939	0.020549	SDK1, BSN, NRXN1, PLXND1, SHANK2, ADGRL3	639	45	18082	3.77298	1	0.789396	31.0476
GOTERM_BP_DIRECT	GO:0001841~neural tube formation	4	0.500626	0.0205529	TULP3, IFT172, IPMK, STK3	639	17	18082	6.6582	1	0.780878	31.0525
GOTERM_BP_DIRECT	GO:0002860~positive regulation of natural killer cell mediated cytotoxicity directed against tumor cell target	3	0.375469	0.0232001	CRTAM, KLRK1, IL12A	639	7	18082	12.1274	1	0.81233	34.3139
GOTERM_BP_DIRECT	GO:0007507~heart development	17	2.12766	0.0232217	RBM20, TGFBR1, ISL1, BVES, ID2, CASP7, TRPS1, IFT172, HOPX, TFDP2, MOSPD3, FOXC1, ID3, ADAM19, CALCRL, MYH10, SMARCA4	639	261	18082	1.84312	1	0.804814	34.3399
GOTERM_BP_DIRECT	GO:0048812~neuron projection morphogenesis	7	0.876095	0.0233817	KLK8, DAB2IP, ZSWIM6, PAK1, LRRK2, GAS7, SLIT1	639	63	18082	3.14415	1	0.799316	34.5322
GOTERM_BP_DIRECT	GO:0043536~positive regulation of blood vessel endothelial cell migration	4	0.500626	0.0240304	PRKD2, PLCG1, AMOTL1, ANGPT4	639	18	18082	6.2883	1	0.800657	35.3064
GOTERM_BP_DIRECT	GO:0007249~I-kappaB kinase/NF-kappaB signaling	5	0.625782	0.0252303	CARD9, RELB, TIFA, IRAK1BP1, EDARADD	639	32	18082	4.42146	1	0.809058	36.7158
GOTERM_BP_DIRECT	GO:0030032~lamellipodium assembly	5	0.625782	0.0252303	CCDC88A, S1PR1, KIT, VAV2, FGD4	639	32	18082	4.42146	1	0.809058	36.7158
GOTERM_BP_DIRECT	GO:0035556~intracellular signal transduction	23	2.8786	0.027072	GUCY2G, DEPDC7, BCR, PLEKHM1, TGFBR1, WNK2, KIT, VAV2, ARHGEF12, ECT2, STK3, PRKCB, LAT, PRKCQ, PRKD2, MC1R, PLCG1, RAPGEF5, DCLK2, DEPDC1A, LRRK2, RASA2, LCP2	639	400	18082	1.6271	1	0.82427	38.8227
GOTERM_BP_DIRECT	GO:0006816~calcium ion transport	11	1.37672	0.0278694	PLCG1, CACNA1I, SLC24A5, CACNB1, TRPV4, CACNA1E, CALCRL, MYB, PRKCB, CACNA2D4, ITPR2	639	141	18082	2.20759	1	0.826543	39.7143
GOTERM_BP_DIRECT	GO:0001933~negative regulation of protein phosphorylation	8	1.00125	0.0287736	DAB2IP, ZBED3, CD109, MAS1, MTOR, GBP4, LRRK2, DUSP6	639	84	18082	2.69498	1	0.829837	40.7104
GOTERM_BP_DIRECT	GO:0043065~positive regulation of apoptotic process	20	2.50313	0.0290226	DAB2IP, KLRK1, FOXO1, TLR4, BCL2L1, LPAR1, ECT2, TCF7L2, STK3, IFIT2, PLA2G4A, TNFSF10, NCOA1, NUPR1, IGF2R, ID3, BMF, ANO6, PHLDA1, DUSP6	639	335	18082	1.68939	1	0.82611	40.982
GOTERM_BP_DIRECT	GO:0046777~protein autophosphorylation	13	1.62703	0.0292099	BCR, TGFBR1, MYO3B, PHKA1, TTK, WNK2, KIT, IGF1R, PRKD2, MTOR, PAK1, YES1, LRRK2	639	183	18082	2.01019	1	0.821801	41.1854
GOTERM_BP_DIRECT	GO:0034109~homotypic cell-cell adhesion	3	0.375469	0.0302189	PTPRU, MEGF11, MEGF10	639	8	18082	10.6115	1	0.826166	42.2704
GOTERM_BP_DIRECT	GO:1900744~regulation of p38MAPK cascade	3	0.375469	0.0302189	PHLPP1, DAB2IP, TRPV4	639	8	18082	10.6115	1	0.826166	42.2704
GOTERM_BP_DIRECT	GO:0048477~oogenesis	5	0.625782	0.0308022	FMN2, MEI4, SPO11, PAQR5, HFM1	639	34	18082	4.16137	1	0.826049	42.889
GOTERM_BP_DIRECT	GO:0048872~homeostasis of number of cells	5	0.625782	0.0308022	LAT, BCR, MAP7, IL7R, MYB	639	34	18082	4.16137	1	0.826049	42.889
GOTERM_BP_DIRECT	GO:0042127~regulation of cell proliferation	15	1.87735	0.0308792	PTGER2, APOBEC1, CCDC88A, TNC, FOXO1, JAG1, LGR5, E030030I06RIK, SPRY2, PLA2G4A, CCND3, ADAM33, NDRG1, TNK2, YES1	639	227	18082	1.86987	1	0.820881	42.9702
GOTERM_BP_DIRECT	GO:0006887~exocytosis	9	1.12641	0.0322992	CPLX2, NKD2, STXBP5, MICAL3, RPH3AL, STXBP1, SYTL2, PAK1, MYH10	639	105	18082	2.42549	1	0.829007	44.4479
GOTERM_BP_DIRECT	GO:0050728~negative regulation of inflammatory response	8	1.00125	0.0339661	NOV, BCR, CD44, ACP5, CALCRL, TNFAIP3, ISL1, LGALS9	639	87	18082	2.60205	1	0.838693	46.1365
GOTERM_BP_DIRECT	GO:0007409~axonogenesis	9	1.12641	0.0355602	IGF1R, STXBP5, LRTM2, MAP2, NTNG2, PAK1, DST, SLIT1, MYH10	639	107	18082	2.38015	1	0.846934	47.7059
GOTERM_BP_DIRECT	GO:0030182~neuron differentiation	10	1.25156	0.0359873	WNT4, S1PR1, LHX2, GFRA1, RB1, ID3, ISL1, GAS7, TUBB3, EPHA2	639	127	18082	2.22814	1	0.845246	48.1189
GOTERM_BP_DIRECT	GO:0031641~regulation of myelination	4	0.500626	0.0362394	TENM4, TG, MTOR, TCF7L2	639	21	18082	5.38997	1	0.842174	48.3613
GOTERM_BP_DIRECT	GO:0006970~response to osmotic stress	4	0.500626	0.0362394	APOBEC1, PLK3, TRPV4, MAP7	639	21	18082	5.38997	1	0.842174	48.3613
GOTERM_BP_DIRECT	GO:0048015~phosphatidylinositol-mediated signaling	5	0.625782	0.0370422	PIK3CG, IGF1R, IRS2, PIRT, GSN	639	36	18082	3.93019	1	0.843609	49.1261
GOTERM_BP_DIRECT	GO:0035725~sodium ion transmembrane transport	5	0.625782	0.0370422	SCN2B, SLC17A4, SLC12A3, SCN4B, ANO6	639	36	18082	3.93019	1	0.843609	49.1261
GOTERM_BP_DIRECT	GO:0010954~positive regulation of protein processing	3	0.375469	0.0379581	NKD2, CCBE1, CTNND1	639	9	18082	9.43245	1	0.845866	49.9856
GOTERM_BP_DIRECT	GO:0061045~negative regulation of wound healing	3	0.375469	0.0379581	WNT4, CD109, CASK	639	9	18082	9.43245	1	0.845866	49.9856
GOTERM_BP_DIRECT	GO:0008354~germ cell migration	3	0.375469	0.0379581	TGFBR1, FOXC1, KIT	639	9	18082	9.43245	1	0.845866	49.9856
GOTERM_BP_DIRECT	GO:0043087~regulation of GTPase activity	7	0.876095	0.039056	EPHA5, ARHGAP6, DAB2IP, BVES, MTOR, VAV2, RASA2	639	71	18082	2.78988	1	0.849384	50.9977
GOTERM_BP_DIRECT	GO:0001822~kidney development	10	1.25156	0.0408236	CDKN1C, WNT4, TGFBR1, TIPARP, POU3F3, CTNND1, FOXC1, ADAMTS1, RRM2B, C1GALT1	639	130	18082	2.17672	1	0.857447	52.5867
GOTERM_BP_DIRECT	GO:0007528~neuromuscular junction development	5	0.625782	0.0439557	NEDD4, TNC, CACNB1, PAK1, LRRK2	639	38	18082	3.72333	1	0.873438	55.2836
GOTERM_BP_DIRECT	GO:0010628~positive regulation of gene expression	22	2.75344	0.0451582	ZBTB7B, TNC, TGFBR1, RELB, LEF1, TLR4, IL33, KIT, IL7R, WHRN, LGALS9, MYCN, SPRY2, CD44, ID2, GSN, DLL4, POU3F3, TRPV4, FOXC1, MTOR, TCF12	639	399	18082	1.56025	1	0.876457	56.28
GOTERM_BP_DIRECT	GO:0061178~regulation of insulin secretion involved in cellular response to glucose stimulus	4	0.500626	0.0458318	EPHA5, CACNA1E, NRXN1, TCF7L2	639	23	18082	4.92128	1	0.876304	56.8289
GOTERM_BP_DIRECT	GO:0070509~calcium ion import	4	0.500626	0.0458318	CACNA1I, CASK, TRPV4, CACNA1E	639	23	18082	4.92128	1	0.876304	56.8289
GOTERM_BP_DIRECT	GO:0033138~positive regulation of peptidyl-serine phosphorylation	7	0.876095	0.0463186	PRKD2, SPRY2, PFN2, CD44, PAK1, BCAR3, CAPRIN2	639	74	18082	2.67678	1	0.87509	57.2215
GOTERM_BP_DIRECT	GO:0050805~negative regulation of synaptic transmission	3	0.375469	0.0463583	BCHE, GNAI1, PCDH17	639	10	18082	8.4892	1	0.871322	57.2534
GOTERM_BP_DIRECT	GO:0097120~receptor localization to synapse	3	0.375469	0.0463583	DLG3, RELN, NRXN1	639	10	18082	8.4892	1	0.871322	57.2534
GOTERM_BP_DIRECT	GO:0007154~cell communication	5	0.625782	0.0476652	GJA6, DLL4, ITGB4, JAG1, GJC2	639	39	18082	3.62786	1	0.874844	58.2902
GOTERM_BP_DIRECT	GO:0051384~response to glucocorticoid	7	0.876095	0.0489134	SLCO1B2, ALPL, PAPPA, BCHE, HSD11B2, PTPRU, ACSBG1	639	75	18082	2.64109	1	0.877864	59.2582
GOTERM_BP_DIRECT	GO:0010629~negative regulation of gene expression	16	2.0025	0.0492653	MIR1A-1, STC2, INPPL1, TIPARP, MIR133A-2, RB1, SFMBT2, LGALS9, MYCN, WNT4, CD36, ID2, DLL4, HEYL, ID3, ROS1	639	265	18082	1.70852	1	0.875995	59.5273
GOTERM_BP_DIRECT	GO:0001541~ovarian follicle development	6	0.750939	0.050127	FOXC1, BCL2L1, SPO11, KIT, PCYT1B, MMP14	639	57	18082	2.97867	1	0.876874	60.1791
GOTERM_BP_DIRECT	GO:0032495~response to muramyl dipeptide	3	0.375469	0.0553634	CARD9, JAG1, TNFAIP3	639	11	18082	7.71746	1	0.898432	63.9317
GOTERM_BP_DIRECT	GO:0010831~positive regulation of myotube differentiation	3	0.375469	0.0553634	MAML1, MTOR, MMP14	639	11	18082	7.71746	1	0.898432	63.9317
GOTERM_BP_DIRECT	GO:0051639~actin filament network formation	3	0.375469	0.0553634	COBLL1, FHOD3, PLS3	639	11	18082	7.71746	1	0.898432	63.9317
GOTERM_BP_DIRECT	GO:0090129~positive regulation of synapse maturation	3	0.375469	0.0553634	DAB2IP, RELN, NRXN1	639	11	18082	7.71746	1	0.898432	63.9317
GOTERM_BP_DIRECT	GO:0043303~mast cell degranulation	3	0.375469	0.0553634	LAT, CPLX2, KIT	639	11	18082	7.71746	1	0.898432	63.9317
GOTERM_BP_DIRECT	GO:0048762~mesenchymal cell differentiation	3	0.375469	0.0553634	TGFBR1, FOXC1, ISL1	639	11	18082	7.71746	1	0.898432	63.9317
GOTERM_BP_DIRECT	GO:1902715~positive regulation of interferon-gamma secretion	3	0.375469	0.0553634	CD244, CD2, SLAMF1	639	11	18082	7.71746	1	0.898432	63.9317
GOTERM_BP_DIRECT	GO:0042551~neuron maturation	3	0.375469	0.0553634	CDKN1C, RB1, NRXN1	639	11	18082	7.71746	1	0.898432	63.9317
GOTERM_BP_DIRECT	GO:0032760~positive regulation of tumor necrosis factor production	6	0.750939	0.0566597	CD36, CARD9, CD2, TLR4, ISL1, LGALS9	639	59	18082	2.8777	1	0.900702	64.8076
GOTERM_BP_DIRECT	GO:0006355~regulation of transcription, DNA-templated	95	11.8899	0.0568623	E2F2, HMX2, BACH2, E2F5, ZFP41, E2F8, FOXO1, PAX5, ZEB2, PTTG1, ZFP870, ZFP94, ELOF1, MDFIC, ZFP473, ZFP507, SPIB, DEPDC1A, MYB, BHLHE41, SP100, RELB, ZHX2, LEF1, ZHX3, RB1, ARNTL, HDAC11, TRERF1, MYCN, PRKCB, ZFP654, PRKCQ, NCOA1, ZFP81, POGK, ZFP658, ZFP821, FOXC1, GM3604, ZFP820, ST18, ZFP229, IRAK1BP1, CLOCK, SMARCA4, CTNND1, SOX6, ZFP459, LIN28B, TCF7L2, ZKSCAN16, LPXN, ZFP951, ELK4, LHX2, Z…	639	2279	18082	1.17957	1	0.898367	64.9427
GOTERM_BP_DIRECT	GO:0060326~cell chemotaxis	7	0.876095	0.0572256	SEMA5A, NOV, PRKCQ, LEF1, KIT, LPAR1, EPHA2	639	78	18082	2.5395	1	0.896722	65.1837
GOTERM_BP_DIRECT	GO:0045892~negative regulation of transcription, DNA-templated	29	3.62954	0.0575449	PAX5, SOX6, TCF7L2, WNT4, MDFIC, TFDP2, POU3F3, DEPDC1A, GFI1, MYB, BHLHE41, DAB2IP, RELB, ZHX2, ZHX3, LEF1, ARNTL, RB1, ISL1, SFMBT1, ID2, TRPS1, HEYL, FABP4, ID3, SCMH1, KAT6B, CLOCK, SMARCA4	639	579	18082	1.41731	1	0.89491	65.3943
GOTERM_BP_DIRECT	GO:0002250~adaptive immune response	10	1.25156	0.0579038	PRKD2, LAT, CD244, CRTAM, SIT1, NEDD4, KLRK1, SLAMF7, SLAMF1, PRKCB	639	139	18082	2.03578	1	0.893284	65.6295
GOTERM_BP_DIRECT	GO:0008360~regulation of cell shape	10	1.25156	0.0579038	BVES, EPS8, GAS2, KIT, LPAR1, CDC42EP4, GAS7, CDC42EP3, FGD4, MYH10	639	139	18082	2.03578	1	0.893284	65.6295
GOTERM_BP_DIRECT	GO:0031175~neuron projection development	10	1.25156	0.0579038	IGF1R, EFHD1, GNAO1, CD44, NEDD4, TNC, GFRA1, RB1, EHD1, MYH10	639	139	18082	2.03578	1	0.893284	65.6295
GOTERM_BP_DIRECT	GO:0045732~positive regulation of protein catabolic process	6	0.750939	0.0601009	DAB2IP, NEDD4, TIPARP, FOXO1, MYLIP, TNFAIP3	639	60	18082	2.82973	1	0.899236	67.0366
GOTERM_BP_DIRECT	GO:0009267~cellular response to starvation	6	0.750939	0.0601009	WNT4, RNASE4, FOXO1, RRAGD, LRRK2, TCF7L2	639	60	18082	2.82973	1	0.899236	67.0366
GOTERM_BP_DIRECT	GO:0007498~mesoderm development	4	0.500626	0.0623051	ACVR2A, LHX2, ETS2, EXT1	639	26	18082	4.35344	1	0.904761	68.3937
GOTERM_BP_DIRECT	GO:0018107~peptidyl-threonine phosphorylation	5	0.625782	0.0641725	TGFBR1, MYO3B, TTK, MTOR, LRRK2	639	43	18082	3.29039	1	0.908695	69.5019
GOTERM_BP_DIRECT	GO:0032720~negative regulation of tumor necrosis factor production	5	0.625782	0.0641725	MC1R, ACP5, TLR4, TNFAIP3, SLAMF1	639	43	18082	3.29039	1	0.908695	69.5019
GOTERM_BP_DIRECT	GO:0030036~actin cytoskeleton organization	10	1.25156	0.0644859	GAS2L3, CORO2B, MTSS1, PFN2, BCR, CAP1, PAK1, EHD2, IQSEC1, MYH10	639	142	18082	1.99277	1	0.907038	69.6842
GOTERM_BP_DIRECT	GO:0051593~response to folic acid	3	0.375469	0.0649204	BCHE, GSN, ABCG2	639	12	18082	7.07433	1	0.905824	69.9353
GOTERM_BP_DIRECT	GO:0007252~I-kappaB phosphorylation	3	0.375469	0.0649204	DAB2IP, TLR4, ERC1	639	12	18082	7.07433	1	0.905824	69.9353
GOTERM_BP_DIRECT	GO:0007050~cell cycle arrest	7	0.876095	0.0663347	CDKN1C, CDKN2C, IL12A, GAS2, RB1, SKIL, TCF7L2	639	81	18082	2.44545	1	0.90804	70.7392
GOTERM_BP_DIRECT	GO:0000902~cell morphogenesis	7	0.876095	0.0663347	TENM4, MAP7, SOX6, CAP1, IL7R, ECT2, SMARCA4	639	81	18082	2.44545	1	0.90804	70.7392
GOTERM_BP_DIRECT	GO:0016310~phosphorylation	30	3.75469	0.0669349	FAM20B, DCK, TTK, CASK, KIT, IGF1R, DCLK2, PAK1, YES1, IPMK, ROS1, PIK3CG, AMHR2, BCR, CAMK1G, TGFBR1, MYO3B, WNK2, STK3, EPHA2, PRKCB, EPHA5, ACVR2A, PRKCQ, PRKD2, PLK3, TESK1, MTOR, TNK2, LRRK2	639	612	18082	1.38712	1	0.907425	71.0742
GOTERM_BP_DIRECT	GO:0071222~cellular response to lipopolysaccharide	13	1.62703	0.0673808	DAB2IP, GBP6, BCR, CD36, PLSCR4, OPRK1, PDE4B, KLRK1, IL12A, TLR4, PDE4D, GFI1, TNFAIP3	639	209	18082	1.76012	1	0.906297	71.3206
GOTERM_BP_DIRECT	GO:2000349~negative regulation of CD40 signaling pathway	2	0.250313	0.0693244	TNFAIP3, SLAMF1	639	2	18082	28.2973	1	0.910162	72.3721
GOTERM_BP_DIRECT	GO:0072233~metanephric thick ascending limb development	2	0.250313	0.0693244	POU3F3, UMOD	639	2	18082	28.2973	1	0.910162	72.3721
GOTERM_BP_DIRECT	GO:0071477~cellular hypotonic salinity response	2	0.250313	0.0693244	SLC12A6, TRPV4	639	2	18082	28.2973	1	0.910162	72.3721
GOTERM_BP_DIRECT	GO:1901898~negative regulation of relaxation of cardiac muscle	2	0.250313	0.0693244	PDE4B, PDE4D	639	2	18082	28.2973	1	0.910162	72.3721
GOTERM_BP_DIRECT	GO:0097324~melanocyte migration	2	0.250313	0.0693244	ZEB2, KIT	639	2	18082	28.2973	1	0.910162	72.3721
GOTERM_BP_DIRECT	GO:0040017~positive regulation of locomotion	2	0.250313	0.0693244	BVES, OPRK1	639	2	18082	28.2973	1	0.910162	72.3721
GOTERM_BP_DIRECT	GO:0050729~positive regulation of inflammatory response	6	0.750939	0.0711205	PLA2G4A, FABP4, TRPV4, TLR4, IL33, CLOCK	639	63	18082	2.69498	1	0.913341	73.3114
GOTERM_BP_DIRECT	GO:0042475~odontogenesis of dentin-containing tooth	6	0.750939	0.0711205	DLX1, TNC, LEF1, FOXC1, TCF7L2, EDARADD	639	63	18082	2.69498	1	0.913341	73.3114
GOTERM_BP_DIRECT	GO:0007015~actin filament organization	7	0.876095	0.0728506	MTSS1, ARHGAP6, INPPL1, SORBS2, FHOD3, TRPV4, AKAP2	639	83	18082	2.38652	1	0.916152	74.1875
GOTERM_BP_DIRECT	GO:0043547~positive regulation of GTPase activity	10	1.25156	0.0739709	CAV2, ARHGAP6, WNT4, GNAO1, S1PR1, RGS2, DENND1A, ECT2, ARHGAP23, IQSEC1	639	146	18082	1.93817	1	0.91707	74.7403
GOTERM_BP_DIRECT	GO:0045576~mast cell activation	3	0.375469	0.0749793	TLR4, NDRG1, LCP2	639	13	18082	6.53016	1	0.917642	75.2283
GOTERM_BP_DIRECT	GO:0031274~positive regulation of pseudopodium assembly	3	0.375469	0.0749793	KIT, CDC42EP4, CDC42EP3	639	13	18082	6.53016	1	0.917642	75.2283
GOTERM_BP_DIRECT	GO:0040037~negative regulation of fibroblast growth factor receptor signaling pathway	3	0.375469	0.0749793	SPRY2, WNT4, TCF7L2	639	13	18082	6.53016	1	0.917642	75.2283
GOTERM_BP_DIRECT	GO:0016024~CDP-diacylglycerol biosynthetic process	3	0.375469	0.0749793	AGPAT9, AGPAT4, GPAM	639	13	18082	6.53016	1	0.917642	75.2283
GOTERM_BP_DIRECT	GO:0010977~negative regulation of neuron projection development	6	0.750939	0.0750241	INPPL1, TRPV4, LRIG2, GFI1, LPAR1, RAP1GAP2	639	64	18082	2.65288	1	0.915455	75.2497
GOTERM_BP_DIRECT	GO:0007411~axon guidance	10	1.25156	0.0816205	SEMA5A, EPHA5, LHX2, RELN, B3GNT2, ROBO3, EXT1, SLIT1, TUBB3, MYH10	639	149	18082	1.89915	1	0.930578	78.2265
GOTERM_BP_DIRECT	GO:0045893~positive regulation of transcription, DNA-templated	28	3.50438	0.081675	PAX5, FOXO1, TRIM16, SOX6, TCF7L2, IGF1R, WNT4, MDFIC, LHX2, ZKSCAN17, POU3F3, MYB, KAT2B, TGFBR1, LEF1, ARNTL, TRERF1, MYCN, CDKN1C, NCOA1, ID2, ETS2, EBF1, FOXC1, KAT6B, TCF12, CLOCK, SMARCA4	639	576	18082	1.37557	1	0.928667	78.2497
GOTERM_BP_DIRECT	GO:0043966~histone H3 acetylation	5	0.625782	0.0832799	KAT2B, LEF1, TRIM16, KAT6B, SMARCA4	639	47	18082	3.01036	1	0.930444	78.9203
GOTERM_BP_DIRECT	GO:0032793~positive regulation of CREB transcription factor activity	3	0.375469	0.0854928	EPHA5, PRKD2, RELN	639	14	18082	6.06372	1	0.933501	79.813
GOTERM_BP_DIRECT	GO:0032743~positive regulation of interleukin-2 production	3	0.375469	0.0854928	PRKD2, PDE4B, PDE4D	639	14	18082	6.06372	1	0.933501	79.813
GOTERM_BP_DIRECT	GO:0001938~positive regulation of endothelial cell proliferation	6	0.750939	0.0874146	SEMA5A, PRKD2, CAV2, PPP1R16B, TGFBR1, MTOR	639	67	18082	2.53409	1	0.935763	80.5592
GOTERM_BP_DIRECT	GO:0090263~positive regulation of canonical Wnt signaling pathway	6	0.750939	0.0874146	WNT4, ZBED3, ARNTL, LRRK2, LGR5, CAPRIN2	639	67	18082	2.53409	1	0.935763	80.5592
GOTERM_BP_DIRECT	GO:0045599~negative regulation of fat cell differentiation	5	0.625782	0.088447	FOXO1, ARNTL, JAG1, TCF7L2, TRIB2	639	48	18082	2.94764	1	0.936084	80.9492
GOTERM_BP_DIRECT	GO:0032496~response to lipopolysaccharide	12	1.50188	0.0901059	SLCO1B2, ALPL, PTGER2, BCR, THBD, IL12A, ACP5, TRPV4, TLR4, MGST1, LGALS9, GCH1	639	197	18082	1.7237	1	0.937674	81.5605
GOTERM_BP_DIRECT	GO:0032869~cellular response to insulin stimulus	7	0.876095	0.0906791	IGF1R, IRS2, APOBEC1, KAT2B, FOXO1, PAK1, GPAM	639	88	18082	2.25092	1	0.937048	81.7674
GOTERM_BP_DIRECT	GO:0070588~calcium ion transmembrane transport	7	0.876095	0.0906791	SLC24A1, CACNB1, TRPV4, CACNA1E, ANO6, CACNA2D4, ITPR2	639	88	18082	2.25092	1	0.937048	81.7674
GOTERM_BP_DIRECT	GO:0030819~positive regulation of cAMP biosynthetic process	5	0.625782	0.0937649	MC1R, GPR161, AKAP12, CALCRL, MRAP2	639	49	18082	2.88748	1	0.941302	82.844
GOTERM_BP_DIRECT	GO:0034260~negative regulation of GTPase activity	4	0.500626	0.0948613	SPRY2, DAB2IP, KLRK1, LRRK2	639	31	18082	3.65127	1	0.941662	83.2119
GOTERM_BP_DIRECT	GO:2000505~regulation of energy homeostasis	3	0.375469	0.0964165	CD36, OPRK1, CEACAM2	639	15	18082	5.65947	1	0.942841	83.7209
GOTERM_BP_DIRECT	GO:0014059~regulation of dopamine secretion	3	0.375469	0.0964165	SYT1, PRKCB, HTR2A	639	15	18082	5.65947	1	0.942841	83.7209
GOTERM_BP_DIRECT	GO:0042593~glucose homeostasis	9	1.12641	0.0987366	ERO1LB, SLC16A1, CD36, RPH3AL, MBD5, FOXO1, TRPV4, CACNA1E, TCF7L2	639	133	18082	1.91486	1	0.945291	84.4532
GOTERM_BP_DIRECT	GO:0018105~peptidyl-serine phosphorylation	9	1.12641	0.0987366	PRKD2, PRKCQ, TGFBR1, MYO3B, TTK, DCLK2, MTOR, LRRK2, PRKCB	639	133	18082	1.91486	1	0.945291	84.4532
