# Supplementary material for: PAX5 is part of a functional transcription factor network targeted in lymphoid leukemia
Source: PLoS Genet. 2019 Aug 5;15(8):e1008280. doi: 10.1371/journal.pgen.1008280 (PMC6695195; doi:10.1371/journal.pgen.1008280)
Supplement: S8 Table — The tables show the identity as well as the expression levels of transcription factor target genes in normal and malignant cells identified as up or down regulated by DESeq2 [50] in correlation to mutation in the targeting transcription factor. Genes were identified as in Fig 5A–5E. (XLSX) [file pgen.1008280.s009.xlsx]

## Sheet: UP PAX5 mut
Gene list of NALM6 PAX5 target genes UP-regulated in PAX5 mutated B-ALL (as compared to PAX5 non-mutated). Table contain DESeq2 generated statistics and rpkm normalized expression values.
							BM_34__2	BM_34__3	BM_34__4	BM_GMP_3	BM_GMP_4	BM_ImB_1	BM_ImB_2	BM_ImB_3	BM_ImB_4	BM_MEP_3	BM_MEP_4	BM_MPP_2	BM_MPP_3	BM_MPP_4	BM_PreB_2	BM_PreB_3	BM_PreB_4	BM_ProB_2	BM_ProB_3	BM_ProB_4	100	101	103	104	107	108	109	10	110	111	112	114	117	118	119	11	120	122	123	124	125	126	127
Gene.name	baseMean	log2FoldChange	lfcSE	stat	pvalue	padj	CD34_neg	CD34_neg	CD34_neg	BM_GMP	BM_GMP	ImB	ImB	ImB	ImB	MEP	MEP	MPP	MPP	MPP	PreB	PreB	PreB	ProB	ProB	ProB	PAX5 mut	PAX5 WT	PAX5 WT	PAX5 WT	PAX5 mut	PAX5 mut	PAX5 WT	PAX5 WT	PAX5 WT	PAX5 WT	PAX5 WT	PAX5 mut	PAX5 WT	PAX5 WT	PAX5 WT	PAX5 mut	PAX5 WT	PAX5 WT	PAX5 WT	PAX5 WT	PAX5 WT	PAX5 WT	PAX5 mut
ADA	4415.9	0.380697	0.109545	3.47526	0.000510354	0.0219553	19.2067	15.7514	16.4532	95.4713	92.2065	4.8881	4.77473	2.60088	2.58051	34.8172	28.5369	63.8561	42.2511	19.4026	95.5321	37.225	54.0111	189.249	148.826	153.985	109.107	145.627	14.0228	63.4116	85.9197	160.134	245.056	113.798	122.69	91.7265	111.122	227.037	119.551	78.8818	154.331	63.5704	285.528	35.3592	45.4897	56.966	99.8016	78.6012	112.09
ADPRHL1	78.3209	1.32659	0.179772	7.37931	1.59116e-13	3.45679e-10	0.208968	0.217783	0.0712005	0.295957	0.232904	0.385094	0.666833	0.196504	0.39643	0.347624	0.357091	0.403699	0.294702	0.133665	0.541009	0.373105	0.26425	0.317592	0	0.309092	4.73374	0.923569	0.127095	0.443606	0.0577654	0.403785	0.830606	0.207689	0.756198	0.38642	0.57078	1.26769	0.14335	0.462526	0.882957	1.0513	0.382814	0.195926	0.669275	1.17732	0.203522	0.269293	1.7998
AGPS	1533.83	0.711225	0.170925	4.16104	3.16799e-05	0.00430153	7.58062	7.77721	7.52911	12.7347	11.385	2.73364	3.21015	3.79994	3.86941	6.55773	12.5398	8.30068	11.9297	13.4473	7.88552	11.5158	11.0932	20.8899	34.7492	40.5978	28.2774	5.18388	7.03093	5.76955	5.359	1.84087	0.714354	8.68698	6.13153	9.0542	1.4088	1.23088	9.10218	1.47183	4.16252	9.81267	12.1036	6.21069	6.19807	4.85911	1.33679	4.31102	7.63198
ANKRD16	395.588	0.393262	0.123634	3.18086	0.00146841	0.045901	1.3729	0.864021	1.72876	3.759	2.71105	2.54379	2.46037	3.46143	3.53875	4.26984	3.23662	4.06489	4.41952	3.84198	4.0742	4.26309	3.67978	4.04999	4.91662	4.26744	10.5858	4.64747	1.36142	4.68848	2.51634	6.70418	3.62305	6.26632	2.39633	5.22775	3.58354	12.5533	5.24132	4.26088	5.13773	8.27805	4.32846	0.89196	5.23747	1.93839	14.1222	8.98078	5.80264
ANXA4	914.419	0.549213	0.165703	3.31444	0.000918278	0.0332493	11.4761	13.6962	13.9677	11.6669	10.3134	9.29951	23.1596	15.4801	17.8826	10.4509	14.4591	22.5427	20.5904	18.5509	2.10849	5.59559	4.37369	6.96773	6.71374	8.03726	22.2633	10.6066	9.72477	6.00221	0.2978	8.12116	1.66896	2.88809	3.55221	6.71032	4.53	2.47657	11.6065	12.5499	7.25826	53.8075	10.6121	3.32258	12.3637	5.78552	1.63826	4.48638	3.38969
APOLD1	318.196	0.634154	0.168721	3.7586	0.000170868	0.0116003	1.12574	0.776404	0.902514	1.28956	1.77133	1.56355	1.45278	1.32325	1.68809	0.532436	1.19688	1.82299	1.2841	1.31043	6.11734	4.82341	7.37946	6.54175	5.01139	5.1117	1.88391	1.45485	0.50344	1.59319	0.411871	1.56946	1.55615	2.50919	1.65684	0.629275	2.5153	0.368245	0.386125	0.219856	2.5778	2.10409	5.56007	2.06635	1.24822	0.803163	0.886799	0.405349	2.46379
ARHGAP22	82.5969	1.98448	0.295162	6.72336	1.77577e-11	2.57191e-08	0.175066	0.347527	0.873438	5.098	3.13584	2.01637	0.665061	1.23469	1.03786	18.6525	14.4648	20.0991	20.567	20.4163	0	0	0	0	0.104567	0.123308	1.86187	0.347024	0.152108	0.389336	0.276537	0.0906101	0	0.372846	0	0.0770786	4.056	0.0505729	0.154407	0.110711	0.489228	2.71507	0.534515	0.0586216	1.15143	0.097849	0.0811924	0.0483438	0.570181
BMF	4154.98	0.626414	0.170709	3.66949	0.000243036	0.0146666	6.87942	5.49432	8.05378	5.95397	8.94853	12.383	10.9396	10.7141	12.4196	1.30352	1.48822	2.05363	4.87532	3.64855	17.5746	17.1283	16.4115	7.61828	7.90633	12.2401	17.3811	11.0238	3.66632	7.43652	171.606	5.55267	2.51607	13.3461	5.29718	17.9615	4.977	52.3332	31.9081	41.4721	18.0558	42.015	5.93717	12.1243	15.9736	6.4922	29.5727	40.5959	47.453
CD248	391.931	0.933783	0.237402	3.93335	8.37713e-05	0.00808859	4.9367	6.23147	1.82832	0.155096	0.153787	0.141266	0.244619	0.600708	0.363562	0.0680113	0.322446	0.533129	0.972967	0.441298	1.33511	1.19449	3.39277	9.52005	9.3845	14.8725	33.866	1.89097	2.05141	0.325462	0.826426	0.0925768	4.15046	0.438079	0.728177	6.36313	1.88444	1.78264	6.33135	1.0859	0.935713	6.88087	1.26387	0.89841	1.43217	2.85522	0.447955	0.276602	0.679649
CDK18	560.261	0.566312	0.169605	3.339	0.000840796	0.0313481	1.69401	1.15648	0.926088	4.75745	4.28333	0.873633	0.537882	1.08972	0.959307	2.57969	3.77218	9.3782	8.86967	6.16578	4.82012	4.02185	2.9308	9.00277	7.10393	6.26417	7.54257	2.78065	0.980321	1.07347	2.81316	1.64886	10.1992	4.33474	0.94354	0.90911	1.66896	2.73532	2.01195	2.04263	1.9388	6.57756	4.4002	1.57051	1.58581	2.07736	2.17519	1.33589	2.94621
CYTH3	1522.71	0.465793	0.131005	3.55554	0.000377204	0.0188385	5.61789	6.52575	5.08447	4.74193	4.46124	2.10293	2.33426	3.8383	2.62278	2.80366	5.45771	5.2739	4.31729	2.65297	16.8997	18.964	15.1517	16.1615	14.6218	11.7071	18.9418	13.2808	1.54824	2.5591	16.6337	4.20857	1.22589	5.14729	2.76951	5.57301	1.9281	16.2238	12.1395	6.64472	4.95903	16.9323	5.82922	5.52447	7.90699	5.04163	12.5388	16.1648	19.779
DEAF1	1430.9	0.281617	0.0891305	3.1596	0.00157988	0.0473419	8.68932	8.83339	8.25665	11.2273	10.8513	11.6927	10.0664	8.13512	7.71857	17.1265	16.4733	14.5152	14.7618	11.4647	10.1918	8.3554	7.28307	13.6669	13.1894	12.0008	13.2824	21.2963	8.26305	9.90286	12.7037	12.6065	31.8088	16.3887	19.6527	9.10354	24.919	21.3115	11.3708	7.04569	15.8871	12.5671	20.5764	18.5526	11.6723	9.17801	20.7615	7.90865	13.4576
DENND1A	1224.29	0.39774	0.109732	3.62466	0.000289343	0.0153317	8.69607	8.99807	11.0913	8.01819	7.993	5.19609	4.75736	5.9368	4.57436	5.48628	7.68875	4.70331	5.69041	5.85842	5.62021	6.28739	4.85241	5.86007	4.94327	4.41987	5.56727	3.21388	4.90814	2.87309	9.48218	5.16648	6.48421	5.76899	3.23695	3.18033	3.18685	14.4154	4.5888	2.8579	5.19764	4.44864	2.14925	2.79861	8.05485	2.84845	4.83572	3.75888	6.27562
EBF1	8880.16	0.442501	0.125693	3.52049	0.000430757	0.0205675	1.5508	0.120871	0.0127018	0.158391	0.132956	21.3653	20.2033	15.6814	18.4052	0.0165372	0.156808	0.0576142	0.368013	0	52.6786	48.1169	46.5122	100.849	75.0774	79.2	65.6154	31.9328	4.37589	17.9483	39.2622	39.2311	8.49808	34.809	24.257	51.1807	11.8795	21.2204	49.3353	36.0414	31.643	44.8728	25.4388	13.4042	21.6503	39.5085	34.4193	44.8121	33.4484
EEF2K	1054.87	0.353081	0.105556	3.34497	0.000822902	0.0311258	4.06253	3.00759	3.00992	4.08301	4.59861	3.4606	4.34661	2.31303	3.03563	3.06815	4.58223	4.63948	4.61588	5.54903	5.86393	4.97134	4.57091	4.7892	4.09605	3.99038	5.22071	5.68707	0.852567	1.60954	4.23323	3.02167	0.767155	2.9967	1.4895	2.85844	0.698347	3.04321	2.22078	1.92016	5.7119	2.78028	6.04846	2.02105	4.56018	1.97026	5.04886	5.2762	2.25788
ENG	6906.88	0.43929	0.133956	3.27936	0.00104044	0.0355961	10.4659	9.20062	10.2446	12.5809	12.834	8.60604	6.4985	3.93026	6.70522	14.388	17.1882	24.7915	20.3669	22.0556	23.3377	14.2672	17.15	50.9743	42.2182	39.7894	128.52	47.8681	4.49389	20.6784	18.6567	37.6247	140.458	30.9798	21.1822	69.8084	69.3557	173.487	73.1468	63.5765	90.6222	84.1017	18.1649	26.7811	56.242	13.8561	44.2368	66.4962	24.7942
ERBB2	316.49	0.702713	0.178183	3.94376	8.02129e-05	0.00799061	4.01211	4.34451	6.10466	1.39423	1.45074	3.31587	1.46599	2.47202	3.23191	1.34165	1.28827	1.9821	2.34858	2.32634	2.63104	2.21219	1.87191	2.85932	1.71591	1.7743	35.1455	3.71455	0.768376	1.32199	0.698464	0.702759	1.67798	1.80734	1.05635	2.87893	1.51625	2.07473	3.04641	1.2541	4.26568	26.0112	1.02861	3.51764	2.4727	1.2462	0.621431	2.58517	4.28647
FAM120AOS	921.974	0.221945	0.0695102	3.19298	0.0014081	0.0449869	11.0832	10.081	11.9685	9.92811	11.1573	11.0358	7.36821	13.532	15.6846	8.82212	8.10679	10.9129	13.7711	13.8641	9.50855	14.6529	12.9603	11.1002	19.4029	12.4715	17.4337	12.4206	8.96964	17.9116	5.06507	5.15967	3.87917	12.4367	11.3812	10.2291	6.67307	9.83232	13.2194	13.4527	9.65137	15.1466	15.5006	7.14416	9.70917	10.5749	5.74539	17.7382	19.1775
FBXO18	3329.99	0.416443	0.103158	4.03693	5.41546e-05	0.00653616	20.0396	19.3792	19.2743	20.5431	17.1982	30.1508	29.5171	36.2341	26.7528	18.3345	22.7855	17.1052	19.4731	20.7253	34.6818	33.8118	27.4505	28.3947	30.8681	26.8364	54.2822	20.2346	24.8445	26.3025	13.4056	157.541	7.82313	19.6087	38.0197	21.0816	15.4805	65.1527	48.4446	37.6334	33.235	34.0484	20.2917	8.71019	35.9041	19.6639	40.5484	45.4481	33.8877
FCHO1	1304.53	0.55461	0.132204	4.19512	2.72729e-05	0.00395002	13.783	14.2656	13.7354	10.587	13.309	49.7321	52.6431	38.2521	35.4613	7.35876	7.93647	15.7641	15.1805	17.9445	54.8317	51.9307	47.1722	17.346	19.9301	19.094	27.7604	10.8569	7.06608	2.76193	7.31668	7.64512	17.7287	10.5922	3.97251	8.15747	6.64936	14.133	9.70606	2.32178	11.3765	16.0999	2.06689	1.68683	8.00839	1.92797	4.27662	2.7979	28.7816
FGD2	799.702	0.719264	0.195132	3.68603	0.000227779	0.0141386	25.9117	26.5305	39.2949	10.0057	15.2437	165.954	145.413	133.397	154.928	0.128543	0.25393	0.821031	0.408652	1.15328	19.5203	30.6033	34.2811	1.87342	2.54155	3.60347	16.2853	2.34295	5.38503	3.2807	1.35282	3.88829	2.19978	13.7117	2.78168	10.7299	0.630252	6.73196	17.5101	4.3328	8.54535	33.8788	0.825742	1.07164	10.1915	0.524026	1.67239	7.45176	95.7994
GALNT2	4956.78	0.482029	0.12912	3.73318	0.00018908	0.0126392	112.984	156.834	137.152	195.376	184.205	61.1249	74.5543	78.3765	76.8759	169.044	217.409	166.429	217.165	191.81	172.947	149.578	163.22	396.115	419.384	412.915	1010.84	166.542	81.6976	51.1473	326.929	97.2251	161.297	140.068	110.525	70.6792	77.9584	217.789	140.187	77.2027	169.955	242.098	315.913	48.6887	213.105	245.123	165.177	97.8666	375.175
GPR18	366.54	0.981421	0.193775	5.06474	4.08958e-07	0.000156126	6.03524	5.96823	4.91341	1.81001	0.982194	38.6316	25.1389	44.9084	38.819	0.0888478	0	0.10318	0	0.170814	15.0845	16.8615	18.6856	2.3192	1.20586	1.34958	9.25869	1.04302	6.45611	10.8466	7.78801	12.7712	2.00816	13.6687	0.543581	4.91074	0.0607847	0.648009	5.31255	1.65501	4.47163	18.3845	3.6283	3.06715	1.24729	0.250755	3.59787	2.47779	34.0943
GPX7	947.272	0.456915	0.116331	3.92773	8.57521e-05	0.00809985	7.72554	11.238	7.94036	31.9397	25.0486	7.05963	9.50798	10.3068	7.94878	29.35	18.6317	18.8718	17.9522	10.8735	21.2634	18.4469	19.5117	17.8824	18.4731	18.3763	35.9547	36.6184	15.1931	16.626	13.4136	12.9926	7.51055	24.5101	23.1047	15.2174	40.6194	5.35803	14.0156	2.47308	18.1849	39.6019	40.9862	11.9726	13.4622	14.4385	10.7267	5.92409	45.7715
HIVEP2	2225.3	0.58081	0.159149	3.64948	0.00026277	0.0148009	14.3698	13.1943	10.3995	2.93266	2.26485	10.5137	10.0785	14.0979	16.7702	1.07763	2.45386	2.83525	3.80259	3.53322	4.63089	8.6779	7.61384	10.5222	14.2954	14.8448	20.3939	8.48718	7.84097	3.02994	3.34365	1.68476	0.589067	1.53778	3.51994	1.97992	0.853499	4.63099	6.6602	4.57811	5.0099	8.38591	9.5959	2.30125	3.94932	1.10424	7.12068	4.98283	6.12303
IGLL1	14929.6	0.759412	0.228694	3.32065	0.00089809	0.0327916	8.28525	12.4219	12.4063	600.607	509.392	4.2189	6.72569	4.37395	3.10221	516.346	270.552	85.0848	46.4305	2.71954	1297.27	1184.37	1095.22	1223.23	1316.44	837.266	1161.78	517.136	20.0901	896.017	98.4833	1006.12	13.1635	251.912	189.657	389.072	151.813	1830.95	242.78	120.937	142.898	159.397	149.317	28.4152	198.785	546.907	360.714	247.651	101.46
KCNA5	346.056	1.29873	0.28289	4.59093	4.41279e-06	0.000871526	0.109313	0.316456	0.395735	3.67692	3.853	0.0629519	0.0726722	0.128492	0.486038	0	0.107768	0.0791919	0.144526	0.0655512	7.6862	4.05875	10.0218	0.712008	0.799831	2.39165	1.86011	0.716265	0.207763	0.754177	17.3373	0.0330037	0.528443	1.06946	1.32888	8.26809	2.55037	43.8779	3.09324	0	3.76349	0.0542706	1.14729	1.56939	1.07584	0.213842	0.0443601	13.4002	1.55761
LINC00426	1770.9	0.697805	0.149679	4.662	3.13155e-06	0.000647933	3.41526	2.99436	2.24421	1.94959	1.95761	2.92211	5.96816	1.79695	5.20638	1.13628	1.73159	4.00584	2.58025	0.975246	20.2102	15.3238	18.7661	76.6402	44.0217	47.72	50.799	14.4174	3.52377	44.1564	24.0068	23.009	16.9819	36.5197	14.8969	51.5261	12.9656	39.5625	52.6805	34.9348	39.5505	31.9738	4.95308	10.3497	26.4017	4.69584	12.5923	76.7692	46.8415
LOC100507156	14.4753	0.880514	0.252684	3.48465	0.000492781	0.0218483	0.0537878	0.0207618	0.106907	0.0362755	0	0.0826019	0.0238391	0	0	0.00994196	0	0.0173185	0.0790163	0.0286708	0	0.14551	0	0	0	0.0220999	0.0190682	0.0644989	0	0	0.0247811	0.0649583	0.288913	0	0.0202754	0.046048	0.0408104	0.154087	0.0491973	0.0198422	0.0280582	0.0237369	0.944298	0.126077	0.107669	0	0.0291034	0.0924204	0
PAFAH1B3	610.818	0.467854	0.133442	3.50606	0.000454789	0.0208006	3.65523	3.86233	3.73628	14.0514	15.5827	1.263	6.19657	4.0817	2.60036	38.3584	17.7175	15.7117	14.8203	10.2289	12.7969	10.7536	13.5777	26.0899	17.5752	14.136	19.1941	6.80949	7.36408	14.0317	4.73636	5.62828	23.9038	29.9143	4.1852	22.249	17.316	42.6855	15.2328	10.113	9.43833	14.1548	23.3667	9.15681	7.68262	14.873	4.44997	19.7838	10.9376
PARP15	3554.92	0.823682	0.214223	3.84497	0.000120565	0.00946263	10.9167	7.89412	7.98945	1.75159	2.36247	67.9654	70.8822	52.9465	45.3307	0.490819	2.40866	4.19994	4.17466	4.23388	16.4651	23.5546	17.7223	3.67498	3.03859	3.55065	69.4132	4.78828	5.15912	1.42849	10.6994	6.62007	2.21872	5.42109	0.210729	4.15578	0.477176	4.145	12.2505	17.134	2.85543	8.51137	4.37382	5.62365	5.11856	3.46309	7.76369	14.8786	30.7026
PARP3	290.647	0.619966	0.112596	5.5061	3.66863e-08	1.90626e-05	3.34055	3.20462	3.0408	4.72121	4.65399	7.99689	9.9284	7.72496	9.39725	4.5946	4.80009	9.33229	7.62089	7.22728	2.96764	2.36558	2.62292	4.19529	4.29968	3.77448	8.23749	5.16711	3.43601	1.01969	2.91968	1.8985	3.7118	3.66188	6.22205	3.22996	1.50956	3.09609	4.51578	2.28342	2.66513	6.8941	2.19988	3.08985	2.42563	2.25519	3.08338	4.85357	1.47259
PBX3	673.941	0.504157	0.149972	3.36167	0.000774728	0.0297893	8.96765	8.18492	10.6359	10.9147	10.446	8.1769	10.0191	8.27176	10.6328	7.61438	9.90508	13.8354	13.9148	14.2407	11.799	13.6714	15.5532	14.197	16.534	16.5421	14.2066	5.36072	4.02432	5.90498	1.20504	2.44428	1.25439	43.384	3.04585	4.09453	1.68329	2.07785	4.0798	2.03313	4.7023	17.7675	57.2084	3.59456	3.73975	3.65476	3.84132	2.7286	5.02842
PEX10	290.607	0.293342	0.0921472	3.18341	0.00145552	0.0458278	1.51287	1.97087	2.19076	4.34269	5.12172	2.09099	2.61501	3.73444	3.36335	5.57871	6.61227	4.31095	6.3007	5.77596	3.29365	3.89831	4.26462	4.47539	5.72453	5.82747	4.42468	2.93502	1.23643	1.15082	2.35241	1.96409	7.04946	4.39337	2.52349	2.99186	3.31445	8.62329	3.94371	3.39043	2.69309	4.28126	1.992	2.37148	4.49207	4.11376	1.56554	5.31269	4.23957
PKIG	900.22	0.759859	0.19716	3.85403	0.000116189	0.00946263	1.75402	2.16653	1.39449	11.238	10.2308	72.055	71.4423	88.1974	82.703	46.9452	56.3344	18.2981	10.7707	16.4552	33.0949	22.3018	29.6971	34.4647	24.3479	29.8	23.2869	15.9551	5.24509	4.01312	100.731	1.65933	17.5867	16.7065	24.8273	2.67289	1.89643	3.84247	11.5511	1.55293	12.0319	41.9541	81.2682	9.90158	5.2276	9.47034	9.3957	0.602766	51.6157
PODNL1	33.9025	0.510355	0.154464	3.30404	0.000953023	0.0336684	0.213443	0.329551	0.242418	0.191933	0.0925134	0.218523	0.220731	0.111507	0.168717	0.19726	0.218219	0.22908	0.146326	0.284432	0.530268	0.0962362	0.549814	0.308946	0.317306	0.570035	0.252223	0.365639	0.0360601	0.0839086	0.163896	0.0859234	0.216557	0.103122	0.187734	0.280185	0.107964	0.3357	0.569411	0.367447	0.352581	0.251184	0.0362049	0.333537	0.269012	0.0742303	0.21173	0.27506	0.195249
POLM	915.036	0.473629	0.116684	4.05906	4.92713e-05	0.00611668	7.16196	8.24307	9.08922	5.99859	7.06129	34.2649	22.9392	21.1769	22.3468	6.01335	5.41228	8.29039	8.28065	10.2008	34.1564	31.8157	28.0805	9.85239	8.89857	9.31044	18.8418	6.63112	3.54911	2.42111	2.28438	2.1886	3.22396	7.29464	2.08217	4.06608	1.947	18.543	10.6814	4.81342	7.78209	18.4647	7.01604	0.662664	12.8853	9.00757	2.75342	11.7704	22.3293
PRKCE	2510.36	0.478598	0.127099	3.76555	0.000166182	0.0116003	3.32428	2.81307	2.84376	4.70667	2.76296	13.3518	12.3723	20.9291	20.0277	0.905918	1.23249	2.33281	3.54366	3.58936	15.1632	29.2389	20.9138	18.7841	24.6026	14.2626	31.8794	14.5214	3.22932	2.21157	27.8528	8.44965	3.13623	19.4936	6.63495	3.39323	3.62975	5.14219	5.45743	4.48078	10.0155	10.4291	18.0006	11.4217	5.98129	4.02413	9.45467	7.56096	21.0795
PTPN3	31.6391	1.25385	0.320955	3.90664	9.35898e-05	0.00865208	0.0714936	0.0689904	0.0608991	0	0	0.0548963	0	0	0	0	0	0	0	0	0.0140223	0	0	0	0	0.0146874	1.47001	0.0306181	0.00905887	0.05059	0.00823464	0	0	0.0888201	0.0067374	0.0550854	0.00678054	0	0.04087	0.0131869	0	0.0867643	0.336524	0	0	0	0.0580254	0.00767771	0.0679147
QRSL1	2670.58	0.51619	0.158886	3.2488	0.00115894	0.0384395	4.72294	5.16035	4.76927	9.49793	9.71068	34.0863	27.4231	39.6221	34.3897	6.67402	8.53634	6.19925	7.01652	7.01956	33.1909	43.2143	41.1204	46.2062	42.9816	36.3144	52.0523	33.5012	4.41589	6.27978	19.702	5.72679	10.5566	70.6708	10.725	33.289	12.7985	19.3128	28.0486	8.38825	11.042	39.8364	8.56198	1.70744	9.19991	13.3074	5.34796	14.3324	108.087
REPIN1	5690.65	0.380271	0.108447	3.50653	0.000453998	0.0208006	18.1772	22.196	29.7014	48.652	52.5389	34.1138	45.2423	38.6574	48.4194	35.5939	41.4071	43.1056	37.9372	39.027	94.3357	122.439	112.137	68.0164	74.6751	77.5035	58.3247	27.2101	15.7396	15.7889	49.2208	38.0126	63.5301	69.7779	13.8485	31.4963	18.334	77.583	56.8428	39.9591	30.0545	69.4907	11.6631	13.7137	61.2545	18.6418	47.9571	72.6514	38.377
SEPT9	27075.5	0.32329	0.0972981	3.32267	0.000891593	0.0327916	160.597	156.228	145.504	72.8839	75.5547	133.623	123.565	123.925	120.899	28.611	31.7366	51.0254	56.596	51.023	219.044	176.249	169.828	269.895	294.487	258.103	499.535	195.423	155.609	94.539	162.091	294.821	463.376	171.385	287.435	174.918	289.607	488.717	193.009	180.404	265.493	276.341	67.7584	111.087	164.75	106.09	143.942	123.609	258.481
SLC22A11	18.7293	0.837565	0.259098	3.23262	0.0012266	0.0403755	0	0	0	0.0222799	0	0	0	0	0	0	0	0	0	0	0.0259176	0.053622	0	0	0.0368333	0.0271468	0.620703	0.101865	0	0.0311687	0.106541	0.0531953	0.260255	0.0957643	0.0871698	0.0452512	0.112793	0.0222677	0	0	0.189562	0.13121	0.0504325	0	0.0293904	0	0.125124	0.0567633	0.0697377
SLC25A23	318.369	1.01075	0.271437	3.72369	0.00019633	0.0129251	4.69204	3.38597	2.79965	0.699378	0.745265	3.44614	6.14821	6.32344	5.45576	1.20662	1.54936	2.23326	3.07678	3.44344	0.18672	0.974983	1.50482	0.664381	1.06145	1.01979	2.51915	0.198031	6.06585	0.144355	0.156646	0.0821228	0.231328	3.1821	0.0384493	0.489011	0.0773911	0.366687	1.86591	0.576961	0.585291	1.92059	1.33223	0.358632	0.514227	2.96203	0.0735872	0.116841	2.12451
SLC44A2	9403.94	0.2963	0.0771204	3.84205	0.000122012	0.00946263	66.3688	54.9429	50.0166	11.3788	8.89637	139.784	125.505	126.621	124.185	14.6398	20.5043	20.9134	22.2642	18.3702	142.982	136.364	116.821	88.3377	83.4199	79.9069	99.9867	77.3943	68.775	20.7021	98.7716	35.1527	142.191	38.7581	62.5014	73.567	60.5493	270.124	127.984	67.4849	69.1764	110.711	43.8259	27.3687	89.9854	25.6986	40.3532	94.2988	93.9116
SMARCD2	4891.31	0.302925	0.0905695	3.34467	0.000823814	0.0311258	28.4654	27.0832	32.1877	47.0846	52.0602	30.3699	30.4113	28.3591	29.8823	47.5561	40.2182	37.5293	33.8642	27.1784	80.5912	66.6576	64.7645	181.759	153.566	136.962	81.2606	47.8388	18.6795	41.6986	63.6402	52.4702	110.533	67.936	51.8055	51.7486	60.852	148.145	64.0852	53.4989	76.4846	85.0028	38.1443	26.0061	48.4052	32.3299	62.3375	70.491	76.4934
SPATS2L	573.409	0.959926	0.275149	3.48875	0.000485293	0.0217381	1.16563	1.46844	1.80031	4.83984	3.65474	0.0885194	0.153281	0.281054	0.151875	2.60672	2.12994	2.4993	3.14998	2.9803	0.979796	1.33064	0.904375	0.639646	1.03899	0.576288	0.361004	0.0526625	0.613505	0.416941	0.185895	2.57564	0.639862	0.0477402	0.181066	0.15791	0.225959	0.304349	0.764465	0.652086	0.340773	1.73822	0.166213	8.1591	1.36749	0.962216	5.8738	1.61767	0.738187
SUSD3	1065.03	0.909697	0.159348	5.70887	1.13729e-08	9.88309e-06	14.0833	11.2718	13.0044	3.95085	3.23161	18.9469	17.5452	8.48573	11.5765	3.87184	2.52793	8.57365	6.57175	7.00222	16.7821	10.3251	11.5359	37.065	15.7352	24.726	48.8038	13.867	18.2196	39.1922	8.99657	9.93326	37.7277	5.36652	12.4464	14.7417	12.0547	12.923	22.0011	9.75753	11.5753	30.4354	6.09758	7.87128	33.3631	1.6206	11.6703	7.24428	3.93478
SYNGR1	2709.85	0.478761	0.141293	3.38843	0.000702947	0.0282806	4.73573	4.06177	4.335	12.701	12.841	1.50609	1.90311	1.20471	1.52948	13.3358	12.2527	16.6591	10.8871	8.98582	7.75647	2.39496	2.38351	37.9438	29.1245	22.0207	6.8219	21.9947	1.77331	17.7807	9.21993	28.2121	49.8495	12.4804	12.6392	14.0508	25.9631	44.3443	32.6322	13.8652	11.9601	5.55621	12.1797	12.985	19.9733	3.69186	22.5023	25.0832	7.46421
TBCD	3853.99	0.430868	0.123198	3.49736	0.000469881	0.021267	14.7927	13.882	12.2388	14.4724	12.7893	10.0678	11.4577	8.7772	7.11226	16.268	15.1069	16.938	17.5771	13.3979	23.9672	15.6099	18.7955	39.724	30.1109	31.898	41.9654	33.3187	11.7708	18.1679	15.7135	14.4457	46.0773	23.4117	18.7393	15.8786	27.1361	38.2411	31.0984	25.0068	26.2925	13.5755	10.2918	22.0132	23.4715	8.5014	12.5373	23.8516	44.4649
TMEM143	228.345	0.33581	0.0950451	3.53316	0.000410625	0.019824	2.91862	2.89964	3.02289	4.99921	5.04573	5.80638	6.61474	5.37993	4.79758	3.58623	3.35692	4.45305	3.508	2.89047	6.16672	5.32953	6.99002	4.8606	5.49134	4.66044	2.96292	2.94871	1.15987	1.83057	0.481329	1.16156	2.2981	2.76066	1.85655	1.3629	1.37773	3.35335	3.09423	1.68842	3.34773	2.50283	2.58221	0.894017	3.43013	1.60904	2.0727	3.12006	4.97792
TNFRSF13B	123.527	1.60099	0.306355	5.22594	1.73274e-07	7.52873e-05	0	0.133812	0.0492159	0.0584498	0	24.7555	62.5336	45.0955	49.2559	0	0.0379742	0	0	0	0.271972	1.0785	0.487086	0.125445	2.75395	0.249263	2.94951	0.089079	14.7591	0.654153	0.439221	0	0.0620692	8.4342	0	2.22588	0.19727	0.0584179	7.84777	0.51154	1.17544	21.1887	0.132306	0	0.501175	0.316477	0.0937871	0.0744573	67.5459
VIPR2	337.491	1.38541	0.421346	3.28806	0.00100881	0.0350663	0.21873	0.11513	0.254068	0	0.110811	0.137415	0	0	0	0	0	0.13445	0.0350533	0.0476963	0.0936004	0.500272	0.481944	0	0	0.0612749	16.696	2.28905	0.0755863	0	2.21243	0.0240141	0.0320421	6.92934	0	0.520911	0.0226305	0.0703667	0.736593	2.5527	0	0.802929	0.121424	0.0233044	0	0.435667	0	0.0256248	6.0823
WSB2	1237.8	0.341195	0.0865612	3.94167	8.09175e-05	0.00799061	10.1763	12.3823	11.8689	6.58858	6.19446	4.97685	6.7445	8.07264	7.57365	8.02157	6.54427	4.71824	4.52622	5.00709	13.9653	15.0184	10.8887	15.942	15.5268	15.5539	30.4036	10.9584	12.1881	17.8583	14.2601	8.50827	5.78562	8.49969	10.9414	11.3068	4.6861	15.2278	21.9522	19.3361	12.7157	22.1988	10.8508	15.9816	14.7293	6.54185	15.5274	19.4693	8.48705
ZNF70	795.409	0.518405	0.153541	3.37632	0.000734634	0.0287566	0.995429	1.13009	1.31344	2.88279	3.07818	1.66356	1.53115	2.69194	1.45797	2.01309	4.01523	3.75181	4.35256	5.10312	14.815	7.63514	8.24781	24.939	13.6284	9.62338	5.0442	4.23296	0.504518	1.32589	0.728387	5.45685	1.37339	2.24298	1.60024	1.27327	0.510912	8.53513	2.61092	2.63528	3.13084	2.32565	0.834307	0.857817	6.69403	1.49675	4.70487	7.44521	3.17672
ZNF771	156.639	0.643984	0.1678	3.83781	0.000124136	0.00946263	0.16323	0.0630058	0.556164	1.15589	0.424496	0.125336	0.217033	0.255824	0.322564	1.17666	0.750972	0.840903	1.10304	0.913577	0.960443	1.72215	1.37608	2.00826	3.77637	2.85032	5.58408	3.99858	0.620479	1.80956	0.376016	1.0185	4.17925	1.14913	0.953709	1.39742	1.3004	3.30075	1.45566	1.50538	1.61781	1.00848	1.70278	0.57391	1.23436	1.23469	2.91456	2.31386	0.620235
[truncated: 241 more columns]

## Sheet: DOWN PAX5 mut
Gene list of NALM6 PAX5 target genes DOWN-regulated in PAX5 mutated B-ALL (as compared to PAX5 non-mutated). Table contain DESeq2 generated statistics and rpkm normalized expression values.
							BM_34__2	BM_34__3	BM_34__4	BM_GMP_3	BM_GMP_4	BM_ImB_1	BM_ImB_2	BM_ImB_3	BM_ImB_4	BM_MEP_3	BM_MEP_4	BM_MPP_2	BM_MPP_3	BM_MPP_4	BM_PreB_2	BM_PreB_3	BM_PreB_4	BM_ProB_2	BM_ProB_3	BM_ProB_4	100	101	103	104	107	108	109	10	110	111	112	114	117	118	119	11	120	122	123	124	125	126	127
Gene.name	baseMean	log2FoldChange	lfcSE	stat	pvalue	padj	CD34_neg	CD34_neg	CD34_neg	BM_GMP	BM_GMP	ImB	ImB	ImB	ImB	MEP	MEP	MPP	MPP	MPP	PreB	PreB	PreB	ProB	ProB	ProB	PAX5 mut	PAX5 WT	PAX5 WT	PAX5 WT	PAX5 mut	PAX5 mut	PAX5 WT	PAX5 WT	PAX5 WT	PAX5 WT	PAX5 WT	PAX5 mut	PAX5 WT	PAX5 WT	PAX5 WT	PAX5 mut	PAX5 WT	PAX5 WT	PAX5 WT	PAX5 WT	PAX5 WT	PAX5 WT	PAX5 mut
AMPD3	1113.79	-0.479556	0.138585	-3.46037	0.000539426	0.0229785	11.1137	10.4479	8.36289	9.69356	7.99885	26.0533	19.4764	20.1724	17.9267	10.3872	16.0284	16.1217	18.1726	15.6526	6.5162	5.81654	3.82797	5.64873	4.46612	4.05401	6.31705	13.0073	11.0915	10.8098	3.55527	2.51362	4.71448	4.80566	5.82879	4.61941	2.72635	3.92097	8.94395	7.10588	19.2359	3.69142	10.3416	4.22281	51.031	1.88986	10.2472	8.24908	9.94805
ANGPTL2	328.079	-1.84619	0.336089	-5.49314	3.94852e-08	1.90626e-05	0.0219559	0	0.0374047	0	0	0.101153	0.058386	0.0172054	0.0260327	0	0	0.148456	0.425754	0.228215	0	0	0	0.0715048	0	0	0.0116753	5.39351	0.0500762	1.04094	0.212426	0.941307	8.43222	0.709201	0.297947	1.35335	0.262373	35.7739	14.5194	17.4949	0.755912	0	1.45804	0	0.717848	0.120263	0.267297	3.40945	0.0556183
ANKRD30B	453.875	-2.23596	0.49895	-4.48133	7.41777e-06	0.00140131	0.288752	0.177019	0.115747	0.180421	0.113586	0.665154	0.0677523	0.239586	0.221532	0.0565115	0.111636	0.180475	0.149713	0	1.07938	7.18197	2.00469	0.516293	0.397698	0.0942141	0.0722574	0.0436454	0	0.120191	0	0.0102565	0	0.0422036	0	0.279193	0	0.0171735	0.512681	0.0939882	0.0531622	0.0674621	0.12965	0.0199067	8.59072	25.7181	0.0275713	13.2755	0.0322703
ANPEP	907.866	-1.11552	0.221361	-5.03935	4.67122e-07	0.000156126	35.7752	46.9383	26.2093	16.0958	9.81859	1.73234	1.99983	0.976581	0.509525	20.1713	15.3223	15.9396	14.2041	4.24339	0.101142	0.122066	0.135854	2.26257	2.04829	0.781299	7.98659	2.55077	76.89	6.09691	0.371224	1.73858	1.66194	0.266939	1.81022	2.25152	0.611345	4.70338	6.38226	2.7346	4.38809	0.583155	0.623232	0.768053	62.7378	3.85022	2.05779	8.86061	1.42877
BIN2	1403.82	-0.652278	0.206809	-3.15402	0.0016104	0.0479261	145.704	154.93	136.386	38.7454	38.7881	62.2922	67.0747	58.8514	58.6285	41.4132	58.3008	81.4461	73.2189	63.044	1.5356	0.180259	1.60914	0.783633	0.766144	0.393552	25.8364	5.89277	126.222	23.2609	0.537234	1.72677	3.28083	1.62113	5.00777	7.21616	1.81687	1.34742	38.2056	14.1032	26.1559	29.0196	14.4742	1.77336	67.0054	13.274	3.33495	3.86408	19.6749
BNIP3	448.122	-0.809976	0.209805	-3.86061	0.000113106	0.00945085	9.12799	8.03881	10.8855	3.93666	4.41746	5.4227	6.13225	3.04943	5.52537	15.2913	11.6829	10.9517	13.0424	13.7132	2.93987	2.3004	1.82255	1.04307	5.14222	5.03348	13.3355	0.246896	7.96225	1.39381	0.431612	3.5972	4.64492	29.4247	25.3443	15.7689	25.7526	12.8722	8.14025	11.9096	6.65368	2.63956	22.4425	5.68678	10.8028	12.8191	0.545885	20.183	2.19058
CACNA2D2	256.208	-0.66888	0.208773	-3.20386	0.001356	0.0436432	1.74602	2.09407	3.19884	0.876153	0.501949	0.989551	1.52927	1.42253	1.72519	0.322729	0.291444	1.24483	1.28249	1.28524	0.587062	0.57356	0.321259	0.345994	0.50986	0.580745	0.972678	0.227888	0.811199	0.215724	0.0574591	2.0919	0.141422	1.89372	0.235059	0.626383	0.181366	1.89846	2.5286	1.34955	0.726475	0.596245	0.0528867	0.0568421	2.6629	1.55059	0.21369	6.27697	1.09697
CCDC159	217.007	-0.410648	0.125867	-3.26254	0.00110418	0.0369819	25.9872	27.3571	23.4569	10.1199	8.80437	36.734	30.5284	24.3563	17.3321	15.188	10.1412	18.8978	19.5219	27.6256	13.2926	6.53091	4.82351	0.641165	0.987771	1.18301	5.49619	3.33881	10.2152	4.85845	2.44899	2.98685	11.3018	5.13629	4.88404	5.15745	5.25141	10.0771	7.24223	4.98396	6.70104	7.08627	10.0308	4.10993	15.0738	3.40841	4.49396	6.94521	9.81843
CD72	3255.95	-0.547047	0.160578	-3.40673	0.000657459	0.0272063	2.63545	2.3182	2.63345	2.71737	2.42894	310.9	167.188	184.52	141.277	0.927417	0.433033	1.4197	1.83155	1.98562	246.919	264.315	241.724	63.6571	67.089	60.8468	49.4812	74.2055	17.0692	71.1167	13.4497	15.3936	145.942	160.622	34.1876	74.4554	21.3707	53.9334	45.3017	76.2813	47.5486	40.8966	268.207	13.9289	40.1408	20.7016	16.4537	76.4157	422.133
COL9A2	168.787	-0.680187	0.190823	-3.56449	0.000364568	0.0185856	6.03965	9.81701	13.074	5.96975	3.99873	25.5278	18.8236	14.2854	16.7859	9.35583	4.31549	3.9874	8.10733	9.76882	0.619458	0.269815	0.350341	0.300758	0.556014	0.495166	1.37011	0.512566	0.779319	1.60756	1.09134	1.53909	0.9524	4.23355	0.783252	1.6081	0.173419	1.72272	3.40195	0.643876	2.31956	0.696902	0.570975	2.80863	10.463	0.498615	1.50654	1.73158	0.578995
CPAMD8	281.468	-2.83903	0.277797	-10.2198	1.61664e-24	7.02429e-21	0.811399	1.5685	0.88067	0	0	0.331614	0.139206	0.0205109	0.0310342	0.0217708	0.0172028	0.0884889	0.0807467	0.115102	0.16941	0.106212	0.151701	0.468833	0.350196	0.621056	0.00695919	1.14336	0.348232	0.0740849	0.0723537	0.0395124	0.0562363	0.0325174	1.16177	0.0941129	0.141496	0.410193	4.51575	3.17186	0.256005	0.0779682	0.0199788	0.0230069	11.5353	4.73115	0.987817	5.88591	0.0497278
CPD	1369.91	-0.458561	0.114663	-3.99921	6.35547e-05	0.00746338	16.3172	19.1597	18.6435	12.7837	12.5973	2.83679	1.91031	3.06325	2.49995	5.29226	10.8409	5.58722	7.27752	5.64676	3.07409	4.0735	3.21483	2.99785	4.45462	3.50163	5.1694	4.41578	13.2918	3.34704	2.77238	5.80812	0.440984	2.70637	6.8893	2.25233	1.68823	1.31587	4.65914	3.31427	6.1831	2.63704	3.24015	6.42373	6.26859	3.40922	4.48259	3.29421	1.82566
DNMBP	1105.29	-0.615189	0.16609	-3.70395	0.00021227	0.0135634	51.3477	2.73609	2.57719	2.3174	2.22398	12.3459	6.93456	10.6013	11.8382	1.06254	1.91276	1.37774	2.26041	2.373	6.27318	8.81626	9.06383	2.7527	2.66253	3.55174	1.52459	2.11759	1.74156	1.66176	1.61297	5.7331	0.564924	3.62453	1.22194	4.24049	1.00021	7.18148	4.70445	4.6239	2.40121	1.40195	1.51761	4.65188	6.60426	3.58503	8.9804	6.22904	1.30474
DRAM1	1554.3	-0.595119	0.171128	-3.47763	0.000505862	0.0219553	5.6446	4.51137	5.80748	7.55767	7.53706	1.58071	1.91308	1.21424	1.07608	6.68959	6.45956	13.4705	16.1745	19.911	1.17222	0.449121	0.769771	1.80226	2.86909	2.8649	1.76563	14.1971	2.38968	13.3924	13.2783	7.35152	1.97372	1.77377	6.8338	9.35775	6.46188	16.1814	21.0311	20.8963	8.88541	1.42134	24.7362	9.14483	13.4701	1.42033	19.0437	39.6652	0.546718
EGR3	694.847	-1.01336	0.274117	-3.6968	0.000218333	0.0137487	2.7521	1.13983	1.30047	0.782393	1.09708	6.61724	9.77578	9.09878	7.47895	1.14733	1.13545	1.95981	7.33041	4.24029	13.3329	0.309761	0.232857	1.11218	2.99008	1.12663	6.95409	2.34348	1.57303	0.369585	1.08285	0.739936	0.582668	1.62219	8.22353	1.25887	4.74395	0.233574	0.937068	0.311242	68.281	1.39626	6.94607	4.44968	9.00735	2.53076	1.27171	0.0258874	0.165384
FAM167A	191.493	-0.964804	0.284731	-3.38848	0.000702822	0.0282806	0.153284	0.277344	0.244817	0.455507	0.469814	0.882742	1.32476	9.65449	2.54444	0.0212494	0.0755586	0	0.033777	0.0306397	1.14995	4.13635	1.61529	0.124801	0.721004	0.531394	0.132454	0.0393875	0.582672	0.0813495	0.503174	0.266106	0.144085	0.726022	0.520024	0.0295261	0	0.280904	0.289166	0.318072	0.209894	0.0507339	0.175503	0.392978	0.294048	0.104951	0.513182	0	0.521771
FCHO2	434.717	-0.717881	0.188305	-3.81233	0.000137662	0.010138	3.64635	1.49738	2.69552	0.820626	1.02943	2.14614	2.66975	1.25877	2.49501	0.561156	3.68455	4.60827	4.00686	6.89692	0.907354	0.325914	0.389327	1.08115	0.376106	0.504895	0.401464	2.3197	1.40439	3.67141	0.133212	6.10105	0.267472	0.289364	2.70661	0.924122	1.4351	0.901384	2.9201	4.71093	3.11711	0.606094	1.11576	3.44515	3.04394	2.9161	3.01159	2.83595	0.223801
GATA3	1163.38	-1.32471	0.308291	-4.29695	1.73163e-05	0.00278664	6.90452	8.61718	6.92693	0.077609	0.0142507	0.058907	0.170007	0.0601178	0.0909617	0.241062	0.420181	6.39761	5.65754	7.15625	0.120374	0.249047	0.188635	0.0555216	0.171072	0.0315208	1.07427	0.249698	5.38527	0.325716	0.7069	0.247065	0.0549432	0.238273	0.0867556	3.31016	0.0727592	0.129278	4.01721	0.764119	0.720342	3.01316	0.175675	0.494512	8.49735	11.9461	0.498118	0.411932	1.08505
GLIPR2	973.022	-0.629233	0.164463	-3.82599	0.000130248	0.00975736	76.258	78.7497	85.6408	13.3321	13.1392	10.7814	12.9141	14.8086	13.185	8.66402	9.34403	11.5572	9.11923	11.7893	3.18875	1.59935	0.519169	2.78876	2.82499	2.25558	14.1283	5.08189	66.483	23.5069	0.753905	8.98852	11.8705	8.91868	7.02389	8.82114	6.32794	9.87356	33.4828	19.5116	14.759	20.8721	20.7905	9.27967	49.3329	12.2537	6.96895	14.4438	17.0265
GP5	56.7692	-1.03193	0.281549	-3.66518	0.000247165	0.014687	3.23318	1.65099	2.60106	0.136282	0.100098	0	0.119414	0.246325	0.399325	0	0.0590274	0.173503	0.0395806	0.179521	0.449179	0.583106	0.63883	0.194993	0.488158	0.235242	0.262668	0.323086	0.955902	0	0.217232	0.108462	0	0.0697351	0.203125	0.0807317	0.0255532	0	0.184828	0	1.08925	0.104039	0.0342764	0.0394714	0.224721	0.316244	0	0.0868029	0.156411
ID2	8906.68	-0.694312	0.221245	-3.1382	0.00169989	0.0495706	149.964	224.414	195.262	39.309	35.3581	5.69786	4.58906	11.675	7.09328	10.558	13.9508	25.5039	44.162	54.41	115.892	180.063	184.46	90.4225	63.4949	65.8702	69.8342	230.083	223.429	37.4075	247.266	117.474	335.892	38.0191	27.7441	69.5554	168.022	18.6114	103.9	78.0484	123.644	41.6958	19.1	284.567	75.2676	235.188	98.3231	59.6743	21.7848
ID4	28.7378	-2.02186	0.472605	-4.27812	1.88481e-05	0.00292482	0.0202335	0	0	0	0	0.139826	0	0	0	0	0	0.625415	0.107005	0.064711	0	0	0.23454	0	0.0338391	0.0249401	0	0.0207966	0	0	0.111864	0.0733065	0	0.175959	0	0.0415727	0.0230276	0.0102288	0.01388	0	0.015832	0	0.0154443	0.0237134	0.0270013	56.8074	0.0328436	0.195559	0.0384412
IL18RAP	198.743	-0.998348	0.250871	-3.97952	6.90532e-05	0.00758871	12.2159	19.9945	19.7356	0.148532	0.327286	0.541151	0.390443	0.322159	0.557081	0	0	0.0567295	0	0	0.138227	0.47664	0	0	0	0.0180979	2.60773	0.422552	23.9322	5.8805	0.263817	0.177318	0.394325	0.109445	0.0664151	1.77988	0.0501303	0	6.64758	4.97221	2.34368	3.16848	1.12072	0.430194	3.6836	3.12501	0.881827	2.25161	1.87827
IL1A	5.30661	-1.18474	0.348821	-3.39642	0.000682725	0.0279853	0.160501	0.0309762	0.0455722	0.0135306	0	0	0	0	0	0	0	0.155034	0.0471564	0	0	0	0.028189	0	0.0223689	0.0164863	0	0	0.223705	0.227146	0	0	0	0	0	0.0137406	0.0152221	0	0.0917519	0	0.0627934	0	0.040837	0	0.214186	0.0837275	0.0868435	0.13789	0
IL4R	2201.1	-0.534009	0.141237	-3.78093	0.000156244	0.0113147	36.6109	42.9567	39.1699	4.95309	4.75642	654.257	363.153	632.914	389.633	6.16371	5.9141	9.43744	10.9834	8.44667	24.3968	25.4884	18.3837	2.3224	2.24999	2.05247	20.8756	11.1416	71.73	4.82234	20.1646	2.51701	14.4289	2.21938	12.408	10.547	11.0693	9.43249	29.6838	7.4444	16.8775	14.0592	9.663	24.7494	46.4875	26.1628	5.6743	4.66113	6.85787
IRX3	213.153	-2.29722	0.524263	-4.3818	1.17704e-05	0.00196702	0.0679711	0	0	0	0.0568176	0.156575	0	0	0.080592	0.0753813	0.0446736	0	0	0	0	0	0.250695	0	0	0	0	0.0523971	0.10335	0.0480974	0.258354	0.0410436	0	0.0422219	0.153731	54.5011	0.0386788	4.94813	9.30221	15.2327	0	0	31.0518	0.0796614	1.0658	0.0797806	0.0275832	2.36501	0.0430457
ITGA6	6147.06	-1.15389	0.245432	-4.70146	2.58302e-06	0.00056116	24.8017	23.6303	15.5933	7.9968	7.77076	0.834721	1.17774	1.13584	0.525124	3.95915	7.31242	12.121	17.5076	15.2805	3.44302	0.707984	0.735424	4.61851	7.36213	5.76515	2.66198	4.86252	42.1904	4.90985	3.88618	2.54467	2.0401	0.917037	25.2697	20.5711	2.83337	4.41009	29.9399	25.7102	7.17245	6.50315	0.542943	13.7158	27.6172	191.038	0.8823	41.6209	1.98885
KCNK10	16.7532	-1.54705	0.326427	-4.73933	2.14426e-06	0.000517599	0.146355	0.151319	0.276049	0.61338	0.704909	0	0	0	0	0	0.0824495	0	0	0	0.123022	0.0169684	0.0330488	0	0	0	0.005559	0.0107449	0.00794764	0.00739738	0.014449	0.012625	0	0.0584436	0.0118219	0.0268491	0.029744	0.0369941	0.0143427	0.231387	0.0245397	0	0.247366	0	0.181359	0.0163604	0.0169692	0.0134718	0.15889
KCNQ1	275.404	-0.746707	0.211009	-3.53874	0.000402036	0.0196275	10.7247	12.1628	15.0335	0.447669	0.522224	7.49539	10.6602	11.4028	9.4753	0.129909	0.0684342	0.804609	1.37665	2.78894	1.86861	0.760535	0.466326	0.141292	0.0435347	0	0.38758	3.26414	8.01493	2.43141	0.251851	3.80385	9.9692	4.89941	2.09003	0.922602	2.05897	9.55383	3.57138	2.04537	2.87192	0.740948	0.0397388	0.305078	8.66706	0.142583	6.25359	6.60843	4.07183
KDM5B	3772.45	-0.537125	0.169241	-3.17373	0.00150492	0.0463751	4.39198	3.62116	2.47772	7.47316	6.00172	7.2889	4.75499	5.28846	4.13277	6.17759	11.3568	10.9203	11.846	12.0568	6.42909	6.3063	3.84672	6.11859	5.93274	4.83468	11.1034	14.4404	3.8715	4.73463	0.381537	9.2747	0.0575388	5.9887	3.87178	4.4866	4.43581	9.33115	8.1172	7.0948	8.10467	1.24911	7.92504	10.6472	11.6231	10.9033	27.4468	12.7267	2.58833
KLHL30	32.4334	-1.28894	0.400005	-3.2223	0.00127165	0.0412337	0.0212825	0.283415	0.108772	0	0	0.147076	0.141488	0.150099	0	0.141616	0	0	0	0	1.10199	0.829074	0.448545	0	0	0	0.0565859	0.120311	0	0.165658	0.0294158	0	0	0.462705	0	1.27905	0	0	0.0291992	0.447511	0	0.0704409	0	0	2.4709	0.0499604	0	0.246837	0.229127
KRT80	35.1943	-2.31828	0.412343	-5.6222	1.88537e-08	1.36532e-05	0.203226	0.0470665	0.294288	0.0205589	0.101927	0.514956	0	0	0.216865	0	0.146926	0	0.0179128	0	0.0239157	0.115454	0	0	0	0.02505	0.129681	0.104441	0	0	0	0.0859011	0.32748	0.126239	0	0	0	0.0924647	0.0139411	8.99637	0.079509	0.0807167	0.0930741	0	2.12894	0	0	0.0916628	0.154442
LAMP3	37.3008	-1.33772	0.283407	-4.72014	2.35677e-06	0.000538956	0.892029	0.434928	0.299937	0.189979	0.274715	0	0.0312121	0.0367907	0.0556664	0.130168	0.385711	0.0906992	0	0	0	0.0381026	0	0	0.0196297	0.028935	0.0873795	0	0.785246	0.232552	0.0324455	0.0283496	0	0.0437452	0.0265462	0.0723478	0	0	0.370375	0.207832	0.0918401	0.357401	0	0	0.579537	0.0367373	0.152418	0	0.267592
LGALS2	35.4653	-1.4137	0.358367	-3.94483	7.98565e-05	0.00799061	25.8869	36.5233	93.0189	0.451516	2.57016	0.342712	3.16503	1.16585	1.4112	0.0824975	0	0	0	0	0.350158	0.482971	0.313556	0	0	0.366766	0.237339	0	1.24418	3.15827	0.205632	0	0	0.369662	0	0.458523	0	0	0.918529	0	1.62977	3.74237	0	0	6.35324	0.582081	0	0.191724	7.34905
LTC4S	42.2531	-0.881241	0.181997	-4.84206	1.28501e-06	0.000372223	1.76587	1.84036	4.31201	5.83559	6.49487	0.542369	0.939173	0.922528	1.11667	22.9784	18.3376	7.27773	6.22592	12.8954	0.277077	0.477713	0.744343	0.638998	0.885991	0.145109	1.25203	1.63352	0.984506	3.83198	0.406786	0.21326	1.20145	0.658149	0.465953	0.665179	0.200973	1.01174	1.85744	0.390856	2.76348	0.779292	0.449299	1.72465	10.9971	0.921191	2.00649	0.606838	0.298218
MAML3	1519.37	-0.432425	0.136349	-3.17145	0.00151682	0.0464125	4.54696	5.22047	5.46577	7.12359	7.55853	1.88586	1.83872	2.3841	1.71838	3.41086	8.44186	8.55973	12.1697	11.2074	4.14008	2.36137	2.01688	5.12825	7.12343	8.44107	3.971	15.7432	2.19522	3.34276	8.00487	8.15673	2.5493	3.53916	15.6323	2.7334	4.59569	4.83782	4.89506	6.13401	12.7165	4.8554	4.55162	8.51212	4.91629	1.97377	8.8713	6.42273	5.12857
MAP3K8	1677.69	-0.788239	0.164108	-4.80316	1.56185e-06	0.00042414	36.8335	39.0505	47.207	34.826	32.3199	47.3109	42.7792	48.6709	37.0679	21.536	23.5585	35.0005	24.3208	12.2589	5.9428	4.07731	2.63337	6.13209	4.41878	4.62037	2.86532	4.6019	32.5743	7.77314	10.7576	15.9227	3.03411	2.44162	6.50557	6.13731	5.33259	3.15829	14.5355	5.81923	15.378	14.7845	11.7229	41.399	11.255	9.32898	12.6973	10.1978	18.2161
MAPK14	3182.95	-0.46636	0.0979463	-4.76138	1.9227e-06	0.00049142	77.3081	80.4106	84.7669	67.3912	55.8534	49.8885	40.46	34.2863	30.4242	57.644	65.5488	72.0796	70.3642	62.6449	54.4566	40.0922	37.0355	74.9961	66.2052	66.3321	64.638	100.395	94.1212	76.5086	37.1709	30.2272	12.6342	34.8073	43.464	54.2426	28.1112	48.7003	88.7264	116.138	69.3717	33.1004	41.8089	42.9888	176.627	36.6821	74.0475	128.807	62.7436
MBP	2372.48	-0.387134	0.112767	-3.43304	0.000596849	0.0249357	58.6027	61.3903	65.5663	31.9915	29.1544	36.1218	40.3991	39.5189	49.0695	19.3077	30.4595	37.7826	42.3573	36.4963	32.7146	45.2931	32.3128	25.8566	43.8938	29.4879	31.8497	49.8418	51.403	19.622	74.0956	0.738099	7.52236	25.7725	34.6363	7.10394	15.4417	7.15047	47.3164	26.862	42.4935	45.9825	35.6947	12.7499	35.8165	36.8381	23.2713	27.4312	34.4587
MTMR3	3723.49	-0.328491	0.0994437	-3.30328	0.000955595	0.0336684	17.1025	16.7013	17.5012	4.89028	4.38403	13.6677	9.84958	10.3784	11.746	5.9437	8.90186	7.34311	9.12875	9.59393	7.76162	8.55584	8.15055	8.96195	8.52766	7.38425	8.90192	9.3791	11.8611	6.74136	16.7128	15.7013	1.46545	9.4554	5.76617	6.58074	1.89919	17.5329	12.9435	13.4943	9.71362	5.17255	8.86242	7.82301	24.6729	8.88489	19.0689	17.8069	11.8933
MYBPC2	432.082	-1.22657	0.278551	-4.40339	1.06573e-05	0.00185224	0.0871889	0.0757225	0.0742686	0.132304	0.085029	2.46034	1.53605	1.77642	1.26638	0	0	0.126328	0.0960629	0.191709	6.13059	6.91684	4.45612	0	0	0.0268676	0.0579546	3.68544	1.20971	0.215937	0	0.026324	2.24795	2.6132	33.3754	0.593411	10.1834	0.462812	0.119622	0.241229	8.10143	6.57959	1.39759	0.855795	0.756291	1.80796	0.371511	0.210673	5.59065
MYO10	1035.84	-1.09262	0.301269	-3.62673	0.000287037	0.0153317	0.157783	0.484581	0.233742	0.086749	0.0382297	0.0474081	0.00912138	0.0430067	0.170813	0.0760805	0.220931	0.0728911	0.133027	0.0548506	0	0.256107	0.159041	0.0744725	0.177834	0.135295	0.0328316	2.35859	0.328573	0.864074	1.20893	8.73638	0.110545	1.16761	0.147399	4.75714	0.390375	4.17555	5.76486	6.5216	0.0536785	0.0227058	1.28815	0.309541	6.01927	1.11118	0.974367	13.6189	2.37644
NFAM1	387.514	-1.04569	0.290016	-3.60564	0.000311388	0.0161069	26.1492	24.5004	32.8577	2.35493	2.88897	1.08563	2.22168	0.805776	1.06679	1.72638	1.29531	1.82092	2.49241	1.74706	0.168063	0.197037	0.105347	0.0930214	0.0238846	0.00880171	4.98943	0.455044	17.7519	2.21315	0.0394783	0.09486	0.529301	0.718569	0.0969007	0.0146716	0.0325071	0.209373	3.60526	1.88081	2.12319	1.7773	0.250724	0.14227	37.2304	0.491705	0.382503	1.18707	1.50135
NIPA1	513.907	-0.426196	0.129082	-3.30175	0.000960847	0.0336684	4.35923	3.44111	2.97059	3.44719	3.31203	7.41105	7.52677	9.19922	8.77942	2.10402	3.28475	4.4361	5.24937	3.88798	2.7745	3.58768	2.96327	4.49234	4.3127	4.36671	4.30311	2.5495	1.90445	0.912363	1.14563	2.07616	0.230852	3.36383	1.74968	1.10382	0.649849	0.962203	3.68113	1.88896	2.52699	0.73157	2.45573	2.55448	2.79396	3.51677	1.99325	3.34685	1.91303
NPHP4	686.269	-0.442471	0.1222	-3.62087	0.000293618	0.0153707	2.52211	2.4852	2.62874	3.06648	2.73243	2.88686	2.79106	2.46744	1.74596	2.26719	2.06948	1.80067	1.82262	0.751514	5.6042	4.13191	2.85587	4.57459	5.31842	3.56256	2.31579	4.17828	1.39342	1.30803	1.34242	1.09728	1.17801	5.04059	2.01952	2.37377	1.3104	5.04465	4.65312	3.15527	3.5547	1.79397	2.31973	1.68908	9.65815	3.13805	1.55113	10.1644	3.32344
OAT	1904.94	-0.556217	0.175038	-3.17769	0.00148453	0.0460734	61.6315	57.6326	67.5412	80.9665	76.8526	8.90384	9.28851	14.8669	17.5751	54.2715	69.3139	46.9612	50.1351	37.2277	26.8746	34.4202	30.2686	31.2587	35.1391	48.6711	26.211	53.8339	63.9208	82.2043	4.68074	56.2729	7.16185	57.4259	59.31	26.339	42.0532	6.93774	30.7238	77.5867	29.4398	7.27691	18.1624	40.0016	45.5242	50.6405	12.3758	20.6556	35.4153
OSBPL2	1370.52	-0.301427	0.0801687	-3.7599	0.000169979	0.0116003	14.3503	11.8645	11.4391	6.91688	7.3924	18.0137	15.2153	14.9189	15.1216	6.58386	9.1491	8.83891	8.22796	9.73886	12.3584	9.83545	8.28378	9.35594	8.74748	7.44376	13.0629	11.3621	11.3923	8.28584	9.50694	8.83833	2.64999	9.47356	7.2575	11.3776	2.66764	6.54055	14.8014	13.2307	11.3888	7.80545	10.7193	6.75375	23.7671	6.72782	9.03843	15.2349	14.7015
PHYH	1139.98	-0.829918	0.213459	-3.88796	0.000101091	0.0089641	2.875	6.37627	5.47903	7.71473	7.84786	2.24498	4.08181	2.86391	2.36885	14.9154	11.9139	13.0381	11.1672	9.9741	4.70221	5.77389	4.82689	4.39062	4.15628	3.30351	4.89738	2.87989	3.70462	3.99983	5.01765	12.0934	0.837568	9.14127	10.9384	30.7871	9.20603	27.8121	19.5551	101.654	6.93943	3.32243	18.9322	5.65385	76.8305	127.583	8.46351	31.2096	5.09185
PLEKHO2	1244.04	-0.455118	0.141113	-3.2252	0.00125886	0.0411258	8.87322	10.2872	7.98919	2.89974	2.41954	3.35001	6.24929	7.6305	4.27329	2.62961	3.89253	3.74598	4.62575	4.24666	2.67871	2.71973	2.8207	2.24227	2.97855	2.22123	10.1654	6.2823	25.6055	4.99622	6.01558	5.76525	11.2757	5.3809	5.11249	3.2587	6.72838	12.7007	9.35453	7.51073	4.70014	5.23194	4.53676	17.0316	25.1871	1.73169	9.01489	7.65938	11.7059
PM20D1	63.018	-0.846269	0.26709	-3.16848	0.00153239	0.046561	0.0369833	0	0.252023	0	0	1.10751	0	0.0869439	1.09626	0	0	0.107171	0.0651959	0.916676	0.174088	0.450222	3.07884	0.120445	0	0.501448	0.216329	1.46349	0	0.10468	0.0511169	0.580631	1.29123	0	0.522784	0.284955	0.0210453	0.411323	0.152222	5.03429	1.41798	0.171371	0.141148	0.195048	0.493538	0.376211	0.120065	2.16852	0.70264
PNMA1	777.361	-0.559344	0.137476	-4.06865	4.72853e-05	0.00604279	14.571	12.4572	12.8162	11.0478	12.1883	11.2795	15.4281	15.1624	19.5285	6.89498	11.7417	29.124	28.4592	35.4018	6.00676	9.29664	10.1948	7.60297	7.29584	6.98667	5.25496	11.8806	11.5063	13.0826	5.39378	8.11761	1.5462	15.6875	29.1632	3.23164	4.42444	4.18569	15.2072	7.94789	12.2141	4.20393	13.0702	12.3818	9.14819	8.84741	28.1081	9.48432	6.01402
PNPLA1	18.9934	-1.00849	0.275507	-3.66047	0.000251754	0.014687	2.5639	1.55778	2.50751	0.0640423	0.246951	0	0.084173	0	0	0.368591	0.416076	0	0	0.0253084	0.0744987	0	0	0.0687239	0	0.019508	0.639611	0.0650681	1.92515	0.582353	0.0218748	0.0764534	0.068008	0	0	0	0	0.144017	0.34742	0.315272	0.346745	0.0419062	0.0966437	0.0185485	3.73829	0.14861	0	0.163163	0.0801828
PPFIA4	252.96	-0.773765	0.220334	-3.51178	0.00044511	0.0208006	0.568939	1.02328	1.62918	0.226548	0.586887	0	0	0.0569156	0.0717638	0.0536992	0.11934	0.362475	0.202724	0.329075	0.612546	0.353672	0.497493	1.03814	1.51837	0.574455	0.617953	1.32507	0.110435	0.6253	0.133849	0.204667	0.18856	0.819612	0.130046	0.826986	0.303088	1.35855	0.888527	0.16076	0.502008	0.0320524	0.00923987	0.198618	2.63311	1.23138	0.275091	1.50536	0.222316
PPP1R3B	828.182	-0.627613	0.14873	-4.21983	2.4449e-05	0.00366313	3.39725	2.42404	3.63829	1.52586	1.79107	2.30551	3.09259	3.26975	4.84704	0.625332	1.74179	4.09851	4.16236	4.9592	1.49299	1.14404	1.8717	3.01467	2.41648	2.7019	2.57861	5.17251	8.32702	2.33413	8.45588	4.86887	0.931322	5.77046	2.43101	2.15777	3.57762	1.64618	4.0711	2.65208	2.53691	3.2753	17.5602	12.7046	6.88504	2.06269	4.17595	5.84941	4.57967
PRKCQ	428.48	-0.469143	0.148865	-3.15147	0.00162451	0.048017	17.6947	16.1131	17.5753	6.52899	6.18137	0.0760459	0.131682	0.232827	0.313138	13.9307	25.299	13.9988	16.7022	16.6026	1.70936	2.75959	2.01772	6.48663	4.30647	5.18819	2.65077	4.13962	21.0571	2.80322	1.34604	5.3025	0.0709287	2.5018	0.989306	8.15646	2.19792	5.12354	9.57938	6.57625	4.93376	6.07513	4.38455	0.79315	9.40568	10.0229	1.6344	11.9119	2.06976
PRKCZ	955.368	-2.04123	0.3249	-6.28265	3.32846e-10	3.61554e-07	4.22336	4.39758	2.26295	0.775247	0.683292	7.61037	6.92875	5.65828	6.1383	1.85085	2.19376	8.32349	6.72464	6.78085	0.120243	0.30406	0.215349	0.110923	0.28481	0.104955	0.851237	0.262555	2.77063	0.120505	1.20043	1.89211	0.475657	0.190411	1.65619	1.83698	2.79092	0.774824	2.757	9.76256	0.239853	0.473465	0.077993	1.13764	4.65881	14.2851	1.18866	2.65545	0.388253
PRRT4	129.864	-0.894002	0.245334	-3.64401	0.00026842	0.0148009	1.70349	1.46024	2.41214	2.78637	3.00819	0.101924	0.0588308	0.173365	0	3.96242	3.28612	0.427392	0.175499	0.0353774	0.260346	0.143637	0.0233132	0.240165	0.610494	0.449945	0.823498	0.159173	1.26144	1.34631	0.0305778	0.667943	0.237663	0.109939	0.200145	0.863655	0.0251783	1.57696	0.773993	0.807959	1.783	0.131802	0.151981	1.34826	11.3516	0.986745	0.215467	1.26868	0.0420315
PTTG1IP	4553.03	-0.454333	0.120569	-3.76825	0.000164397	0.0116003	37.3289	44.8814	45.5091	58.652	60.8914	22.8878	18.0082	13.419	10.4645	49.9091	66.1785	69.6215	65.7807	53.635	25.0834	20.8801	23.6899	22.5968	25.9932	23.2798	41.4564	104.406	34.6039	33.3471	26.296	27.6689	26.0436	47.1169	47.3294	14.8691	47.5535	11.5753	25.3598	25.6778	96.3779	22.4506	50.5254	40.0085	40.5927	33.4446	71.7663	25.5011	30.3016
PWWP2B	321.972	-0.844293	0.211946	-3.98352	6.79006e-05	0.00758871	1.50143	3.65113	4.55301	7.32104	5.1541	5.11875	11.2194	8.51835	9.71998	9.55777	5.19059	6.26523	11.7782	7.44294	5.90139	6.48256	5.18959	0.293386	0.451988	0.592219	0.926145	2.6389	5.15942	5.7584	0.166017	1.30554	12.0971	13.7846	4.36359	0.848352	5.80982	0.713488	3.58429	1.62839	4.04138	3.3991	8.87041	0.10558	5.14935	1.17486	2.33968	0.541762	9.64159
PXT1	21.5978	-0.928823	0.293912	-3.1602	0.0015766	0.0473419	0.0372292	0.0431108	0.0951368	0	0.0207468	0.428796	0	0	0	0	0	0	0	0	0	0.181286	0.0784635	0.323322	0.0622634	0.0229446	0.059391	0.057398	0.0566072	0.158064	0	0.0224804	0	0.0462517	0.0421007	0.152986	0	0.207028	0.0766167	0.288409	0.0582613	0.0492885	0	0	0.223568	0.0582634	0.120863	0.359824	0
QSOX2	2990.36	-0.586699	0.174389	-3.36432	0.000767339	0.0297686	8.66158	7.15137	7.03865	8.91126	8.91038	68.8357	51.9168	46.4672	37.5877	9.50982	16.9872	16.6996	14.3987	16.3578	10.5191	11.4582	9.72991	5.71693	6.40278	6.60869	4.72564	11.155	5.33384	7.17101	31.1982	1.96656	1.64697	17.1956	3.95717	5.6504	2.38556	7.45265	16.1022	7.63023	12.1858	9.13941	3.59662	6.79121	17.1185	50.2902	51.4588	16.0845	22.2156
ROPN1L	48.0237	-1.30044	0.262196	-4.9598	7.05665e-07	0.000219008	0.80079	0.758702	1.55028	0.110468	0.162276	0	0.38718	0.114095	0	0.403679	0.669855	0.210958	0.385001	0	0	0.118164	0.15343	0.158059	0.0608759	0.0448667	1.58718	0.224476	8.91066	1.33936	0	2.72545	0.430133	0.271326	0.0823251	0.149577	1.32564	0.0736055	1.69795	0.161133	1.19622	0.481902	11.836	0.0853198	5.44037	0.398755	0.649935	0.234537	0.968169
S100A8	43067.3	-1.4476	0.373584	-3.8749	0.00010667	0.00926959	5139.41	7196.86	5315.5	4.40646	20.8419	207.597	137.4	379.706	97.4151	4.83069	4.93592	6.3837	1.05912	1.20093	54.9711	52.9043	22.4757	18.5882	0	0.370279	3467.91	199.383	35136.4	9532.84	2.69882	183.661	761.117	36.9471	116.69	31.3239	77.7788	37.966	2571.27	3842.31	1488.01	903.194	831.432	605.907	16680.7	1916.35	704.247	1136.3	350.331
SDC1	314.603	-0.93706	0.287192	-3.26284	0.00110302	0.0369819	0.294017	0.312095	0	0.0495727	0.013654	0.395082	0.260621	0.0768005	0.290509	0.0271726	0.0322069	0.0946673	0.0863846	0.0391805	0.663166	0.815277	0.82622	1.99487	1.37273	1.04193	2.69698	0.251834	2.62645	3.25947	0.13546	0.399463	0.0921243	1.50675	0.415613	2.97018	0.0139425	13.4517	8.37028	7.91776	0.0958581	0.275723	0	0.0861463	7.09522	0.306757	1.29258	9.53552	0.1862
SEMA7A	932.451	-0.955739	0.248255	-3.84983	0.000118201	0.00946263	5.82064	4.02801	6.34082	2.42805	2.35199	3.47222	8.17089	7.66869	5.44414	1.60737	1.768	2.30718	3.33172	2.87393	2.81084	2.86068	3.03021	0.176221	0.252092	0.100044	1.75106	1.25135	4.17833	3.56085	5.06422	4.53694	8.68188	1.09477	2.96334	1.38176	7.35022	1.13716	2.40211	5.44077	7.40327	0.322365	1.78779	46.5698	3.75999	1.25207	6.58743	1.31491	0.793042
SERAC1	102.044	-0.501594	0.141443	-3.54627	0.000390726	0.0192921	1.73881	1.12116	0.824727	1.809	1.45349	1.18343	1.02462	0.449035	0.585704	1.86264	3.51938	3.7218	3.67483	3.52308	1.86021	1.20271	1.16604	0.986711	0.528736	0.487111	1.15579	1.9903	0.706034	0.852899	0.259449	0.119314	0.0424536	2.60208	0.134069	0.568377	0.640905	0.229748	1.65367	0.67789	0.401985	0.653992	2.57908	0.231576	0.962448	1.48431	0.882031	1.566	0.713265
SERPINI1	140.565	-0.752333	0.225391	-3.33791	0.000844125	0.0313481	1.68391	1.18899	2.16906	0.934844	0.595082	4.73046	4.9694	9.59101	5.89236	2.36853	4.58893	5.27638	4.30792	11.3621	2.46495	2.63325	3.41914	13.242	8.27698	8.45434	2.66448	2.02628	2.4355	6.91688	0.141917	0.198402	1.19128	3.49519	3.57629	13.5441	2.45399	1.22502	4.39521	4.13623	1.44616	0.924373	2.79013	0.264742	1.2606	1.06055	0.133336	0.952695	8.37524
SKI	4094.01	-0.767185	0.231895	-3.30833	0.000938532	0.0336684	16.7362	16.4366	15.0871	4.25356	4.70926	13.6422	22.2528	17.4329	17.3674	4.9145	9.62706	9.7156	8.93821	10.1845	4.96422	5.40856	2.86701	1.44692	1.32138	1.32109	2.94463	3.55904	11.7313	0.982039	7.13146	10.5208	3.60913	2.58623	2.61828	3.38084	3.56552	10.0376	8.78506	2.82846	9.32172	7.4313	0.262209	19.0188	11.4147	8.46188	14.5648	3.18734	4.30746
SLC16A3	463.911	-0.760188	0.221247	-3.43593	0.000590523	0.0249109	27.2228	38.2151	48.7649	8.85609	9.58587	3.80323	11.2314	5.29555	6.60118	14.0733	10.6242	7.04674	4.63651	6.53904	2.57551	0.436258	1.82076	0.583548	0.706363	1.04121	17.314	1.36153	41.3924	11.058	1.69822	0.533255	3.60918	4.34082	3.2131	9.46686	18.4625	16.3632	13.1697	4.80167	10.5153	8.43833	0.937851	2.22748	59.0785	1.32197	1.58931	4.52744	7.29479
SMARCA2	3709.29	-0.32022	0.0806921	-3.96841	7.23528e-05	0.00766763	76.1995	73.7679	73.8522	86.1326	82.1189	81.3547	61.9439	68.8461	76.1964	61.7207	113.299	121.005	121.062	150.425	46.7512	43.775	42.6758	73.2973	66.2951	68.9227	37.2627	72.708	66.2067	29.7712	41.8958	62.1387	10.4533	72.0761	38.8697	54.1716	12.3491	46.2721	64.1818	61.4362	45.8749	60.4042	85.2013	42.868	56.0751	27.0055	43.0101	60.5781	94.718
SMOC2	4.7018	-1.59825	0.507502	-3.14925	0.00163688	0.0480558	0	0	0	0	0	0.172063	0	0	0	0	0	0	0	0	0	0	0	0	0	0	0.0397198	0	0	0	0.0516201	0.0601382	0	0.0309324	0.0281563	0.0767359	0.0566732	0	0.06832	0	0	0	0	0	0.0332264	0.876726	0	0	0.0788397
SMU1	2491.58	-0.295092	0.0762795	-3.86856	0.000109479	0.00932722	10.0522	8.64374	9.34439	9.65444	10.2422	11.0811	9.18973	7.06261	7.77532	8.11883	9.61572	8.28907	8.31436	7.604	14.4321	10.6082	11.3037	13.9137	11.6331	12.1178	6.49204	12.1505	9.07982	8.27902	20.7412	11.1448	2.63732	15.2223	11.6364	11.4913	8.18064	6.82039	13.4804	12.1527	10.1845	11.4636	12.8219	16.3625	9.79154	10.4444	21.8906	14.3435	15.1481
SNCB	16.7368	-2.80724	0.510575	-5.49818	3.83734e-08	1.90626e-05	0	0	0	0.027889	0	0	0	0.043207	0	0	0	0	0	0	0	0	0.0581027	0	0	0	0	0.0566714	0.0838359	0.0390157	0	0	0	10.4119	0.0623517	0	0	0.250864	0.151294	0	0	0.0729969	0.0420862	0.0646198	0	0.172578	0	0	0
SNTB1	427.325	-0.717479	0.201419	-3.56213	0.000367862	0.0185856	15.7787	17.9246	16.2601	19.5899	17.1292	1.48874	4.92528	5.50913	3.43892	13.8365	23.6002	39.3134	53.0465	53.4002	5.52783	12.7288	9.10271	0.735812	1.00177	1.20463	1.20702	1.21512	4.3621	2.07466	0.620925	1.1993	0.0762013	0.616866	2.11233	0.17813	0.331884	0.1275	2.40053	1.27346	3.87287	2.45209	3.3569	0.923697	5.62696	11.2613	2.1365	0.253917	6.97781
SNX30	1552.95	-0.515411	0.140873	-3.65868	0.000253516	0.014687	9.92816	10.9714	10.1957	5.0218	5.75101	7.81333	3.78337	7.46495	8.58119	1.65787	3.57769	1.16514	1.81743	2.41523	12.1445	22.407	20.1639	3.61499	5.37093	6.3539	4.84083	3.74058	2.54732	1.87488	9.86781	3.4862	0.393174	17.5216	5.31635	2.88614	1.24373	3.29392	4.71016	3.08059	4.52556	2.73665	3.66713	1.99365	5.09048	7.17177	7.83194	5.36747	6.84242
SP7	7.38735	-1.26841	0.347874	-3.64617	0.000266173	0.0148009	0.0527622	0.0458233	0.224717	0.0133439	0.0147015	0	0.0350768	0.0826923	0.312796	0.0292572	0	0.254825	0.0232529	0.126559	0	0.192693	0.194601	0.0286388	0.066181	0	0	0.040673	0.320901	0	0.0182315	0	0	0.0327746	0	0.027102	0.0600484	0.0266733	0.0361944	0	0.0825695	0.0698531	0	0.0154592	0.193629	0.103216	0	0	0.083535
SPP1	181.486	-1.24503	0.28042	-4.43987	9.00145e-06	0.00162964	0.0508131	0.470726	0.0432832	0.231318	0.283167	0.819354	0	0	0.180744	0	0.300569	1.96329	3.53824	4.50969	1.19594	1.03097	3.26633	0.330971	0.382417	0.970812	2.02653	2.35023	3.74719	0.791036	0.386275	17.5813	68.8616	8.39598	3.59139	6.89062	1.21443	0.38532	0.592576	19.2322	1.31207	0.235454	0.426645	0.893286	5.56037	4.37372	0.412408	0.753042	0.193078
ST6GALNAC2	49.638	-0.726586	0.222746	-3.26195	0.00110648	0.0369819	1.22973	1.8771	2.66636	0.150792	0.269965	0.171682	0.594572	0.0292017	0.883678	0.0826544	0.195935	0.0719904	0.0656917	0.11918	0.0877059	0.120972	0.235614	0	0.0934838	0.183732	0.317053	0.708581	5.38279	0.501011	0.0257528	0.202516	0.140113	0.138887	0.210704	0.287122	0.190848	1.09264	0.664643	0.412405	0.204108	0.0493354	0.113777	0.0655105	2.21294	0.291594	0.393179	0.504233	0.0471989
STAM	2029.13	-0.569151	0.173553	-3.27941	0.00104025	0.0355961	8.33166	6.75595	7.39713	6.40527	5.30134	7.1136	4.57447	5.53824	5.52912	8.72282	18.2395	9.96972	11.0704	13.0581	3.90237	5.21431	4.32439	5.35482	7.41768	7.42129	4.49658	6.8487	10.1788	6.76089	11.4154	12.9028	1.24683	2.97393	7.54688	7.4628	3.96272	3.63571	5.60171	8.94536	6.79495	4.44511	5.93246	23.4764	8.20058	5.46534	14.3148	10.8838	4.09511
STAT3	3096.7	-0.317312	0.0937622	-3.38422	0.000713814	0.0284543	40.5867	40.907	42.591	21.7898	21.8917	26.1872	20.854	25.2705	23.2697	21.1149	38.782	31.5269	36.7215	41.3194	14.2022	11.7772	10.2462	11.1918	10.6367	10.7303	26.7961	17.2423	43.9935	9.69235	31.2565	16.9057	5.58137	8.39707	17.5155	8.29064	10.065	20.3699	27.7192	17.3035	21.1166	15.6328	14.5452	27.0953	42.0237	8.30932	20.3303	17.7458	37.0904
STX1A	163.456	-1.28385	0.314462	-4.08268	4.45189e-05	0.00586165	1.47655	1.09001	1.50929	0.0560144	0	0.68026	0.88346	0.376048	1.13796	0.225159	0.703577	0.142625	0	0	0.4344	0.329541	0.194496	0.160291	0.0617357	0.113751	0.235551	3.71822	1.65576	0.0522414	0.382655	0.245189	0.991383	0.275158	0.563543	0.511952	0.462124	0.14929	0.531772	0.204261	0.202186	0.122177	8.84738	0.0648936	0.443347	0	1.16843	0	0.467544
TACC1	6447.27	-0.647574	0.174292	-3.71545	0.000202845	0.0131547	22.984	23.3219	22.8454	18.7515	18.3299	21.4717	17.0226	21.4451	22.0797	5.60639	15.4985	15.3384	18.3229	21.4276	14.3873	19.7128	20.9248	10.7561	10.7904	11.5392	5.76925	9.66896	15.0346	6.34511	38.6918	10.3708	2.60392	8.93339	17.7798	5.9628	5.87431	5.23405	11.1013	11.2677	9.27325	3.89239	15.0099	39.4447	13.4046	11.9662	14.9579	13.714	16.2221
TCERG1L	204.558	-3.28247	0.650415	-5.04674	4.49413e-07	0.000156126	0.179827	0	0.0510596	0	0	0.0690401	0	0	0	0	0.0393968	0.0289503	0.0264173	0	0	0	0	0.0325362	0	0.036943	0.031875	0	0	0.0212081	0	0	0	0.130321	0.271144	0	0.017055	0	0.18504	0.0663379	0	0	0.0228772	0	0.0399962	13.016	0	0	0.0569418
TIGD4	10.6738	-1.05075	0.329596	-3.188	0.00143261	0.0454356	0.0634599	0.0367427	0.0540559	0.0962967	0.0353644	0.292366	0.0421887	0.124323	0.376216	0.0703783	0.166834	0.122596	0.0839025	0.101479	0.298718	0.257513	0	0.103336	0	0.0586662	0	0.179372	0.0482455	0.0449052	0	0.0191598	0.0681731	0.0394197	0.0897047	0.130388	0	0.288732	0.304731	0.491614	0.0496553	0.042008	0	0	0.254059	0	0	1.94226	0.0401888
TOR1B	787.066	-0.410798	0.111589	-3.68135	0.000231999	0.0141977	18.5579	19.0736	24.4227	11.15	12.9683	13.458	10.0527	10.8107	9.08091	10.2905	13.4878	13.0886	12.5493	10.9126	10.0528	10.5587	9.72633	9.80657	9.81192	9.22857	16.6039	16.0215	18.0651	17.4397	7.76964	10.4056	4.66761	12.2596	9.71586	10.2891	9.05171	15.3632	30.715	22.8199	24.2016	11.9271	17.8378	4.77572	39.8341	39.6459	10.5194	26.7939	31.7756
TSHZ1	832.966	-0.463248	0.118861	-3.8974	9.72291e-05	0.00880126	11.2949	11.6059	11.267	7.93005	6.67078	6.22415	5.61867	5.78581	6.92891	3.11851	7.0002	8.04227	10.2602	9.33235	4.71408	3.56978	4.03923	7.48654	9.18228	7.47428	6.08138	9.50217	4.13227	2.45665	1.5416	1.80231	1.89011	4.21553	7.05263	3.31646	1.13529	3.77226	7.72667	7.19751	7.60872	5.17864	6.37916	1.44526	9.5385	1.90532	5.46969	8.4823	5.68062
TXNRD1	3571.35	-0.38418	0.109404	-3.51156	0.000445478	0.0208006	16.0018	18.1514	17.5948	41.4613	38.4063	5.42876	7.10963	9.80811	7.98368	18.9762	36.9529	20.4877	23.1464	16.3095	16.6168	29.9272	32.0137	24.3369	34.4791	40.1804	29.4133	25.9734	20.3409	19.7313	30.3424	31.2117	3.62739	35.2202	22.3284	17.4665	12.0696	10.232	33.3931	73.5977	21.3072	11.6544	23.8842	26.1347	22.7548	30.7764	21.8598	65.5513	19.2392
UHRF2	5735.67	-0.488843	0.13437	-3.63804	0.000274721	0.0149208	21.3773	19.5547	18.6045	23.1402	21.3353	60.6077	47.6251	58.0041	52.7181	14.9986	22.6548	22.3597	19.0097	18.3734	75.3713	90.99	69.6034	54.1493	54.9857	54.0903	15.2129	25.8077	15.7713	16.4546	48.3561	28.9358	5.48081	26.82	15.8065	31.2204	6.62221	14.5906	36.2134	38.4737	27.5321	22.6081	47.504	42.7573	24.7719	27.0216	61.7866	36.1337	68.0779
VEGFA	446.664	-0.846063	0.202706	-4.17384	2.9951e-05	0.00419796	23.6259	14.9032	25.626	1.37482	1.25576	0.535138	2.16219	1.74764	1.04669	4.63746	3.93926	0.471233	2.43668	2.08034	0.984177	0.395929	0.39169	0.353068	0.524507	0.300666	2.32243	4.23827	4.85689	3.02471	1.04354	0.855695	0.0374346	0.634943	2.53514	2.52978	3.14625	6.55324	4.03188	2.28816	2.94476	0.199914	0.159591	0.775955	14.4312	1.76328	1.45181	6.72094	0.250105
VLDLR	582.254	-1.12374	0.332724	-3.37737	0.000731813	0.0287566	0.302254	0.507507	0.141605	0.29048	0.244235	0	0.0401882	0.0710567	0	0.284925	0.168856	0.350349	0.146527	0.0120834	8.71446	0.539665	0.557396	0.0328121	0.0631875	0.0558844	0.208945	1.5378	0.0919157	0.203186	3.37344	59.4535	0.0324703	4.20566	11.8948	1.29639	0.00859984	0.473683	0.362851	0.100351	0.141902	0	16.4728	0.0354238	0.695785	4.44643	0.134923	3.94378	2.22042
WDR66	602.742	-0.804072	0.202193	-3.97676	6.98616e-05	0.00758871	0.386006	0.131467	0.154732	0.310099	0.544103	0.366135	0.211334	0.195727	0.430758	0	0.0596941	0.131597	0.140097	0.217858	3.79434	0.571264	1.43566	0.714834	0.683545	0.587749	0.241486	14.248	1.01849	2.47436	0.847359	0.219375	7.45196	0.987318	7.85729	1.09636	5.6206	1.74479	1.16822	1.75902	10.749	0.135276	2.82508	1.49024	3.25738	3.46467	0.75558	4.19897	4.05509
WIPI1	294.092	-0.691874	0.1899	-3.64336	0.000269107	0.0148009	12.8699	14.5109	13.4149	0.920789	1.03806	3.02315	3.60253	2.72036	3.01176	3.42739	2.7268	2.49447	1.60455	1.52322	1.7437	2.37072	1.87372	1.79237	1.91167	1.20021	6.3034	0.804998	21.1458	10.5149	0.760681	0.63909	2.59233	2.73494	0.526623	6.71951	0.939537	0.577855	4.87898	7.68373	3.8426	2.32601	12.7966	0.66982	21.9203	1.9545	1.64928	2.83694	5.52298
ZNRF1	1281.86	-0.526814	0.151451	-3.47845	0.000504318	0.0219553	1.13409	1.80328	1.15347	7.44019	5.71628	0.0389916	0.11253	0.0265287	0.0401394	15.9844	13.1275	21.2225	21.8722	19.191	4.84041	3.33818	2.1583	4.07933	4.69927	4.04765	8.2719	10.0733	1.98176	8.30049	2.25766	4.32349	6.57348	5.2362	4.19202	6.02539	5.05686	3.49986	3.79699	5.22643	11.2579	0.358555	11.0597	3.25342	6.90079	2.42385	6.5393	6.71846	3.64467
[truncated: 241 more columns]

## Sheet: UP RUNX1 mut
Gene list of NALM6 RUNX1 target genes UP-regulated in RUNX1 mutated B-ALL (as compared to RUNX1 non-mutated). Table contain DESeq2 generated statistics and rpkm normalized expression values.
							BM_34__2	BM_34__3	BM_34__4	BM_GMP_3	BM_GMP_4	BM_ImB_1	BM_ImB_2	BM_ImB_3	BM_ImB_4	BM_MEP_3	BM_MEP_4	BM_MPP_2	BM_MPP_3	BM_MPP_4	BM_PreB_2	BM_PreB_3	BM_PreB_4	BM_ProB_2	BM_ProB_3	BM_ProB_4	100	101	103	104	107	108	109	10	110	111	112	114	117	118	119	11	120	122	123	124	125	126	127
Gene.name	baseMean	log2FoldChange	lfcSE	stat	pvalue	padj	CD34_neg	CD34_neg	CD34_neg	BM_GMP	BM_GMP	ImB	ImB	ImB	ImB	MEP	MEP	MPP	MPP	MPP	PreB	PreB	PreB	ProB	ProB	ProB	RUNX1 WT	RUNX1 WT	RUNX1 WT	RUNX1 WT	RUNX1 WT	RUNX1 WT	RUNX1 WT	RUNX1 WT	RUNX1 WT	RUNX1 WT	RUNX1 WT	RUNX1 mut	RUNX1 mut	RUNX1 mut	RUNX1 WT	RUNX1 WT	RUNX1 WT	RUNX1 WT	RUNX1 mut	RUNX1 WT	RUNX1 WT	RUNX1 mut	RUNX1 WT
AARS	2542.04	0.734392	0.194352	3.77868	0.000157663	0.000773553	13.9079	15.494	12.666	26.68	26.4404	19.5574	13.7833	14.6479	12.2634	25.0739	23.646	25.7128	21.5406	25.5031	31.8779	30.9877	34.6998	37.4525	39.5773	41.0508	36.9034	67.7382	19.667	20.3965	2.64193	9.48858	65.6212	31.3954	30.7129	17.5768	19.1116	72.918	36.9078	46.5645	29.8763	18.5061	17.5619	2.11651	42.4404	8.0566	6.24353	39.1551	65.0557
ABAT	296.104	0.317128	0.133052	2.38349	0.0171495	0.04089	2.82813	3.50621	2.20488	0.816278	0.739046	8.87034	3.86655	3.79385	3.18275	0.912584	1.09216	2.22247	3.64762	1.99296	1.35382	1.32268	1.22914	0.763204	0.962005	0.699168	4.29925	2.5209	1.60346	0.949735	0.298138	0.607837	0.291802	4.62515	0.605309	0.508857	0.109108	1.81745	2.8279	1.53841	1.88786	1.6923	2.79292	0.51497	3.57153	1.3253	0.881832	2.68709	6.72904
ABHD6	93.3266	1.73573	0.20229	8.5804	9.45439e-18	6.12794e-16	1.3585	1.40457	2.0113	1.5379	1.33385	1.41566	2.79544	2.83883	2.07096	1.65009	1.44559	1.6559	2.08121	2.48272	0.685148	0.367508	0.54536	0.351133	0.676189	0.498364	2.18439	0.581794	0.49181	0.411983	0.0894124	0.117188	0.260606	1.04478	0.93273	3.93764	0.460148	3.80995	3.30609	4.43873	0.480872	0.363991	0.123446	0.189541	1.72657	0.708679	0.105007	3.5847	2.84728
ACADM	1811.33	0.342536	0.128508	2.66547	0.007688	0.0209002	15.841	19.7339	19.033	49.3239	46.2017	22.893	19.3775	33.6864	27.2839	27.6465	50.2158	31.0216	41.447	33.2509	33.1626	46.2282	57.9514	42.322	53.7391	65.1136	46.1083	31.3469	17.2661	20.8376	2.92699	20.7217	11.3032	58.8952	38.4299	27.8712	17.5541	15.5444	35.9176	47.574	24.6597	34.9685	58.1411	6.17547	22.2522	27.7138	7.19983	38.1635	33.5175
ACAP1	3137.79	0.366108	0.133504	2.7423	0.00610106	0.0173923	88.5375	72.9192	74.0587	31.6221	41.6536	159.285	129.614	86.144	91.183	42.4183	48.6327	60.569	62.6848	67.7149	40.1895	25.0008	31.6053	16.534	14.0437	18.1374	26.1264	16.1366	60.5584	23.7899	9.4449	6.28858	61.2979	33.0256	25.2341	68.9968	41.377	89.4708	66.2068	54.374	70.5748	58.8154	13.774	13.7816	61.9558	18.7456	28.8602	48.4437	89.3045
ACD	1188	0.304611	0.107969	2.82127	0.00478336	0.0142719	6.25838	8.9576	8.41034	14.3532	14.9253	12.357	17.056	12.7937	9.8171	18.7312	13.464	15.5448	11.3752	14.2037	24.1073	19.0863	18.3923	20.2131	23.6639	19.9323	18.0454	16.7606	6.47199	10.3974	3.59972	10.7269	37.8336	23.3253	10.2203	20.1068	18.4259	44.2153	30.159	19.1006	16.0597	14.77	12.4619	3.23458	12.0607	7.1176	6.84616	22.517	25.3067
ACSF3	1026.63	0.512979	0.107774	4.75975	1.93832e-06	1.56015e-05	7.29053	8.53329	7.03997	12.9386	11.1727	14.4777	15.1254	14.1842	10.7308	12.5637	9.52135	13.2041	14.3478	9.19603	17.7137	19.7653	13.0142	12.9633	13.901	12.2208	13.4853	9.73824	5.73377	6.73769	3.34442	5.55981	13.8748	11.9659	6.66314	9.9433	7.67144	26.991	17.6768	12.4851	9.58965	9.44408	8.05951	2.79903	13.8598	7.69658	3.6727	18.0209	15.1049
ACSS1	4662.01	0.644863	0.124687	5.17185	2.31782e-07	2.34447e-06	20.8975	22.2061	20.4661	28.0026	23.7022	68.063	53.3425	45.4147	42.9569	44.2322	46.0518	43.113	48.856	34.0785	74.434	62.5068	43.0068	78.0783	73.7681	69.4517	57.5471	54.6166	15.1057	20.0381	23.524	42.6202	37.9842	38.6236	29.7611	51.0308	26.8739	159.766	81.0454	43.8549	58.551	85.589	15.1323	10.8051	69.1966	15.4078	19.6454	87.6599	145.464
ACTL6A	1422.98	0.541961	0.179079	3.02638	0.00247498	0.00803675	14.9832	18.5415	15.7726	55.6753	48.1044	12.7755	14.7482	14.0896	13.2577	28.4468	37.8619	33.4387	27.5958	23.8167	33.7381	46.8978	47.556	50.2531	63.6185	61.2494	54.9875	47.3959	16.5255	24.5911	12.8582	8.75036	15.6636	60.7607	46.684	31.4286	35.1227	25.437	38.6589	63.2089	26.7375	23.5671	56.9448	7.36478	36.707	18.4439	11.3983	59.3667	47.1606
ACTR1B	1882.29	0.266665	0.103084	2.58687	0.00968531	0.0251502	33.5921	33.6696	35.1537	32.0498	29.9674	43.6118	40.8771	44.5082	38.4702	36.8883	34.4986	40.9372	45.3777	45.4403	20.808	25.5992	27.4919	31.9793	33.4934	31.5149	25.9354	41.4003	22.4221	15.8796	11.8835	17.0329	44.1665	33.1016	21.8027	21.8052	35.2263	49.594	37.5089	22.0289	33.3248	28.4454	25.8796	17.9137	34.1195	19.7074	20.7792	38.0965	38.4774
ACTR2	12781.9	0.405992	0.122612	3.31119	0.000928996	0.00348533	239.098	282.754	298.501	251.773	262.068	148.488	151.525	187.1	225.463	78.8006	190.073	135.998	122.694	109.005	182.377	288.411	286.889	216.29	231.737	227.525	210.073	239.6	185.046	75.186	124.571	90.3573	31.8957	191.607	181.834	92.7029	90.6489	64.2583	168.912	216.352	113.939	188.958	167.3	52.7734	134.682	89.2057	133.17	157.231	276.373
ACTR5	608.232	0.431869	0.122696	3.51984	0.000431807	0.00180876	4.7144	4.45163	5.25556	4.56117	5.64232	11.1514	7.95114	6.09941	6.3776	4.59676	5.57316	7.36556	5.5777	9.66389	6.73941	3.59499	3.0008	6.21701	4.12747	5.24554	5.72052	5.88628	3.84874	3.11209	6.55979	7.90974	2.41331	4.42219	5.24185	8.51629	4.05109	8.44556	9.65872	5.91772	6.83308	4.96388	5.1925	6.35958	7.09356	10.3985	6.29155	12.8235	6.79275
ACTR8	516.442	0.234072	0.0966996	2.42061	0.0154946	0.0375808	6.91742	5.39441	6.31585	7.82885	6.92675	4.13304	5.94965	5.77645	6.33081	4.24333	9.14969	7.3082	7.06891	6.61974	8.49657	9.47366	9.84084	6.59421	6.50753	8.41994	10.5869	8.08756	4.79883	3.31934	2.89817	2.41483	1.04501	7.1705	7.60258	3.53102	3.11217	4.01065	6.71756	6.69853	3.82269	5.59504	6.51762	1.81144	6.3753	2.53728	4.96514	7.89756	9.43233
ACVR1	274.609	0.302201	0.130877	2.30905	0.0209406	0.0480679	3.1075	3.906	3.71033	1.88081	1.99814	1.89664	2.64858	2.47676	2.01546	2.68044	4.60846	4.36137	5.08007	7.15654	0.718879	0.689771	0.279885	2.16246	1.26596	0.769345	2.5281	4.87288	2.70575	1.67268	0.513939	1.10661	0.328124	1.9138	1.30654	2.60578	0.861487	2.85995	5.15621	2.70421	3.05499	1.8109	4.27766	1.92993	1.89624	0.748187	1.05626	4.48376	2.16981
ADAMTS15	80.1277	2.2529	0.717824	3.13851	0.0016981	0.00585772	0	0	0	0	0.0153956	0.159099	0	0	0	0	0	0.106743	0.0608771	0	0	0	0.0582255	0	0	0	0	0	0	0	0	0	0	0	0	0.68116	0	1.64803	1.30767	3.02686	0	0	0	0	0.682049	2.432	0.0224223	3.34659	0.0524876
ADD3	4175.2	0.466971	0.148651	3.1414	0.00168142	0.00580831	71.4608	77.1654	62.8529	27.3651	23.1578	67.6923	72.0767	89.5871	88.1885	8.87188	14.3148	18.4624	20.0493	15.454	31.275	51.7069	50.3351	56.6135	60.5798	45.3875	60.4594	18.3946	88.6559	30.064	11.4032	70.1674	5.04675	22.5228	28.445	33.618	14.7362	30.5439	59.3341	60.8241	26.7326	58.1915	42.6617	20.3243	30.9758	9.74675	29.4424	51.684	76.4802
ADPRHL2	686.694	0.247089	0.0993897	2.48607	0.0129163	0.0322809	9.13948	8.51504	10.4724	12.1321	14.4522	17.4197	13.139	8.72526	9.57133	16.5158	11.5259	12.8165	9.3234	12.9458	20.1458	9.22467	12.2222	16.7711	14.742	14.4964	12.0884	10.4191	7.37156	12.6718	14.9086	7.14359	20.6583	17.8674	5.53495	14.8702	4.752	22.4216	14.767	16.2244	6.49793	17.4743	8.9947	12.1794	12.9394	8.38589	17.3583	18.6234	18.216
ADSS	1520.99	0.526007	0.153385	3.42933	0.000605084	0.00241936	26.304	30.8677	33.381	33.0699	35.8057	16.4958	21.367	20.7011	22.497	22.809	34.4652	28.3491	25.4463	26.3288	18.3472	24.0934	24.6886	27.6064	32.5577	33.5869	32.6824	25.4713	31.2076	21.0271	3.23428	14.147	3.78586	31.4179	25.681	11.4405	10.9895	9.8058	30.19	30.4522	26.3398	28.9831	44.1156	5.3693	41.4795	18.9282	16.2233	26.831	22.818
AGPAT2	1242.11	0.771269	0.143931	5.35859	8.3873e-08	9.56385e-07	12.374	16.8005	25.2231	36.1324	41.2235	6.59702	14.7284	10.8399	7.49597	38.9218	22.8356	23.905	21.7658	23.8053	18.3134	14.7348	13.609	10.5	14.6851	12.8879	14.8266	12.1075	14.0494	9.86487	14.4142	13.2145	56.8001	22.7907	9.16583	21.2609	32.3473	45.7555	26.2067	18.2988	22.4933	21.8906	10.3113	10.4808	49.8633	16.9551	16.1389	33.9116	18.1366
AK1	1301.15	0.883992	0.16752	5.27694	1.3136e-07	1.41904e-06	8.29147	8.01454	7.03322	0.807202	0.637991	10.1493	10.84	4.10509	3.57866	2.6355	3.03257	4.89254	2.26282	2.94027	29.2722	9.40393	7.23857	31.6732	12.5905	11.1182	3.02547	5.1169	1.29237	14.1401	3.21267	4.62964	14.0877	13.8567	8.19947	16.7866	9.39699	33.7086	23.7987	15.0504	15.0387	8.95634	7.46759	13.7834	19.0047	12.6232	5.71585	28.948	7.97527
AK3	1965.31	0.31423	0.0946715	3.31916	0.000902883	0.00340291	6.8178	10.8345	10.6265	23.4886	23.5541	8.43733	8.94452	8.17026	10.4487	15.8964	28.137	15.9384	22.6949	21.8918	15.961	21.1467	20.216	18.2079	21.2732	25.3564	5.16817	15.1799	11.552	11.8813	6.69154	7.19354	3.2725	16.9176	14.6817	14.6416	12.9081	7.69998	22.6882	15.1707	17.0115	19.1447	16.5118	13.2181	11.4454	12.3866	14.5694	30.5406	9.43917
AKAP12	3452	0.800575	0.300206	2.66675	0.00765887	0.020844	4.31612	0.844032	1.8342	0.0240966	0.0159288	0.30727	0.164689	0.261321	0.0790789	1.43177	1.84106	0.110439	0.613059	0.129507	17.4464	26.283	21.3659	55.1295	62.4322	65.2036	20.6867	26.6027	0	2.93279	25.9364	9.71155	1.93963	0.301841	0.932003	7.20902	5.54108	22.0893	23.0003	19.5177	0.0149105	6.76117	0	7.074	13.3569	18.8997	10.9576	33.5506	0.398239
ALAS1	1121.74	0.432417	0.119726	3.61172	0.000304178	0.00135058	9.02939	8.66983	6.95232	10.9548	7.35972	4.81131	4.18702	6.21958	3.35276	12.1876	9.79933	5.36966	4.64494	4.16212	8.20568	7.84961	7.07705	6.55801	9.24335	7.40664	19.0009	15.8201	8.37923	17.5764	7.39477	4.8896	12.4271	16.1878	14.4988	7.57606	11.922	16.3907	18.6043	15.6115	14.7841	6.55142	16.2616	7.79553	43.9317	6.66316	8.37159	21.6985	19.7595
ALOX5AP	2423.19	0.576954	0.217385	2.65407	0.00795275	0.0214286	110.892	93.5314	93.0428	8.79855	13.4713	40.3645	35.7981	45.1532	33.136	73.0159	54.1369	0.679505	0.450947	0.511328	15.1269	6.07249	7.2109	25.9648	7.8077	7.52805	40.2642	55.576	240.714	93.4025	18.0318	4.20919	68.564	8.66008	80.3474	63.3668	107.864	29.4849	81.5548	45.8621	59.898	66.5905	93.5775	19.0374	225.944	26.4221	11.8861	53.4862	154.022
ANAPC7	1333.58	0.326253	0.0891132	3.66111	0.000251124	0.00114646	9.83922	9.4102	7.59132	15.4907	15.459	15.6045	11.5755	10.8994	6.50496	22.5236	18.4354	18.0129	14.6434	13.7363	19.2475	12.835	13.707	19.0138	15.0554	18.8904	13.2994	15.7653	6.3837	14.1435	4.98406	3.12618	6.01825	18.7036	7.28188	14.9504	8.00273	11.3936	20.6729	19.5261	14.5513	14.1176	20.9778	6.15816	15.8285	8.52549	5.81156	28.33	23.0812
ANGPTL2	359.268	3.12328	0.35192	8.87496	6.99576e-19	5.64937e-17	0.0219559	0	0.0374047	0	0	0.101153	0.058386	0.0172054	0.0260327	0	0	0.148456	0.425754	0.228215	0	0	0	0.0715048	0	0	0.0116753	5.39351	0.0500762	1.04094	0.212426	0.941307	8.43222	0.709201	0.297947	1.35335	0.262373	35.7739	14.5194	17.4949	0.755912	0	1.45804	0	0.717848	0.120263	0.267297	3.40945	0.0556183
ANKRD30B	455.758	2.01498	0.571015	3.52877	0.000417501	0.00176837	0.288752	0.177019	0.115747	0.180421	0.113586	0.665154	0.0677523	0.239586	0.221532	0.0565115	0.111636	0.180475	0.149713	0	1.07938	7.18197	2.00469	0.516293	0.397698	0.0942141	0.0722574	0.0436454	0	0.120191	0	0.0102565	0	0.0422036	0	0.279193	0	0.0171735	0.512681	0.0939882	0.0531622	0.0674621	0.12965	0.0199067	8.59072	25.7181	0.0275713	13.2755	0.0322703
ANKZF1	1471.49	0.449147	0.118369	3.79447	0.000147962	0.000733261	38.4484	30.3053	28.8672	9.86007	8.80257	71.6978	59.9046	43.4077	46.3963	14.8703	16.3276	27.7413	26.1369	25.6611	26.1929	21.9971	16.9481	25.7994	17.5916	19.271	30.0094	27.3788	20.9608	12.6507	7.69094	10.6654	10.9141	16.2566	10.0275	33.5982	4.65771	31.4515	40.9544	26.9766	25.6464	26.6871	24.7717	5.17509	31.7148	14.9446	8.50792	53.5495	38.5131
ANP32A	6194.99	0.440383	0.136408	3.22842	0.00124475	0.00448876	78.3729	87.0344	87.7024	167.642	156.549	79.2775	70.0345	68.3945	61.6987	125.173	147.172	103.047	79.7892	72.7851	213.579	207.183	214.65	193.122	181.822	179.877	157.89	140.136	100.135	79.5856	39.4345	66.6078	33.4178	206.489	113.195	87.6543	82.6255	56.9383	130.611	135.699	101.394	121.741	135.717	35.5256	111.336	92.3132	74.0897	150.451	132.382
ANPEP	905.099	0.949897	0.2552	3.72217	0.000197515	0.000932847	35.7752	46.9383	26.2093	16.0958	9.81859	1.73234	1.99983	0.976581	0.509525	20.1713	15.3223	15.9396	14.2041	4.24339	0.101142	0.122066	0.135854	2.26257	2.04829	0.781299	7.98659	2.55077	76.89	6.09691	0.371224	1.73858	1.66194	0.266939	1.81022	2.25152	0.611345	4.70338	6.38226	2.7346	4.38809	0.583155	0.623232	0.768053	62.7378	3.85022	2.05779	8.86061	1.42877
AP1S1	569.116	1.01703	0.245559	4.14169	3.44755e-05	0.00020585	9.68033	9.78235	10.192	21.6234	20.9082	4.29362	6.79532	8.76374	10.4084	19.3042	12.7247	16.2038	15.528	11.7301	14.8589	13.0776	15.8401	15.9916	17.8992	17.6017	25.4823	19.5287	7.03952	6.72231	1.0388	11.0009	39.4657	44.5946	15.1287	22.0825	18.1338	47.5091	23.0978	30.7421	15.8078	36.5375	3.21263	5.53168	11.9153	9.50381	2.00078	31.3809	23.6843
AP4M1	455.712	0.592064	0.104764	5.65142	1.59126e-08	2.14307e-07	3.19162	3.08797	3.57718	5.82021	5.3358	4.54666	4.13196	2.76432	4.28217	6.75313	6.32062	4.9083	6.18156	4.53293	11.8607	8.7932	9.11631	12.3546	10.5351	9.5504	8.48589	8.48168	1.53249	4.60603	3.74383	1.82579	19.3539	9.15627	3.20559	6.88124	4.34928	18.2579	12.0418	12.1766	4.99468	6.03239	10.2255	1.82105	9.05074	5.29061	3.20388	12.3931	11.7551
APBB1IP	5782.05	0.454012	0.127512	3.56055	0.000370082	0.00159634	36.0495	41.1075	45.0476	52.9277	51.6324	26.6528	35.1976	34.4961	34.3144	19.3136	26.958	30.0235	27.7637	16.5521	84.9861	97.6197	107.415	81.3045	84.8891	81.5928	100.767	86.4871	45.9944	42.4311	19.2193	87.8626	17.8777	77.4703	55.0619	48.203	24.5083	201.476	118.119	65.4066	78.1061	51.9599	41.2297	6.53614	91.9283	16.3619	31.3586	107.861	102.603
APH1B	471.205	0.486987	0.119356	4.08011	4.50145e-05	0.000257839	4.32049	3.27039	4.23785	6.06414	5.53455	5.94562	5.12289	4.73408	5.92106	4.48037	6.92079	7.64204	7.50095	10.483	5.12837	5.22166	4.31637	3.77655	3.36262	2.58206	5.34086	4.74831	3.15669	2.0911	1.64154	1.16327	0.341573	3.7294	2.88708	4.53462	2.01155	3.489	6.58198	4.86425	4.69778	2.74856	9.77933	1.21657	6.35218	2.38556	1.53318	6.85722	7.07132
APOBEC2	18.6258	0.744623	0.303164	2.45617	0.0140426	0.034587	0.432114	0.444783	0.327182	0.0728564	0.0802683	0.774197	0.574546	0.451491	0.284638	0.133118	0.189336	0.185509	0.380875	0.115166	0.734517	0.272762	1.1131	0.625459	0.080298	0.325496	0.127656	0.197396	0.438021	1.97052	0.265445	0.434879	0	0.328067	0.190033	0.641221	0.163929	0.485445	0.494044	0.531353	0.788936	0.50852	0.21989	0.196946	0.544614	0.601115	0.896261	0.433111	0
APOBR	660.753	0.610806	0.25248	2.41923	0.0155535	0.0376865	46.9477	56.8314	64.0906	12.1245	15.9742	3.00142	3.46486	3.14414	3.58021	13.3835	14.327	8.65016	10.6642	6.10186	3.237	1.93026	2.07045	1.12259	0.622601	1.44034	12.8344	5.32498	35.0946	4.49287	0.41449	0.499539	21.6846	8.82589	2.72471	1.14734	2.04779	0.930533	10.8677	3.93681	6.74825	16.7161	6.72505	1.38161	51.9838	2.29804	1.7625	2.63857	5.47482
APOL2	721.498	0.787677	0.147241	5.34957	8.81644e-08	1.003e-06	12.9944	8.47048	9.05405	4.13568	2.66876	9.0809	14.9092	8.16917	9.03662	4.24237	4.33743	9.78758	9.446	11.8607	6.90711	4.55018	3.56952	11.095	7.4476	8.90841	22.1584	8.25377	11.2777	10.2902	5.56974	2.53911	2.52527	5.76818	4.87075	9.05968	3.48952	14.8803	24.3585	17.5479	9.36803	17.6289	8.67052	4.00412	15.7237	4.09009	2.4648	20.3394	16.3661
APOL6	1391.32	0.408496	0.162918	2.50738	0.0121631	0.0306473	16.0398	12.7617	14.3348	1.72512	1.77564	2.76133	3.06431	2.709	2.94349	1.15788	2.0586	4.38506	4.21953	4.71186	2.70302	1.67583	2.07003	6.60734	4.20361	4.93795	6.50597	3.36639	5.5621	4.679	7.69627	4.96414	0.660497	4.27076	2.15145	3.64679	0.827363	2.76807	8.18074	6.46196	6.0393	6.901	2.15467	6.08185	5.05708	2.6264	5.77469	5.25724	11.1717
ARFGAP1	1927.37	0.532061	0.124146	4.28576	1.82118e-05	0.000117423	19.7127	19.8574	20.2865	15.182	16.3164	44.0222	33.8896	20.6374	22.2624	19.3887	16.2243	15.3363	15.6652	14.852	31.4641	20.1427	19.5276	22.9732	16.6146	16.5469	14.7394	15.8034	7.90018	7.84236	6.58035	13.3844	27.3094	16.3174	6.88433	38.5898	10.3546	47.6405	26.1582	17.2503	13.2435	18.6731	6.60424	5.93256	25.6367	8.25346	9.46555	19.0525	23.0755
ARFIP1	354.223	0.883333	0.1676	5.27048	1.36068e-07	1.46347e-06	5.67505	5.78424	6.05931	4.1272	4.18273	7.77137	6.57202	6.70147	7.56603	2.66832	5.2081	5.27965	4.70246	5.83395	5.47814	5.75187	4.35433	0.851714	1.42149	1.38614	1.96086	9.5559	2.88294	2.70185	0.21688	2.21085	1.69973	8.35001	5.97404	7.09288	2.72339	3.17304	5.79471	7.64085	6.50735	6.40537	1.55705	0.521054	5.13029	2.08734	0.594319	10.0432	8.49637
ARHGAP25	2254.19	0.320324	0.10977	2.91813	0.00352139	0.0109441	27.8378	26.6363	22.6654	14.3571	12.2096	57.2663	72.3563	59.1498	64.0699	7.18039	6.76905	19.6328	20.347	17.7145	18.4533	18.4243	18.7987	20.4927	17.7272	16.2979	23.9696	40.9813	24.1129	23.3713	22.3721	4.86635	10.8293	14.2376	6.10145	15.927	5.90734	19.8321	35.3444	28.9032	17.4856	19.2413	45.2499	12.4387	35.144	13.4246	10.8644	46.1363	56.2967
ARHGAP29	798.354	1.67088	0.39671	4.21183	2.53305e-05	0.00015656	0.300232	0.311875	0.0526526	0.00446651	0.0196836	0.0813646	0.023482	0	0.11517	0	0.0116074	0.127943	0.0933992	0.148267	0.0207831	0.0788316	0.0744427	0.191721	0.118145	0.206804	0.910953	0.117989	0.0872728	0.274934	9.25136	3.9031	0.251384	0.0109704	0.0399433	8.04655	0.0552738	3.54001	4.6946	3.06856	0.0414568	0.543617	0.0134805	0.0103491	0.954502	0.614964	1.1467	15.7834	0
ARHGEF4	1114.95	3.43133	0.394482	8.69832	3.3682e-18	2.43996e-16	0.879114	0.899627	0.365712	0.0413645	0.0113932	0.0470949	0.190284	0.0320419	0.0242406	0.0226734	0.0403111	0.0197481	0.0540608	0	0.0962363	0.0331846	0.107721	0.0887766	0	0.0504004	0.119587	0.966621	0.621719	0	7.33284	11.7773	4.14001	0.927071	0.0462395	31.2527	0.20941	74.6325	23.5896	24.6169	0.11198	0.121801	0.109238	0.107823	41.9475	1.02386	0.0829655	76.9448	0.207158
ARL16	1126.52	0.426873	0.104495	4.0851	4.40582e-05	0.000253541	30.2571	20.4304	16.2927	23.3946	22.145	60.3929	51.5212	28.6851	22.4831	40.0932	24.6547	37.8271	30.8114	19.2483	55.5928	30.3102	23.3705	43.2285	32.6093	28.0986	23.7617	32.0737	21.5614	54.4886	14.3009	33.3547	35.2942	37.0778	36.4539	42.0099	25.0056	36.5523	59.5537	49.5437	33.1582	45.1335	30.3324	14.4453	37.4622	42.4492	20.6762	75.3274	32.6322
ARL5C	56.8596	1.26906	0.266929	4.75428	1.99155e-06	1.59518e-05	0.417046	0.241466	0.284196	0.843791	0.836669	0.192137	0	0	0	0.0462513	0.0548202	0.886247	1.10278	0.266761	3.43546	0.067693	0	9.86967	3.34791	1.90201	0.576599	0.257192	0	4.24956	0.115285	1.25914	0.22401	0.103623	0.565942	0.471287	0.427174	7.33698	2.97534	1.66155	0.39159	0.165641	0.191	0.244387	1.78094	3.98131	0.406178	8.11533	0.0528226
ARL6IP1	7924.41	0.332046	0.116321	2.85457	0.00430946	0.0130719	67.725	72.2975	82.0126	141.9	181.92	43.2772	52.5138	50.4689	60.3409	50.5357	82.9246	64.0341	62.2199	78.1006	126.139	171.208	187.855	228.339	180.953	159.754	114.118	145.361	71.5139	70.3872	160.909	153.69	37.0246	118.218	111.18	63.0027	100.942	36.7724	88.8747	181.287	71.4891	69.5747	74.2118	84.4672	79.537	75.3643	81.578	86.9822	74.7479
ARPP21	3190.44	0.759064	0.288584	2.6303	0.00853095	0.0226664	1.15482	0.0284523	0.083718	0.0869969	0.0684625	0	0.294025	0.0770171	0.233063	0.122622	0.14534	0.118668	0.324856	0.0196455	29.6664	23.0517	17.9951	44.9979	29.1552	23.8654	7.98312	20.7591	1.58779	17.1605	25.8948	0.608303	0.0263955	2.57938	22.687	106.976	8.40307	42.1332	54.1389	25.6421	21.552	0.211442	294.807	5.31294	10.7056	14.2467	18.6257	73.2379	36.0068
ARRDC2	5902.49	0.480054	0.144498	3.32222	0.000893046	0.00337403	54.5915	46.9397	47.7845	12.8703	14.267	139.414	128.193	109.137	123.839	13.0307	12.9704	32.821	37.499	41.7674	96.1433	99.7376	90.7222	76.5316	85.5813	77.9059	61.0289	19.3486	46.7031	21.9568	88.702	83.6047	26.1548	31.8255	20.4541	121.917	21.4242	115.008	101.651	38.4718	100.334	70.1149	11.4952	27.6146	45.1764	57.8406	54.1619	60.2027	49.236
ARSA	956.161	0.298527	0.117564	2.53928	0.0111082	0.0282932	13.3783	14.5755	14.0121	7.396	8.30593	16.1901	22.6736	15.5927	17.2923	9.90517	7.70302	10.4655	8.48691	9.06961	10.5549	7.37091	7.22769	9.75719	6.85413	6.79356	9.83947	2.72109	7.11965	4.29336	3.03409	5.33627	5.58685	6.98767	2.07757	7.47205	2.84144	12.6787	9.28084	5.15073	6.16293	13.8203	2.90532	3.63273	12.6858	5.33746	5.73491	11.7526	10.5488
ASAP2	883.398	0.587207	0.19558	3.00238	0.00267876	0.00862455	0.768135	1.01656	0.771147	2.44221	1.81926	0.189583	0.109428	0	0.0650545	0.973575	2.59638	4.31932	3.31272	1.76573	1.64646	3.40644	2.84754	2.5314	2.0761	2.33322	3.36253	6.21742	0.187707	1.64034	1.07117	6.65099	1.03148	5.1634	0.317987	4.29792	0.476133	6.44891	6.06916	3.68879	1.29868	0.699154	15.9563	2.77308	4.00874	3.23071	1.24686	8.49354	2.90136
ASB1	753.343	0.487558	0.112767	4.32357	1.53523e-05	0.000101374	5.92957	4.6193	4.84729	2.8611	2.86676	11.1684	8.48937	7.5184	7.25998	2.92828	3.41096	3.74877	2.64834	3.00295	4.39301	4.79383	3.83787	3.28647	3.01692	2.79168	5.19265	7.03043	2.8813	1.78787	1.79328	2.17854	1.59555	5.74058	2.47755	4.53655	1.4831	7.15172	5.6135	5.27749	2.88534	3.19436	3.09267	0.513535	5.77143	2.68952	1.51489	5.66866	6.30666
ASB13	638.945	0.671498	0.221801	3.02748	0.002466	0.00801815	4.50636	4.90097	4.95384	10.3034	8.02589	2.10418	1.61939	2.09971	0.577633	9.97842	6.18372	9.08806	11.433	7.52265	2.32906	4.64571	2.18186	9.85015	13.8001	9.73934	8.17659	3.66161	2.03707	11.6347	1.43088	10.6455	3.25463	3.66927	3.42605	14.78	3.15344	46.3016	14.9136	16.9833	2.16807	7.41728	4.67152	4.97808	11.6007	6.40913	12.7022	24.4062	3.35521
ATP6V0E1	3225.99	0.392608	0.161754	2.42719	0.0152163	0.0370151	172.027	185.344	183.756	107.181	104.496	135.918	126.258	142.338	140.552	117.302	98.2656	91.5512	76.8734	86.7396	68.493	43.5525	32.8237	54.2956	47.7027	45.3596	192.562	181.48	211.231	172.927	31.2434	54.8135	149.239	203.878	193.28	145.735	258.175	139.695	190.659	138.182	191.498	178.972	209.565	27.4834	148.216	30.0141	79.9585	127.761	236.712
ATP6V1E1	2250.58	0.293496	0.102816	2.85457	0.00430952	0.0130719	55.9096	48.7122	63.7364	46.2679	48.5475	47.8325	39.1129	37.5001	31.6244	54.064	52.4722	43.8035	40.2865	46.3725	64.5304	55.7864	66.9025	59.917	45.0561	54.7569	66.7905	50.842	56.8855	54.8048	40.4936	41.3988	27.3388	87.8433	56.3092	61.3299	66.0411	38.1886	66.0237	63.7237	74.422	58.0231	130.989	41.7139	55.938	36.7454	58.7917	67.436	93.1848
ATP8B2	4234.73	0.95199	0.132508	7.18442	6.74912e-13	1.96723e-11	28.6203	25.4609	18.0392	15.499	14.8005	13.7839	15.9478	14.9379	15.3642	7.60852	11.7984	24.4257	29.6159	25.2703	16.982	9.59306	8.73195	31.8835	25.3656	21.467	13.4111	23.528	22.0233	8.09898	5.11588	27.4023	6.78051	5.11394	21.3978	11.9989	11.1369	73.7847	52.334	28.4591	42.3589	9.25123	5.36443	9.07598	32.1107	20.4469	30.5189	51.3818	13.0046
ATXN7L3	3706.8	0.316148	0.11054	2.86005	0.00423577	0.0128958	32.9634	30.1172	29.1877	23.9617	23.1464	34.6421	30.9311	40.1837	35.4561	18.2063	22.3638	23.2882	23.2973	20.8558	30.8236	33.2158	28.8365	26.9738	29.3248	27.8587	31.2838	25.0705	22.8663	9.88911	76.6943	37.7387	23.7204	22.5115	26.3931	15.0705	29.6123	64.5287	38.3774	21.7825	38.9184	22.668	10.1208	26.463	33.81	14.8242	47.607	31.0694	38.5352
BATF	239.824	0.67377	0.195374	3.44861	0.000563473	0.0022662	8.3498	11.1676	7.61033	7.01092	4.9323	3.84684	4.21878	3.40245	2.97006	9.53791	5.21346	3.71007	9.56762	5.54118	0.393042	0.40659	0.263968	0.725151	0.83787	0.874828	5.50572	4.16236	21.5831	7.74007	2.82749	1.26048	26.9547	5.75722	2.59666	5.40412	7.74484	6.16287	11.7422	8.13179	6.66413	10.8887	6.24597	3.18041	12.0898	1.04539	2.91404	8.01637	9.88834
BAX	2197.99	0.317262	0.120957	2.62294	0.00871743	0.0230623	66.7079	65.0777	67.3309	56.4829	60.243	69.044	75.3309	59.5069	71.4016	70.1801	53.8733	57.2859	51.4683	43.3269	155.068	82.4687	75.3998	72.9128	63.4237	59.0782	68.8072	97.1174	56.62	72.6159	93.9693	89.9422	140.183	115.911	99.0497	76.2288	104.364	126.07	86.3819	89.5005	69.3574	101.564	56.9171	66.5073	82.6187	77.3684	92.3368	103.099	95.6606
BBS10	195.715	0.589397	0.206813	2.84991	0.0043732	0.0132479	3.72105	3.53584	3.95272	2.88967	2.93968	6.20182	7.71239	11.2178	14.4817	0.922443	4.70425	8.41487	8.46964	12.7058	3.24556	3.55284	4.24413	4.72859	3.5875	3.56138	2.40937	4.81451	1.56423	2.19939	0.0907603	0.819462	0.52907	2.06668	2.07923	1.7652	1.02136	0.973762	4.0091	2.6404	2.41492	1.99953	4.09336	0.397623	2.24916	1.74702	0.106591	5.26066	5.90516
BCAT2	534.932	0.718914	0.145748	4.93259	8.1148e-07	7.11272e-06	4.56323	4.19238	5.75022	7.64932	7.69194	10.5116	9.5774	5.96968	8.00402	12.0663	9.17097	11.0013	10.7368	7.99063	9.98556	6.24377	5.36507	8.18803	7.75785	7.99546	13.5566	10.8341	4.4727	5.20379	0.964312	4.5317	17.3398	10.8463	8.78539	12.5722	10.258	26.1003	14.2547	12.5627	6.61001	7.71398	8.23287	1.96685	9.61247	5.13474	2.78535	18.2735	11.4162
BCL2L12	917.06	0.675205	0.1274	5.29988	1.15879e-07	1.27415e-06	11.1781	11.6618	14.5968	21.7093	20.7739	12.0244	17.0359	20.2873	27.445	19.9692	16.4608	12.1724	10.4568	8.93747	34.8094	31.9227	31.8375	23.0674	25.9255	26.6141	20.7762	22.5719	11.0235	20.7818	12.7534	17.6703	51.46	29.5428	18.2158	27.9505	25.0834	38.1972	27.4531	27.6007	17.493	12.7745	8.85424	6.21041	28.2156	11.9237	8.25922	35.6047	26.4461
BEND5	588.131	0.266162	0.0921829	2.88732	0.00388535	0.0119545	0.843538	0.488402	1.0589	4.28919	5.02244	5.62486	6.84756	7.54958	8.58038	3.42197	4.11431	5.14613	5.90898	7.73848	5.85156	4.39583	6.40952	5.49437	6.19993	7.60665	8.87678	9.37745	3.03775	10.5557	13.3159	9.70467	4.03016	12.0792	8.93671	9.48687	9.32236	6.73327	10.6291	9.92499	10.8038	6.40678	9.25149	9.49593	5.12485	8.16396	14.089	17.3356	15.4358
BID	1155.72	0.438679	0.127055	3.45268	0.000555054	0.00224114	17.8527	15.75	22.2307	20.9462	21.6207	2.96775	6.70517	3.46143	4.49539	18.309	17.5641	13.0134	11.8099	8.15248	9.96306	8.78293	11.2878	14.1058	10.0038	13.5209	13.095	9.21262	19.0296	13.4924	10.6587	8.44631	29.3611	27.5526	8.82479	20.307	15.5842	25.8661	21.4635	20.6944	11.1753	12.3539	30.2605	9.31836	22.6944	9.04428	5.8257	20.4449	12.5881
BLCAP	2123.77	0.374479	0.125149	2.99228	0.00276905	0.00885296	24.7736	23.7797	24.9422	19.9363	19.2162	55.7358	59.2704	57.4551	70.8985	16.0232	16.6621	20.2453	21.9039	21.4405	35.3197	24.7959	24.0355	19.0305	15.529	18.8062	53.6778	32.0367	22.2026	18.7843	42.3353	25.7774	58.3594	36.1144	23.4405	33.7032	13.6369	56.7767	55.3179	35.4328	49.2602	75.1606	16.4394	50.1892	39.7183	12.0291	55.7858	56.9739	71.6129
BNIP3	449.398	0.650942	0.242567	2.68355	0.0072845	0.0200803	9.12799	8.03881	10.8855	3.93666	4.41746	5.4227	6.13225	3.04943	5.52537	15.2913	11.6829	10.9517	13.0424	13.7132	2.93987	2.3004	1.82255	1.04307	5.14222	5.03348	13.3355	0.246896	7.96225	1.39381	0.431612	3.5972	4.64492	29.4247	25.3443	15.7689	25.7526	12.8722	8.14025	11.9096	6.65368	2.63956	22.4425	5.68678	10.8028	12.8191	0.545885	20.183	2.19058
BPI	3031.5	1.82331	0.459449	3.96846	7.23372e-05	0.000390288	29.8907	26.3413	48.9305	0	0	4.60337	3.22242	6.59718	1.66365	0	0.195616	0.164282	0	0	0.750542	0.276058	1.12015	0.230788	0	0	77.4613	4.0206	139.482	187.021	0	11.9643	5.27566	0.237704	5.81799	0.0873614	1.45171	2.90181	34.0677	38.6794	100.208	0.591062	15.059	8.57103	546.867	28.2136	29.022	27.287	3.15045
BRD9	1651.12	0.236642	0.0763192	3.10069	0.00193073	0.00652763	16.3764	18.5353	17.353	15.1073	14.83	37.5535	25.5456	20.9118	18.1598	17.3959	15.8046	16.7477	16.2824	21.948	27.0502	16.4333	16.7635	26.6937	19.0771	19.3954	22.5578	17.0223	9.91893	7.74875	12.8685	13.7906	9.14081	18.8286	17.8081	21.334	9.13652	24.6747	22.6036	15.1213	14.9368	19.6567	10.4859	8.1946	20.3237	11.8881	14.2322	21.9145	23.007
BRK1	4883.42	0.299814	0.125633	2.38642	0.0170131	0.040604	137.525	131.783	151.306	176.859	168.747	112.516	125.985	117.024	110.131	151.408	135.472	167.839	117.16	102.65	185.868	148.816	187.886	148.932	110.314	125.553	202.005	179.177	146.254	81.5443	115.054	118.903	174.19	268.053	269.954	137.65	215.448	116.953	148.126	193.995	136.482	205.969	198.945	166.457	94.4341	96.8568	140.213	140.594	217.249
BRPF3	2114.53	0.285922	0.112881	2.53296	0.0113104	0.0287488	8.84038	8.29967	7.97395	4.77452	5.18044	13.7361	11.5985	16.5895	14.619	3.08997	5.87018	4.36394	6.39206	6.41254	7.24711	7.59731	7.34022	7.97154	8.93847	7.83156	9.55425	12.5791	7.20593	3.07712	7.37808	13.255	1.73435	3.70408	10.6229	4.98237	3.70441	17.5278	11.9145	9.74037	7.86475	4.30065	3.65718	7.96517	13.5001	3.81026	10.8523	12.2397	7.14043
BTRC	664.317	0.58335	0.109538	5.32553	1.00661e-07	1.1168e-06	2.46102	2.28284	2.11827	1.877	1.42172	3.56172	3.27221	3.21085	2.67354	1.70047	2.73533	2.40208	2.97555	3.19368	2.71417	2.01822	2.18606	3.13322	2.6721	2.08056	3.36418	4.82064	2.35099	5.32466	0.979495	2.75426	0.346047	2.50518	3.55531	2.69373	2.031	2.60552	4.41947	8.44171	4.52683	0.912636	2.81284	1.5101	5.45073	1.89549	2.90722	7.96187	5.15708
C11orf58	5298.75	0.202468	0.0870636	2.32552	0.020044	0.0464861	49.3995	53.4046	59.6861	71.1535	75.1748	50.6105	55.386	58.5838	58.7589	43.1921	66.7999	69.8145	63.7235	64.9417	66.5739	75.5453	79.632	71.7452	69.6003	73.8361	65.4045	49.0123	41.6158	47.6721	49.0093	40.7164	20.0568	75.7167	52.2871	51.0733	34.7935	22.8416	50.676	59.7947	45.2834	57.6922	68.9161	33.4857	34.5786	31.7164	70.0956	49.1735	82.2729
C11orf84	1090.93	0.559555	0.136539	4.09814	4.16489e-05	0.000241378	4.15695	5.17025	3.31143	18.9043	17.2025	2.21661	6.90894	5.67049	4.15298	19.9559	15.7097	15.9127	16.5221	10.402	29.6684	25.9274	24.742	20.6832	24.5903	18.1472	26.1167	24.8446	4.5064	12.5287	14.1245	9.43622	32.2315	28.6671	16.4096	15.9948	25.7796	56.2734	32.2393	20.6169	14.3058	12.4593	10.6355	5.66132	19.2104	12.198	9.528	28.2234	21.3287
C11orf95	1019.51	0.427543	0.135719	3.15021	0.00163153	0.00565582	1.86845	1.93588	1.24453	6.48771	5.22183	3.52739	6.70581	5.4714	3.58126	6.34109	10.1197	8.83403	14.4134	10.8169	10.0847	14.6166	12.5391	7.57964	9.22186	7.72311	6.32746	7.11867	1.99724	2.356	2.74754	3.42714	2.58826	9.75631	3.32828	4.73382	3.70934	16.981	12.0079	5.47268	7.25505	3.90581	3.17409	2.48617	6.53351	5.15567	3.14695	9.48651	9.63527
C14orf132	783.15	1.15684	0.330249	3.50294	0.000460152	0.00191223	0.869572	0.278392	0.296285	0	0	0.471318	0.081614	0.0801675	0.169817	0	0	0	0.0360687	0.0163593	1.54099	0.298895	0.474344	0.0111058	0.0171094	0.0252199	2.01826	9.52657	0.396656	0.600844	0.572664	2.7922	1.31881	2.49743	9.04689	2.144	3.42886	10.2918	8.19687	2.75119	1.50491	0.128669	0	0.389667	6.71002	0.960616	2.40788	8.8857	0.505343
C16orf91	389.913	0.503175	0.12856	3.91393	9.08078e-05	0.000477905	6.98179	4.27472	6.76747	9.09256	7.9604	6.47013	9.70992	5.28249	7.99271	7.87644	8.43905	8.06174	6.79052	7.50725	17.4712	9.44376	16.4906	16.6396	9.79759	14.3431	11.9487	8.66081	9.2126	12.2091	10.4818	5.08812	10.7332	18.1951	6.98786	15.7879	9.95525	11.6029	14.7537	8.79245	9.4818	10.1995	11.271	4.89073	8.99582	8.35182	6.77379	13.0306	12.5531
C17orf62	4042.89	0.596355	0.149611	3.98605	6.71817e-05	0.000364976	53.4811	54.4291	58.2065	50.1671	50.5823	136.207	127.619	90.7832	87.343	36.3798	30.1917	34.9864	30.672	27.6652	150.88	101.265	93.1527	76.7103	76.6282	58.2778	84.6032	56.3093	49.1873	39.4651	4.72233	21.1079	88.9379	96.7681	49.1338	108.627	75.4313	242.432	126.889	74.7926	84.3435	73.9423	22.5216	7.77703	102.179	23.4897	12.4704	107.63	122.995
C19orf12	587.382	0.886613	0.124575	7.11712	1.10207e-12	3.04988e-11	4.70134	4.9715	5.03363	3.64132	3.12936	4.88844	6.40292	6.34487	5.30332	3.47592	4.07699	5.28229	4.90646	6.09529	3.61152	5.12708	3.9909	2.58729	4.23165	3.28984	4.88713	4.8238	3.73554	3.16503	2.527	1.34057	1.74488	4.65432	3.97817	4.92205	2.87036	4.16749	8.27547	7.82248	4.80268	3.92255	5.35791	0.975715	5.89265	2.14595	2.30531	8.95106	7.17454
C19orf47	400.313	0.307154	0.0967518	3.17466	0.00150014	0.00525584	4.73485	4.55468	5.01768	5.11049	4.88245	3.2635	4.61012	3.50587	4.28787	5.39576	3.87156	4.53755	5.455	4.531	9.56449	6.38432	8.6433	6.07094	8.29284	8.04208	5.25369	6.26531	4.7051	2.4271	2.70533	3.80461	12.7163	8.29086	4.91173	5.97497	7.57389	17.8864	6.64959	6.06523	4.84259	4.61505	2.33353	3.23339	8.33358	2.62559	2.3602	6.29389	5.87906
C22orf34	247.319	0.81145	0.168959	4.80263	1.56592e-06	1.29112e-05	1.55166	3.93711	1.94371	4.33978	2.54323	9.67173	1.88108	3.79085	4.16656	6.50371	3.50938	5.33399	9.13122	9.45075	3.27605	4.59272	2.26032	4.40931	3.96891	3.40331	3.10631	2.04047	1.90827	2.38972	0.88309	1.76368	11.7419	0.992203	2.45143	5.11038	7.01182	10.5667	8.51543	8.88912	1.24984	3.65541	5.15559	0.641835	3.44097	3.14256	1.74088	3.61692	6.6474
C5orf56	1199.24	0.420282	0.15599	2.69429	0.00705381	0.0195538	7.89898	8.75165	10.7157	8.04015	4.45622	13.7029	12.3179	13.6789	13.9907	2.97412	2.56373	9.04285	13.8387	13.3331	12.394	5.22347	3.69949	42.8749	39.9577	44.7754	52.0638	15.085	13.1966	52.2371	34.9095	45.8128	14.1951	12.9632	38.5424	38.4202	57.3237	81.393	63.485	44.8959	42.3492	70.8149	48.5323	7.71459	51.7944	7.40184	62.289	74.3966	46.5653
C7orf43	1284.07	0.5226	0.114131	4.57893	4.67356e-06	3.5148e-05	17.3978	17.8932	18.7521	7.60356	7.99439	51.8537	44.946	32.9177	32.9328	7.91246	6.29405	9.43449	7.46564	8.66356	24.0656	15.7608	14.8358	19.6737	15.2822	17.5415	21.6071	11.4704	9.36894	9.23323	7.17179	4.83805	11.5378	11.7788	7.18374	20.2642	2.90926	29.549	34.705	28.67	14.5089	25.9125	4.97994	5.25402	32.7128	8.12047	14.6777	39.1371	27.569
C9orf47	13.5006	1.73572	0.319544	5.43185	5.57716e-08	6.61045e-07	0.272294	0.204025	0.177368	0.0405089	0.035704	0	0	0.0251033	0.0189914	0.071054	0.0421091	0.0618867	0	0	0	0.0779956	0	0	0.0267879	0	0.0511042	0.0493892	0.0243544	0.0793386	0.0221385	0.0580312	0	0.21889	0	0.16455	0.0182292	0.129558	0.0879019	0.14181	0.0501321	0	0	0	0.341998	0.175469	0	0.216732	0.19273
C9orf69	617.503	0.496893	0.184197	2.69761	0.00698391	0.0194037	9.07002	10.9499	11.6711	10.6118	10.7235	4.00083	6.74461	6.28662	6.17791	13.2385	11.0527	8.22847	7.14404	8.79495	7.13736	5.146	4.99683	7.60165	8.46053	8.10454	9.3383	8.20319	5.76372	7.08135	0.76208	0.682523	19.1764	10.8914	2.40054	5.69268	6.07116	22.2433	14.0325	7.04777	6.96757	6.51498	7.51239	1.13085	13.649	2.11407	2.327	10.9423	17.2145
CA13	35.137	0.603406	0.185247	3.25732	0.00112471	0.00411004	0.366187	0.353365	0.606516	0.329284	0.283425	1.35902	1.02788	0.31884	0.747755	0.0902464	0.334269	1.55241	1.21934	0.927156	0.574571	0.528335	0.32157	0.750881	0.408282	0.325988	0.227178	0.0836396	0.154664	0.0143955	0.0281183	0.0245686	0.0109273	0.328562	0.115029	0.104498	0	0.267398	0.390757	0.427771	0.0795915	0.269335	0.559024	0.476852	0.51582	0.429809	0.0495339	0.353923	0.876082
CACNA2D2	257.008	1.483	0.226199	6.55619	5.51982e-11	1.16698e-09	1.74602	2.09407	3.19884	0.876153	0.501949	0.989551	1.52927	1.42253	1.72519	0.322729	0.291444	1.24483	1.28249	1.28524	0.587062	0.57356	0.321259	0.345994	0.50986	0.580745	0.972678	0.227888	0.811199	0.215724	0.0574591	2.0919	0.141422	1.89372	0.235059	0.626383	0.181366	1.89846	2.5286	1.34955	0.726475	0.596245	0.0528867	0.0568421	2.6629	1.55059	0.21369	6.27697	1.09697
CALM3	11670.2	0.597343	0.113088	5.28211	1.27706e-07	1.38467e-06	146.824	157.094	146.345	145.997	104.079	70.168	87.5292	85.3631	74.0673	159.866	99.3275	134.645	124.346	85.2965	236.166	238.318	186.006	275.71	272.571	197.388	191.281	195.955	158.68	89.0969	96.5412	167.145	216.258	217.367	151.74	77.4558	199.241	546.77	212.095	167.549	125.75	107.852	79.094	88.5007	222.159	81.7404	113.08	194.278	212.112
CANT1	1662.63	0.391264	0.103499	3.78038	0.00015659	0.000769823	8.20566	8.39258	8.37226	10.1027	9.18326	5.71219	7.91304	8.03777	7.77809	10.3128	8.43045	8.231	11.1868	7.60629	11.6461	9.40384	10.3337	9.49524	10.4434	8.2527	14.1572	12.6858	13.6764	11.8043	21.2342	15.4364	15.8745	8.26187	15.9968	6.2761	15.4578	27.1689	16.9489	14.1706	11.6948	4.98415	4.68036	11.5456	21.2238	6.77369	8.50778	18.6796	16.4892
CAP1	11263	0.286211	0.11264	2.54094	0.0110556	0.0282029	270.374	298.781	298.379	182.019	176.754	117.98	118.14	144.32	124.254	87.9312	114.326	111.951	115.857	106.371	96.6555	123.566	143.584	119.111	149.958	137.507	201.59	132.541	404.806	95.0056	138.411	73.113	58.2163	145.013	156.321	95.01	133.086	66.6798	222.483	178.739	118.51	188.908	212.614	113.744	270.142	65.829	118.974	156.511	329.038
CAPN10	912.594	0.237984	0.0874521	2.7213	0.00650253	0.0182928	11.8067	15.338	17.3598	9.99332	10.9273	16.8104	18.6961	16.9699	15.1948	7.73129	9.78757	10.2297	12.943	13.4723	17.9436	17.4547	16.1618	10.7561	15.0327	12.4871	13.7398	12.7146	8.1416	4.07234	4.4692	5.08726	7.75993	13.1201	5.85392	10.4074	4.76039	14.8468	20.9605	7.91205	10.4686	12.5677	3.48709	3.23334	16.3695	4.45685	5.80247	12.7111	14.184
CAPN14	90.7164	0.788827	0.190603	4.1386	3.49437e-05	0.000208393	0.221995	0.0934788	0.103144	0.347073	0.438614	1.2552	1.85151	1.20192	0.981076	0.346914	0.729525	1.09166	0.800475	0.855214	0.189996	0.425847	0.0850677	0.240994	0.708793	0.547269	0.171707	1.69056	0.122744	0.199929	0.13947	0.438707	0.119242	0.238187	0.570555	0.507955	0.321557	0.989638	1.35674	0.804046	0.473739	0.18703	0.708609	0.331133	0.390511	0.631674	0.327591	2.39268	1.64872
CARD8	3517.8	0.73622	0.137696	5.3467	8.95725e-08	1.01433e-06	31.4394	25.6479	25.1686	15.4945	16.1892	31.4413	27.9439	26.8855	32.8818	7.43095	18.2474	37.1403	30.8558	35.1702	22.6879	18.7684	20.5125	23.8254	17.4706	21.4698	28.4383	28.5202	18.4187	13.7741	3.03344	8.88808	10.5472	15.2131	20.5217	26.9845	11.2621	21.9158	39.6125	44.3548	23.411	34.1591	33.9427	3.372	32.1031	13.1077	6.72222	53.6874	38.259
CASP6	288.03	0.605613	0.144333	4.19593	2.71752e-05	0.00016588	8.21757	6.45251	5.94506	20.6974	19.7919	4.0193	3.29284	5.46921	3.67047	23.9072	31.3699	16.2015	13.5933	9.63058	4.76898	7.03463	6.16848	9.95957	11.1076	8.88031	9.48782	14.6653	8.17301	9.35957	1.3614	6.89935	1.08837	12.9712	7.60615	5.63772	10.2172	4.26811	14.4019	14.389	9.29266	7.1536	9.19395	1.68211	7.88668	8.14788	7.49179	15.7034	7.66363
CATSPER2P1	48.3224	0.3772	0.136642	2.76049	0.00577141	0.0166063	2.92698	0.86124	0.940073	0.995095	1.28351	2.87383	1.08459	0.752024	3.01532	1.01107	1.10378	1.29777	1.77633	1.80317	1.07287	0.350479	1.11241	2.96911	0.36112	0.650594	0.663406	0.789099	0.364794	0.475352	0.895328	1.04307	0.309282	0.864374	0.732538	0.788712	0.354962	0.533662	0.855819	1.53998	0.48809	0.825839	0.805769	0.646712	1.15259	0.413014	1.9472	4.29754	0.698913
CBFA2T3	6196.34	1.51437	0.155996	9.70773	2.79503e-22	3.27817e-20	5.90414	6.42084	7.52728	28.7441	26.3866	15.3005	31.7625	21.6875	21.3237	17.2203	26.7292	30.5412	25.0102	23.945	37.2997	21.2315	19.1768	40.1432	30.646	21.3418	14.3347	21.8784	5.58127	9.66131	23.5821	18.459	14.9699	14.7907	9.10362	60.6149	8.33303	244.113	93.0212	63.3418	31.4572	23.887	5.58885	6.54402	86.1117	11.9754	11.7433	134.852	25.5953
CBX2	1336.23	1.55517	0.176423	8.81499	1.19698e-18	9.35926e-17	2.4046	3.20638	1.86206	43.565	37.7642	0.335704	1.06573	0.74231	0.345587	29.7788	41.9527	74.5373	84.2651	78.2445	44.6756	49.0837	65.1148	84.5609	98.5887	87.5264	28.3633	51.2655	2.27128	11.2404	19.0349	24.3759	5.98832	25.5283	12.4426	28.4835	24.9203	191.92	89.1251	77.2543	15.6794	10.8529	11.0127	4.61155	104.192	23.6054	26.8495	137.097	10.8905
CBX3	6604.7	0.28349	0.104106	2.7231	0.00646726	0.0182044	103.445	104.555	103.946	192.949	209.147	55.1885	70.9047	66.6165	73.4057	153.522	232.049	150.963	117.328	124.214	181.81	264.702	306.932	253.237	283.192	278.544	150.538	94.4526	101.341	97.7046	99.3672	154.042	108.702	204.386	145.889	62.7777	71.118	37.9575	104.524	141.987	115.778	137.743	183.129	107.612	76.4182	161.131	125.361	136.145	101.173
CCDC115	1160.24	0.516628	0.104811	4.92912	8.26018e-07	7.21447e-06	18.8591	17.8355	16.2186	17.339	17.3883	25.5154	25.7974	23.4585	26.3094	16.419	17.8669	17.5524	26.2903	24.6587	19.4671	16.8332	16.3642	15.5611	12.592	15.2148	21.0965	22.4162	14.0074	11.1678	14.5591	9.44253	8.67166	30.3551	17.2334	25.1756	14.7484	25.4728	21.504	20.3505	18.4104	25.7108	25.7512	10.4362	16.9553	10.8484	12.2804	25.1897	33.1938
CCDC127	326.428	0.537788	0.173807	3.09417	0.00197363	0.00665442	2.43115	3.51904	3.10633	4.91884	3.78732	4.07293	3.74677	5.2824	3.47219	4.8409	5.95566	5.49724	8.57149	4.37364	1.36547	4.17035	2.32902	3.41898	8.50152	9.97757	13.1923	17.8325	5.58687	7.89784	4.92581	6.40592	6.52929	7.89407	8.34156	10.0755	8.23776	12.6535	12.7355	15.9598	8.38741	6.14471	14.4661	3.5616	14.0465	0.994419	12.5117	11.0722	19.9103
CCDC159	217.049	0.47865	0.143618	3.33279	0.000859785	0.0032705	25.9872	27.3571	23.4569	10.1199	8.80437	36.734	30.5284	24.3563	17.3321	15.188	10.1412	18.8978	19.5219	27.6256	13.2926	6.53091	4.82351	0.641165	0.987771	1.18301	5.49619	3.33881	10.2152	4.85845	2.44899	2.98685	11.3018	5.13629	4.88404	5.15745	5.25141	10.0771	7.24223	4.98396	6.70104	7.08627	10.0308	4.10993	15.0738	3.40841	4.49396	6.94521	9.81843
CCDC28B	458.115	0.57188	0.138975	4.11499	3.87189e-05	0.00022625	2.35591	2.97363	2.1272	5.1956	6.87951	3.03909	5.38783	3.39694	3.85483	15.5197	9.44528	7.87377	8.26468	5.76405	3.9923	1.68256	1.7875	8.491	5.04333	4.70437	10.1976	10.3397	2.90156	13.0032	1.26994	6.54391	14.7804	17.8246	7.93928	13.844	17.16	21.7715	11.6685	15.2265	7.81612	12.6321	7.26504	1.65666	7.38823	2.76523	4.09188	15.6051	15.3376
CCDC61	240.821	0.4808	0.179968	2.67159	0.00754937	0.0206449	2.15161	3.96153	3.70219	6.72578	5.68341	5.94761	5.9505	4.82216	3.31646	8.08915	6.33531	5.36206	7.28248	5.50505	6.93772	5.06397	4.80677	5.51236	5.68551	6.33854	7.96322	6.72294	1.83206	2.80142	0.327126	1.27324	11.6033	6.81628	4.01471	6.25545	5.36273	13.3572	9.38727	3.33364	6.59958	6.52321	3.41605	0.680849	7.29309	2.72747	0.733439	7.54185	6.73125
CCDC71L	802.351	0.587505	0.0995844	5.89957	3.64445e-09	5.47334e-08	1.83779	2.20793	2.16228	2.55053	2.91882	2.67236	3.72642	4.01442	4.8892	2.02541	2.8687	2.96234	3.02713	3.71026	5.59601	5.19231	5.44681	3.10482	2.77583	3.27051	3.22497	1.69414	3.65887	5.10426	2.90526	1.60217	1.20925	3.53892	1.87044	3.72882	0.686299	3.92533	5.15314	3.39402	3.0378	2.74483	1.885	3.78946	4.10028	2.966	4.15778	4.69224	7.47781
CCDC77	269.988	0.501894	0.11376	4.41187	1.02483e-05	7.02131e-05	3.086	3.22011	2.88867	4.11677	3.93083	8.74922	5.41081	4.41138	4.22193	3.62928	3.78904	4.65147	3.2581	1.89802	8.34071	5.09161	5.39616	5.89028	5.67157	5.53857	3.84105	5.03667	1.46956	5.54324	1.40616	2.23204	0.728615	2.99127	2.70364	3.79742	1.37013	1.98868	2.72182	4.05327	4.56404	2.11015	7.04078	1.70902	6.60726	3.87426	1.92665	8.67481	5.21874
CCDC88B	1777.19	0.615906	0.193296	3.18634	0.00144085	0.00508061	42.4141	72.9616	61.6267	10.8115	13.5635	99.6489	95.6651	56.0945	64.2746	12.8069	12.3616	18.1059	17.8424	16.6312	38.2459	28.9892	27.7814	7.14623	5.99786	8.10432	17.6043	1.82668	23.2055	4.29722	2.26914	0.962468	9.41763	30.3169	1.40594	41.0841	0.997714	12.5783	25.9467	6.65019	9.06705	33.352	5.91288	2.93284	66.8215	2.68155	1.99222	8.55511	22.8936
CCM2	1735.27	0.412485	0.117255	3.51784	0.000435068	0.00181931	32.8853	30.6863	27.1962	15.2957	12.7342	74.8072	59.4925	42.6401	41.6413	22.4336	17.8964	20.5305	24.4832	21.735	54.8017	38.9044	41.5273	40.9976	35.0892	32.7484	33.1309	34.3396	25.4519	21.495	16.895	9.50181	18.3988	37.7385	14.081	29.8245	18.5575	48.2371	59.2604	35.6872	42.1129	56.2183	21.3067	4.59714	46.6848	16.0249	14.104	53.4288	76.9784
CCT6P3	1460.36	0.630194	0.216401	2.91216	0.00358937	0.0111413	19.3303	22.7079	21.9742	35.1672	35.9204	34.3825	30.582	29.7752	31.1672	31.5944	48.0619	36.567	32.1044	32.1968	26.6146	38.298	38.1984	39.9959	43.2315	53.2979	39.4248	40.3114	14.5364	18.3533	29.6405	32.843	7.2662	29.4433	29.2319	20.5767	18.3795	13.9426	39.4935	40.503	32.4661	27.5817	43.3041	17.9641	30.9272	38.0745	35.86	53.177	30.1727
CD200	1637.44	0.894532	0.179857	4.97358	6.57262e-07	5.90816e-06	1.14789	0.664621	0.68149	12.4746	9.67288	35.4167	21.5064	33.0372	27.0145	1.63952	2.42337	11.8943	14.9927	10.7355	17.0288	11.1793	9.16394	17.4081	22.2229	18.5225	10.5249	47.7478	4.73368	21.1436	16.2744	19.7021	10.1081	3.99736	35.206	30.1427	28.7411	30.8792	41.162	20.6723	36.0637	9.14136	27.6399	4.21941	21.4691	4.92661	28.4012	67.5757	20.8834
CD27	998.671	1.4513	0.254258	5.70799	1.1432e-08	1.5908e-07	24.7281	18.8948	15.0889	0.180401	0.165628	7.39415	18.8896	10.6671	13.1797	0.065923	0.234409	0.459341	0.366758	0.142583	1.25913	0.578906	0.626399	13.9384	7.70456	4.98234	6.22701	1.77181	36.5598	5.63637	2.25937	1.7229	7.59903	1.44004	1.9494	16.0911	1.42068	105.958	56.15	35.6553	6.00003	19.7924	0.680591	2.64731	36.331	1.30238	5.16217	52.013	7.64185
CD53	12286.2	0.284947	0.107054	2.66173	0.00777408	0.0210876	325.642	338.196	320.082	242.46	215.916	411.539	400.181	453.217	409.733	78.0318	96.5324	169.188	186.178	159.182	160.62	191.398	165.66	245.662	282.597	216.246	376.643	341.493	366.313	244.609	180.457	77.9519	112.031	241.201	290.983	387.34	290.694	314.41	438.527	352.202	319.069	340.737	421.77	129.366	218.789	222.305	104.637	383.023	520.233
CD79A	37013.9	0.887093	0.174405	5.08638	3.64953e-07	3.53857e-06	24.4508	7.94514	4.56929	6.05757	6.43051	1532.37	1945.06	1563.28	1876.71	4.28882	3.97653	11.5679	9.73115	3.98974	767.273	685.873	945.783	602.912	467.81	455.882	1062.28	617.223	269.395	366.294	563.737	575.056	3586.89	267.653	691.08	2011.4	1166.33	8094.75	1437.69	1266.41	655.123	1368.33	526.907	246.427	438.372	255.655	309.212	1817.57	619.698
CDAN1	1025.22	0.263439	0.103838	2.53701	0.0111803	0.0284326	5.57387	5.18696	4.57576	6.44786	5.88388	8.49514	9.35906	5.58189	5.71035	7.30206	8.95373	8.8161	9.35091	10.5289	10.8199	9.99024	8.97911	9.28656	10.0119	9.58955	8.4173	8.58485	2.8293	2.60958	4.04983	4.52491	6.1778	6.49583	2.81836	6.13273	3.04722	14.0124	10.0038	9.26217	6.65406	4.36966	2.13371	2.73339	8.30343	4.05846	6.68327	11.3712	7.77431
CDC42EP5	44.4634	0.920563	0.390169	2.3594	0.0183046	0.0432878	0.0880951	0.0510064	0	0	0	0	0	0	0	0	0	0.510565	0.698842	1.3383	0.207341	0	0.278501	0	0	0	0.187382	0.996016	0.133949	0	0	0.531953	6.00952	0	0.846793	15.2949	2.00521	1.24699	0.302163	0.0974943	0	0	0	0.980842	0.117562	0.827209	0.285998	7.60628	0.0557901
CDC45	1130.1	0.442387	0.164772	2.68484	0.00725643	0.0200141	4.60702	5.75473	6.2135	37.1121	33.4471	0.0982639	0.397028	0.367706	0.354048	23.796	15.0275	9.68306	5.8279	2.4216	41.0632	47.1869	50.5262	50.5686	52.1153	53.8423	14.2453	27.3372	4.76729	15.0926	28.9492	30.2403	29.2369	32.9368	25.6393	22.0869	18.5698	29.5872	9.36408	39.8915	11.7825	6.66409	11.4939	7.59912	31.7362	7.24333	9.79792	40.8717	9.23907
CDC7	593.744	0.386732	0.129768	2.98018	0.00288075	0.00915927	4.47418	5.31809	5.24286	13.2074	16.2397	3.65362	2.54955	2.67132	2.21741	8.19117	12.8516	9.85546	5.9885	3.46378	12.2298	12.6802	17.2878	12.9522	12.3327	14.8378	4.6325	10.0247	2.84359	7.65535	4.728	3.93102	3.97997	11.3376	8.62013	5.87323	2.53255	2.47728	3.26412	11.5798	7.83535	3.10277	7.30013	2.92703	9.3036	4.74213	2.47852	12.5078	6.3116
CDCA3	319.949	0.519716	0.199285	2.60791	0.00910974	0.0239331	2.26514	1.96724	1.49096	8.67116	9.61068	0.830114	0.136899	0.363075	0.244157	3.76813	1.79326	0.795628	0.499136	0.28813	18.9622	21.1826	23.2188	22.4662	23.0311	15.8322	4.92755	8.91587	2.30915	12.9685	1.28078	4.78722	14.6002	11.5442	6.63671	4.3103	5.18518	12.4921	4.2025	10.8819	5.80058	1.73798	2.55419	0.422341	15.3544	3.5852	0.919212	10.8469	4.01008
CDCA7	3138.43	0.507801	0.1676	3.02983	0.00244688	0.00797706	10.517	14.2612	12.9314	100.965	90.834	0.983097	4.74224	1.76772	2.49395	53.2296	63.1114	52.9136	34.8763	4.46036	45.5952	74.0222	88.5007	81.1104	115.934	111.861	29.9402	89.9708	7.99554	27.4382	26.8813	32.2681	24.8394	46.9041	63.8092	36.8444	38.1803	38.7119	37.6202	84.9482	28.504	18.3429	61.3125	12.2364	48.5724	22.3269	17.8385	104.103	77.1247
CDCA7L	2706.24	0.314937	0.12253	2.57028	0.0101616	0.0262212	13.4249	11.667	12.9016	48.6452	49.6394	52.0295	42.671	52.4557	60.4997	21.0553	31.4824	25.9352	32.0449	26.0198	32.5005	65.2646	64.7918	64.5618	86.6206	84.6155	62.6725	45.4372	22.0432	6.98891	39.5446	51.8207	9.78534	25.2973	35.3489	5.73977	30.2111	21.8195	32.914	52.9821	19.3516	34.0747	19.4638	11.4668	49.2231	24.4286	27.7662	51.9354	55.623
CDK1	1005.16	0.436515	0.189909	2.29856	0.0215301	0.0492374	4.521	5.32957	4.78778	21.5081	21.2676	0.65676	0.649859	0.606425	0.289754	6.21088	3.93509	4.87844	2.44121	1.8888	45.4383	40.3274	39.8732	44.4364	42.1308	34.5404	13.3416	16.5151	8.23665	35.5074	16.1004	22.4299	23.1463	40.9105	35.1663	19.1221	16.2008	9.75986	11.1482	42.7314	15.1381	3.80157	15.7	7.25568	21.8772	7.61712	9.32205	27.6347	9.07945
CDK10	1116.63	0.270097	0.115978	2.32887	0.019866	0.0461387	37.2482	29.4723	33.4136	31.5069	29.3884	72.4659	60.8168	37.6582	36.5559	40.1854	32.2822	38.5427	33.8096	31.2094	37.2473	19.8922	27.7102	30.5889	26.5481	28.19	24.1945	18.7457	11.4813	13.6908	7.23564	8.41991	25.4239	26.8541	15.1957	38.3652	10.3509	25.9284	24.0957	18.3151	25.861	41.5845	10.9381	13.5148	32.7089	19.1416	11.513	23.5653	23.8335
CDK14	1315.53	0.591549	0.17183	3.44265	0.000576047	0.00231264	1.37581	1.64058	1.59048	3.71977	3.85175	9.7341	13.8069	14.6317	17.575	2.22512	4.29514	1.56625	2.61301	2.13459	7.47847	14.0901	13.8595	6.25869	9.31336	8.97383	21.6693	6.72539	5.19245	2.06298	3.38437	6.43844	8.45446	8.69878	2.9635	12.5019	5.73194	7.6756	13.0333	18.4524	2.57597	14.2031	30.8672	0.499086	5.59542	2.90929	0.0531728	7.2291	12.2188
CDK20	35.6976	2.16052	0.32653	6.61662	3.67505e-11	8.11806e-10	2.5585	1.85169	1.49114	2.45203	3.15173	0.465287	0.0895219	0.105522	0.59873	2.93077	2.58872	3.05667	2.75956	2.79933	0.158466	0.245892	0.248327	0.219273	0.957129	0.290468	0.268522	0	0.486277	0.30968	0.0232649	0	0	5.437	0	0.536059	0	2.62088	1.61655	0.633357	0.0526828	0.267415	0	0	1.34775	0.500505	0.0546454	1.54009	1.66292
CEACAM1	650.101	1.34762	0.295944	4.55364	5.27253e-06	3.90563e-05	7.97495	6.95347	2.95442	0.465444	0.170932	1.57618	1.59996	2.9768	2.01424	0.327085	1.16305	2.37024	3.05712	1.5658	0.0277661	0.651059	0.770774	0.40982	0.335413	0.29083	11.6433	3.27391	25.8843	8.24776	0.0163057	2.53602	2.07845	0.703504	1.93444	4.27823	1.02041	9.00559	13.2884	10.6276	4.72627	1.63996	3.02565	0.387135	68.3732	3.82176	0.593642	5.82272	2.42065
CEBPE	343.437	1.27069	0.311347	4.08128	4.4788e-05	0.00025684	3.55002	2.61333	3.36954	1.02608	0.960901	0.35047	0.606879	0.953796	0.120262	23.3973	8.99959	0.097974	0.447009	0	1.85011	0.123476	0.320655	0.385383	0.127225	0.0625115	7.84769	14.2565	7.13283	32.7643	0.210287	1.16369	26.151	1.63813	6.56665	3.41257	7.44561	18.6133	12.3156	10.6077	11.8651	1.84641	1.16132	0.237747	49.4387	0.952414	1.52295	13.6592	2.18397
CEP41	469.829	0.433984	0.159337	2.72369	0.0064557	0.0181823	1.32122	1.37412	1.21922	4.83274	3.76321	0.591791	0.471712	0.613541	0.638222	2.41497	4.57499	3.63957	2.6526	2.05409	3.10962	4.33873	4.57651	5.11298	5.85149	5.57177	2.37444	3.7722	1.46019	1.76595	0.0845435	0.790417	1.82018	2.26455	3.00897	2.23707	3.3415	2.08418	3.63378	3.84501	1.86661	1.33619	2.25043	0.358439	2.95491	2.84309	0.65531	5.56508	3.06023
CHAT	3.59865	2.31156	0.697049	3.3162	0.000912494	0.00343388	0	0	0	0	0	0.214415	0.0825075	0	0	0	0	0	0	0	0	0	0	0	0	0	0	0	0	0	0	0	0	0	0	0.111561	0	0	0.0425682	0.274697	0	0	0	0	0.0828096	0.0485566	0	0.099959	0
CHEK2	785.354	0.543107	0.193241	2.81051	0.00494628	0.0146868	7.95583	10.2722	8.47108	29.3362	28.0423	37.6612	13.4343	15.4926	12.8761	25.7637	19.896	29.356	14.9014	11.0047	27.7596	20.8553	28.8821	38.3901	29.6715	32.0426	11.8245	20.3205	7.40933	17.649	2.41917	25.029	9.78599	38.3743	26.2484	18.7984	24.6735	11.4224	15.909	26.1939	19.7649	9.84825	17.5198	2.77393	20.3845	15.6258	4.39082	26.9641	12.5708
CHMP5	1722.24	0.445895	0.148015	3.01251	0.00259101	0.00838033	21.5243	24.7054	18.9157	26.7966	26.1016	14.9271	15.9219	19.8961	17.1188	23.1145	29.1901	25.6595	24.9843	29.6931	29.2096	26.4183	31.0282	26.0404	24.1783	27.7223	23.1334	39.1054	17.9773	52.0748	6.1281	28.9463	79.3835	41.0762	25.0051	35.6993	32.8851	16.1688	33.8983	50.1999	28.9696	37.8783	78.4746	9.88177	26.6253	15.6566	23.6207	35.0876	77.9476
CHST10	500.522	0.499526	0.15003	3.32951	0.000869994	0.0033005	1.59393	1.95712	2.06	7.18657	6.46279	4.49465	2.77703	3.03649	3.25843	9.17374	8.29047	8.44142	11.0698	7.9542	3.9455	5.30819	5.15483	3.43084	5.79108	4.33588	3.63878	11.6799	2.13107	1.86685	10.3126	3.20272	3.21796	6.35034	3.13883	4.48896	5.05116	5.72389	5.5048	3.46715	6.04245	1.34618	2.95772	6.10341	4.0341	7.2684	5.08541	11.439	4.55981
CHST14	480.387	0.392354	0.142362	2.75603	0.00585081	0.0167564	3.96127	3.47131	5.71496	11.5527	11.9325	4.85022	5.97873	5.45329	8.16652	11.4973	9.1006	9.61755	10.915	10.0439	11.6751	7.50138	6.99486	7.01217	8.68408	8.40181	7.24922	11.4076	1.98058	9.01524	3.65008	1.35761	18.2487	10.4854	4.31819	7.5891	9.95076	24.5721	8.76423	4.30493	9.77342	2.7167	5.36631	0.982886	5.78632	1.81513	3.33089	10.4626	6.96094
CHST7	153.102	0.533215	0.189875	2.80824	0.00498134	0.0147553	0.856015	0.532339	1.3233	0.753714	0.795056	0	1.3911	0.2236	0.601458	0.369187	0.604285	0.336867	0.419173	0.785828	0.93274	0.205844	0.400916	0.481846	0.821861	0.859742	0.472054	2.26477	1.73543	0.515992	0.547755	0.229731	1.54968	0.531735	0.50194	3.02907	1.38917	2.88499	2.08789	0.736825	0.62019	1.78389	0.2178	0.947505	2.3693	12.429	1.77549	2.67611	0.361406
CHTF18	1166.03	0.433205	0.150813	2.87247	0.00407278	0.0124689	5.10176	6.62785	8.62662	26.3575	25.3613	10.2904	13.7018	9.36822	11.3758	23.9126	15.4309	16.4511	12.6403	12.0345	38.6211	26.6556	34.6643	29.0145	37.2282	36.4327	6.89701	9.0396	2.41208	6.96872	10.8227	13.518	21.6909	18.778	9.11326	23.6896	7.82838	17.2584	11.7878	12.9495	9.07626	4.83892	3.58421	2.30541	30.129	3.81335	6.07711	18.2517	6.26894
CIAPIN1	1535.7	0.372814	0.105713	3.52665	0.000420845	0.00177642	14.4218	15.5134	15.4649	22.2545	19.4802	17.6224	13.9192	10.4982	9.02721	30.9123	23.7206	21.6382	19.0353	10.3896	25.7588	30.3898	27.3864	34.014	34.1896	33.5904	26.2379	27.3702	22.1232	12.7952	27.522	17.1958	38.5553	36.5386	18.3993	26.2474	22.6621	45.4469	29.1021	28.5182	21.6526	20.959	26.3191	17.181	18.513	22.8564	40.6108	34.906	38.3178
CIITA	10318.2	0.589897	0.155485	3.79393	0.000148284	0.000734118	13.059	15.6099	21.286	31.0668	34.1804	221.792	178.855	186.17	201.729	8.90454	14.1425	27.7837	46.6213	50.4151	83.1252	103.413	78.9464	73.4989	79.3721	68.9875	55.4735	51.4817	10.4278	7.54762	18.5271	32.8242	30.5107	26.3873	37.5008	42.55	20.3663	203.592	72.8229	70.7885	60.4394	48.0861	9.24774	10.0914	110.724	45.3311	28.8154	82.9611	96.4252
CKM	45.3344	1.82922	0.466778	3.91881	8.89876e-05	0.000470841	0.473172	0.356152	0.161222	0.622277	0.395529	0	0	0	0	0.944564	0.684177	0.0914108	0.208532	0.113498	0.222732	0	0.0997249	0.102733	0.15827	0	0.503229	0.121585	0.287784	0.200894	0.3924	0.14286	0	0.117569	0.0802633	0.899289	0.0538515	3.92299	0.551807	5.81259	0.407267	0.0313222	0	0.138638	0.378865	0.0740511	0.0768069	0.18293	0.0299657
CKS1B	1895.71	0.560061	0.224339	2.49649	0.0125428	0.0314432	17.9898	19.2723	31.7951	112.357	100.145	26.8143	17.2681	15.982	15.2847	105.943	45.1449	52.5955	28.8302	21.8449	137.438	115.63	150.139	179.002	140.619	126.821	43.7388	78.4609	23.331	127.911	70.4723	126.347	88.9819	145.631	144.746	122.106	162.315	117.597	80.3145	142.984	104.933	29.5484	83.2713	16.0665	75.8728	51.8663	69.5686	98.0012	52.1511
CLCC1	515.527	0.370504	0.119858	3.09118	0.00199364	0.00671271	4.00871	3.57561	3.59925	7.4713	6.93328	4.65873	3.12121	3.014	4.79587	5.21674	9.24519	9.31411	9.18358	9.84656	5.2912	5.05593	5.13771	7.74304	6.08522	7.50083	5.14675	5.83707	3.19864	2.06997	0.574035	1.81001	1.2027	4.00437	4.27802	3.32985	2.9285	3.65145	5.5866	5.93521	5.03001	2.17548	3.74903	0.962913	4.3134	3.44766	1.61211	8.56338	2.82458
CLK2	1798.67	0.360949	0.106511	3.38886	0.000701849	0.00274172	39.2023	29.6918	31.6674	34.5349	35.0169	53.9234	54.5682	49.2405	49.9954	30.995	33.6061	38.9903	37.7282	39.6529	50.4155	46.186	37.7136	43.9827	40.9379	38.6571	36.7453	38.0185	14.7735	18.8739	14.7515	12.4362	14.1656	28.6625	23.6509	29.2899	11.613	39.6176	44.7264	39.2333	43.7957	28.533	25.2272	13.4756	39.449	13.5032	26.0323	57.2633	39.8414
CLSTN1	5618.97	0.623277	0.098869	6.30407	2.89924e-10	5.43029e-09	29.4624	25.658	26.5309	31.6851	30.4784	33.3749	34.4132	30.3754	30.3281	22.9747	29.0659	35.0533	33.9253	30.5923	45.2942	41.5796	42.1743	38.3905	35.5727	32.127	46.0893	31.5767	16.2513	8.37358	28.088	20.5938	38.4388	36.5178	13.9052	27.9998	19.3555	196.963	63.88	47.0284	27.0777	32.7493	8.59253	12.0996	43.1032	10.9573	18.5313	55.231	37.1438
CMPK2	949.234	0.471233	0.197073	2.39116	0.0167951	0.0402201	6.69269	4.66125	4.04847	4.12118	4.05397	0.521346	1.84853	1.06412	1.61008	6.36456	6.86371	6.12117	5.44312	5.97159	10.1969	6.42874	4.73586	21.1295	19.9529	17.6348	3.21505	2.79146	2.08933	23.0615	3.68674	8.29736	1.21566	5.80419	1.42594	5.44731	1.17749	5.9986	5.54484	11.7363	11.1314	19.519	2.73937	11.0078	19.1786	5.48999	13.3829	14.1454	24.5092
CNOT6	1723.56	0.378617	0.100307	3.77458	0.000160279	0.000780942	9.68921	8.96306	7.54716	9.43259	9.32332	7.21182	6.9433	8.25217	7.02797	5.07771	9.231	10.1481	9.98004	8.73646	9.20336	12.0614	10.719	13.1111	11.8792	11.4016	8.35693	9.98432	4.66623	6.51474	12.229	8.51829	0.677971	11.8529	10.3693	6.27368	3.23212	4.74187	10.6025	11.0106	10.0312	5.50463	7.91532	4.08252	9.95768	6.91364	13.3878	13.3634	7.65644
CNPY1	20.2226	2.33315	0.365622	6.38131	1.75583e-10	3.41866e-09	0	0	0	0	0	0	0	0	0	0	0	0	0	0	0.247917	0	0	0	0.0587222	0.0432793	0	0.523291	0.0533877	0.0496913	0.0242651	1.69615	0.113159	0.0218106	0.238238	0.685354	0.319684	0.905268	0.818938	0.660586	0.192317	0	0	0	0.187425	0	0.398963	0.723967	0
COG8	744.427	0.4011	0.121932	3.28952	0.00100357	0.00371588	5.15572	4.13184	4.23103	5.69271	5.60613	4.20021	5.30855	7.76011	6.70943	4.35808	6.23992	6.46805	6.59488	7.54075	8.43496	13.3182	9.64034	6.99619	8.35972	8.75752	7.63973	10.2915	2.93974	2.60273	2.71571	3.18916	4.79565	5.09683	8.15895	5.29661	4.61544	14.2081	15.2901	7.48017	9.24911	4.89041	3.88739	2.76331	12.9004	3.68993	10.7929	6.8669	12.2441
COMMD4	2469.72	1.0203	0.195734	5.2127	1.86109e-07	1.92196e-06	46.5196	52.6381	62.6075	93.6247	99.2768	23.7296	29.133	35.8135	33.8311	132.514	98.2259	93.9763	76.2418	69.6179	145.087	129.054	171.533	74.1979	78.5529	96.8947	128.251	79.5784	34.3721	92.7372	44.5788	72.1265	215.971	172.009	64.5797	170.123	65.3189	229.925	125.573	169.106	51.6254	83.182	79.8163	49.969	140.416	66.8531	31.9168	211.612	195.092
COPB2	1899.59	0.370809	0.131667	2.81626	0.00485868	0.0144703	21.2606	25.4845	21.8239	32.9308	28.992	16.7011	13.9388	18.3304	13.3302	26.3492	29.0415	22.0506	19.4305	17.9195	19.9752	27.5716	21.9912	26.8825	27.3846	26.3873	38.5535	32.6778	22.8113	17.8695	8.22661	6.24151	4.3548	30.3994	30.2056	21.678	13.9521	13.8189	29.186	39.8475	19.3381	18.9541	35.1863	5.41117	26.4925	11.7681	8.5681	35.5261	48.3192
COQ10A	673.697	0.5581	0.0819857	6.80729	9.94563e-12	2.36677e-10	5.78714	5.57378	3.74457	7.23361	6.79114	19.8683	21.2344	11.5119	12.6678	9.59624	9.21633	13.3838	11.6733	8.49791	30.9083	22.8061	18.5885	16.1893	11.9121	13.3064	17.7837	11.5533	5.16117	17.0497	5.57606	6.24978	12.0155	16.6952	6.85905	16.2066	10.0378	19.8323	19.0099	18.6595	16.1101	9.94551	18.4339	4.01079	16.0769	13.0192	7.22607	30.9426	12.8979
CPNE2	4368.2	1.23959	0.14518	8.53831	1.36195e-17	8.38618e-16	17.9451	19.177	24.9888	18.1538	18.3795	1.61474	0.885434	2.74655	1.32982	14.8289	10.7116	21.0917	18.8447	12.3584	16.1271	7.76548	14.1089	34.51	31.0085	22.3354	44.3018	33.9171	22.7558	38.6403	37.1076	94.4759	85.1127	5.42112	26.7736	93.7437	49.1234	272.955	95.428	113.922	31.6482	32.9687	28.278	13.7403	96.4682	15.4132	50.7199	135.162	5.52689
CREB3	836.41	0.274366	0.110004	2.49415	0.0126261	0.0316358	9.23904	7.60684	11.5161	9.64658	11.9506	6.05284	10.3121	9.16624	7.68828	12.0558	10.2226	10.8074	11.6549	14.6726	16.3586	10.9377	12.6389	14.5385	12.4039	11.9106	8.15821	15.3768	14.5957	13.2553	5.09622	13.9728	28.4098	14.7952	17.5651	12.9311	24.5267	25.0674	19.4207	15.5248	19.2338	12.2318	12.2281	5.0415	13.2908	7.42848	14.206	15.4289	26.1149
CREBZF	3195.62	0.305294	0.119091	2.56355	0.0103608	0.0265957	18.6701	16.5718	16.487	15.0317	14.3815	28.5187	28.5503	31.3204	28.487	8.49495	16.1264	24.4225	19.8156	23.3527	23.2169	21.015	22.2863	24.7164	21.9864	21.6007	21.1145	15.2212	7.61307	13.4492	8.59024	10.1607	2.94363	13.2531	9.99321	14.1389	2.01286	10.597	25.0854	19.9454	26.635	13.7605	16.4186	7.75841	18.8567	14.658	16.1336	30.432	22.0068
CRELD2	1297.15	0.671839	0.109137	6.15594	7.46324e-10	1.3177e-08	13.6534	14.7587	19.6165	22.4967	20.1483	17.413	19.3225	13.3626	11.6725	29.8615	13.3642	11.6035	12.1894	7.77753	21.3772	17.4059	15.3759	68.3843	45.1299	44.2404	22.3108	13.401	28.9127	11.6102	23.5283	13.269	30.5625	22.8227	10.4701	37.9559	14.1384	59.3363	45.7855	40.0127	20.9999	27.3468	7.64856	26.4749	63.9275	6.87795	16.2178	122.825	26.4595
CRIPT	423.012	0.375158	0.104305	3.59675	0.00032222	0.00142611	1.09631	1.64038	1.19617	1.94397	2.07309	1.36202	1.3594	1.52515	1.19764	1.80325	2.14544	2.49868	1.87834	2.14708	2.52229	2.0394	2.07691	2.04596	1.95711	2.22438	2.57426	3.20954	1.71377	2.63238	0.349024	1.16035	2.5275	3.28257	2.22879	2.52461	1.68931	0.616499	1.78297	2.50835	1.88915	1.4922	4.33453	0.490847	1.79178	1.42655	0.869789	2.59541	2.60553
CRISPLD2	147.299	0.612557	0.233108	2.62778	0.00859452	0.022823	9.27937	12.2196	10.0004	0	0.0190465	0.118097	0.454439	0.214265	0.425506	0.0758085	0.168475	0.0165069	0	0	0.140773	0.0554764	0.0720332	0.204067	0.142902	0.0631927	0.990515	0.237123	7.05466	0.846475	0.566876	0.154786	0.0917915	0.0424612	0.173927	0.105336	0.0486225	0.164144	1.48882	0.491722	0.521495	0.214934	0.182618	0.801128	8.16424	0.588374	0.402224	0.154157	0.173159
CRYBB3	1.7412	2.66842	0.538784	4.95268	7.3198e-07	6.48513e-06	0	0.0526632	0	0	0	0	0	0	0	0	0	0	0	0	0	0	0	0	0	0.112115	0	0.0467441	0.06915	0.0643624	0	0.0549232	0	0	0	0.327048	0	0.505803	0.124791	0.201322	0	0	0	0	0.12138	0	0	0.117214	0
CSRP2	1264.73	0.504912	0.212279	2.37853	0.0173817	0.0413034	0.262223	0.202433	0	1.459	0.194839	0.402696	0.116219	0	0.310913	0.0484684	0.0574481	0.0844302	0	0.0698872	11.8291	8.93819	3.13172	0.664216	0.292367	0.26935	9.71431	52.0176	1.46194	120.362	5.49692	25.6511	28.5924	82.4205	51.0536	85.7104	37.1551	39.6807	36.0965	76.9999	41.173	5.32316	208.162	25.3541	25.4285	22.1603	27.0287	133.986	84.0839
CSTF1	631.411	0.401565	0.0940034	4.27181	1.93893e-05	0.000124041	3.93563	4.0224	4.19781	5.83361	5.89308	6.85857	7.37155	6.73136	7.22278	7.04045	5.96059	7.90065	5.94247	5.22635	7.57142	4.99941	4.61616	7.87616	7.06859	6.79157	9.91812	16.7259	6.32238	8.83908	7.7811	6.36486	2.57353	11.7559	5.59231	10.9693	5.51127	6.38406	11.9966	13.9756	5.0611	5.27843	12.8523	7.46025	9.29385	5.70399	8.41609	15.5902	13.8492
CSTF2T	1287.58	0.418326	0.173925	2.4052	0.0161635	0.0388965	15.2077	10.7164	15.4084	11.6494	14.0255	16.6148	18.4445	18.1375	29.8413	8.40109	17.131	18.9104	22.3856	28.0871	17.5596	10.36	14.8595	16.2606	13.3712	17.8986	12.4296	15.278	12.7512	9.27598	13.9778	16.4879	3.40273	16.6531	21.5996	12.5751	7.78526	10.2636	17.5793	16.6191	15.5874	10.7995	16.8514	9.70552	14.1832	10.8249	19.4202	19.2905	19.7695
CTDSP1	2844.93	0.418803	0.110939	3.77509	0.00015995	0.000780112	54.7376	50.9561	62.2019	28.063	27.9687	46.9844	47.0046	39.9351	39.4484	42.5199	40.1773	34.8944	34.8028	33.5671	36.2838	32.5758	29.7652	40.0558	40.1784	35.2195	35.4473	36.9012	32.4823	23.8164	9.76009	16.0326	55.8165	49.2017	19.8208	35.1878	27.5614	102.812	53.4994	28.6601	38.2473	45.8782	23.4212	12.2833	68.067	16.6582	19.7154	45.4808	54.0593
CTDSP2	9094.43	0.283693	0.0957572	2.96263	0.00305026	0.00963178	48.7862	46.7614	44.9897	41.2701	33.664	35.1574	40.2537	47.9257	43.3975	26.8878	44.2721	46.2944	78.0163	72.8809	38.5869	41.6095	36.8746	51.6725	52.7093	48.8605	64.6446	45.3431	33.7169	22.5835	86.107	57.5125	41.6021	26.2292	52.8911	31.6877	26.8105	124.027	79.4611	44.3099	49.1135	41.6737	25.267	47.9311	64.6563	19.6681	54.341	60.907	50.0786
CTIF	870.477	0.535693	0.168686	3.17567	0.0014949	0.00524672	2.14564	2.38175	2.92196	2.30193	2.2924	1.63703	1.81712	1.47791	1.588	3.91036	4.47314	3.52465	4.70997	4.25064	3.20046	0.876221	0.792089	2.64082	2.57133	2.77951	1.8677	4.16489	1.89098	2.34029	1.87948	11.0004	5.35876	2.13081	6.9933	1.74797	3.99732	20.1948	7.73446	4.68863	6.89737	0.606128	0	3.08327	6.26467	4.48077	8.34115	7.37052	2.68302
CTR9	1809.77	0.350239	0.128294	2.72997	0.00633401	0.0179318	13.0992	12.0386	13.5934	16.9325	15.3721	10.5771	10.9893	13.5101	10.0462	13.8836	23.5847	20.921	16.372	26.7795	12.3362	11.9669	14.2603	13.5243	13.1127	17.2889	23.8546	21.2553	12.343	12.0402	6.71761	3.90259	3.79724	19.6104	11.3745	12.3624	4.94966	8.6631	18.3879	19.1565	8.10758	11.7221	16.4925	9.57477	11.8388	23.3067	9.07056	16.3113	34.258
CUL1	2676.8	0.240167	0.0752453	3.19179	0.00141396	0.00500732	30.8193	31.3298	28.4174	44.9369	41.7451	33.4419	26.8745	29.2646	27.7034	31.1299	36.0299	31.54	30.2885	25.3843	28.2725	38.4803	33.1724	46.2983	50.8279	45.4444	37.8586	33.3852	23.5791	13.9739	29.6424	13.2232	18.077	25.5812	23.2439	36.3441	22.3636	15.568	38.1424	33.8641	22.2219	25.6268	28.0951	22.4281	18.5907	35.6671	14.9565	33.8108	26.6994
CXCR4	56134	0.466209	0.154089	3.02557	0.00248161	0.00805298	659.83	443.27	412.721	225.879	239.916	1838.46	1217.87	1558.26	1467.59	269.041	245.797	93.3221	81.0531	109.223	1579.83	1986.31	1520.45	883.368	994.574	890.692	322.973	779.013	829.794	356.269	1243.53	269.654	348.255	531.343	755.408	2154.19	1654.55	759.714	925.723	639.641	1131.77	1011.54	283.653	607.366	681.981	1062.62	536.474	419.316	1190.81
CYB5B	1700.08	0.322698	0.139006	2.32146	0.020262	0.0469035	11.564	13.2002	13.0767	21.7125	21.9126	7.41825	9.09891	9.44906	10.3702	15.6656	18.1832	13.6268	14.5473	11.4259	23.7072	28.2592	31.3135	24.8094	26.1488	26.2638	25.249	18.8537	7.03881	8.59719	4.05905	7.00489	11.8823	28.4603	15.0015	13.2992	15.6598	14.2636	17.8739	21.0192	12.2412	14.462	26.3688	1.93	12.5995	6.45728	8.82122	20.7501	26.4779
CYP20A1	487.355	0.223497	0.076785	2.91069	0.00360632	0.0111868	2.72288	2.43947	1.94096	1.56574	1.44152	3.58181	3.0297	3.48698	2.40436	1.192	1.33749	1.79956	1.83159	1.62136	1.72863	1.19214	1.04958	1.7891	1.49797	1.30718	1.02879	1.26308	1.15489	1.02929	1.43606	0.982182	0.588872	1.18397	0.632042	1.41705	0.587159	0.735352	1.88754	1.35603	1.59793	1.63643	0.962622	1.44443	1.40087	0.835436	1.39575	1.63442	0.930261
CYP4F2	61.831	1.6618	0.487285	3.41033	0.000648848	0.00256313	0.978021	1.45342	2.13826	1.35217	1.88942	0.0750973	0	0.0766408	0	0.705019	1.77841	1.00769	0.545965	0.104264	0	0	0	0.0353907	0	0.0401841	0.780109	0.016754	7.58413	0.715131	0	0.0590567	0.017511	0	0	0	0	0	0.424912	0.685501	0.51018	0.0647412	0.223958	0.0764153	24.3629	0.153059	0.105837	0.399113	0.0412917
CYTH2	2812.66	0.290873	0.0943589	3.08262	0.00205186	0.00687114	9.67496	9.73398	9.37297	13.0528	10.954	7.10194	9.67065	9.11662	5.49335	17.0769	13.8035	14.6433	15.5391	12.7203	23.3924	20.9156	18.9368	20.2108	19.7701	13.4897	21.2584	23.1886	8.44319	8.49743	19.8937	18.2566	25.4166	24.6107	12.6264	12.1354	15.7702	37.0963	26.9801	16.6075	16.3136	10.1366	14.4058	17.218	19.9122	17.1805	24.3727	20.5567	17.3781
DBN1	6495.74	0.865366	0.164812	5.25063	1.51582e-07	1.60579e-06	3.51372	3.57879	2.20654	3.85295	2.90141	0.354483	1.05715	0.12059	0.425738	15.388	17.7333	18.8034	15.8923	10.8275	58.8852	44.7938	44.0543	52.0934	54.1106	41.3032	74.411	88.9697	10.5683	17.586	33.3576	45.1446	129.097	82.5737	76.5842	76.1865	103.082	442.044	105.898	70.5059	54.7667	30.1354	11.844	29.202	63.2503	49.8316	82.8894	122.291	56.4101
DBP	261.4	0.384028	0.143128	2.68311	0.00729415	0.0200956	2.64237	3.73699	3.94812	3.15513	3.8382	1.69633	6.56591	2.57982	5.29015	3.81918	3.47336	3.76577	2.67267	2.80541	2.80368	2.32026	2.32802	2.25718	3.18761	3.33711	4.60691	6.76751	1.21849	4.62847	0.419102	0.758547	12.355	6.5924	1.7145	3.40434	4.3137	11.8253	7.31	3.16399	8.16859	3.64166	2.94273	0.152303	10.7809	0.779602	1.58207	5.94509	7.6263
DCAF15	1664.24	0.218202	0.074232	2.93946	0.00328785	0.0102962	15.7834	16.5363	15.8017	17.6086	17.0963	22.0351	33.3413	23.7195	20.4964	15.6666	16.3911	14.8498	18.1577	15.7883	36.6252	30.0274	31.3568	25.6642	25.3683	25.6661	18.639	16.3807	8.83072	9.13794	16.9989	13.3264	28.2411	19.0356	9.23344	19.935	9.89522	54.4031	23.8576	20.303	16.2261	17.73	8.89224	11.6313	26.8755	11.094	16.3038	24.7203	23.496
DCAF7	3792.66	0.387838	0.145254	2.67006	0.0075837	0.0206966	57.0165	64.5485	60.7446	146.357	127.095	53.8636	50.3191	48.7181	43.5579	95.0638	132.16	89.8637	92.9413	56.9294	113.459	113.907	118.824	144.665	149.29	141.822	153.452	139.56	39.1766	64.8905	14.5894	35.901	43.6914	134.234	145.967	49.8368	78.2908	170.423	121.976	142.266	120.791	70.3137	78.3716	6.81865	149.107	31.0008	34.538	144.167	197.104
DCP2	3090.38	0.31833	0.104212	3.05463	0.00225335	0.00745171	8.50403	7.45242	7.82019	5.26598	5.81027	11.3357	8.36276	10.46	9.58164	4.07176	5.26074	4.64935	4.50687	4.00834	9.72704	10.8642	8.56443	13.7475	10.2553	9.07003	8.74983	7.97412	7.60509	7.65528	11.1747	12.6752	1.36291	10.7799	13.1383	10.0872	5.14985	4.26801	10.5333	10.1091	7.15349	6.06706	11.1981	8.29951	6.14112	8.16453	6.39653	12.6236	8.70648
DDX1	2017.45	0.303105	0.109268	2.77395	0.00553804	0.0160756	19.0575	18.1748	17.3059	43.2911	38.3188	13.6445	13.7729	14.3286	14.5551	48.3633	51.7002	45.9378	42.3474	33.7467	22.7973	26.3583	30.0636	35.2884	38.333	41.6552	33.7496	53.2932	23.1033	23.4678	27.2699	18.2118	5.53322	50.3205	32.4563	25.5899	18.5303	10.5746	26.814	32.4596	19.5466	24.7192	53.7528	34.1232	20.9642	28.6605	20.3445	31.6575	34.9747
DDX19A	2459.81	0.32486	0.123029	2.64051	0.00827814	0.0221139	26.0323	26.7889	29.4715	34.6636	32.9161	28.5359	24.3144	23.2537	27.5513	33.6347	35.5677	38.8951	30.3151	27.3969	33.5926	37.9457	33.2164	35.8055	39.9128	52.1308	39.4422	44.0894	23.2424	11.8511	22.0493	20.7061	18.3775	37.0092	29.6562	25.031	34.6916	34.2168	32.2675	36.2748	27.8349	33.6328	30.677	21.507	30.3759	23.6013	39.0092	38.3894	62.1599
DDX23	3505.36	0.507443	0.137091	3.70151	0.000214319	0.000999751	36.9697	38.9463	35.0698	49.3238	45.8332	61.1615	50.6558	46.0897	45.7129	46.3782	50.8052	35.3626	40.3304	34.0124	52.2637	63.6314	65.1667	50.7925	56.2889	60.1724	65.0153	58.7375	29.0554	26.9078	21.8328	18.8737	48.9094	54.3249	32.5772	27.8931	15.6142	76.6881	55.0201	57.4127	38.9208	29.5418	34.0096	6.8087	64.1043	25.6413	21.6856	68.4934	81.6861
DDX55	798.648	0.239672	0.102159	2.34608	0.0189719	0.0445451	11.9789	11.2622	10.2281	13.9503	15.4172	23.3235	15.624	12.4266	13.3577	10.7228	15.7461	15.9512	12.2679	13.0212	13.1905	11.8513	16.5004	16.5647	16.5995	16.1364	14.8783	19.3772	8.21796	11.1607	5.83428	7.38832	2.46648	12.2422	9.07929	8.96596	3.97632	5.0609	13.8718	14.488	12.2073	8.17499	16.8938	10.8803	12.465	10.891	4.37502	16.7785	14.7388
DHFR	2991.97	0.519405	0.207424	2.50407	0.0122773	0.0309034	12.6937	15.3483	15.8608	56.8339	71.2852	6.50303	7.56039	6.60531	7.14551	28.1774	29.3316	21.699	12.0533	8.8046	67.0559	92.6035	122.414	87.3533	91.8657	117.361	28.8632	36.6612	14.1864	42.432	7.81765	55.1175	27.316	80.4918	83.3208	33.6916	36.6863	13.8364	20.2861	61.0669	25.9434	17.5477	35.7613	19.6168	34.4403	16.8888	16.5911	72.2312	26.0439
DHTKD1	1471.37	0.743505	0.128781	5.77341	7.7684e-09	1.10599e-07	3.96833	5.2393	4.85274	16.7346	16.4602	12.3615	13.8904	14.1233	11.5134	3.68414	7.46883	7.5066	7.72426	5.6367	10.2597	13.895	12.3711	10.4109	12.3057	12.349	10.1114	9.0073	4.01115	4.41418	1.83868	4.04818	2.91471	10.5137	13.2843	6.81007	2.92536	7.0899	10.9921	12.2602	9.96218	12.9553	6.97599	1.63836	21.1727	8.62165	4.01376	17.5016	18.0583
DIP2C	592.391	1.02197	0.260348	3.92539	8.65904e-05	0.000459638	0.883852	0.666991	0.279156	0.075348	0.0498081	3.63734	0.69983	1.03503	0.918443	0	0.0391622	0.134297	0.201327	0.127045	0.257108	0.104776	0.136046	0.0215616	0.124566	0.048964	6.49548	2.01084	0.468101	0.843273	0.995145	0.101944	0.704122	1.86299	0.0224608	0.821285	0.0565117	3.76535	1.22626	5.77001	0.209807	1.18987	0.0303213	0.954392	9.09134	1.94273	0.153142	6.61646	1.2201
DMWD	655.318	0.626446	0.19369	3.23427	0.00121954	0.00441075	4.31498	6.03994	4.84688	0.251836	0.158546	7.86444	13.7758	13.1539	13.7181	1.65649	3.5372	1.85499	1.27474	1.99042	10.7975	19.1452	16.0647	4.37541	6.22524	3.53607	5.58506	4.25231	4.72244	0.436193	2.09723	2.04722	9.14358	2.66563	3.47203	3.00804	7.75754	24.5706	10.0837	3.04364	1.65107	4.44147	0.144776	0.194504	8.2103	1.63257	0.654241	5.4537	6.09592
DNAJC5	2356.77	0.355486	0.126835	2.80275	0.00506692	0.0149433	22.431	21.514	24.1172	12.5824	13.945	12.9006	14.3804	10.3678	10.3116	13.4487	12.4932	7.47035	7.10404	6.58635	13.0763	9.96796	9.82035	12.1271	10.8033	9.72454	17.4507	19.6442	14.654	7.1919	9.4914	5.663	24.6301	12.7371	4.09645	11.4459	8.37182	31.0906	22.0039	13.7074	12.5086	12.8869	8.45905	5.34806	43.4179	7.72108	11.676	18.8827	22.9032
DNAJC8	8187.56	0.406603	0.131108	3.10128	0.00192684	0.00652345	87.7438	120.274	118.912	212.62	211.946	58.8029	69.7748	83.9534	102.138	166.531	172.949	131.793	148.25	120.542	149.416	189.053	198.471	207.162	195.016	192.683	219.956	221.854	137.506	107.908	229.398	189.133	179.301	253.792	223.823	166.234	246.438	86.0403	199.367	242.739	179.559	188.203	214.81	170.305	116.143	138.954	201.299	262.855	281.528
DNMBP	1103.53	0.571633	0.190697	2.99759	0.00272124	0.00874418	51.3477	2.73609	2.57719	2.3174	2.22398	12.3459	6.93456	10.6013	11.8382	1.06254	1.91276	1.37774	2.26041	2.373	6.27318	8.81626	9.06383	2.7527	2.66253	3.55174	1.52459	2.11759	1.74156	1.66176	1.61297	5.7331	0.564924	3.62453	1.22194	4.24049	1.00021	7.18148	4.70445	4.6239	2.40121	1.40195	1.51761	4.65188	6.60426	3.58503	8.9804	6.22904	1.30474
DNMT1	5858.18	0.28012	0.100214	2.79522	0.00518641	0.0151983	28.0206	34.9996	31.8035	65.7526	70.7796	15.9421	13.6562	11.5834	11.2719	30.8635	43.0616	29.6066	23.7525	16.4828	49.021	67.7574	77.7911	58.3009	82.2367	80.6775	41.2237	41.6451	12.4554	11.6555	41.6331	24.08	19.9678	32.0093	29.7763	19.7519	9.46501	66.3853	32.5774	51.6782	23.0864	14.298	11.4399	11.1676	54.3542	13.3602	13.7143	65.393	34.653
DNMT3A	2753.29	0.895411	0.10882	8.22835	1.89815e-16	9.81487e-15	21.2874	19.5778	15.9137	21.3725	20.9713	12.4133	13.7131	10.9206	10.9381	14.8911	22.3645	24.1128	30.7477	24.4107	19.8224	18.4928	17.3931	28.4942	27.9771	25.7663	23.7308	53.3516	10.649	14.4067	10.457	19.9439	3.71876	22.4561	20.239	11.8511	6.94523	31.7796	37.0644	39.317	22.9396	11.4692	11.3319	7.90491	29.7055	15.1214	19.3771	56.9808	26.4764
DNTTIP1	638.602	0.307822	0.12247	2.51346	0.0119554	0.0302013	13.2601	14.4393	13.9893	20.0598	20.4058	7.42613	9.46241	6.95911	7.57262	22.497	16.031	19.2125	17.1027	13.3743	17.8234	15.6981	23.588	14.3949	15.2591	13.5705	15.0404	19.2245	8.97116	22.6828	10.677	10.8351	29.666	26.5618	14.2385	17.6216	15.2989	24.5384	21.4055	17.4348	17.9907	19.2464	22.3786	5.23962	27.1924	6.75864	12.5393	21.7519	21.2249
DOK3	8304.91	0.259443	0.110092	2.3566	0.0184429	0.0435729	25.6982	28.5133	32.1912	26.1329	22.408	21.5121	47.7023	36.8011	26.7258	17.845	20.842	40.041	29.0761	21.7289	165.044	144.547	133.066	107.834	98.1203	73.4137	90.9233	91.601	40.6321	66.6287	35.1476	83.9774	101.514	75.7046	59.7552	93.3505	58.2263	283.756	109.667	72.6429	98.2796	63.4195	35.8977	32.5589	151.207	35.6963	88.7448	187.9	110.794
DOLK	133.472	0.382634	0.147866	2.5877	0.00966192	0.0251026	2.63366	1.85457	2.21306	2.48426	1.92383	3.27933	3.92765	3.65351	4.76841	2.28926	1.98826	2.44081	2.07041	1.76428	1.8847	1.18424	1.61269	2.39542	1.2202	1.62314	1.58973	1.81073	2.24576	1.91398	2.53334	1.24645	2.04548	1.92336	0.885434	2.44969	1.43792	3.97625	2.95414	1.73304	2.47847	1.17796	1.3583	1.79357	1.54357	0.724074	2.91743	2.33907	3.83162
DPY19L3	713.499	0.715184	0.183467	3.89816	9.69249e-05	0.000504173	5.63113	5.71134	5.39764	8.2277	7.64495	6.29016	6.20174	6.57303	6.21198	5.8828	9.5574	8.59436	8.86734	6.72747	6.25771	9.24622	6.60866	4.70889	4.7307	4.77497	5.77345	4.49196	5.87034	1.1464	1.10156	3.40818	0.175446	5.48629	0.0886494	3.7918	0.029739	2.97225	4.34689	5.40776	0.960977	3.57191	5.88394	1.7992	6.74751	6.0421	0.169664	6.97892	4.77419
DPY19L4	669.161	0.310264	0.119099	2.60509	0.009185	0.0240156	3.74853	3.42306	2.83945	7.09431	6.3019	3.27432	2.82656	2.43475	2.10296	3.02722	7.03559	8.93059	8.11596	7.40237	4.0708	3.86913	3.6718	7.15547	5.71168	5.20969	3.90637	5.55303	1.53011	2.09175	0.738911	3.6839	1.31754	3.4146	3.79806	3.04329	1.10234	2.17483	3.80542	3.61947	5.80716	3.20581	4.2631	2.62415	2.93763	2.60839	0.980092	6.92989	2.32613
DPYSL2	3056.4	0.787118	0.16516	4.7658	1.88104e-06	1.51653e-05	9.65633	9.5213	12.273	11.7172	13.4861	3.08834	4.30983	3.65717	2.6762	5.07222	4.0154	7.91763	6.17781	7.06945	9.42637	8.09854	7.29649	13.2646	10.3028	9.84208	10.9917	40.8777	2.09013	12.0808	3.35424	14.7872	5.98893	18.3321	24.2387	37.6846	5.32108	34.6262	27.8238	19.7204	31.4182	27.0176	44.1207	11.1381	19.0916	3.38627	9.65537	60.9293	6.13679
DSN1	831.661	0.53843	0.113479	4.74477	2.08745e-06	1.6612e-05	6.18449	7.79759	5.33734	18.3164	16.8241	14.2463	12.7673	9.75649	10.3238	17.6883	11.5523	12.1834	5.23597	4.52192	19.6312	18.5908	23.1959	28.8868	26.8786	23.9977	9.93091	17.4807	5.07296	15.2593	13.0469	15.1343	6.75309	23.1763	15.6439	20.4189	10.9746	8.84469	14.8767	27.0171	16.0775	8.75338	16.0254	7.58195	18.2709	7.67289	9.6426	27.9993	15.1253
DUSP11	651.682	0.237037	0.096708	2.45106	0.0142435	0.0350002	12.3973	9.56136	9.7855	13.5583	10.5097	11.357	8.08274	10.6527	12.5426	10.2453	14.0939	12.5761	9.28186	10.7926	12.4487	11.7706	12.4084	14.5495	13.9292	15.1041	15.6029	23.7136	14.2286	11.787	15.1503	9.68264	7.0447	16.2938	11.8002	13.0557	11.0859	5.51717	15.7612	14.3557	9.47579	10.2344	21.6295	17.9235	8.01652	11.7234	17.7928	13.7556	24.4325
E2F4	3321.6	0.212207	0.0814317	2.60596	0.00916179	0.0239803	47.1773	44.5955	43.4634	45.5908	45.4205	51.369	45.0964	41.8579	42.8719	35.7089	41.9564	38.4623	35.1958	34.2265	45.8915	50.99	46.6053	52.5123	46.9782	48.966	50.8692	32.9027	27.8584	36.4495	39.3408	19.4879	48.9156	36.5911	25.2391	34.7477	22.765	77.177	59.0379	48.6557	40.4805	42.9499	20.8137	34.9346	68.2163	28.6735	52.9934	56.4642	47.3823
E2F6	857.645	1.24378	0.204864	6.07126	1.26914e-09	2.11925e-08	4.51823	6.01545	8.29423	9.25154	9.50603	3.84038	5.14013	6.00203	4.3545	8.70864	10.0045	9.52216	8.47607	8.92518	4.32189	4.72578	6.64541	11.0951	10.8498	11.3172	9.27642	14.3169	4.5004	4.41107	33.2617	8.85599	3.2575	8.40483	10.6698	18.0704	6.87457	6.95014	17.072	17.8086	7.99713	5.10212	9.97751	25.2448	9.9471	8.33773	7.49103	28.8015	5.93696
EFEMP2	186.707	1.38459	0.238471	5.80614	6.3928e-09	9.28935e-08	2.71479	2.36949	2.86472	2.17249	1.58062	6.06697	2.85538	1.42885	1.87367	5.01043	3.11583	3.32681	4.82146	4.21165	1.6689	0.822111	0.555084	0.659803	0.542126	0.699224	1.29279	0.353999	0.739316	1.17555	1.87614	0.293605	1.19704	0.50339	0.618587	3.03873	0.115287	0.860328	2.72399	1.39011	3.10709	23.6839	0.432999	2.75431	9.65191	2.21943	4.47251	6.99699	0.282266
EFNB2	903.984	1.37536	0.286067	4.80785	1.52564e-06	1.26308e-05	0.393275	0.175952	0.213179	0.0542519	0.0199237	0.205893	0.166379	0.0840498	0.190758	0.683962	1.59786	1.27777	1.9538	4.67379	0.631098	0.609329	0.470942	0.718021	0.328863	0.363567	0.142587	6.87174	0.353349	0.252988	1.32186	1.23055	1.54591	7.25104	2.08217	10.0179	4.79118	10.962	12.2629	7.12202	0.629437	0.0354999	0.0409348	0.115228	11.3075	10.0014	0.841496	8.35077	25.5059
EIF2B5	1500.52	0.326273	0.07287	4.47747	7.55339e-06	5.36392e-05	16.2385	15.5602	17.0596	15.5512	14.3883	38.1542	28.608	25.6196	23.0081	21.2654	18.4992	22.7698	16.7939	16.3592	21.9758	16.3636	18.652	19.2147	18.5352	20.8331	19.7453	17.817	13.3741	9.93935	8.30433	6.4062	13.8248	15.8533	17.7971	21.6034	7.08434	30.8664	21.2578	21.3855	16.3697	18.4349	18.3031	10.6734	20.0989	16.3914	8.10533	28.198	27.6118
EIF4ENIF1	1002.96	0.192314	0.0642524	2.9931	0.0027616	0.00884503	6.75975	6.64985	5.45118	8.85342	7.65213	12.7891	10.9602	13.1516	10.3767	8.22523	10.0555	11.5443	8.83457	10.691	6.9574	9.04598	7.48064	9.82268	10.3661	9.08964	9.05967	10.3674	3.60866	3.82365	7.7029	5.80921	3.44879	6.25241	5.29589	7.53225	4.37719	13.0158	9.68129	10.1544	7.77642	6.70503	6.8581	6.33292	11.3538	6.81497	7.58455	13.2579	9.05836
ENOSF1	682.339	0.588423	0.198963	2.95746	0.00310187	0.00977596	15.5458	14.553	10.5793	26.7522	33.1462	2.14084	4.83047	2.51588	3.60632	26.3996	31.7626	35.0106	30.458	40.5991	20.0839	16.1821	20.8336	27.5155	27.6949	27.4151	8.71589	3.36502	7.6115	12.5249	4.49586	23.0597	1.76987	3.09642	23.9336	14.3648	4.2789	12.5146	10.5483	17.7654	9.12304	6.54353	1.70898	5.69358	22.8032	12.8587	11.3829	17.3388	1.49816
EPDR1	327.241	1.07789	0.237385	4.5407	5.60681e-06	4.12842e-05	0.9038	2.09317	1.89259	16.9338	14.0816	0.173496	0	0.354123	0	14.5547	16.7315	7.38423	10.3894	6.29297	5.14069	4.24821	3.2144	8.83033	13.6039	12.7882	7.74976	10.0056	1.6319	8.18082	0	0.591229	1.37548	6.76041	4.15214	4.68118	4.92876	8.47179	11.9867	10.294	9.34087	2.06905	34.4937	0.176541	7.86484	2.38687	0.794668	20.1155	6.20069
EPHA2	95.268	1.4039	0.326221	4.30352	1.68107e-05	0.000109973	0.500413	0.857615	1.22762	0.121496	0.178474	0	0	0.156856	0.0474664	0.0221987	0.157869	0.0386693	0.158787	0.0800214	0	0	0	0	0	0	0.117084	7.80768	0.121741	0.3541	0.0691651	0.495557	0.0537579	0.0870363	0.203722	0.94592	0.31893	5.84884	0.659096	1.10761	0.0156623	0	0	0.140755	1.06847	0.10964	0.584846	0.490103	0.633817
EPHB2	23.8192	3.02957	0.378544	8.00322	1.21211e-15	5.72099e-14	0.322447	0.663801	0.366218	0.0072488	0	0.0495181	0	0.0673812	0	0	0.00941893	0	0.0126316	0.00572919	0.0337293	0.0116307	0	0.0700083	0	0	0.0266722	0.0184123	0.0217903	0.0101408	0	0.212013	0.0577325	0	0	0.00368064	0	0.854892	0.0147464	0.22204	0.00560676	0.0379461	0	0	0.21515	0.00560696	0.0174469	0.143127	0.154287
ERCC4	236.109	0.371802	0.124059	2.99699	0.0027266	0.0087557	1.49618	1.22219	1.20531	1.20265	1.00183	1.52289	1.91225	1.49965	1.25142	0.546668	1.31877	1.35559	1.5539	1.11282	0.641498	1.03542	0.989998	1.72496	1.12505	1.41533	1.80709	1.74048	1.01403	1.10797	1.67521	0.658331	0.255425	1.20317	1.13453	0.560017	0.5676	0.721197	1.2571	2.06656	1.325	0.737053	1.37222	0.659265	0.998319	0.762354	0.743658	2.21209	2.46063
ERG	11089	0.494753	0.194743	2.54055	0.0110679	0.0282106	3.14553	1.4065	1.5254	14.2722	12.47	0.573931	0.144933	0.244053	0.535437	13.0558	20.0495	47.2904	38.2117	45.0089	24.1341	1.28906	1.60814	82.0211	57.9848	59.8859	40.2351	161.294	12.0635	87.3141	46.0698	101.796	18.3846	0.29986	102.532	53.9354	62.8788	60.7498	88.1817	73.6037	127.377	11.1842	37.0609	22.4477	69.9992	43.0739	97.3792	139.126	9.13185
ERLIN2	1254.84	0.361342	0.0932469	3.87511	0.000106576	0.000545732	7.09221	7.96779	8.54917	20.8329	18.5739	8.01874	5.92615	5.43021	5.45819	7.61284	11.9526	14.9111	17.7787	14.0334	7.86755	8.51499	6.51377	11.1426	10.9091	9.44372	11.4092	20.0882	5.62683	6.07752	5.81184	9.56698	2.90953	5.70896	15.1391	5.48122	4.59119	7.23655	10.8574	9.43308	9.67331	7.46209	11.9321	4.27038	10.2893	7.54799	8.04013	15.0824	11.6716
ETS1	4453.27	0.856436	0.202598	4.22726	2.36554e-05	0.000147467	212.449	177.363	189.175	9.28597	8.44624	154.512	166.084	201.049	200.389	6.27369	14.2808	10.7371	15.1467	11.4722	69.9267	105.038	92.4236	40.9186	38.5832	42.354	31.1356	7.60105	239.751	6.53853	22.4765	19.4918	1.60528	59.6806	4.77635	19.1029	4.80693	12.5878	104.369	53.4423	15.2717	79.4157	3.98046	3.28815	54.4007	46.1865	10.9151	30.6535	183.24
ETV7	118.883	1.46115	0.240789	6.06819	1.29362e-09	2.15284e-08	1.05952	0.0511212	0.150419	0.0446601	0	0	0.528285	0.345948	0	0	0	0.170572	0.311296	0.211786	0.0519519	0.143314	0	0.814723	0.258414	0.13604	1.78414	0.249565	0.570566	3.62372	1.55596	2.42584	3.41464	0	0.099847	2.83457	0.175851	2.90132	2.57417	3.1757	1.07085	2.71778	0.303277	1.08653	3.35806	0.207268	2.7231	7.53807	0.447326
EVI5L	480.169	0.274683	0.109094	2.51785	0.0118075	0.0298581	3.00264	3.54996	4.72188	3.30308	3.17106	3.04723	4.57866	3.02759	3.361	3.74915	3.40872	3.73193	3.40541	3.02196	3.43467	3.86833	4.89006	2.39342	4.03845	4.15403	6.27509	4.97463	3.65562	1.38181	1.11734	2.25688	10.5905	6.13027	2.11331	3.27883	4.08641	13.5872	5.04144	3.29977	3.10525	3.61388	1.47453	0.750569	6.29069	1.36373	1.48265	5.26299	8.13813
EXOC7	3721.11	0.286218	0.0731212	3.9143	9.06671e-05	0.000477675	26.1511	25.3043	25.0672	23.9114	23.3426	36.5478	25.5821	28.0569	27.3522	19.2958	27.69	29.977	32.6449	34.3731	26.2501	27.438	25.0448	24.8317	26.2904	24.3957	30.8575	18.892	17.9204	8.49482	11.5812	26.2237	24.0153	15.5491	20.914	16.3828	21.3525	60.6891	32.4624	24.3451	26.8855	22.8523	11.6276	9.11669	35.3962	15.9313	9.86184	30.2823	41.6397
EYA3	554.734	0.231272	0.0978478	2.36359	0.0180988	0.0428231	3.16975	3.69365	3.0744	3.12577	2.73868	6.87216	5.68434	4.1329	3.86885	3.27161	3.3963	4.16813	2.99345	2.88579	2.96219	3.27507	2.76483	4.06271	2.73969	3.1191	2.40084	3.43592	1.39728	2.87439	1.06766	1.29478	0.436377	2.99482	1.8525	3.25637	1.09892	1.93907	3.49917	3.64059	2.97002	2.7242	2.00268	1.16286	3.80343	2.3761	1.1566	4.9172	2.83395
EZH2	2450.97	0.619249	0.111626	5.54752	2.89748e-08	3.67861e-07	8.95806	12.508	9.29901	38.2304	34.768	3.78204	8.84693	5.80095	4.81549	23.1277	22.6418	18.8083	11.7549	9.05095	80.7756	83.1042	85.2931	74.8583	80.1115	66.9967	32.2726	18.2075	9.63528	22.93	20.7818	19.8802	9.91735	26.4807	17.1986	24.679	12.2768	16.2944	36.0213	45.5207	18.7293	15.4063	11.0811	16.457	27.9065	24.2971	21.5778	36.1727	15.6512
FADS3	3289.05	0.748274	0.163992	4.56286	5.04619e-06	3.7714e-05	3.89398	2.7359	3.76417	3.23108	4.51069	104.112	75.3357	50.366	57.6349	12.446	13.8029	8.74828	9.87252	10.2499	71.4139	64.5546	50.6706	37.9026	39.9161	33.5176	56.7921	14.0757	3.52588	29.4739	30.3877	8.98264	63.0534	36.0109	6.18472	71.7823	12.2744	114.818	97.4852	56.8459	15.4742	24.9078	7.24705	16.1524	60.1389	78.1955	21.7678	139.548	65.6409
FAM103A1	495.073	0.444527	0.173936	2.55569	0.0105976	0.0271472	9.13307	8.58212	9.94776	7.74988	10.0123	7.01283	10.8827	10.2857	11.4206	11.3188	13.219	8.87017	9.50175	8.14036	17.6193	14.6624	16.9346	11.5942	12.3948	12.088	14.0921	11.3878	12.3692	12.6429	17.5899	6.81075	5.44184	24.584	10.0178	26.8405	6.38994	4.1882	13.0782	13.1453	9.5675	13.7433	24.1901	18.2199	6.62679	8.86489	9.1138	12.8951	19.4378
FAM107B	9274.88	0.470246	0.145884	3.22342	0.0012667	0.00454461	86.659	90.7776	76.4765	59.1942	52.8926	65.2699	94.0593	113.113	106.872	13.3642	20.6435	5.77999	1.6886	1.66414	80.0479	127.992	129.504	71.4552	59.7487	64.7346	153.174	57.4074	98.968	38.7107	236.35	72.6509	19.8437	119.223	88.1694	82.819	99.9721	65.1761	96.2775	147.679	46.0998	110.111	45.2235	30.0477	81.0054	25.2623	93.0619	115.836	88.8216
FAM109A	334.29	0.438157	0.132561	3.30534	0.000948629	0.00354548	1.41114	2.2361	2.1299	1.61538	1.35203	4.44822	3.45629	3.80244	2.8473	1.83954	1.67594	2.20004	2.79311	2.27635	2.82597	4.15905	2.68711	1.12877	3.89198	2.0598	4.41016	6.47595	0.752856	1.71679	2.90851	1.31552	4.734	4.15213	1.83376	1.69131	4.36721	6.80842	5.82515	3.47957	3.29313	2.39265	5.36673	1.42172	6.19454	1.58851	7.27367	5.88621	2.19496
FAM109B	281.337	0.705887	0.176354	4.00268	6.2629e-05	0.000344001	1.58087	1.49956	1.86233	3.811	3.44893	0.309925	1.16279	0.500801	0.319049	4.90529	4.75296	3.57388	4.86214	5.10977	1.06873	0.65515	0.106335	2.81159	2.50328	2.96438	2.1821	6.37849	0.409145	3.33215	2.88237	3.94024	8.40111	3.84442	3.02394	3.90469	3.15814	13.8243	5.28389	4.69027	5.36904	2.60506	4.31327	3.60698	7.74289	2.84253	2.97562	6.97864	2.62005
FAM110A	404.962	0.705295	0.170578	4.13473	3.55365e-05	0.000211161	8.2254	5.81815	11.0447	3.13576	2.57415	4.48022	10.5595	3.39748	4.51603	7.50442	6.04523	6.57534	5.46433	6.22028	8.82135	4.76824	5.03845	5.63032	5.31961	4.4201	3.72755	4.66445	1.9099	3.3833	5.79642	4.11047	4.37463	9.76577	1.05389	14.6109	2.37491	28.9439	15.4545	6.4573	4.08994	7.05422	1.5155	1.23469	7.16458	0.443885	0.953696	5.06498	14.6009
FAM111A	2461.93	0.350077	0.128652	2.72112	0.00650608	0.0182928	23.6726	25.9277	27.6957	26.6292	25.467	29.5798	24.9616	31.1176	26.8655	13.8801	16.3259	24.8071	27.8489	21.8041	38.5551	36.8245	41.4018	51.1061	46.6961	39.1572	34.4164	20.9482	12.7449	28.9251	11.5853	7.92722	6.18809	22.5505	20.4943	20.0041	6.40327	12.1512	27.0172	34.8393	23.5094	24.1199	27.4181	5.37161	24.8614	18.314	11.5713	36.4375	26.3234
FAM118B	295.991	0.483235	0.17565	2.75113	0.00593909	0.01696	4.54139	5.10674	5.30708	6.8913	5.16616	3.11246	2.9443	4.44112	3.07058	4.99487	5.82159	6.05436	4.63144	3.30099	4.90263	6.00066	5.85355	6.35609	6.90471	5.41274	8.40237	7.71535	3.93768	7.6488	1.06345	1.42779	2.92318	6.85432	5.02954	5.26313	5.83062	5.57834	9.42331	8.515	3.61223	3.72672	6.61779	0.747783	5.35922	3.11309	1.06616	10.3022	9.69771
FAM173B	186.865	0.635548	0.171502	3.70578	0.000210737	0.000984985	2.40793	2.51631	3.00162	5.16893	3.97653	1.6911	1.6789	1.70284	1.63643	3.28921	4.3039	5.10565	3.59774	2.86443	2.97188	3.86078	4.42508	5.35552	4.61644	3.94534	3.10742	3.72752	1.78599	3.17921	0.101468	1.86183	0.725559	4.56021	5.54566	4.13294	3.57596	1.82595	5.39864	5.65467	3.40063	2.07992	4.10185	0.464609	2.72351	1.97611	1.23932	4.33293	3.58917
FAM217B	533.319	0.512095	0.150801	3.39584	0.000684193	0.00267912	6.83245	7.37968	8.11663	4.26182	4.99419	4.55228	4.99039	5.7983	5.6853	1.97928	4.29928	3.95095	5.50917	4.1768	3.65966	5.54506	5.60177	4.62326	3.65095	5.4666	4.70039	4.55052	5.07792	3.24123	0.719911	0.740036	0.987431	7.88878	4.0105	3.65122	1.74349	2.01358	4.13003	5.64564	2.80494	3.24507	6.77046	0.987479	4.52824	2.36151	0.907644	4.98481	6.3158
FAM69B	2739.84	0.954505	0.174025	5.48488	4.13752e-08	5.05743e-07	1.17624	0.583742	1.00193	16.3188	12.192	2.63211	14.7011	22.148	5.29964	32.2391	31.6077	42.9797	49.735	52.3974	38.9157	51.1124	26.8442	30.6821	58.8187	37.7582	6.59432	24.1795	2.60606	1.73599	17.6974	10.2683	12.2389	31.5223	14.3276	33.4203	35.4174	71.339	41.1053	31.4276	36.394	17.7749	0.307827	13.0567	48.615	37.2631	40.15	56.1061	2.59653
FARP1	587.099	1.98858	0.295467	6.73028	1.69334e-11	3.87973e-10	1.28624	1.06851	0.476362	1.52749	1.58939	2.06116	0.743568	0.350587	0.861995	0.248081	0.882128	1.72859	0.788675	0.447138	2.17175	3.67628	2.12154	3.58186	1.8238	2.48155	1.13004	1.35078	0.892835	1.58289	0.772952	1.82351	5.67727	3.57804	0.442688	28.0651	0.0954693	66.3813	39.5523	27.1079	0.962683	0.814421	5.03702	3.30985	30.0382	1.3128	0.590049	45.6908	9.45607
FBXL19	2527.71	0.793288	0.141848	5.59252	2.23801e-08	2.90116e-07	6.46416	7.51017	7.23834	17.6475	17.9638	7.14941	10.4732	7.11185	8.2989	17.0795	16.9378	14.4728	13.98	11.2097	18.2367	12.3858	10.6238	17.8455	18.2926	19.814	19.8845	33.8363	4.76794	11.8443	5.68021	25.5783	35.756	22.4834	17.7304	14.4031	28.5138	96.4349	31.9509	19.9455	26.2949	11.7461	6.82934	8.62952	31.906	14.8395	32.4166	43.0579	17.4593
FBXW2	1736.64	0.282157	0.109565	2.57525	0.0100167	0.0258878	11.6689	9.91933	9.91792	6.00594	5.61798	9.65476	8.56913	8.97692	9.32159	4.36419	7.15318	7.42085	7.82493	7.26193	7.80524	7.37113	7.28621	8.16396	7.31654	7.55992	9.61856	7.55419	10.2536	6.77724	5.07329	4.44831	1.29299	7.47645	6.80547	5.54228	2.58904	4.8893	10.4642	8.19048	8.25559	6.56036	8.89392	5.61741	8.7372	7.44766	6.79646	10.5494	10.9145
FCGRT	3106.65	1.01123	0.152572	6.62791	3.40483e-11	7.58922e-10	65.2267	66.5819	91.0718	33.4537	41.9145	17.1827	17.7971	13.1519	14.7896	32.791	26.0106	19.8942	19.9799	22.1332	19.9456	9.21512	6.02634	6.74799	3.11876	3.03924	18.9291	40.911	29.7407	27.5056	22.653	22.5709	146.887	19.0745	26.1494	189.235	70.8385	176.249	46.1095	70.9019	51.5891	36.155	11.324	18.1399	65.2002	7.10145	27.8485	72.8952	42.7774
FCHO2	432.836	0.504264	0.217169	2.32199	0.0202336	0.0468598	3.64635	1.49738	2.69552	0.820626	1.02943	2.14614	2.66975	1.25877	2.49501	0.561156	3.68455	4.60827	4.00686	6.89692	0.907354	0.325914	0.389327	1.08115	0.376106	0.504895	0.401464	2.3197	1.40439	3.67141	0.133212	6.10105	0.267472	0.289364	2.70661	0.924122	1.4351	0.901384	2.9201	4.71093	3.11711	0.606094	1.11576	3.44515	3.04394	2.9161	3.01159	2.83595	0.223801
FCHSD2	3355.41	1.16183	0.100463	11.5648	6.21484e-31	2.18674e-28	21.4657	18.041	18.7013	36.1862	36.7626	93.9456	78.2384	89.8543	86.7916	10.4308	21.168	22.1179	26.1405	23.6986	45.7736	50.3069	46.4553	24.0042	27.0637	23.5633	20.1822	14.2988	17.0496	11.1109	8.70274	31.1231	3.19912	18.8888	14.8827	39.9237	9.6706	23.125	32.1104	50.0826	16.0582	18.3717	13.9051	10.5215	27.4453	13.8994	19.5199	66.6013	27.5089
FGR	1513.61	0.755535	0.278815	2.7098	0.00673229	0.0188214	194.582	202.207	246.706	6.04377	8.68127	100.922	142.001	120.867	117.832	2.20854	2.5966	1.05488	0.93427	0.719085	0.831571	1.06878	1.59084	0.627637	0.161155	0.158366	33.6478	2.11289	129.495	27.1606	0.221974	0.892181	6.14198	6.04548	0.926234	4.98264	0.657999	3.58856	60.5273	19.6219	18.3972	37.2725	7.64938	2.08925	175.205	7.91711	4.17105	7.92663	31.0612
FHAD1	32.8647	2.07936	0.346605	5.9992	1.9829e-09	3.09107e-08	0.0457882	0.017674	0	0	0	0.0703169	0	0.0239207	0.0180967	0	0	0.0147428	0	0.0122034	0	0	0	0	0	0.0282196	0.0243484	0.0784376	0	0.075601	0.0527389	0.0645136	0.122972	0.0189617	0.0517797	0	0.0521113	0.0154318	0.115171	0.0337823	0	0.21217	0.454354	0.187821	0.254599	0	0.1982	0.0196688	0
FHIT	1945.88	0.686781	0.204276	3.36202	0.000773748	0.00297772	4.12871	2.70502	2.59139	1.2434	1.5591	0.344136	0.234753	0.329924	0.418679	6.04736	2.0798	1.66607	2.28643	3.73548	4.10749	1.93991	1.44549	18.5179	11.425	12.706	4.83873	7.38445	3.32471	1.73947	5.17155	8.29931	1.53924	0.16029	9.8985	18.7869	9.85369	16.375	13.6955	5.51612	4.24014	15.9577	0.0621999	7.87896	7.53053	6.98213	7.77106	13.9753	0.593465
FKBP15	1314.8	0.248522	0.0993514	2.50144	0.0123689	0.031105	16.8746	17.8232	17.1163	12.1765	11.2079	15.2486	12.4569	10.8708	11.4086	5.34552	7.58403	5.85256	5.99411	7.15823	8.81162	8.26401	9.30094	10.3276	11.57	9.94295	16.3596	12.7526	9.51517	7.06463	3.18729	5.5917	2.71045	9.85295	7.84376	7.9711	4.18886	11.4475	13.8091	13.2907	8.30726	12.4993	11.5414	2.87221	20.745	6.34034	5.57811	15.8259	19.2313
FLJ37453	347.598	0.760587	0.105008	7.24312	4.38491e-13	1.34162e-11	2.18189	1.27992	2.15202	1.80066	1.58388	2.05012	3.62636	2.6322	4.1869	2.86551	3.77378	4.3538	5.51647	4.54499	2.63522	2.42317	2.93458	2.55562	2.59276	2.49481	3.48074	3.96885	2.05166	3.45356	2.5594	2.46167	1.69628	6.77669	4.09069	4.14386	4.4763	5.03621	7.34595	4.13039	5.68339	2.58459	5.2374	2.0861	4.69322	3.19	3.65823	8.4538	3.65445
FLT1	1037.72	1.03566	0.266949	3.87962	0.000104618	0.000537942	1.47778	1.33097	0.559464	0.103817	0.0457516	4.06607	1.47367	2.21957	2.72561	0.0455248	0.0539591	1.82396	1.99001	0.557963	4.0578	4.43088	3.63364	0.713002	0.858159	0.252992	54.113	16.9612	1.96611	2.06236	5.10634	0.148724	0.308689	2.75389	3.22626	22.0767	8.47937	8.3631	19.1204	2.99833	1.83084	32.7165	0.313333	5.98965	30.266	20.7181	1.39929	37.6118	1.27383
FLYWCH2	308.083	0.444495	0.161185	2.75767	0.00582152	0.0167035	5.34925	6.19434	9.89423	10.5137	9.1133	5.63303	9.3478	6.28776	6.70493	14.0259	13.3097	13.5081	9.63196	13.0754	6.20506	5.5817	4.91223	7.13436	8.75456	8.33615	12.4752	10.093	5.69349	10.9771	0.422487	7.84449	7.26527	23.1173	11.8824	13.7778	11.4801	18.7366	11.6377	9.30282	8.55061	8.04311	11.841	1.56731	13.8181	6.63742	1.86066	17.086	13.599
FNBP1L	554.84	1.03402	0.225353	4.58843	4.46599e-06	3.36898e-05	0.951183	0.932865	1.07479	4.40865	4.85715	2.23581	1.16147	1.62766	2.09448	2.15282	5.76677	5.30643	5.86876	6.27043	4.61447	3.73376	4.5617	6.30088	3.76595	6.00578	5.3264	9.78654	0.619834	2.41756	2.37449	7.58391	0.802865	0.0361746	5.80631	5.19498	3.98771	4.61232	7.94989	11.0638	4.75422	2.06884	0.414881	4.19747	3.76917	9.49358	6.80617	8.80554	0.147521
FNTA	2252.02	0.24265	0.0896687	2.70607	0.00680848	0.0189805	24.6721	30.3202	26.0831	38.647	34.5629	30.2138	29.6278	30.7202	27.8657	37.7172	33.2964	34.8056	38.6367	33.8005	25.1323	40.5215	31.7026	41.3399	46.7669	43.9039	44.2075	82.0903	29.0623	39.5056	30.529	25.6151	21.3974	40.1618	58.1169	51.0683	39.6771	20.7057	59.4712	64.0522	33.6123	37.3441	103.429	24.8867	29.3458	30.027	20.4596	68.5215	79.6984
FRAT2	634.8	0.428139	0.143637	2.9807	0.00287591	0.00915163	17.4312	25.2519	36.1505	10.8142	11.5179	10.4071	13.7642	14.6632	15.2689	13.4926	14.9402	8.8654	7.27449	6.02996	16.5778	13.2517	17.2067	11.8558	12.1369	13.0012	11.142	6.17929	18.2554	12.8128	4.35143	4.5969	6.87887	8.57385	3.3591	6.50517	3.01623	10.017	9.12685	5.39359	7.57122	4.23872	4.29028	1.14653	45.5501	9.21383	9.47011	7.97673	13.5397
FUS	14492.1	0.405013	0.100427	4.03293	5.50866e-05	0.00030836	95.9403	93.3828	90.2493	152.143	176.249	111.296	94.9138	100.13	100.233	159.549	136.61	110.573	88.982	98.7456	175.676	185.184	193.851	190.763	192.037	208.306	111.213	107.15	48.117	61.6629	73.5905	43.8543	196.458	159.135	67.3865	89.7987	50.7479	104.977	74.9624	98.2205	64.0718	124.887	65.5212	43.8877	101.531	120.736	124.234	164.348	76.3582
FZD1	292.685	0.544445	0.170058	3.20153	0.00136699	0.00485844	2.16338	4.98945	4.69913	4.01232	2.65231	0.166115	0.982796	0.621609	0.363387	2.8191	2.60676	5.67699	11.0439	10.7244	1.40023	1.65333	1.69082	4.54049	5.18597	5.52213	2.16659	1.95491	0.150766	0.803693	0.797372	1.01241	0.610066	0.615927	0.795103	1.61131	0.47191	1.8319	2.00349	1.01754	1.36833	0.525095	0.82566	1.69031	1.80438	0.945169	0.351168	2.71821	0.194092
FZD2	219.252	1.42847	0.253691	5.63075	1.79426e-08	2.38879e-07	0.513388	0.725284	0.909605	1.05949	1.14439	0.141914	0.573393	0.0643692	0.194789	0.23913	0.0944779	0.059508	0	0	0.942482	0.949971	0.692484	0.156051	0	0.0253124	1.2558	2.43787	0.171734	0.392344	0.340601	0.148802	0.683883	3.90338	0.928907	0.854416	0.490799	4.79625	4.846	2.88627	2.20137	0.149531	2.11611	0.397112	4.9739	0.417793	0.650012	8.4684	2.18485
FZD7	52.9478	1.31858	0.294059	4.48405	7.32391e-06	5.23622e-05	0.203648	0.0589554	0.0867351	0.319326	0.295068	0.562937	0.21662	0.0638342	0.410485	1.79551	2.38247	2.75396	2.35146	2.39357	0.215688	0.677633	0.150222	0.375831	0.391677	0.138061	0.151609	0.345372	0.0928945	0	0.281475	0.282833	1.75019	0.0885509	0.0460593	0.282438	0.0231771	0.360332	0.307343	0.135226	0.143414	0	0	0	0.665827	0.223096	0.0165285	0.393657	0.0515878
GAB1	5893.63	0.558969	0.198352	2.81807	0.00483132	0.0143975	1.68461	1.56757	1.2556	2.70846	2.21286	5.86708	2.98652	4.93472	4.10183	0.700601	2.65596	2.2665	3.43815	2.67784	10.5495	11.0271	8.7282	17.9177	18.8582	19.6586	17.2337	35.3978	2.11168	5.97448	14.2545	14.4653	4.3412	4.59063	26.6253	29.0192	9.41506	20.2922	27.0541	29.9406	24.3074	25.3563	2.83963	10.7061	21.31	6.34777	20.6798	29.3269	4.65479
GADD45A	1808.45	0.562362	0.183992	3.05645	0.00223972	0.00741455	28.2422	38.9901	31.2566	13.1035	12.2156	3.48238	14.8012	13.2466	13.3619	37.7226	47.9179	63.189	51.7853	81.6438	76.9832	90.1213	76.9739	106.524	117.393	98.9297	30.84	17.6924	123.289	44.8803	8.73781	46.3065	4.28152	18.7385	11.7338	167.73	4.34038	24.1085	43.1788	18.0232	14.6786	15.9205	10.228	14.2948	52.0399	101.464	16.6197	39.096	17.0153
GAK	4260.21	0.295983	0.100197	2.95401	0.00313669	0.00986675	23.691	30.7073	29.6257	18.1086	17.1864	33.8195	38.5323	28.4549	26.6844	15.0078	15.6667	14.5513	14.5481	17.7757	34.3183	28.9516	26.3107	22.1943	23.9743	23.6268	23.8381	25.2689	14.5725	8.22075	23.002	14.3937	28.7225	18.2735	19.2941	19.9073	20.7772	84.0398	34.7807	27.4297	32.8508	24.5922	9.75866	9.54376	38.4179	9.03359	20.8267	35.9946	34.2802
GALM	265.988	0.517821	0.181802	2.84826	0.00439587	0.0132847	4.95952	6.20029	5.35472	0.559241	1.07383	4.43882	2.5621	3.39135	3.74548	5.58779	5.23199	1.43412	2.47807	3.38449	2.34198	3.66611	1.86416	2.22903	3.88308	3.46543	7.71026	8.68532	4.17876	2.63766	0.567599	2.74678	2.08703	3.06111	0.893072	2.92073	0.952718	2.5232	6.73937	5.06915	3.55934	5.91778	0.168786	0.203623	4.11016	2.54601	0.0512768	5.43459	5.34142
GAR1	960.594	0.340033	0.1305	2.60562	0.00917093	0.0239915	17.2788	22.1958	21.6817	58.7041	46.7643	10.1289	13.7515	13.3461	16.4484	67.4465	65.2481	44.3276	28.9859	27.8782	20.1879	20.7079	21.9934	41.6161	34.1799	45.4969	31.5493	51.0192	13.3716	32.1225	25.6368	31.039	10.1792	45.3561	51.1955	26.9127	20.8983	13.6192	25.8729	30.9109	42.3532	23.7366	48.2649	40.5373	22.2731	32.1779	37.9998	42.0196	18.9435
GBA	1453.45	0.60289	0.179321	3.36207	0.000773599	0.00297772	28.7565	31.471	32.0221	31.4409	27.0922	13.2904	9.5285	12.6117	10.8013	31.5884	28.2402	16.367	21.3318	22.3125	12.2927	16.142	14.2077	16.2186	17.597	16.5625	26.2879	20.3496	39.9614	18.6295	6.02277	7.05939	54.983	14.1657	19.8825	16.0658	15.8454	39.5444	25.9968	23.7592	37.5413	19.6588	19.493	4.6265	73.8326	6.39175	10.3511	27.0793	34.4226
GBAP1	749.527	0.814707	0.193752	4.20489	2.61209e-05	0.000160839	12.1749	15.3921	14.2433	19.6245	15.373	13.1352	6.65959	5.88741	5.20775	20.1465	17.2952	18.3101	17.3194	17.1586	14.146	14.3522	11.5711	12.9659	12.5972	9.783	17.476	14.6719	14.4112	12.8409	3.9939	7.65411	22.8471	12.6604	13.1145	17.1385	8.90127	22.3016	21.0118	18.7611	24.0875	15.9401	12.3222	4.15421	38.0216	7.80835	9.09958	22.0696	19.4221
GBP1	798.548	0.55982	0.214238	2.61308	0.0089731	0.0236119	13.0632	12.7894	7.35982	4.89061	3.3246	3.31719	6.32533	2.21661	1.89036	0.955364	1.7239	5.21617	6.25573	3.51584	4.32736	2.02435	2.19494	8.15135	9.71946	14.5804	40.3114	7.18911	5.0634	14.0839	5.36685	0.621106	5.81501	0.718805	0.290798	4.91367	0.936511	2.24897	12.3129	17.9858	4.78882	39.2022	1.8058	5.16859	14.0868	5.97617	1.73226	8.9639	29.8506
GCA	1214.67	1.02812	0.257545	3.99199	6.55203e-05	0.000357423	22.9076	25.7306	27.0509	9.12853	7.78031	9.09959	7.67251	7.11671	6.13018	6.71095	6.4016	7.78101	8.02188	5.52726	4.71701	3.63024	4.18314	2.52254	2.26695	2.33909	17.4534	2.68689	98.2365	31.0082	0.843069	0.935417	1.09211	0.481136	3.08759	2.51648	0.716236	0.156627	14.5189	16.2653	12.8789	6.93464	10.7455	5.38991	53.0256	5.98512	2.15311	9.65718	4.84392
GCLM	339.134	1.03893	0.215353	4.82428	1.40507e-06	1.16915e-05	1.83239	2.72428	1.41535	1.62591	1.00383	1.28776	1.15625	1.04652	1.19679	0.990248	1.19412	2.11497	1.91624	2.02382	0.676147	1.56274	1.60368	2.03978	2.25946	2.27778	1.26341	1.24495	1.28683	3.03279	0.0965845	0.825164	0.0500463	1.15753	0.456579	5.11297	0.123712	1.47587	3.44079	6.51333	1.14217	0.555089	0.272623	0.491387	4.21711	0.789827	0.819221	4.29249	1.05227
GFI1	1436.71	0.556857	0.146993	3.78833	0.000151662	0.000748076	3.55277	4.2048	3.8422	7.26744	5.33785	0.361058	0.208404	0.450363	0.309739	5.13757	3.03325	1.96821	2.80913	2.39504	4.87771	8.83377	8.62558	12.9317	16.2234	19.116	9.10345	6.57833	2.10519	6.70398	4.16429	23.0935	1.13189	7.32384	2.1073	8.48053	1.01085	8.12628	12.1022	14.4167	4.12901	3.5738	5.1977	9.06239	28.284	4.17004	12.2972	24.6537	5.88957
GFOD2	590.308	0.617606	0.153375	4.02677	5.65488e-05	0.000315469	2.96202	2.58963	2.92678	2.69682	2.82261	3.95743	4.05651	5.54751	4.46025	3.26852	4.60411	4.3489	4.00757	4.08531	3.7297	3.94241	3.32423	2.87788	2.87319	3.09425	5.29229	5.59419	2.67974	4.08714	2.49733	2.8975	3.47635	4.82982	1.98464	2.28983	1.93836	5.33828	6.41071	5.14654	4.53108	2.28426	1.9557	2.79452	8.81469	2.12076	6.99571	7.12843	5.24295
GIGYF1	3230.79	0.552369	0.140461	3.93253	8.40565e-05	0.000446669	22.2367	21.947	23.2882	16.7196	20.0197	38.2238	39.1929	38.7272	34.7223	15.2932	21.6777	25.7936	24.7645	31.1428	41.2162	32.2834	42.1967	33.5114	36.2155	35.0016	15.7193	12.5323	6.77315	3.16909	23.7895	11.5786	5.12075	14.3946	8.54734	15.2152	2.68516	29.3298	22.0494	17.1015	19.5979	15.5861	4.03254	9.55481	29.8348	14.1023	18.2523	32.4623	16.546
GIMAP2	1262.67	1.04221	0.16653	6.25844	3.88858e-10	7.14745e-09	35.9649	33.141	29.245	10.1003	6.70097	8.52284	7.52382	8.86856	6.38676	12.4002	10.013	21.6533	39.3257	39.8059	10.5649	7.55099	6.88039	28.6472	29.665	33.2985	37.4972	20.7758	18.4903	26.4119	10.7165	23.524	19.4057	10.4436	26.027	57.9928	25.4816	20.7672	59.309	99.4151	19.6266	51.9729	24.4619	7.42895	26.3935	13.0707	10.0685	74.8499	21.0535
GIMAP8	273.002	1.18584	0.275757	4.30033	1.70547e-05	0.000110979	6.93018	5.98624	6.63712	0.028422	0.0417513	0.388314	0.896545	0.410972	0.199872	0.0207722	0	0.325659	0.808953	0.943477	0.551043	0.15201	0.394754	2.15531	1.28433	1.67382	2.22108	1.02033	2.6201	1.98807	0.582483	0.12441	0.241456	0.151252	0.677796	3.31925	0.266459	1.02263	8.18467	7.81468	1.64145	6.02575	0.343124	0.482935	5.94886	0.542283	0.653675	6.42051	2.65703
GINS1	408.09	0.536698	0.203974	2.63121	0.00850813	0.0226301	0.711935	1.51585	1.25199	8.9562	7.79405	0.634829	0.580175	0.287946	1.11643	3.94775	3.72822	2.75073	1.82182	0.550868	7.0808	8.08905	8.42193	7.87821	9.83258	9.34157	4.66507	8.3561	0.872984	5.34653	0.634844	2.51002	1.91203	14.4797	4.2592	4.05803	2.39154	3.39012	3.78102	6.68439	4.76202	1.52024	1.38485	0.538309	6.58918	1.68923	0.615097	8.90821	3.81053
GIPC1	520.913	0.441318	0.157079	2.80953	0.00496146	0.0147141	8.82912	9.48932	8.78171	3.79734	3.94796	2.80108	6.3266	3.14866	3.76114	6.24439	6.04611	16.6992	12.7684	14.5837	5.03951	1.7592	2.1728	3.501	1.94524	3.38869	20.5511	9.15635	9.68669	3.51662	1.53454	6.28909	19.7081	21.6421	6.96519	16.62	12.4853	28.9189	15.4863	14.2764	7.77724	16.1337	3.75303	4.89498	12.9465	2.15123	4.37675	16.3515	10.8815
GK5	248.804	0.397466	0.153739	2.58532	0.00972875	0.0252496	6.79282	7.10515	6.37951	1.76154	1.77268	2.62999	2.06224	2.53774	2.62227	0.864029	2.23227	2.9686	2.59494	3.61125	2.00267	1.54431	1.49823	1.31737	1.63323	1.32321	1.24478	0.896721	1.06451	0.365838	0.277892	0.533317	0.065568	0.619994	0.288266	0.560636	0.098066	0.435606	1.39893	1.04102	1.00011	1.17405	0.389148	0.967788	1.91648	1.31479	0.507025	1.60548	0.768513
GLE1	1782.78	0.325905	0.098771	3.2996	0.000968234	0.00359964	12.1327	11.6309	13.0134	16.8912	15.7718	15.4607	12.3563	10.7213	10.49	15.7717	16.1796	16.1623	15.7618	11.2393	16.1004	17.5791	18.6957	20.8392	24.3925	19.3662	23.7976	22.7819	6.60123	15.3273	9.94155	7.02859	7.84043	16.1663	14.4501	17.8525	9.00065	15.2092	20.8153	29.815	19.7948	13.6082	26.4751	5.14316	22.7205	8.59396	18.3418	33.5686	22.5007
GLG1	5007.58	0.519235	0.120211	4.31937	1.56477e-05	0.000102911	26.6448	28.5037	24.6653	13.3455	12.5345	24.8415	18.0266	15.9727	15.7164	7.67172	8.71739	10.4004	11.9501	10.3361	13.5907	13.7318	12.9584	14.2436	15.1397	14.9813	19.1433	17.6284	18.2694	6.12021	11.4839	5.3546	3.58023	13.4863	10.3511	16.2726	4.85476	28.8138	30.1848	21.3669	18.5008	14.1214	18.0477	4.71366	23.7627	5.95886	22.2325	24.2577	22.4312
GLIPR2	973.657	0.767845	0.187017	4.10575	4.03003e-05	0.000234656	76.258	78.7497	85.6408	13.3321	13.1392	10.7814	12.9141	14.8086	13.185	8.66402	9.34403	11.5572	9.11923	11.7893	3.18875	1.59935	0.519169	2.78876	2.82499	2.25558	14.1283	5.08189	66.483	23.5069	0.753905	8.98852	11.8705	8.91868	7.02389	8.82114	6.32794	9.87356	33.4828	19.5116	14.759	20.8721	20.7905	9.27967	49.3329	12.2537	6.96895	14.4438	17.0265
GLOD4	1862.27	0.39961	0.140997	2.83417	0.0045945	0.0137919	35.7433	30.3874	30.7012	45.6415	47.3576	34.5282	32.3079	24.9309	30.6332	39.2849	44.7107	52.3867	35.3066	32.8126	33.821	25.7853	25.9206	40.842	37.8525	41.0574	34.8119	56.8628	25.9727	22.1196	26.4132	29.6543	16.63	51.4618	68.0193	41.9626	83.7643	32.6203	47.428	51.6555	44.408	32.3108	40.6475	10.4351	33.1955	22.8564	26.8263	52.3354	53.4665
GLRX	5004.79	0.42217	0.13766	3.06675	0.00216403	0.00720271	58.9702	58.2752	58.1436	27.3222	24.8194	15.3616	15.8969	13.7364	17.1693	33.4656	35.2201	28.1586	28.34	29.1354	62.0529	57.5621	68.0151	145.512	115.313	116.077	220.266	99.0689	91.3665	142.105	63.4998	205.108	183.961	115.544	132.889	130.339	201.26	56.0354	169.262	145.073	79.9104	76.1801	112.385	42.4835	128.69	82.1869	126.573	148.55	162.715
GMFG	10423.2	0.424074	0.154774	2.73995	0.00614483	0.0174766	378.678	347.229	363.974	312.142	287.987	214.919	224.34	170.502	192.99	443.351	315.451	426.78	388.179	335.356	482.647	279.282	300.478	544.578	423.272	376.217	413.694	508.015	689.017	624.281	386.946	764.912	963.308	704.417	817.786	697.565	1026.17	520.757	696.098	536.576	611.627	765.103	526.341	351.358	507.885	466.941	614.489	686.464	668.658
GNAI2	16974.2	0.19417	0.0815875	2.3799	0.0173171	0.04117	307.725	284.496	345.342	208.826	215.078	147.725	202.754	192.697	201.246	123.304	135.395	129.299	147.443	147.093	163.986	163.178	166.864	191.091	170.55	176.254	245.406	199.642	272.212	106.609	145.022	153.038	367.917	198.382	313.595	157.616	227.35	390.018	290.318	190.675	181.355	239.005	117.207	103.429	367.67	105.403	149.966	241.512	329.121
GNB2	5331.24	0.322144	0.0999073	3.22443	0.00126223	0.00453461	73.3128	78.1799	88.5126	53.7758	51.2332	48.2203	65.0063	51.3912	47.292	64.8614	48.0604	46.7701	40.1016	40.5988	86.1081	70.9396	61.4573	74.0594	63.5921	56.3411	82.4073	58.4896	83.0847	46.773	44.3116	48.6534	222.928	108.33	48.9439	88.7569	96.422	226.426	116.723	67.0471	54.8933	88.5404	50.274	35.1147	117.402	36.2648	63.5963	77.3738	108.831
GNG7	5814.19	1.0244	0.148795	6.88468	5.79172e-12	1.44091e-10	2.99212	3.18679	3.87029	11.9582	11.8881	71.3076	65.3731	52.7562	69.3335	6.53423	6.68871	14.2012	14.7332	11.5188	56.5337	62.4772	54.7894	63.5602	66.5055	48.8792	57.0534	30.6401	7.14726	18.5588	22.8351	36.8713	52.0249	17.875	30.7244	57.6923	36.8489	160.227	103.87	61.3828	43.6309	22.3742	4.45501	12.3926	49.9241	1.1273	23.8798	105.299	70.3801
GOLGA8B	5858.86	0.928244	0.276088	3.36213	0.000773435	0.00297772	224.837	222.555	159.651	97.3943	100.251	445.198	516.357	316.758	312.707	41.3273	141.786	426.001	335.647	315.235	107.072	74.6465	83.822	116.337	94.7128	96.5522	99.9585	0.320912	86.3741	3.40498	28.3168	232.349	11.039	21.083	124.834	34.1887	1.23324	31.0017	105.491	92.4814	25.0915	48.6791	0.308415	34.7733	166.246	37.035	4.59111	124.47	38.0221
GOLPH3L	453.107	0.448068	0.147711	3.03341	0.00241809	0.00790413	3.24007	3.45122	2.3807	7.03088	6.27136	3.36149	4.34094	3.77946	4.51618	6.04827	6.76242	5.92492	7.45578	7.21811	4.48235	3.81387	3.41435	4.1349	6.10132	5.16749	8.25959	8.91031	3.06498	5.74055	0.410225	2.70323	1.38166	5.19294	5.88764	4.85316	3.6312	3.28846	6.82068	8.3759	6.56068	3.47097	9.85487	0.492782	5.51205	1.58701	2.87058	10.2951	6.57866
GP1BA	44.3872	0.585328	0.252788	2.31549	0.0205862	0.0474343	1.83421	1.31399	1.40351	0.644721	0.606362	1.0742	1.03339	1.36426	0.700355	2.41343	4.4543	4.95483	3.12382	5.09564	0.731694	0.605533	1.04834	0.674977	0.207972	0.747238	0.562072	0.431373	0.18908	0.0439971	0.42969	0.431763	0.0333973	0.675894	0.544923	0.111782	0.0353814	0.188596	0.533158	0.240836	0.535163	0.349847	0.166109	0.382569	1.22386	0.243265	1.23636	0.42066	0.689081
GPN1	1618.02	0.242666	0.0774175	3.1345	0.00172144	0.00592995	16.7246	16.1473	18.0355	26.9364	27.7698	14.4842	14.6732	13.8769	13.7948	28.2489	26.9322	28.5913	24.2046	22.8799	20.7889	25.4456	25.1066	28.2322	29.5089	31.2125	28.7276	44.6898	15.3815	15.5272	39.1673	13.9733	13.3487	31.3527	24.2581	28.2113	30.4255	27.3974	32.5409	32.8997	22.8595	22.7084	39.3101	24.0376	20.4351	26.609	26.7314	35.912	40.5244
GPN3	580.438	0.457957	0.151215	3.02852	0.00245758	0.00800134	7.77203	8.63197	7.2865	27.6668	21.9826	3.15278	4.4195	5.40093	4.92634	17.1845	15.1959	13.2676	9.65095	8.52005	14.8409	15.5905	14.6804	11.9394	17.2492	17.7741	16.6614	20.0211	7.09788	23.0707	3.00646	7.31999	7.95544	22.8941	16.7765	18.7307	12.8507	5.41172	13.9157	24.3432	11.436	8.54228	34.6245	3.32268	9.84983	6.08158	8.41055	18.6455	12.2895
GPR141	32.2824	1.1239	0.325291	3.45505	0.000550197	0.0022259	1.64457	1.71394	2.50404	0.291145	0.446779	0.0473542	0.027333	0.096655	0.0487482	0.376171	1.14844	0.774416	1.17777	2.071	0	0.0333673	0	0	0	0	0.371669	0.25355	2.75063	0.174558	0	0	0.0331258	0.127695	0.0581176	0	0.0233959	0.0623543	0.310244	0.477758	0.209108	0.0544319	0.298135	0.0481853	3.73091	0.241287	0.0667379	0.0794745	0.117168
GPRC5B	53.0597	1.7418	0.311927	5.58398	2.35072e-08	3.02341e-07	0.271809	0.143069	0.126289	0	0	0	0.0328548	0	0	0	0	0.0477364	0.0217799	0	0	0	0	0	0	0	0	0.609544	0.187858	0.139881	0.239072	0.223812	0.0929082	0	0.0698583	0.126926	0.0281223	2.02367	1.45777	0.574273	0.212682	0.032714	0.0188612	0.289598	1.35198	0.290031	0.12033	1.71953	0.093892
GRIN1	12.747	2.02715	0.427628	4.74045	2.13247e-06	1.69155e-05	0.0384242	0.033371	0.180016	0.155484	0.0535319	0.0885121	0	0	0	0	0.012627	0.463942	0.220142	0	0.56522	0.389803	0.161964	0.896821	0.417703	0.248652	0.214541	0	0.0584242	0.0951636	0.0531085	0	0.0103195	0.0238682	0	0.0197371	0.0109326	1.28204	0.0263587	0.467762	0	0	0	0	0.269202	0	0.2183	0.569441	0
GRK5	654.253	1.60538	0.238189	6.73994	1.58457e-11	3.64748e-10	10.088	9.21406	12.746	1.86116	2.13594	15.4687	22.3826	19.7753	26.1038	1.10518	1.20917	2.99144	1.97296	2.5252	1.91245	2.26455	1.38942	5.45905	5.28199	4.53545	2.4947	4.52257	9.11477	0.520739	78.235	2.5366	6.20921	1.2571	2.16719	7.62316	4.51918	13.9666	19.8775	14.1845	1.2956	11.326	0.351075	0.916378	13.2168	1.15169	3.06103	16.5961	8.40823
GSN	6640.1	0.524024	0.199984	2.62033	0.00878444	0.0232271	36.8297	42.985	45.063	48.4384	46.2007	6.84072	22.429	11.9954	14.665	26.8734	29.3773	38.1183	52.3502	47.9774	13.8706	3.0561	3.09712	22.1012	23.271	15.5474	93.4622	53.4938	50.2042	44.7569	13.6253	29.0792	306.473	8.02525	75.3005	262.651	54.8771	196.31	154.172	36.1174	98.4317	171.267	86.7437	76.4429	184.767	21.7041	13.5171	60.4417	38.7958
GTDC1	436.242	0.281613	0.106737	2.63838	0.00833044	0.0222295	3.93715	5.32495	3.98253	4.13851	4.35385	3.33018	4.45785	9.90663	7.69524	4.69045	7.90451	6.00166	7.21171	8.3126	10.2438	15.0029	13.1275	11.3531	11.163	10.559	3.63113	3.9993	6.73476	3.35189	1.80684	4.92197	1.10696	1.94888	4.48712	4.13954	3.37814	2.75232	5.1485	5.3444	2.479	5.47718	2.04263	2.81184	5.02831	5.82464	2.3217	7.27367	2.70765
GTF2H1	988.423	0.294212	0.118773	2.4771	0.0132455	0.0329911	7.22911	8.08699	8.51455	11.1165	10.5191	9.25146	8.75163	11.2425	10.2116	10.2319	13.418	7.84494	11.1312	9.16962	6.17036	12.8204	9.66353	10.2215	13.4896	12.2797	10.0613	12.2577	6.07269	11.2097	2.68298	3.94756	6.00429	10.076	7.91014	8.07993	5.44686	5.7526	11.2192	13.9513	7.71666	6.32144	24.4394	3.38636	9.7216	6.51225	6.28378	22.0249	13.9606
GUCY1A3	1082.09	0.733333	0.224374	3.26836	0.00108174	0.00397363	0.51503	0.347898	0.336343	6.43458	4.77396	0.138413	0.171198	0.558304	0.183198	2.49891	5.51755	19.6424	26.9349	34.9545	2.46475	1.50475	1.26638	7.10065	5.74235	6.71336	2.29596	6.79791	0.672165	2.5268	1.20422	0.0518325	0.479511	30.8033	1.85405	3.03353	1.62169	3.24157	10.0103	14.126	3.15679	5.71625	12.2	1.71525	3.25895	4.0771	1.93676	7.33951	66.7062
H1F0	16383.2	1.99598	0.27222	7.33224	2.26331e-13	7.18855e-12	21.1413	41.9847	71.3168	45.7712	77.6489	2.40398	1.38759	1.00246	3.07348	99.2355	187.693	203.431	282.425	396.455	54.8291	14.2891	22.314	16.007	13.4843	44.9395	439.57	78.0609	24.1347	218.801	50.5081	532.958	130.881	11.2295	369.428	428.605	10.7469	381.202	719.042	608.135	127.071	61.6392	45.5852	160.146	346.595	60.6401	284.593	671.328	7.35524
HAUS5	1330.2	0.70106	0.0941629	7.44518	9.68102e-14	3.33487e-12	5.36894	5.39521	5.73603	13.9374	14.0064	16.8535	14.3257	10.1973	12.8827	10.6773	11.4354	15.1538	9.32023	9.72054	14.7781	13.0276	16.3787	15.9442	16.8931	16.3315	8.09075	9.14739	2.79496	3.85066	7.78548	8.97861	10.0886	10.0504	5.42317	12.1999	3.4798	17.0121	11.3737	12.4878	8.53021	6.6382	3.23683	5.08719	18.1062	5.82467	6.2187	22.6797	6.83481
HAUS8	393.434	0.330115	0.107799	3.06232	0.0021963	0.00730025	7.0197	4.18941	4.00164	4.58855	4.12252	5.09984	4.45137	4.1468	3.13718	4.04221	3.51347	1.98202	1.57063	1.29522	22.8125	15.4696	15.3636	12.4858	10.7466	9.25162	6.28833	10.5451	4.4336	12.3799	22.2408	5.77125	8.61422	13.7187	4.15232	6.57358	4.54763	11.0829	9.11233	16.4337	5.87296	2.07317	5.27574	6.73982	8.89931	4.64783	5.08375	15.5872	8.10456
HCRTR1	20.204	0.863921	0.299098	2.88842	0.0038718	0.0119278	0.156809	0.226978	0.100179	0.0594873	0.152925	0.270913	0.208497	0.122881	0.0464814	0	0	0.227202	0.103661	0.125378	0.2768	0.509051	0.371799	0.297901	0.59007	1.42548	0.479464	0.423081	0	0	0.13546	0	0.21057	0	0.155162	0.161094	0	0.911641	0.672312	0.17354	0.122698	0.337355	0	0	0.83704	0.552162	0	0.959867	3.15298
HDAC1	6079.35	0.380577	0.125159	3.04076	0.00235985	0.00775491	118.47	112.034	101.457	125.578	121.315	156.931	141.758	137.932	137.576	99.9536	115.242	105.665	93.0804	78.046	135.486	155.364	161.963	106.21	119.614	122.422	206.049	116.619	102.416	54.2327	40.625	85.5586	56.2795	162.305	91.8883	110.589	79.6043	100.969	164.52	168.101	84.6853	179.194	121.411	33.2604	128.309	66.8406	33.1569	121.657	289.462
HDAC7	5958.79	0.461566	0.1075	4.29364	1.75765e-05	0.000113923	32.2734	33.0451	27.8996	14.7096	13.0286	31.9647	36.7776	23.1504	26.6265	43.8548	60.3721	38.6066	34.9686	30.2305	52.9409	34.2343	29.2843	51.6617	44.5318	37.9384	35.0005	27.643	19.9486	11.4382	42.1586	18.4071	45.0775	24.1968	15.6086	43.2498	24.6758	124.432	75.1015	41.0263	38.4786	45.6957	4.76069	13.1379	56.969	13.1251	27.1671	55.2871	32.5802
HDGFRP2	1267.41	0.341308	0.130762	2.61015	0.00905022	0.0238021	8.03812	9.6132	12.3751	20.229	19.3496	5.31203	11.6075	8.93209	10.6243	28.8806	22.561	21.6382	19.9483	16.6468	25.6253	25.4258	22.5996	19.7051	26.6936	23.6125	24.1747	22.3137	9.14146	24.7331	1.50258	14.3225	53.1379	24.2492	16.2799	21.1352	14.1534	45.2823	24.5874	15.7863	20.1318	18.4706	12.3968	2.77985	22.4647	11.6774	6.81799	32.4979	18.8807
HERC5	1224.5	0.448415	0.166247	2.69728	0.00699089	0.0194121	3.65606	2.64604	4.00678	7.30694	7.75214	1.33518	2.72699	2.70778	2.19389	5.27846	4.0879	3.50999	3.10464	4.367	15.5308	12.3391	14.4242	6.89726	9.09721	7.5704	3.42597	5.12117	3.20324	22.2899	2.66529	22.3729	1.35311	6.43927	4.80254	6.20651	2.19464	5.81531	9.45098	18.331	10.3789	16.0115	5.80259	4.02359	10.4124	5.2856	17.6592	16.2173	17.5629
HEY2	192.279	1.38335	0.371167	3.72702	0.000193755	0.000917727	0.14677	0.0339915	0.0750124	0	0	0	0	0.0460055	0.0348045	0	0.0385855	0.0567083	0	0	0.138175	0.214408	0.402129	0	0.0490927	0.0361822	5.93154	0.196112	0.0892659	0	0.040572	0	0.0630684	0.492318	0.0331951	2.0657	0	1.36524	5.73894	8.25143	0	2.37061	0.0448121	0.13761	6.22844	5.07624	0.0238242	8.88958	0.0929488
HHAT	304.566	0.515063	0.123042	4.18607	2.83821e-05	0.000172392	0.705528	1.13324	0.872386	3.6032	3.05659	1.25823	1.96695	1.90831	1.64608	1.80467	1.61548	4.39674	5.15549	2.89333	2.41045	1.90248	1.67882	7.58496	4.73883	4.20796	3.98167	4.2925	0.934338	1.7393	1.80875	1.9927	0.929074	3.47778	1.78873	2.20949	0.958369	3.61274	3.87189	3.17359	4.32739	6.52338	3.09222	1.78711	2.96123	2.19048	3.84209	5.68984	5.8229
HHEX	5369.75	0.675996	0.171098	3.95093	7.78484e-05	0.000416375	14.4054	10.174	13.4864	31.9657	29.8741	73.0449	70.2697	47.1113	54.5192	24.1617	27.2311	58.8467	52.0863	34.4111	25.822	16.6499	16.3082	58.9218	47.1772	54.6158	42.5937	56.6812	17.733	56.3956	192.017	256.647	26.5188	22.6339	80.7207	95.8731	41.7228	31.858	67.5524	60.9068	82.3223	26.5999	48.102	87.7601	80.8531	108.045	148.3	93.4521	72.3333
HHIPL1	15.3284	1.0531	0.301689	3.49069	0.000481782	0.00198766	0.0345395	0	0	0.0174706	0	0.159127	0	0.0811988	0	0	0.0454017	0	0	0.0276162	0.0406461	0.19622	0.218384	0.0749908	0.057765	0.191583	0.0367335	0.745516	0	0	0.0477391	0.0625689	0.0556572	0.0643652	0.0976478	0.141933	0.687911	2.67154	0.142163	0.0382246	0.189182	0.0228638	0	0	0.299601	0.162162	0.140164	0.155786	0.0874947
HIF1AN	1648.96	0.492311	0.1977	2.49019	0.0127675	0.0319576	12.763	10.3127	9.44146	8.18298	7.95333	16.0199	14.1642	17.4782	16.33	6.91366	10.0661	14.5419	14.7895	15.23	9.33213	8.83897	7.59152	12.0941	9.79987	9.92158	14.533	11.7948	8.19374	7.61039	7.58935	6.27506	4.57641	10.458	16.8835	5.81581	3.8412	14.6881	15.9542	12.254	15.8544	6.42846	8.98002	3.56336	18.4931	4.3499	10.3219	16.0162	17.0995
HIGD1A	2011.1	0.298503	0.120855	2.46993	0.0135141	0.0335367	18.6335	20.8353	24.1266	20.6595	23.3861	9.59312	11.8908	16.2753	14.0536	24.8689	40.5124	24.1874	18.8475	22.4758	17.4669	26.4318	31.9292	27.7919	31.0963	27.5253	26.2051	21.8547	22.7308	26.1251	25.5146	21.2781	27.4164	29.9813	35.8491	27.0547	26.7969	10.8505	25.3633	33.5912	19.4262	29.3522	38.0842	20.8839	17.0286	23.6256	18.4815	28.7601	34.2687
HILPDA	202.567	0.554211	0.175974	3.14938	0.00163615	0.00566786	1.0002	1.15822	0.99398	5.73371	5.01646	4.73603	2.36424	4.09312	4.54602	4.52941	4.1999	3.97187	2.69378	2.62129	5.29666	3.60773	4.04034	5.06706	4.55365	5.30816	3.75262	5.22586	1.68979	1.49416	1.15203	1.74477	6.80509	3.79683	1.38243	1.85527	0.853743	8.56779	4.23113	8.67084	0.826105	1.17706	2.6721	2.14908	4.7458	2.00011	1.12747	11.7079	4.9618
HIST1H1C	5186.65	0.570661	0.222503	2.56473	0.0103256	0.0265331	17.9119	9.87402	10.6894	6.67299	7.29208	22.9776	18.2541	19.1633	19.5845	20.2215	20.3727	30.6665	33.0885	43.2218	315.171	334.522	245.267	92.7994	90.3177	72.6473	24.0117	47.3489	77.9543	73.9232	94.2844	35.8155	474.372	13.1252	167.989	126.11	106.199	117.608	267.527	209.743	144.351	160.104	53.2971	34.7571	27.8393	43.055	84.6139	213.135	96.7253
HIST1H2BJ	292.554	0.641877	0.211506	3.0348	0.00240698	0.00787302	1.1434	1.13489	0.834825	0.743591	1.18334	0	0.434368	0.384002	0.968363	0.724603	2.6839	3.94447	2.30359	2.35083	11.7255	8.21906	6.19665	13.2992	10.3809	7.9529	2.95322	6.12795	2.35946	4.3922	5.98281	3.94532	12.371	1.31904	18.1023	10.1523	3.81095	8.58792	18.1524	23.3194	10.4805	2.48691	2.99233	0.574309	4.25059	4.34572	6.09831	21.576	3.10333
HIST1H4J	273.587	0.650121	0.283084	2.29656	0.0216436	0.0494511	5.3006	6.26588	6.02015	4.69195	4.55389	4.07006	13.5082	12.4611	9.16535	6.00094	8.99977	12.8001	8.17612	5.47423	41.5849	16.8489	23.5066	10.5494	12.928	12.9311	19.3782	23.268	19.4773	24.2238	10.3789	12.9362	26.6919	35.3954	33.3427	19.1725	47.0039	15.2964	30.3014	31.0416	27.3047	21.1989	15.5095	12.6833	8.39987	13.9985	31.1899	25.9	44.3382
HN1	2767.18	0.314771	0.127994	2.45926	0.0139223	0.0343463	24.2087	18.6294	27.961	23.8157	25.6859	9.60937	16.3669	11.6289	11.6761	25.0846	20.4506	13.3104	8.10727	4.75702	26.5171	15.6234	15.3137	49.5543	35.0834	31.0412	37.7469	29.3985	37.2253	56.8111	14.438	47.6741	28.7616	70.6863	61.6744	19.443	67.8093	52.7911	51.885	62.6651	47.5971	25.5317	20.4622	22.4213	31.3251	23.1974	16.6787	51.026	39.9305
HPS4	13329.5	0.546674	0.182544	2.99475	0.0027467	0.00880874	8.0411	7.01586	5.65592	17.284	14.6944	14.8184	12.3853	10.6809	9.43977	12.167	16.4619	16.488	14.4699	12.9859	33.991	30.2004	24.7161	122.97	100.715	93.6006	150.217	52.3716	6.25853	8.90119	50.3765	38.325	30.0032	25.2219	24.5339	196.951	5.66307	173.003	168.04	138.948	19.399	41.0969	15.3749	15.573	88.077	39.0984	40.6568	189.745	12.857
HSD17B14	52.6671	1.48041	0.224566	6.59231	4.33024e-11	9.52266e-10	0.317171	0.51419	0.54034	0.385031	0.459551	0	0.506059	0.497091	2.25638	0.809023	0.25015	9.31355	9.11371	13.3898	0	0.154445	0	0.206589	0.159134	0.430045	3.20452	0.325998	0.96452	1.0324	1.40282	3.67719	1.15847	3.70395	1.29123	0.586508	0.649747	3.27098	2.21928	3.36971	0.496352	0.251946	0.145259	2.00729	1.77769	0.099274	0.411874	5.27265	1.00431
HTR7P1	135.028	0.382102	0.162686	2.3487	0.0188389	0.0443043	1.59025	2.20357	2.89183	2.33177	3.29587	0.205799	0.498909	0.700096	0.783871	1.09979	2.13734	2.9686	6.09496	6.6289	0.378486	1.46462	2.48544	1.66815	1.47921	1.67385	0.560588	1.30393	0.353188	1.44138	0.901419	1.18683	0.268731	0.876832	1.14164	0.2937	0.172851	1.09299	0.625121	0.63278	2.37679	0.272042	1.13201	0.513056	2.82558	0.223706	1.24717	1.74998	2.44419
HYAL2	205.194	0.517333	0.145521	3.55504	0.000377925	0.00162166	2.21041	1.59976	3.32269	4.47223	3.04328	0.673914	0.864413	0.713238	1.07917	6.56108	4.55062	3.89345	4.41235	2.88493	1.53013	0.844198	0.719346	1.34094	1.60375	1.28216	3.47438	4.14294	1.30978	1.58712	0.673929	0.353312	5.90154	3.2711	4.02518	2.57136	4.49489	7.27985	4.34829	2.33833	2.13654	0.946781	0.893233	0.685742	3.2968	2.18748	1.02892	4.81735	2.30562
IDI1	6883.43	0.871598	0.133801	6.51415	7.31003e-11	1.50666e-09	29.2946	27.442	31.4314	18.1496	16.8623	52.5543	39.6272	49.8364	42.608	14.8336	14.9771	22.5805	20.18	19.055	44.3371	51.2659	47.914	53.2548	46.799	46.2585	28.7063	28.8026	72.2291	56.1435	79.2032	102.724	57.8491	64.2886	50.2673	73.6836	66.7716	28.9423	67.1026	129.503	45.2785	28.7511	82.4117	60.5848	48.1162	50.1203	74.2838	151.627	65.3734
IFT140	608.155	0.37191	0.125076	2.97348	0.00294442	0.00934549	1.89052	1.74101	1.73717	5.87305	4.8612	1.16588	1.95948	1.95975	2.36511	5.50572	5.98765	5.88099	8.05622	6.40337	6.13125	8.07021	6.76098	5.47823	7.39408	6.31196	4.8603	4.05458	0.939322	0.905888	2.10892	2.11236	5.21327	3.85592	1.79281	2.03394	3.01562	7.04382	5.34071	2.22403	3.93697	3.66567	3.94281	0.680404	6.42639	3.49447	2.0539	5.46725	6.58021
IGDCC3	9.73838	1.86514	0.417853	4.46362	8.05851e-06	5.679e-05	0.0350177	0.0101375	0.134228	0.0619936	0.126844	0.0403325	0.0698403	0	0.124559	0	0.230152	0.135299	0.0308654	0.0419978	0.123627	0.0994685	0	0.0190073	0.0146412	0.0971176	0.0651736	0.0539885	0.0399335	0	0.0726001	0.0845802	0	0	0.00989997	0.36874	0	0.247839	0.192175	0	0.0274002	0	0	0.0102601	0.0934613	0.0274012	0.0710524	0.033845	0.044353
IGF1R	1218.23	0.627261	0.194544	3.22426	0.00126299	0.00453461	5.42954	5.09221	5.36756	3.16786	3.85451	3.64732	1.94331	2.25548	1.86975	2.17541	5.19902	4.45821	6.752	7.54972	1.7275	1.54513	2.46562	4.03618	3.5486	4.8831	0.879459	3.14941	2.85098	0.576078	0.314533	0.305793	0.189377	1.02734	0.888019	1.7715	0.244401	1.20877	2.30865	0.751992	3.69168	0.899597	1.14008	0.266705	8.69992	3.82725	0.988518	5.51826	0.308531
IKZF1	7987.78	0.282816	0.112621	2.51121	0.0120319	0.0303788	73.6867	66.7155	65.062	52.3739	54.1161	70.996	70.6	83.9405	80.6991	19.7141	35.9625	32.049	34.4123	26.7518	48.3262	67.1998	59.6903	45.0803	54.3229	54.2228	38.434	31.0468	62.4513	31.4886	17.9809	22.2517	5.09086	44.9399	35.6109	26.959	15.33	48.1044	60.1239	59.2112	40.63	39.279	131.829	18.8048	63.3796	47.6764	13.572	80.8381	105.954
IL16	3408.06	0.38982	0.139788	2.78864	0.00529299	0.0154737	27.7928	20.2345	22.6811	12.0511	12.926	66.3828	38.0539	38.4822	42.039	4.30122	4.39363	13.0234	13.2348	12.4716	22.9034	20.6941	21.9956	17.5761	14.2936	14.249	21.3537	15.8729	13.5383	9.02163	17.2253	2.73083	9.09043	15.1149	6.76757	12.296	9.43789	16.9165	26.3023	17.3977	17.2666	15.6655	6.39445	2.6942	28.7265	12.9118	5.28062	19.5801	41.7578
IL18RAP	197.994	0.978804	0.286896	3.4117	0.000645589	0.00255231	12.2159	19.9945	19.7356	0.148532	0.327286	0.541151	0.390443	0.322159	0.557081	0	0	0.0567295	0	0	0.138227	0.47664	0	0	0	0.0180979	2.60773	0.422552	23.9322	5.8805	0.263817	0.177318	0.394325	0.109445	0.0664151	1.77988	0.0501303	0	6.64758	4.97221	2.34368	3.16848	1.12072	0.430194	3.6836	3.12501	0.881827	2.25161	1.87827
IL1R1	93.1178	0.696482	0.252102	2.7627	0.00573257	0.0165332	1.86749	2.52876	2.80948	0.0380889	0.0335711	0.0346925	0.120148	0.212433	0.178569	0.0751605	0.0494919	1.33836	2.23014	3.14287	0	0	0	0.0326987	0	0.0185637	0.560599	0.425689	3.67537	1.60921	0.572438	0.391045	0.064716	0.0841965	0.136249	0.15472	0.085701	0.0152273	0.433916	1.76673	0.612784	0.0398777	0.597777	0.741328	2.72327	0.329972	0.244466	0.494907	0.143065
IL1RN	354.824	1.49377	0.314043	4.75659	1.96891e-06	1.57962e-05	14.4441	14.9983	15.9874	2.5593	2.86786	0.398475	0.632505	0.57611	0.564033	0.119901	0.28423	0	0	0.0345774	0.458025	0.140389	0	0	0	0.0266527	17.7762	2.42249	83.4766	4.03939	0.956362	2.35022	1.27759	0.161179	0.489047	0.222138	0.566005	0.721459	10.3239	3.63735	3.75607	2.26154	6.89903	1.79927	44.4663	19.3901	6.56352	0.557301	1.99927
ILVBL	1020.21	0.44133	0.124126	3.55551	0.000377242	0.00162155	8.41252	8.43619	8.28376	19.6589	18.396	10.387	9.08257	9.49294	7.10189	19.5176	14.8843	16.7395	17.8849	18.699	16.5129	10.8146	9.89337	15.0138	14.4633	12.7129	8.60691	14.1286	5.16767	9.4769	3.79055	11.46	55.0373	10.6185	18.7412	14.1908	33.3184	40.0448	13.527	14.1141	18.5364	8.53134	7.57715	7.41425	13.9432	5.60851	7.10085	23.0698	7.82092
INCENP	1158.07	0.355121	0.152788	2.32428	0.0201107	0.046619	4.05967	5.94219	6.47984	20.2753	18.7013	3.53964	3.98529	2.76504	4.74599	4.00785	7.78014	4.50775	3.67861	3.67062	24.9586	37.874	37.4228	31.0144	37.0251	28.7263	13.7193	14.8285	4.32669	3.53045	7.53829	9.66807	10.0674	11.7014	9.20323	4.19983	3.9402	18.8449	8.15949	16.1237	8.26796	3.94311	1.72314	1.77865	23.3031	4.69079	4.75758	12.0156	7.73692
ING4	1505.28	0.676405	0.178553	3.78825	0.000151711	0.000748076	23.6602	22.0863	22.8276	27.3547	21.3923	37.1229	33.4654	36.0885	39.8617	42.2378	44.8664	46.9911	50.2746	51.6374	50.0754	44.1844	38.3534	41.1485	45.1726	35.9713	69.1666	41.0068	21.5669	29.0855	7.34131	28.5375	46.6528	42.2543	77.2996	56.3334	49.081	87.7862	69.1048	36.4714	50.7701	59.0127	61.6895	2.61733	50.3013	30.0853	20.0358	86.5712	94.2609
ING5	1627.38	0.363129	0.143108	2.53745	0.0111664	0.028412	5.72484	4.49388	4.62641	6.29259	5.87955	10.1442	9.00248	5.78026	7.28822	4.55823	7.74231	7.8162	5.1107	10.1083	7.60071	7.50532	8.41109	9.36201	7.57975	7.38448	5.63966	8.56223	2.32961	4.67422	7.79853	4.19923	3.62694	5.63054	2.38623	10.7258	1.96298	18.9417	26.496	13.5039	7.32227	5.16215	4.08968	9.4943	8.77834	5.98725	10.4692	20.2408	5.24072
INO80	5555.25	0.368891	0.143438	2.57178	0.0101177	0.0261215	11.5458	9.86238	10.0986	8.32765	7.75272	13.4979	11.563	15.1344	15.8488	5.71531	9.29007	7.19167	8.62617	9.20175	13.5287	13.2008	11.6055	19.6346	17.0927	20.0188	10.8036	24.3326	6.91291	7.77549	51.1704	32.9215	4.33849	7.14885	19.4307	17.2065	6.82387	26.1592	22.9281	21.9221	17.4868	14.7363	6.94066	16.4716	15.6556	12.0105	36.94	37.9234	17.5422
INO80C	1402.49	0.456185	0.157976	2.88769	0.00388085	0.0119482	13.3749	14.2596	13.3572	17.9162	19.6874	20.1857	13.8589	12.5772	13.5616	34.4741	32.0098	19.3344	17.3989	20.0604	53.7317	30.6928	38.2977	35.5479	26.4567	24.4449	32.6673	35.8374	14.7265	31.3954	15.6177	53.0807	51.0322	27.7894	123.348	40.0841	56.4261	44.9059	48.4697	44.2016	45.6149	39.1393	21.5448	11.5673	32.3122	33.9237	12.2029	47.191	20.4454
INPPL1	4462.78	0.452015	0.0799758	5.6519	1.5868e-08	2.14307e-07	32.4662	34.456	39.2017	22.8577	23.3942	41.2634	42.261	35.9597	34.1561	25.6486	26.5198	25.7052	25.9044	24.0303	60.0496	55.5864	52.8963	33.3308	32.1836	25.934	28.5497	18.1295	11.5447	6.90856	17.1724	19.9459	35.762	44.6014	10.2695	19.5815	15.4746	98.4691	48.3996	30.8867	24.2455	28.4607	9.20424	8.80103	42.0606	8.62875	16.5633	45.3645	44.2497
INSC	46.2072	1.65372	0.30101	5.49391	3.93128e-08	4.84137e-07	0.0288783	0	0.0737967	0.0438212	0.0321862	0.133045	0	0	0	0	0	0.0278946	0	0	0.067968	0.0703109	0.18259	0.156749	0.193188	0.266969	0.0921382	0.163251	0.0219548	0.551738	0.0997862	0.156941	0.139604	0.430524	0.130629	0.415345	0	1.22632	0.118862	0.862906	0.384138	0.0382327	0.0440859	0.152303	1.09833	0.135583	0.234381	0.558224	0.219462
INSR	5652.33	0.765444	0.161873	4.72866	2.26005e-06	1.78182e-05	3.73595	3.00698	3.61044	6.04618	7.49685	0.540283	0.556882	0.374156	0.546256	2.98667	3.74921	2.71056	2.99762	3.2483	8.67464	10.075	10.6808	5.51972	7.14472	7.02622	5.44319	8.64414	0.917036	8.06125	35.4685	10.3792	1.06185	8.93929	7.65865	49.9935	1.2155	22.9435	22.1978	20.4873	9.79882	7.70195	10.2366	5.37003	14.1183	4.45715	6.86655	39.2604	5.79818
INTS3	5091.88	0.584007	0.131635	4.43657	9.14049e-06	6.33278e-05	17.2418	16.6699	16.4987	19.7382	18.9413	34.4034	31.1709	21.834	21.6688	16.1977	19.1789	29.6193	26.1431	28.4818	26.2662	15.4033	16.8117	27.9216	23.1113	22.2219	25.9762	30.6319	9.72577	21.412	3.74753	38.4521	12.4395	20.6574	28.5101	32.9098	18.5573	71.261	44.2179	31.2498	54.0351	25.524	13.115	13.176	45.0185	17.6646	23.4162	75.1612	24.6938
INTS4	1869.67	0.517634	0.148695	3.48117	0.000499221	0.00204249	28.2934	29.9369	20.7274	24.5029	25.7188	45.3817	31.4268	31.5399	27.9656	22.3872	32.3296	28.5566	18.4185	21.5468	34.3802	33.1296	41.1273	28.687	31.8236	34.3223	26.2499	23.6282	13.69	16.126	12.7542	24.108	6.28766	16.6778	18.8144	15.9661	17.3617	27.3477	25.3206	25.7168	21.4566	21.5484	26.9956	13.9819	34.3005	14.9675	14.0894	37.0389	34.1326
IRF2BP1	1097.61	0.2614	0.113059	2.31208	0.0207735	0.0477765	3.91564	4.92391	6.38415	10.2898	9.20565	2.88918	10.6973	7.9827	8.74134	15.0292	13.6317	9.24881	12.9156	11.5203	12.3478	14.0272	17.8268	10.3944	17.3181	15.95	12.3792	12.8914	6.23284	5.32508	11.7966	4.19315	25.2224	18.1472	6.91878	10.2766	16.0673	39.8376	17.1239	8.46371	8.9283	6.80401	4.48324	4.03338	15.4312	3.66241	7.69673	13.029	16.3896
IRX3	214.253	3.09843	0.577691	5.36347	8.16378e-08	9.33058e-07	0.0679711	0	0	0	0.0568176	0.156575	0	0	0.080592	0.0753813	0.0446736	0	0	0	0	0	0.250695	0	0	0	0	0.0523971	0.10335	0.0480974	0.258354	0.0410436	0	0.0422219	0.153731	54.5011	0.0386788	4.94813	9.30221	15.2327	0	0	31.0518	0.0796614	1.0658	0.0797806	0.0275832	2.36501	0.0430457
IRX5	55.3428	1.95864	0.320635	6.10862	1.00496e-09	1.70118e-08	0	0	0	0	0.0424614	0	0	0	0	0	0	0	0	0	0	0.401948	0.240881	0	0	0.117399	0	0.0391578	0.0289637	0	0.421255	0.0460095	0	0.0946608	0.0215413	6.82968	0.0216793	0.905208	2.61346	1.98163	0.14905	0	4.6528	0	0.101681	0.0596223	0.185523	0.171834	0
ISG20	4154.97	0.878245	0.170359	5.15525	2.53291e-07	2.52063e-06	30.8232	24.0262	23.579	1.61458	1.55648	150.163	123.413	114.908	122.709	2.79332	2.06517	3.42055	4.22032	3.5093	50.7701	45.8211	30.2212	40.933	54.3859	41.9585	69.1427	10.6116	74.2817	76.3031	130.324	43.278	42.9444	23.8868	73.2664	152.307	21.3998	163.085	140.553	115.417	42.4995	208	16.3322	26.9472	55.2768	57.9169	41.3705	143.427	103.318
ITGB1BP1	1579.54	0.510751	0.122731	4.16156	3.16078e-05	0.000190576	23.8688	31.3812	24.2135	25.6956	16.3405	21.0811	33.8223	30.0323	18.6014	26.2431	16.2768	22.298	17.7132	20.1297	38.4627	32.5584	21.8069	31.1019	36.7954	26.7506	24.4514	41.5412	23.0591	27.5684	15.4885	14.5708	13.9845	37.4728	15.059	31.7354	21.7872	23.1134	62.1384	22.6123	18.3258	33.8011	39.1469	15.169	26.9924	19.6125	11.7325	51.8671	22.6621
ITIH3	387.531	0.717478	0.293019	2.44857	0.0143426	0.0352025	0.284075	0.314002	0.10999	0.0783758	0.0719577	0.475913	0.0343374	0	0.122481	0.0859213	0.15276	0.0498906	0.136576	0	0.334299	0.20959	0.0544282	1.28962	0.691049	0.716226	7.95124	3.47723	0.274869	0.0182742	4.97935	3.50868	0.235816	0.641673	1.47482	18.7439	1.74878	14.805	3.80888	4.37279	0.828496	3.65836	0	0.378332	3.89433	1.83892	0.67072	7.15524	0.621483
ITPKC	231.846	0.446392	0.105706	4.22294	2.41133e-05	0.000149789	0.787754	1.38172	1.67754	1.53523	1.898	2.56183	2.4645	2.45108	2.03288	2.27402	2.04053	2.75274	3.2675	3.74206	2.07218	2.46327	1.34285	1.60973	1.87933	1.11379	2.80907	2.81006	1.23301	1.13125	2.0335	1.06328	2.50145	2.84964	0.733628	1.60666	1.2657	6.33669	3.01984	1.56412	1.84918	1.79444	1.32639	1.34413	3.10736	0.906491	0.940227	3.55307	5.1502
ITPR3	2642.08	0.784349	0.215835	3.63401	0.000279045	0.00126076	13.901	15.4938	9.42992	2.96448	2.18222	37.7819	34.1029	30.1555	29.639	1.23255	1.13562	7.94241	6.46689	4.16537	11.0148	11.8102	13.5141	17.4377	13.3958	15.6095	6.40393	1.84288	6.73305	0.724992	9.29467	2.94129	0.527007	0.533953	1.79685	2.40393	0.444677	25.7791	13.7828	11.6366	4.19185	9.95484	0.0265101	2.56435	15.6597	2.05184	0.866783	11.0885	0.786314
IWS1	1335.86	0.286391	0.0847898	3.37767	0.00073104	0.00283775	17.9868	16.3176	14.6087	19.4787	16.871	22.7041	21.0999	22.2693	20.4277	15.4682	15.5847	17.2226	16.1305	10.7652	19.1671	23.2544	22.7562	21.456	25.2284	23.4276	22.0349	30.4988	9.93787	14.3002	16.4051	6.37776	3.21577	20.2347	7.24332	15.8328	3.70436	10.005	20.6065	24.1012	11.517	15.4889	19.6961	15.0442	14.1298	9.53308	12.4765	23.095	25.4475
KANK3	207.944	0.801818	0.176349	4.54678	5.44736e-06	4.02304e-05	0.619132	0.961358	0.623272	0.38434	0.313659	1.23172	0.972884	0.705704	0.63399	0.967525	0.388424	0.271837	1.01702	0.472529	0.629241	0.77655	1.60143	0.763771	1.01192	0.641741	2.70867	4.68595	2.58883	1.05544	1.61424	1.05359	2.56977	2.86694	3.26205	0.954076	4.48402	1.49384	3.5522	1.8687	3.28106	0.987345	1.20295	2.16036	3.60534	3.69958	0.662384	2.08533	0.766363
KCNA2	24.5419	3.60072	0.569389	6.32384	2.55138e-10	4.81536e-09	0.209172	0.121109	0.207871	0	0	0.160613	0.278119	0.109276	0.248011	0	0	0.0673489	0	0	0.164102	0	0	0	0	0.0214857	0	0	0.503575	0	0	0	0	0	0	1.89818	0	1.42755	1.05226	1.42752	0.0272784	0.0461546	0	0	0.186092	0.0272794	0	0.292019	0.0662337
KCNJ2-AS1	100.604	1.19267	0.298729	3.99249	6.53836e-05	0.000357423	0.12848	0.0557915	0.10944	0	0	0	0	0	0	0	0	0.0620515	0	0	2.19232	1.6944	2.1324	0.27895	0.510325	1.20754	0.631964	0.808839	1.56283	0.3182	0.266369	1.33827	0.103516	0.199521	0.908072	2.65631	1.49877	0.37347	0.991529	0.319922	0.829382	0.0425242	0.098069	0.0941104	0.792976	0.95508	0.860279	0.186265	0.101707
KCNK3	675.303	3.46747	0.512767	6.76227	1.35845e-11	3.15648e-10	0	0.0456582	0	0.00997188	0	0	0.0262128	0	0.0701254	0	0	0.0380859	0	0.0315257	0.2088	0	0.0415499	0.0214017	0	0	0	0.101316	0	0	0.0272486	0.19047	0.0423575	0.0122462	0	47.7875	0.022437	45.5566	4.36825	52.0794	0	0.104402	0.0150482	0.0346578	21.9152	1.58893	0	20.5024	0
KCNN3	47.08	1.1081	0.309369	3.58182	0.000341215	0.0014994	0.0481786	0.027895	0.0153897	0	0	0.0277454	0.248229	0.0849472	0.0714056	0	0.00395814	0	0.0159246	0.0288911	0.326005	0.219941	0.444239	0.00653772	0.0151079	0.018558	0.339458	0.0340446	0.517369	0.0213075	0.0124857	0.0363651	0.109983	0.00748183	0.00681037	0.151579	0.00342699	0.937711	0.256138	0.133297	0.0471228	0.00797309	0	0.0635229	0.148679	0	0.00977564	0.302673	0.0991615
KCNQ1	275.715	1.36383	0.232074	5.87668	4.18578e-09	6.21059e-08	10.7247	12.1628	15.0335	0.447669	0.522224	7.49539	10.6602	11.4028	9.4753	0.129909	0.0684342	0.804609	1.37665	2.78894	1.86861	0.760535	0.466326	0.141292	0.0435347	0	0.38758	3.26414	8.01493	2.43141	0.251851	3.80385	9.9692	4.89941	2.09003	0.922602	2.05897	9.55383	3.57138	2.04537	2.87192	0.740948	0.0397388	0.305078	8.66706	0.142583	6.25359	6.60843	4.07183
KDM4A	979.478	0.288047	0.105091	2.74094	0.00612644	0.0174545	7.67002	8.01574	6.80009	10.8383	9.61473	9.33494	6.9838	9.30874	8.68176	11.8913	13.9001	9.18954	12.0034	10.3322	8.24832	8.63851	7.75269	7.5712	7.73729	8.65026	16.8786	11.3783	4.37667	2.92909	7.69248	2.94061	3.76484	11.9057	5.75294	4.27036	1.83096	11.9578	9.3539	10.4324	6.95417	6.71211	7.43436	3.77097	13.0555	5.32129	6.66271	10.8704	17.3258
KDM4B	2571.33	0.694627	0.109498	6.34375	2.24242e-10	4.28145e-09	8.0616	8.58158	11.4092	4.70065	4.28192	34.7548	33.6267	24.3809	19.5816	7.08564	8.48118	8.27368	9.67162	8.80687	12.3692	11.813	8.98194	8.21974	7.80627	6.84021	13.2699	9.86116	8.13988	3.36725	5.35842	8.97521	8.72049	7.85056	6.18845	10.6399	8.12358	38.5257	20.143	12.9644	11.9369	11.8866	2.15798	5.88866	22.917	4.41353	7.58798	27.3518	10.7159
KIAA1586	336.71	0.315829	0.125332	2.51995	0.0117372	0.0297262	3.97192	4.36315	4.10171	6.53631	9.50567	5.95345	4.19597	4.94593	5.80615	5.12904	9.92355	5.86005	8.44063	8.3092	5.05834	6.93278	5.70499	8.38742	8.46272	9.03721	6.09041	3.2436	3.37127	5.64044	4.719	2.26698	8.06624	3.31221	3.3226	4.7093	2.07444	1.7329	4.14305	7.40646	4.29998	1.8729	7.06032	3.7623	4.28395	6.0883	2.25216	5.78465	4.28996
KIF16B	688.968	0.314782	0.127771	2.46365	0.0137531	0.0340784	2.7712	3.10138	3.06582	3.02565	2.90971	2.41331	2.5388	3.40306	2.82495	0.993206	2.4766	2.92163	3.81284	2.93178	2.00839	2.49589	1.78065	5.06285	5.15746	4.92587	4.87012	3.74277	1.00202	0.956558	3.76018	6.73425	1.56112	4.78633	3.25803	3.86244	2.20195	6.02236	4.84528	8.47129	1.7585	2.30422	7.81618	2.08929	3.29224	1.71889	2.61944	6.24959	7.96164
KIF26A	907.244	0.814416	0.266224	3.05913	0.0022198	0.00736345	0.162473	0.241895	0.21748	0.0410905	0.155214	0.0801994	0.246888	0.0545652	0.11008	0.0772224	0.0610195	0.235407	0.306872	1.35473	1.06524	0.678132	0.721537	2.55747	3.90119	1.85962	1.59834	6.28019	1.1205	3.05487	0.072181	2.27048	11.3014	2.68169	7.38868	9.79418	1.10285	22.165	4.52188	4.34107	0.817262	0.115233	2.8878	0.326428	6.27222	6.84708	0.838288	6.74488	14.5961
KLHDC10	797.037	0.463138	0.0944358	4.90426	9.3779e-07	8.11873e-06	5.99271	5.48669	5.16692	6.45054	5.86461	10.185	8.00041	9.16308	8.73738	2.85023	7.06079	6.55333	7.18239	7.48915	6.20653	7.40406	5.5706	8.23775	6.32512	6.4934	4.6764	4.78864	3.2503	2.62879	2.68521	2.61101	0.778555	3.41988	4.43527	2.97813	1.49713	3.17733	6.22492	6.28162	5.68983	4.75711	5.72713	2.00566	5.1933	4.88942	4.72539	8.62525	6.34839
KLHDC7A	80.0292	3.40719	0.47081	7.23687	4.59164e-13	1.38763e-11	0.34116	0.0538714	0.0792556	0.0313751	0	0.0714434	0.123712	0	0	0.0601925	0.0305761	0	0	0.0123989	0.0364979	0.0880973	0	0	0.0129674	0.0382289	0.305107	0.0876636	0.0943154	0	0.0321503	0	0.033318	0.067429	0.105219	0.175241	0.0176487	15.3733	1.51057	0.789442	0.169875	0	0.047347	0	0.0206942	0.0606718	0.0125859	0	0.029462
KLHL30	34.8518	3.44378	0.399498	8.62027	6.67993e-18	4.50758e-16	0.0212825	0.283415	0.108772	0	0	0.147076	0.141488	0.150099	0	0.141616	0	0	0	0	1.10199	0.829074	0.448545	0	0	0	0.0565859	0.120311	0	0.165658	0.0294158	0	0	0.462705	0	1.27905	0	0	0.0291992	0.447511	0	0.0704409	0	0	2.4709	0.0499604	0	0.246837	0.229127
KLLN	69.0473	1.48346	0.313752	4.72813	2.266e-06	1.78312e-05	0.513407	0.488354	0.546658	0.537927	0.940068	0.718043	0.609496	0.833382	1.26096	0.183015	0.723072	1.06268	1.27678	1.43674	0.647333	0.863101	1.00476	1.01516	1.1193	0.971852	0.633773	0.83866	0.1394	1.32343	0.0760298	0.531455	0.128036	0.75173	0.746471	0.678133	0.177379	0.60252	0.817592	2.02923	0.58824	0.26703	0.545842	0.161172	1.48038	0.229565	0.476217	2.75281	1.47473
KPTN	359.306	0.421739	0.156926	2.6875	0.00719885	0.0198664	2.83515	2.77567	3.64447	8.839	8.0721	4.15603	6.57977	1.93895	5.25628	7.17457	4.43824	7.81737	6.95166	4.08034	5.3989	4.14169	4.50863	9.06546	9.35387	6.32213	5.56448	6.146	1.25407	7.44115	1.88807	9.64929	6.36832	3.26608	5.62531	20.6002	8.00799	14.9842	10.2195	5.4766	7.09892	7.40465	5.78399	2.93007	9.9058	9.31766	4.9368	19.4305	6.95341
LACTB	336.085	0.416692	0.129212	3.22486	0.00126034	0.00453461	8.93218	9.99854	8.42011	6.66659	5.70771	3.8408	7.49532	7.15508	5.69545	5.61338	4.22684	6.6339	4.58385	3.11063	4.62501	2.99631	1.67336	1.29288	2.12458	1.98179	6.64969	4.28436	9.41645	4.18561	2.68862	4.26693	0.831617	3.84692	2.76094	4.62891	1.82982	1.26436	8.00647	11.8183	4.5973	6.33322	6.15132	3.11726	6.22482	1.77065	3.15756	7.87845	4.85219
LAIR1	7192.9	0.700505	0.14698	4.76598	1.8794e-06	1.51653e-05	47.0486	42.8616	41.2538	88.6083	83.8233	60.7557	46.2092	52.8888	25.5025	59.1551	38.7381	62.495	87.7106	77.9984	60.4832	44.7967	23.6366	94.2418	70.2344	65.5702	114.559	99.6607	22.35	33.5979	29.8081	11.2491	71.5922	21.4451	45.6997	96.9938	33.7692	137.673	165.187	149.641	135.112	145.467	37.6267	44.173	137.617	52.3841	15.7743	192.689	136.341
LBH	2647.03	1.04446	0.168048	6.21525	5.12427e-10	9.31444e-09	41.9119	44.4374	35.7238	2.52505	2.05298	94.0249	81.1056	104.555	97.9006	1.59872	2.73709	3.09434	3.74127	5.12268	27.6768	34.1881	30.7758	10.4328	12.7466	15.8603	24.6294	38.1258	25.6127	19.0413	16.3456	27.0329	14.6832	49.6316	20.9208	34.912	12.2288	78.3284	68.1789	59.9442	20.9093	42.588	9.53634	3.48848	34.3423	10.8206	16.7265	52.0158	152.155
LDB1	3476.47	0.512096	0.0914244	5.60131	2.12743e-08	2.77242e-07	56.3448	49.6663	48.257	30.3654	33.5117	79.0558	65.2006	56.1955	55.4295	70.3648	123.306	58.5486	55.864	74.047	41.6325	25.5246	26.701	31.3248	27.556	28.1805	47.2309	41.3113	31.4912	14.305	27.6347	56.6022	23.8267	35.6576	53.156	22.2592	29.7505	112.988	66.1536	58.4261	63.46	31.24	20.8004	19.4505	116.296	28.9388	79.0997	66.8457	51.6212
LEMD3	2616.1	0.418219	0.105339	3.97022	7.18056e-05	0.000387845	12.7567	14.469	13.8894	12.2929	11.2832	22.4914	20.0277	27.4008	21.4664	6.10335	12.0067	15.1183	15.4389	18.3202	15.6087	22.0467	17.3896	17.7189	19.6663	20.6328	16.6718	10.3381	14.3485	6.7817	20.6722	20.4426	2.55635	9.52929	12.9371	21.3549	4.55094	11.3106	22.9209	13.792	13.4497	13.7601	10.8608	13.609	13.9136	15.4978	18.9815	19.7799	19.3579
LIG4	2307.41	0.725622	0.207254	3.50112	0.000463301	0.00192268	5.65949	4.96658	5.54311	4.4785	3.58245	20.4412	10.7762	13.413	22.3522	1.48711	4.66578	5.69528	5.56198	4.5566	21.4654	28.0708	38.6512	26.9729	18.3036	24.9628	29.0778	9.63758	4.31763	13.3259	18.8744	29.8042	2.36202	8.86845	5.26276	14.039	3.60204	20.2071	30.8831	22.8273	5.36959	11.5002	5.71975	4.91109	16.6576	27.3273	23.2708	53.1749	12.788
LIMS2	678.161	0.948575	0.226618	4.18579	2.84174e-05	0.000172394	2.11418	1.77103	1.41772	0.364045	0.175473	11.0873	15.4907	10.6102	9.17362	0.0498866	0.532161	0.0869006	0.237892	0.53949	7.35804	4.16178	4.3136	4.2484	2.89637	3.3545	6.41055	14.4483	3.6934	1.17772	1.58542	1.11365	53.6633	5.83989	2.69604	20.287	2.53413	55.1682	25.4576	13.0927	6.44113	9.64766	0.927056	0.500831	6.4831	0.739172	1.86194	4.81136	15.554
LIN52	290.793	0.376686	0.117302	3.21126	0.00132156	0.00471738	4.14493	4.59767	3.93952	7.08418	6.46759	3.01518	4.2349	5.50468	3.41433	3.07261	4.24406	5.39451	4.42258	2.8257	6.62348	10.0564	8.18404	5.82587	8.57395	4.92088	6.49633	9.7314	2.55413	2.34641	1.80915	1.79153	1.66393	5.09525	7.52437	1.56881	6.00838	4.34524	5.05824	6.66347	4.71129	2.19503	5.26197	1.76415	5.70603	2.8337	4.85138	11.1047	6.13412
LIN7B	92.715	0.572026	0.133451	4.28641	1.81581e-05	0.000117231	2.88252	3.17102	2.20983	1.16642	1.28508	0.332002	3.06613	2.59766	2.05065	1.43855	1.42089	1.6706	2.7948	2.76568	6.78431	5.14666	3.64509	3.59859	1.92833	1.33239	6.89766	4.07378	2.52016	5.60923	0.597617	4.17739	1.70314	3.04394	1.87433	12.2894	3.44462	9.76341	11.7655	12.1223	5.75148	7.34626	2.7503	2.70263	6.25087	0.676669	5.49784	10.8654	6.84557
LMNB1	3525.95	0.496488	0.176435	2.814	0.00489292	0.0145526	40.3005	52.8237	57.3724	132.711	132.496	9.23523	10.6149	10.1353	9.34176	53.1225	61.9792	32.2265	22.0014	9.83955	136.164	189.14	208.043	193.012	220.128	198.313	90.5593	75.1582	39.0668	38.2615	57.075	48.7121	17.2463	153.255	108.79	42.709	29.043	46.5981	61.9878	105.713	43.8091	34.3159	42.1241	18.4678	92.3712	33.3081	48.0159	107.53	64.4454
LOC100128531	8.52393	2.12715	0.525269	4.04964	5.12965e-05	0.000289386	0.161326	0.373627	0	0	0	0	0	0	0	0	0.0530154	0.155831	0	0	0	0.130929	0.0850021	0.700532	0.741972	0.795414	0	0.331633	0.122649	0	0.222979	3.65307	0	0	1.0034	0	0	0.73401	0.221337	0	0	0	0	0.141805	1.02262	0.694305	0.458273	0.467771	0.102167
LOC100134368	25.822	1.34742	0.219055	6.15105	7.69721e-10	1.35416e-08	0.349575	0.693946	0.723161	0.30312	0.222638	1.15038	2.39041	1.60449	1.89478	0.443069	0.2954	0.337667	0.484194	1.31766	0.117537	0.486355	0.157877	0	0.2088	0.277002	0.663894	0.0256646	1.06306	0.282702	0	0.331708	0.0804725	0.589399	0.028237	0.487387	0.0852534	0.454432	0.650901	1.21588	0	0.661157	0.190594	0.117057	1.89933	0.390773	0.0810631	1.67325	0.316263
LOC256880	12.9405	0.838922	0.245011	3.42401	0.000617037	0.00245916	0.157756	0.365357	1.2094	0.638361	0.615391	1.0902	0	0	0.374096	0.787295	0	1.06667	0.278099	1.13521	1.48518	1.02425	0.997449	0	1.05535	1.06949	0.922772	0.972879	0.959474	0.893044	0.218044	0.762073	0	1.37192	1.42719	1.13447	1.07725	0.319006	1.62329	1.74587	0.617195	0.417713	1.20416	0.369776	0.421046	0.987546	4.48131	1.11813	3.09708
LOC283922	939.787	0.540622	0.232031	2.32996	0.0198083	0.0460382	16.2835	20.5613	20.8778	24.1613	22.4689	36.3402	20.1655	25.2022	23.5217	7.11463	23.7852	27.4682	28.8545	24.2256	18.6445	22.5842	21.9755	16.8318	20.0144	21.6153	27.543	18.7897	11.9935	1.17381	10.7619	10.4868	5.16423	11.5659	23.2188	5.91236	6.37646	24.4562	13.8178	31.1338	13.589	16.7624	4.54793	4.84046	40.0494	11.1789	22.6128	20.0463	46.7375
LOC284865	87.9873	5.91694	0.642348	9.21142	3.21827e-20	3.23534e-18	0	0	0	0.124655	0.0980977	0	0	0	0	0.0195223	0.0231392	0	0.0620635	0	0	0	0	0.0764388	0	0	0.0748855	0	0	0.0996504	0	0.042518	0	0	0	0.94038	0	9.70001	4.7095	3.19494	0	0	0.241859	0	2.1377	0	0	32.9839	0
LOC93622	675.075	0.517087	0.155458	3.32621	0.000880359	0.00333332	10.9117	7.46155	10.3364	4.30602	6.13323	7.6924	8.69257	6.81852	11.7667	9.88451	11.5303	6.31494	5.67951	7.2203	6.58652	5.11494	5.69978	7.09714	4.4443	6.40613	6.57776	19.3128	7.40175	9.3854	20.3149	4.08969	1.44001	13.2056	10.2387	11.8381	2.97083	13.0537	10.2924	11.9719	13.4328	9.68276	5.56462	3.58297	10.5446	12.0347	25.3851	29.1842	5.36148
LONP1	2224.04	0.357896	0.0990361	3.6138	0.000301746	0.00134273	16.595	16.5233	17.2411	27.136	26.9706	27.7619	27.0206	16.9057	16.3217	33.5651	28.6263	26.7775	22.2286	18.3368	32.591	27.5545	30.9044	28.8539	29.1645	32.5105	26.8933	21.8104	13.2369	11.6274	23.4258	9.13364	53.3511	34.3388	15.6285	27.2496	23.949	56.1403	24.1864	15.5656	20.989	19.2872	8.8877	12.084	30.0421	12.5385	11.879	23.7346	25.688
LPCAT3	1427.9	0.496628	0.092364	5.37686	7.5796e-08	8.76458e-07	16.3571	19.9496	21.6124	21.8154	18.8777	12.0354	8.12737	12.9517	12.1062	30.9029	37.3914	25.4315	23.2967	19.0305	15.8332	13.1642	13.9263	18.5354	18.8466	17.3208	20.0836	19.6202	15.8624	14.4017	19.4694	7.40262	23.9917	12.197	15.6784	17.5057	17.0225	36.978	19.4197	11.7532	23.4067	10.4661	15.6915	12.7869	29.0968	11.0358	6.29139	29.9023	25.5619
LRFN3	149.417	0.882152	0.26656	3.3094	0.000934971	0.00350241	1.62174	1.40846	1.40798	0.283949	0.486634	0.287365	0.456138	0.659861	0.887474	0.415047	0.59443	0.361498	1.23701	1.87019	1.02763	0.379662	0.164324	0.0338562	0.417269	0.615069	1.70817	1.34632	1.30406	0.264823	0.517269	0.489633	1.03861	2.18912	1.11095	1.66605	1.49075	14.4893	4.0435	1.34607	1.24455	0.578052	0	0	1.58152	0.195231	0.0506241	4.24008	0.987534
LRIF1	380.9	0.405002	0.146703	2.76069	0.00576798	0.0166061	6.90274	8.57138	8.69032	12.9778	10.1369	15.0007	13.3341	18.643	21.156	7.19789	9.90102	10.4836	12.819	11.2465	8.12314	10.9576	15.4173	14.4685	14.0856	17.3379	10.5963	10.3076	4.12565	8.63233	5.13037	1.75639	3.77766	9.4116	3.4366	8.96455	1.45755	3.33597	10.0363	7.68726	5.33323	5.34527	13.487	3.20544	6.22797	5.53724	4.1225	11.5808	9.7052
LRP8	739.928	1.0666	0.145703	7.32035	2.4733e-13	7.71107e-12	2.89342	3.4556	2.77381	6.25699	5.35414	0.580587	1.97049	1.84076	0.980192	2.49889	4.20093	6.12532	3.99877	3.14371	2.95414	3.60008	3.71836	5.18765	5.53878	5.73494	4.31561	2.91178	1.42561	0.827533	0.926637	2.1246	0.411555	2.5175	1.51631	3.38677	0.349952	6.79382	7.36543	8.7696	3.54984	1.38144	1.4852	3.81642	2.87238	2.50864	4.1403	3.80665	1.16839
LRRC56	105.613	1.05654	0.184219	5.73523	9.73804e-09	1.36666e-07	1.13097	0.753047	0.698447	1.17273	0.535721	2.34473	5.97745	5.22897	3.65415	2.03819	1.91406	5.78997	4.56066	5.56128	1.8633	1.69806	1.34078	0.276246	0.283722	0.592473	0.571336	0.784653	0.623373	0.640235	0.136779	0.0853656	1.51871	3.56535	0.015987	0.551892	0.0321788	1.30073	1.59047	1.12648	0.243361	2.00266	1.10068	0.265097	5.2447	0.331868	0.413062	2.24085	1.61154
LRRN2	421.436	1.14807	0.262383	4.37554	1.21131e-05	8.18509e-05	1.62064	1.81981	0.857572	0.993628	0.766299	9.72902	4.7994	4.67586	4.07604	0.0816966	0.112971	0.592968	0.562731	0.255232	1.90717	1.37506	1.73369	3.51867	2.21761	3.10238	12.8616	5.98154	1.41878	3.562	0.899388	3.63271	0.0527578	0.442339	2.86013	2.62352	1.28552	14.077	13.1894	8.64167	5.9178	1.17033	0.0562292	0.345341	9.15881	1.076	3.80651	6.74013	1.27515
LSM14B	1821.98	0.454362	0.170557	2.664	0.00772186	0.0209806	21.2566	17.4895	17.6946	24.0886	25.2248	20.8261	19.9812	23.4815	19.3239	19.6506	27.3454	24.2126	21.6145	17.8178	28.751	28.6624	32.2459	38.3721	44.4253	43.1594	39.5862	26.681	13.241	13.9931	17.7618	54.8479	11.304	35.142	23.0636	26.3728	10.84	36.2736	34.8887	27.0717	32.2953	29.3431	30.7196	31.6988	26.2079	20.8921	48.9836	33.3938	30.5809
LYL1	1870.79	0.583454	0.164442	3.5481	0.000388026	0.0016621	6.23025	12.4476	16.1079	40.5459	34.5483	20.4158	29.0518	25.3394	22.7855	85.8819	52.6844	54.4589	56.0364	47.2183	16.7288	18.0532	14.3791	15.8607	34.3409	19.7937	44.0956	19.0306	5.37033	34.1203	3.97207	12.9023	85.0292	8.47601	8.85649	36.3521	15.0051	100.3	38.7059	50.3528	15.0026	33.0516	11.2191	5.06497	54.3057	12.2909	6.87267	44.215	44.0683
LYPD3	65.1175	0.726937	0.212513	3.42068	0.00062465	0.00248347	9.24301	13.632	7.67745	1.00018	0.61503	0.529645	0.611427	1.04503	0.599761	0.407988	0.211564	0.755118	0.68905	0.808888	0.432922	0.410525	0.823798	0.648968	0.115361	0.311751	0.513515	0.496282	9.82385	0.130159	0.413132	0.388747	0.592806	0	0.130006	0.425176	0.0523354	3.99853	1.54573	0.966938	0.827584	0.213083	0.737114	0.188629	0.951182	0.539748	0.821091	1.51113	0.349466
LYPLAL1	338.595	0.533052	0.149008	3.57733	0.000347118	0.00151587	3.28396	3.3512	2.55255	4.25651	3.17973	9.73965	16.1558	10.0042	7.88481	3.7558	4.42465	6.14594	5.89767	7.41763	7.92237	2.53193	4.54205	7.08546	4.32512	5.71761	7.8801	7.4047	4.89966	9.00467	1.10637	3.79246	2.05057	9.30712	5.19916	12.0821	4.22801	2.82229	6.47672	6.13295	7.77303	6.98351	9.05533	1.4914	5.53279	2.79454	7.96265	10.4213	8.86479
LYSMD2	694.48	0.429411	0.126953	3.38243	0.000718468	0.00279556	8.26813	9.73943	12.8715	16.6204	14.0214	18.7177	24.0719	16.8123	18.7616	13.0429	12.5548	29.8116	27.3289	32.8261	7.21357	9.25548	6.53465	16.1718	20.7419	18.9771	16.8286	13.5899	4.55183	22.1921	6.108	5.20782	6.16395	12.0872	9.67246	16.622	11.8841	10.6298	29.1417	15.3031	29.6707	8.16258	12.5678	8.77126	13.0787	10.6528	15.5037	40.8747	22.2085
MAGOH	2947.06	0.414135	0.158063	2.62005	0.00879158	0.0232335	99.1741	114.241	118.8	167.457	167.942	68.8946	67.7959	101.641	98.8731	163.309	159.234	149.762	111.213	130.526	226.206	185.753	225.87	272.592	207.371	247.559	161.027	141.641	118.504	142.926	187.383	146.295	122.549	226.034	153.019	189.846	126.343	54.5462	158.434	157.91	110.997	182.443	188.418	209.702	84.4662	173.734	169.074	139.915	163.494
MAMSTR	25.3474	0.466667	0.143185	3.25919	0.00111732	0.00408911	0.172129	0.398645	0.256587	0.130598	0.0719419	0.29738	0.171649	0.168607	0.663292	0.310203	0.169696	0.706628	0.682732	0.653725	0.405122	0.454011	0.498816	0.467149	0.575748	0.769111	0.640719	0.774022	0	0.304503	0	0.28583	0.27737	0.213844	0.170321	0.265249	0.220386	1.04421	0.619914	1.09534	0.437727	0.199399	0.19708	0.100866	1.09109	0.235708	0.139703	0.776367	0.463285
MAPK13	362.393	1.71146	0.168527	10.1554	3.13511e-24	4.67986e-22	3.46778	3.26087	2.37174	0.371295	0.119899	9.35843	4.0555	7.8251	7.53307	0.168431	0.0998178	0.36675	0.301196	0.14167	1.38512	1.20176	1.74713	0.53583	0.55033	1.06081	2.44973	0.208134	3.27143	0.116424	0.620994	0.206341	2.11419	2.06762	0.25762	5.14878	0.0720193	12.8027	4.6275	5.6446	0.445636	0.795896	0.376758	0.808389	3.74945	0.574395	0.400605	3.22932	2.84534
MAPK14	3182.89	0.593461	0.110275	5.38165	7.38064e-08	8.5546e-07	77.3081	80.4106	84.7669	67.3912	55.8534	49.8885	40.46	34.2863	30.4242	57.644	65.5488	72.0796	70.3642	62.6449	54.4566	40.0922	37.0355	74.9961	66.2052	66.3321	64.638	100.395	94.1212	76.5086	37.1709	30.2272	12.6342	34.8073	43.464	54.2426	28.1112	48.7003	88.7264	116.138	69.3717	33.1004	41.8089	42.9888	176.627	36.6821	74.0475	128.807	62.7436
MARS	3721.06	0.217871	0.0837638	2.60102	0.00929475	0.024251	37.3458	31.7645	32.4763	33.357	37.0354	76.545	58.5278	38.2052	30.3709	32.8832	27.693	43.2728	29.8581	29.4513	35.2412	34.8291	33.7123	50.4729	39.869	42.5341	33.5228	47.6773	29.2514	29.8155	27.3151	17.1893	34.1218	31.5049	24.7371	29.2032	18.3884	55.9455	49.2629	32.7844	41.5802	34.6777	25.405	23.9657	49.8913	25.6859	18.4745	46.0464	52.7885
MAT2B	2629.67	0.342911	0.143584	2.38823	0.0169298	0.0405033	39.476	37.6713	40.7943	35.9381	31.1873	52.8746	44.3464	52.0849	49.3612	24.5075	35.4781	33.1418	34.8855	26.7221	40.3364	42.4209	39.4365	39.4008	44.138	48.4268	67.5957	55.8869	33.3926	32.3635	15.3899	23.0729	27.6901	60.0075	61.4498	40.9062	41.0342	22.9484	66.8323	68.7497	53.6671	60.3245	85.2266	13.5108	40.0808	20.9858	40.3685	64.7802	107.539
MAVS	2531.34	0.453299	0.122021	3.71493	0.00020326	0.000954488	10.2155	10.1345	8.98965	8.12519	7.29405	14.1254	10.8141	11.1575	10.2526	6.09199	9.10468	10.5924	11.4117	11.6491	8.83124	6.84215	6.89645	8.44027	7.53043	7.14592	9.12439	8.75566	3.21243	4.09513	1.00453	7.49123	3.31188	7.97928	4.97336	5.79603	2.45451	12.3999	11.5946	9.24788	14.0981	6.05965	4.01489	2.4563	16.2128	4.32744	3.03988	14.7197	9.53931
MBTPS1	3900.03	0.39918	0.0801385	4.98113	6.32139e-07	5.72776e-06	29.4711	29.4932	27.6356	19.5438	16.9423	31.8819	27.2345	33.4211	32.4383	17.0867	27.1717	19.4048	24.9349	24.8951	23.683	28.074	24.4715	25.7929	25.6175	25.358	27.4681	29.9233	23.0589	9.59092	18.845	20.996	6.89557	20.342	23.8314	17.5019	12.318	32.3139	36.6141	28.4147	24.0549	21.571	21.6754	9.70515	30.4285	28.9734	31.9263	39.4094	28.5515
MCM10	643.998	0.465015	0.170048	2.73461	0.00624549	0.0177164	1.08584	2.25531	1.11579	10.1652	9.46084	0.079406	0.297918	0.0135064	0.143051	4.81688	4.84837	2.83024	1.47361	0.620135	7.68719	11.7919	13.4767	10.3095	16.6322	18.2281	6.19568	9.08794	1.17931	4.73211	5.87221	10.5532	6.71194	6.62721	12.1039	4.28499	4.09969	3.16291	3.25145	12.4557	3.20974	1.11811	3.15744	1.84829	10.0398	3.14242	1.72061	9.72849	2.0848
MCM2	5412.91	0.741319	0.162335	4.56661	4.95684e-06	3.7165e-05	12.5501	17.4368	16.457	89.4072	89.5789	8.65224	7.4164	7.08521	6.80021	76.576	71.1914	41.6471	29.7365	15.2316	74.6655	85.5355	109.807	74.4447	104.401	109.354	39.9224	73.3626	12.3455	31.337	42.4332	31.4539	251.766	80.04	82.5345	48.4069	53.1398	228.075	39.2201	92.0717	35.6198	19.6824	19.3995	11.1369	88.7974	17.4761	29.0791	128.342	40.2524
MCM5	6470.3	0.447291	0.136837	3.26878	0.00108012	0.00397067	30.7765	36.5662	39.6255	126.08	127.868	42.3668	55.5035	44.7103	45.7326	110.937	101.24	68.1754	45.592	28.8689	94.3693	106.761	130.767	102.773	127.932	155.312	54.6016	98.3982	24.1006	37.8444	92.2936	87.0977	337.077	98.9752	76.07	63.2825	82.2897	281.91	64.7744	129.831	53.9969	30.9774	39.1766	26.4114	128.352	27.3851	37.8057	149.632	74.6652
MCTP2	782.065	0.816252	0.242771	3.36223	0.000773159	0.00297772	4.29153	4.75028	4.90099	4.0435	2.88979	10.6853	8.50321	8.88553	9.17906	4.03616	9.38812	9.90616	8.77057	8.89787	15.7697	16.4841	13.4009	8.68959	7.90735	4.65452	3.87057	0.0540561	8.2206	3.08142	2.00627	3.90615	0.180795	0.594576	0.154633	4.44122	0.0718261	3.23303	7.17229	3.85308	0.716042	3.22378	7.51495	0.456118	6.59026	7.71213	0.332942	10.9185	5.36234
MDFI	306.378	1.64976	0.403255	4.0911	4.29328e-05	0.000247933	0	0	0	0.633445	0.249246	0.412114	0	0	0	0.347214	0.0881876	0.0864049	0	0	0.315801	0	0	0.0971073	0.0374006	0.0551299	11.8918	7.10249	0.306027	1.17101	0.340002	33.6241	0.720718	0.305609	20.8131	23.2498	0.585378	111.832	1.53408	1.03946	1.99481	7.7866	0.853489	0.760066	0.925137	0.209987	4.13824	3.14125	0
MDK	4447.81	1.62564	0.210323	7.72923	1.08202e-14	4.51448e-13	5.18287	2.17082	1.59685	26.4388	19.4804	1.01608	1.3196	1.12338	0.915246	41.7641	16.9596	127.395	142.395	161.175	35.9463	7.42814	7.43715	58.419	53.1146	49.2729	153.4	103.822	11.1502	301.592	266.88	266.95	447.735	174.605	160.057	66.7261	298.444	744.119	277.927	391.258	72.5663	47.083	7.91221	80.8394	224.197	69.635	182.938	572.055	3.9108
MDM2	9862.4	0.61186	0.166912	3.66577	0.000246596	0.00112893	13.669	10.0377	9.55078	6.37805	6.34563	12.847	11.1462	9.46149	9.05608	4.73887	6.35911	8.54733	6.2396	6.05104	23.7449	16.1205	14.5883	64.1962	40.8043	47.9626	83.8556	27.5663	14.4548	33.9275	106.05	120.194	2.75798	28.6114	62.3441	44.6693	22.7651	28.0646	105.964	51.696	85.7922	40.7021	11.4912	20.9392	35.4645	13.6478	83.1577	57.9914	10.6105
MED18	181.258	0.76851	0.176621	4.35118	1.35406e-05	9.03806e-05	2.33656	2.85602	2.4326	2.07921	2.58009	7.07684	4.08478	6.57805	4.36084	2.49532	2.04759	1.79722	2.21206	2.11038	4.58278	3.30097	4.37733	4.03965	1.4835	2.00006	3.52039	3.62463	2.20402	4.43965	0.478445	0.574814	2.71928	4.8918	1.29669	3.88956	1.13263	7.3717	5.66938	5.31538	2.844	2.63514	3.36885	0.65925	5.22572	0.338583	0.842842	8.89385	9.26203
MED31	142.178	0.549739	0.147744	3.7209	0.000198512	0.000935759	1.46861	2.82523	2.70372	2.1806	2.29684	2.94649	2.26764	2.67294	2.80855	2.0753	2.02387	1.92195	2.58893	2.91664	1.61676	2.03774	2.29644	1.44001	2.81269	2.36497	3.72839	3.18939	3.24149	4.08979	0.851228	0.915409	6.28528	3.26649	2.16973	4.45321	2.66887	1.79622	5.00476	3.6176	2.03879	1.94432	4.91791	0.360895	3.41391	1.66816	0.961247	4.30406	6.54042
MEF2C	12889.7	0.379182	0.14295	2.65255	0.00798869	0.0214805	8.42661	7.91865	10.0989	23.3351	20.8205	73.9398	54.1299	81.0422	97.0918	7.68701	19.655	23.5072	28.5147	24.7078	20.6931	13.8934	12.6335	68.4206	70.6203	79.924	43.6361	78.845	13.4291	13.7126	77.1654	73.6682	23.0381	70.6231	112.262	68.6883	53.8205	43.7218	68.9385	75.7527	52.686	47.3169	136.96	58.0481	40.8303	11.9187	45.8678	88.9205	95.2493
MEGF9	1325.06	0.395597	0.129511	3.05455	0.00225397	0.00745171	46.52	63.4033	66.6569	8.58441	9.13403	4.15962	5.12091	9.99433	9.25287	3.21398	6.03366	3.35429	6.1105	6.32037	4.5472	7.18403	6.50704	7.40246	9.8308	8.24164	10.8781	6.8724	24.6628	9.23034	5.03529	3.98026	1.02419	2.66694	4.17688	2.60102	3.35572	3.94514	10.187	6.79178	8.28989	6.97974	6.20732	3.17447	30.9138	3.82396	11.2531	6.37085	4.43032
METTL21A	527.575	0.433441	0.0923228	4.69484	2.66819e-06	2.07967e-05	10.4838	12.6848	10.8003	17.2003	16.2787	16.9256	12.1524	14.0786	15.1928	17.1172	21.1719	15.969	17.4941	12.8602	12.601	18.6167	17.6575	13.1806	17.7958	16.7606	10.5065	16.716	5.65418	7.67214	5.17069	4.46384	4.23546	14.5274	5.9785	9.7347	4.79303	9.96576	11.2487	10.1645	10.9727	11.6554	16.7913	2.96671	12.8545	11.0783	6.58163	12.3844	16.797
METTL2B	699.501	0.420353	0.117557	3.57575	0.000349219	0.00152176	11.2161	11.4062	10.5951	17.1652	15.4257	15.2371	12.8578	11.719	14.6626	16.0669	20.7447	19.5498	14.3855	13.8542	14.3836	16.134	16.2517	15.337	17.6459	17.8796	18.7721	13.3757	12.1073	7.37703	5.09294	7.53246	12.9373	12.2148	10.0413	7.03541	10.9239	9.45025	15.5362	19.375	13.755	10.066	12.9517	5.45606	13.5525	10.0142	3.00521	17.1409	19.8067
METTL6	193.881	0.312036	0.128114	2.4356	0.014867	0.0362548	2.20858	3.53788	3.32362	5.43671	5.74365	3.22213	4.84534	5.59598	6.45939	5.32736	4.42731	4.94226	4.57473	4.91504	4.54835	4.66033	5.00387	3.11687	4.24776	4.65065	4.14968	5.29678	1.87497	3.43822	0.6614	1.17804	2.05627	5.51053	3.53824	3.42231	2.15749	2.30748	5.02498	4.27739	4.23396	3.89865	5.6475	0.647108	3.95433	2.5347	1.07551	5.83462	4.80214
MFAP1	579.365	0.529622	0.136569	3.87804	0.000105301	0.000540888	4.14457	4.79935	3.75712	7.57775	5.42451	6.4816	3.48842	4.40988	4.82397	8.87657	7.54721	8.55771	5.99916	7.05325	7.65159	8.02336	10.1775	10.402	10.0793	10.8266	19.5522	22.7261	4.13378	12.7266	6.98978	4.95939	3.26781	13.1087	5.74038	12.129	2.89939	7.03539	10.564	23.2284	4.5521	4.98369	16.1952	6.48395	10.3006	2.05298	6.07954	22.6626	20.2995
MFAP4	67.7179	2.44153	0.341546	7.14848	8.77419e-13	2.484e-11	1.7201	1.20437	0.817788	2.14478	2.60819	0	0.212752	0.344819	0.28458	3.57126	1.76152	2.66614	3.77271	7.80411	0.188299	0	0.0843082	3.12666	5.18485	1.42992	0	0.0411157	0.0912357	0.141532	0.0552897	0.57972	0	0.0993939	0.0904736	6.45199	0.0455265	7.3813	1.01533	0.442704	0.313006	0.10592	0.122136	0.140647	3.57664	0.313017	0.162333	4.6653	0.658665
MIER2	498.661	0.51407	0.14598	3.52151	0.000429091	0.00180355	4.46273	4.34416	5.79715	3.37186	3.27968	6.68208	4.89533	4.37143	2.5134	2.90769	2.30982	4.3646	3.17143	2.89916	6.95856	4.16513	4.35008	4.0574	4.17497	4.14282	7.22314	2.73783	1.6752	1.6579	6.63083	3.85689	3.53571	4.59135	1.45093	5.98874	0.0476158	13.6352	6.73508	5.71058	3.0991	5.18824	1.59676	3.64485	8.6168	1.00397	2.10531	5.94873	4.08036
MIR126	1.59921	1.87157	0.536919	3.48575	0.000490751	0.00201958	0	0	0	0.472121	0.520152	0	0	0	0	0.517574	1.22693	4.50797	6.58168	5.22407	0	0	0	0	0	0	0	0.479683	0	0.66048	0	0	0	0	0	0.479447	0.531142	1.41559	0.640297	2.06595	0	0	0	1.09392	4.35958	0.730373	0	1.20284	0
MIR181A2HG	40.1107	0.547612	0.193209	2.8343	0.00459265	0.0137919	0.509121	1.17911	0.216838	0.643802	0.354649	0	0.169234	0.698186	0	0.988095	0.501925	2.95067	0.897502	1.52651	0.748917	1.13628	0.670633	1.24356	1.27721	0.313775	1.9628	2.61645	0.0967652	4.9536	0.175922	1.076	3.55507	3.95317	0.863612	1.96138	1.30371	0.836486	2.6194	3.23979	1.59348	1.09531	3.01176	0.596684	1.01912	2.48991	0.103303	8.36521	1.69272
MIR210HG	71.2963	1.46758	0.299979	4.89229	9.96695e-07	8.56845e-06	0.136237	0.0591603	0.0580243	0.0516831	0	0.627659	1.08686	0.21352	0.444219	0.0377725	0	0	0.120083	0.0544646	0.76154	0.46991	0.215349	0.184871	0.056962	0	0.452786	0.157533	0.155362	0.216908	0	0	0.073178	0.740489	0.231097	5.6334	1.31793	6.43965	1.02804	0.565399	0.453056	0.022546	0.285974	0.0399172	0.681777	0.0533026	0.0276432	4.4989	0.582379
MITD1	502.165	0.375735	0.144521	2.59986	0.00932611	0.02432	18.2576	20.5026	15.6775	18.6561	16.6155	40.3614	37.4902	37.3258	31.3368	16.2474	16.0641	23.6802	21.4785	18.8361	21.3989	22.8237	15.4383	19.5804	20.931	15.8349	22.8624	23.7977	17.0706	23.234	2.18771	6.49032	19.2182	27.667	12.4047	21.7061	8.04344	5.61983	29.2408	22.8942	21.5442	22.1249	40.4597	1.5962	14.9822	11.6366	3.6448	26.7064	29.3723
MLF2	3940.29	0.275816	0.0870276	3.16929	0.00152812	0.00533111	46.5915	53.789	57.9933	69.787	74.9378	69.385	65.6239	49.7711	49.3573	71.9077	72.9219	107.444	82.1834	86.5466	74.1452	57.2683	55.5767	74.9498	64.2898	53.1188	96.6426	73.5137	64.3673	44.7435	52.4687	77.2487	91.8932	69.6558	71.7925	93.962	82.363	162.538	67.3279	36.5807	83.1524	66.8363	36.7691	102.665	95.823	47.9776	84.6477	89.4809	82.4458
MLLT1	1236.57	0.37396	0.148487	2.51847	0.0117865	0.0298204	11.994	13.4252	14.843	17.7159	16.9086	11.7091	12.5681	10.2719	9.70083	11.7957	14.8163	14.1244	15.405	13.6401	12.66	12.7291	12.6391	14.6456	16.9003	18.1205	13.7556	12.1489	7.173	4.91489	4.78801	5.94951	10.9867	19.1287	7.15573	7.10868	6.74589	28.7682	12.9089	7.03176	9.98422	10.3709	4.59745	2.47881	18.6308	5.80277	5.94808	16.0957	14.563
MMP25	764.974	0.938422	0.27695	3.38842	0.000702972	0.00274393	9.85028	10.0126	14.1097	1.09479	1.15693	0.661385	1.40955	1.22881	1.04747	0.379651	0.522567	0.618671	0.89548	0.635717	1.03962	0.591503	0.581845	1.12687	1.77298	1.70146	11.1806	3.66613	62.0924	4.09461	1.20578	1.02689	2.78782	1.55026	3.48413	0.975642	1.10597	13.8337	7.5905	4.88845	6.53239	3.61113	0.910343	2.45901	57.0749	2.92067	1.97177	7.41424	3.11906
MOCS3	128.879	0.757236	0.156355	4.84305	1.27862e-06	1.07851e-05	2.54661	2.05532	2.14732	3.8253	3.59806	3.31828	4.37788	3.76947	6.37442	1.65461	3.34748	2.85741	2.78879	3.04394	3.7839	3.15234	4.71661	2.87625	3.03295	3.77313	1.0259	1.38806	0.938698	1.40157	1.19105	0.232991	0.469775	1.54993	0.305438	1.67807	0.351307	2.63984	1.58814	1.19565	1.00638	1.10681	1.31553	0.919497	2.35143	0.221412	0.313162	2.76795	3.30696
MORN1	130.478	0.83552	0.161134	5.18524	2.15734e-07	2.20021e-06	1.02211	1.6521	1.85013	2.26187	2.82425	3.33553	4.47344	4.93926	4.79711	2.47963	3.07898	1.76891	3.00305	4.15428	1.20282	3.45635	2.28882	2.77397	3.09832	3.20218	1.44939	2.4732	0.679932	0.421904	0.441477	0.951505	3.06533	3.75656	0.818735	1.31256	0.581631	2.54053	2.10349	2.16807	0.633153	2.42448	1.46285	1.47243	6.39374	4.5322	0.725869	2.57948	8.38792
MPPE1	723.669	0.27499	0.0995267	2.76298	0.00572769	0.0165288	18.7397	16.4824	16.5046	10.7123	11.1964	27.2928	17.6919	15.2043	16.1852	7.06966	8.84981	9.93399	8.80784	8.45599	14.2548	9.93837	12.6251	7.79785	5.49686	5.91357	7.52664	6.52486	13.1184	3.45111	4.17645	3.36112	3.18916	7.90312	2.98245	7.0118	3.03171	5.44031	9.58238	4.07742	8.79379	11.4048	10.3588	9.78538	12.84	5.20594	7.18524	10.0765	21.2344
MRFAP1L1	1116.47	0.64228	0.133558	4.809	1.51689e-06	1.25795e-05	21.6476	21.67	22.262	18.4822	16.6252	26.2394	24.9147	26.3923	24.4393	23.0506	21.8764	25.8162	27.2519	18.3729	25.4749	26.5331	25.9298	27.1403	24.3698	23.8872	23.5733	50.2274	16.9075	34.8584	24.3998	5.53833	3.3903	29.9263	25.233	34.7011	15.2368	18.2478	36.567	37.6003	28.1666	17.3329	30.7514	10.5471	21.2221	17.788	27.575	49.9792	31.1972
MRPL49	1478.43	0.281978	0.0925862	3.04557	0.00232237	0.00765729	15.6809	11.911	12.2441	15.1079	13.2535	11.6966	14.5948	13.2243	14.9183	16.2518	17.1034	14.7861	15.5986	16.4185	23.3742	28.2705	22.8981	17.3066	22.1666	22.0438	21.5808	16.9424	14.5328	20.8448	16.6422	9.53639	30.8836	27.8535	17.1206	18.1806	16.4229	52.6034	26.0985	28.9233	14.1103	14.2357	15.8166	9.32021	20.1537	12.6501	17.5147	35.4838	53.8383
MRPS5	1695.82	0.228889	0.0829993	2.75773	0.00582049	0.0167035	13.9874	20.144	16.7166	20.1512	19.2569	14.8877	16.2457	16.3952	13.2844	22.4313	18.6187	18.979	13.5138	12.3341	14.6838	22.8568	19.5867	25.0171	24.0636	23.0123	21.1724	32.2565	13.808	16.2402	13.1874	15.1118	7.06967	27.4724	17.098	13.8001	11.3956	14.81	27.0381	19.1604	18.4564	20.0327	25.6203	12.2049	16.8717	15.8915	9.82085	22.9799	31.5785
MRPS9	537.854	0.322877	0.0917746	3.51815	0.000434567	0.00181876	9.04048	10.5934	9.58015	17.0391	14.3643	15.4949	9.44459	11.6808	7.91173	20.9473	17.6132	18.0368	15.6524	10.025	15.6416	16.0716	13.2694	15.5391	19.1695	18.6387	15.7957	19.3309	8.38676	15.0791	4.94609	6.72626	7.51519	20.9252	7.6676	17.193	6.21623	5.11439	16.9808	21.5585	11.1582	13.0732	21.4824	9.6178	9.94595	16.8011	3.40665	25.2423	19.6636
MSH6	5436.51	0.418126	0.116932	3.57582	0.000349138	0.00152176	10.296	10.758	8.70237	31.2974	31.3851	10.2301	9.10881	11.564	10.6729	26.1277	29.5024	23.2953	18.8699	16.9261	33.9584	39.3393	47.7432	35.477	44.9801	52.654	21.6458	133.141	12.0517	19.7148	31.7782	40.2128	11.8415	92.4207	29.3671	38.2175	11.5591	35.5491	46.4624	66.758	33.1912	14.5011	86.9653	33.5862	40.2893	51.2378	33.3447	74.7331	67.1334
MSTO1	2998.63	0.636204	0.248264	2.56261	0.0103888	0.0266537	52.3434	46.6013	48.9137	76.5076	82.9722	95.7191	99.5078	89.6758	70.5919	88.4745	82.6776	116.359	78.3962	100.453	69.0236	45.1437	47.9773	66.4819	61.1309	77.3337	78.1001	72.6578	40.178	20.7633	20.627	29.054	40.0803	50.8393	30.5597	48.4417	20.2163	73.7224	78.2641	54.9601	84.8519	43.651	27.527	20.1528	63.2832	38.5143	29.5254	97.3589	71.4327
MTA2	5114.8	0.418072	0.111702	3.74274	0.000182023	0.000869687	39.4834	38.5153	39.6188	53.554	49.432	41.208	43.7313	32.7428	31.3916	53.7359	55.646	48.3087	38.1804	31.7531	78.3725	78.6059	82.8913	74.8775	80.5865	74.3248	60.0927	59.3237	21.9739	24.5032	96.323	37.1899	40.7962	80.3092	41.5144	38.3964	24.6202	138.948	78.6789	57.9503	51.3709	57.974	30.1769	57.97	56.7655	36.5548	92.1954	87.8818	65.9831
MTBP	205.442	0.338262	0.130402	2.59398	0.00948707	0.0246874	1.62602	2.22124	1.53655	5.68014	4.92711	2.80921	2.02686	3.04614	2.59067	1.52153	3.69032	1.61971	2.5753	2.43767	4.30538	4.92803	6.61298	5.43343	7.49963	5.19854	2.58045	4.85714	0.579462	1.29442	2.47567	2.50066	2.92041	1.57819	3.03113	1.48775	1.0554	0.873391	1.20258	3.28972	1.57051	0.63909	3.52952	1.17616	3.32266	1.17295	1.03102	3.69973	2.92835
MTMR3	3720.72	0.349994	0.113596	3.08103	0.00206288	0.00689866	17.1025	16.7013	17.5012	4.89028	4.38403	13.6677	9.84958	10.3784	11.746	5.9437	8.90186	7.34311	9.12875	9.59393	7.76162	8.55584	8.15055	8.96195	8.52766	7.38425	8.90192	9.3791	11.8611	6.74136	16.7128	15.7013	1.46545	9.4554	5.76617	6.58074	1.89919	17.5329	12.9435	13.4943	9.71362	5.17255	8.86242	7.82301	24.6729	8.88489	19.0689	17.8069	11.8933
MUS81	1113.39	0.586002	0.13623	4.30156	1.69602e-05	0.000110657	15.0665	15.0247	16.4529	16.1509	13.3501	25.1452	26.0729	20.4374	16.624	21.9828	18.0863	18.3415	21.1442	20.0426	25.307	23.3678	23.9015	16.9236	19.3219	15.9728	19.2213	13.6215	4.24879	18.0849	2.57481	5.11131	21.2589	22.1488	6.78194	19.7759	6.69518	19.1491	28.8318	17.2527	17.5429	15.6849	12.124	2.4514	26.103	10.1783	3.55441	33.483	26.2651
MYADM	10178.2	0.686623	0.214519	3.20076	0.00137066	0.00486796	169.805	171.063	190.255	133.87	177.921	55.2232	34.3244	43.2871	47.6932	65.2913	89.8931	117.83	110.078	167.688	56.72	53.6576	54.647	106.592	74.3628	69.7993	50.0391	39.3337	53.9286	6.01766	28.6702	26.3461	65.1567	32.5732	11.372	89.193	17.2892	215.52	115.689	33.764	63.1262	104.353	122.852	7.05363	157.147	8.84628	18.3715	59.7549	36.8044
MYH10	1239.46	0.714213	0.185537	3.84944	0.000118387	0.000600575	2.44537	3.26825	2.05696	1.22659	0.914169	1.6195	1.07025	1.22162	1.17185	5.18663	12.0741	7.06653	9.97773	12.1386	3.63311	5.75536	7.19386	2.05735	3.12693	3.39097	11.5298	2.51343	1.80487	2.86234	2.21101	10.2563	0.848299	8.80388	3.78508	4.96681	1.60606	12.1253	8.06599	11.3213	2.04896	2.68441	0.598855	1.90466	7.97472	5.3498	1.24044	12.4148	2.0584
MYO10	1038.8	2.24907	0.322765	6.96814	3.21148e-12	8.45977e-11	0.157783	0.484581	0.233742	0.086749	0.0382297	0.0474081	0.00912138	0.0430067	0.170813	0.0760805	0.220931	0.0728911	0.133027	0.0548506	0	0.256107	0.159041	0.0744725	0.177834	0.135295	0.0328316	2.35859	0.328573	0.864074	1.20893	8.73638	0.110545	1.16761	0.147399	4.75714	0.390375	4.17555	5.76486	6.5216	0.0536785	0.0227058	1.28815	0.309541	6.01927	1.11118	0.974367	13.6189	2.37644
MYO1G	3405.09	0.769708	0.153346	5.01942	5.18273e-07	4.78989e-06	77.8545	83.4931	96.3487	25.116	27.4712	64.7944	97.3789	72.1428	87.1492	25.2926	33.6413	29.1568	31.2017	24.5936	33.8893	27.351	32.5901	30.8729	29.7415	22.2001	28.1469	6.76064	35.4407	8.63178	15.9014	20.7978	17.1899	22.5389	7.55999	18.4045	15.8157	168.026	80.0539	52.5437	21.504	73.8296	14.6969	6.11101	60.2628	4.8849	18.6943	48.5774	123.527
MYT1	18.691	0.845109	0.316347	2.67146	0.00755219	0.0206449	0.0425034	0.00820305	0.0241366	0.193489	0.0394766	0.26109	0	0.310866	0.0503955	0.0471372	0.0465585	0.328445	0.199805	0.351166	0	0.0229965	0.0895794	0.0153803	0.0355421	0	0.143144	0.0291242	0	0.250634	0.0489555	0.0171101	0	0.0176014	0.0160217	0.17466	0	0.00716237	0.058314	0.219512	0.077601	0.0281356	0.0432574	0.066418	0.0661736	0	0	0.228222	0.00897239
NAA40	1093.68	0.315547	0.0890802	3.54228	0.000396687	0.00169772	7.1904	7.11614	6.01804	10.9533	11.8463	22.9192	17.3145	12.1701	11.6235	6.76889	11.0865	15.385	11.4964	10.0275	16.6528	12.0443	14.9121	13.1609	11.2739	11.2076	10.3592	7.62685	3.32123	4.40766	3.66908	4.00106	3.31208	12.3478	5.21206	5.99111	1.11808	12.7965	11.7292	10.3634	7.2618	8.9384	5.40869	3.95631	11.5062	5.41383	5.1403	16.1349	10.3384
NADK	2912.36	0.475316	0.11157	4.26026	2.04192e-05	0.000129787	47.9786	45.8308	51.8758	23.5938	23.5352	50.8766	56.7982	39.8774	37.0817	18.552	19.2803	20.0458	17.7791	11.4173	76.8888	76.8142	66.9356	40.4255	40.1408	39.4759	54.2621	19.5237	40.5123	19.0081	12.4486	9.06178	16.7075	46.2182	13.1324	20.7096	7.62914	60.5334	45.669	33.4845	27.5825	42.4001	16.6919	12.5162	107.412	20.8488	13.1441	41.787	65.5595
NAPB	427.047	0.375448	0.107639	3.48804	0.000486573	0.00200574	4.82179	3.46039	4.694	3.28948	2.60802	4.94691	5.46832	8.20793	7.32653	1.79747	3.72834	5.44031	7.07148	7.58097	3.12324	3.48575	4.61146	4.59663	4.77748	5.06938	5.2789	4.6124	2.91106	2.19341	1.80613	3.52326	0.467933	3.14619	3.18458	2.65369	2.07516	2.55026	5.44798	4.99992	3.10709	4.17084	3.18563	2.6712	4.17709	3.15476	4.07787	7.0492	3.54116
NARFL	1962.27	1.42205	0.155865	9.1236	7.26711e-20	6.7681e-18	5.06972	6.68602	6.9575	11.0053	7.7301	14.1924	14.2774	13.2978	9.72625	13.7437	8.4458	13.4328	19.519	12.8643	16.2823	21.1724	18.0678	20.6003	35.7993	24.0631	9.69768	12.6109	3.13159	26.1582	8.22369	13.2656	52.4013	15.5491	8.18163	76.1346	5.60955	107.376	86.4858	79.0553	9.03571	14.0531	2.71419	5.26084	40.2875	10.9369	11.6297	80.8717	25.306
NASP	9240.41	0.731033	0.120802	6.05149	1.43512e-09	2.35646e-08	32.3628	39.0899	29.7188	154.51	144.877	26.5149	23.3529	30.4401	19.3272	126.002	116.689	89.7067	66.398	45.5589	144.009	179.251	170.669	170.022	193.462	187.998	102.381	120.856	31.8872	109.932	68.7263	107.624	39.3106	179.698	122.823	96.5097	91.6187	79.1526	108.583	198.885	87.1941	85.0921	111.453	51.0559	91.6864	87.9245	55.2595	227.475	73.4988
NBPF1	1208.68	0.815133	0.160563	5.07672	3.84014e-07	3.68026e-06	16.0475	12.8033	6.6831	10.4715	4.68819	17.8908	16.0247	18.0932	12.3356	5.24259	6.40454	10.7882	19.9792	8.70853	8.48803	8.283	1.195	4.62361	6.85846	2.71432	14.171	15.2405	9.08245	0.942401	4.95729	9.97675	1.64319	6.62643	7.58999	1.85586	4.01439	13.2855	14.5905	12.1706	7.42876	5.49035	4.10653	2.28719	20.1394	4.92173	9.3001	10.9348	5.06052
NCAPD2	4184.21	0.320436	0.137126	2.3368	0.0194496	0.0454286	14.9793	17.4969	17.3324	39.7407	40.2555	11.0508	10.1753	9.96089	8.20318	18.6934	21.0628	12.9402	12.6566	10.2546	54.4959	67.8029	84.3931	66.6037	73.9822	65.2666	34.2911	34.1886	14.4894	18.3587	8.17551	17.095	34.4887	37.2494	33.0115	16.9057	18.4499	68.1452	28.0398	23.0062	25.676	15.1652	13.4888	3.81518	59.5226	14.045	7.84009	42.7075	39.4952
NCF4	3982.43	0.568922	0.129368	4.3977	1.09404e-05	7.46435e-05	51.3531	41.6912	60.1409	30.8863	19.3912	69.1666	57.9074	46.9269	49.3761	68.1241	35.4114	32.8523	36.2605	20.5971	58.583	54.1573	47.728	57.2102	72.0399	46.7303	57.8383	66.598	138.842	72.1602	25.6763	39.617	251.749	180.867	48.2036	88.7345	57.2311	101.205	117.156	96.832	63.5449	110.898	99.4302	34.2036	220.008	95.5622	35.0742	148.593	104.993
NCKAP1	56.1436	2.10773	0.303963	6.93418	4.08583e-12	1.04284e-10	0.297106	0.144861	0.319678	0.0711854	0.0522849	0	0.0415829	0	0	0.0780386	0.27749	0.785433	0.923457	2.12547	0.110411	0	0	0.0848769	0.0261521	0	0.149674	0.0160724	0.202099	0.0663905	0.0864522	3.8147	0	0.048567	0.114942	0.120483	0.0355931	0.284586	0.750887	0.173055	0.11012	0.0517559	0.0119359	0.0183266	0.156507	0.085652	0.0253827	0.906808	0.00990292
NCKAP1L	5184.5	0.391981	0.0967181	4.05282	5.06042e-05	0.000285867	50.6724	55.6136	56.5986	71.37	70.5493	62.8748	53.1353	55.3666	56.7214	38.8894	53.3386	50.5765	61.5413	55.7086	43.8652	53.1981	55.44	57.8815	67.4799	61.0984	78.4435	61.4198	32.3777	32.9078	22.8802	37.8323	29.2436	54.7213	40.8096	36.3137	20.2627	93.8721	61.2602	73.4189	31.1881	54.4662	44.1017	9.48685	74.976	27.3089	28.4605	76.5643	149.316
NDUFAF1	277.805	0.513091	0.195995	2.61788	0.00884785	0.0233447	3.94289	6.21894	3.16558	9.83431	9.1679	4.07153	3.25399	5.68235	3.6003	8.97168	9.29345	6.6103	6.83087	5.00061	5.28	5.73786	6.01756	5.21511	6.51843	6.48009	12.3391	12.3908	8.33814	6.99117	0.720364	1.17675	3.43241	12.3306	3.38256	7.12354	6.39581	3.87201	9.97975	7.22247	4.39728	5.16008	8.89051	0.239019	6.47133	2.05686	1.06671	10.5127	11.1648
NDUFS7	1952.25	0.273423	0.112259	2.43565	0.0148649	0.0362548	29.564	51.7568	60.15	69.7176	65.066	25.9985	62.0177	37.8034	41.4484	89.3893	60.0648	51.4218	43.4894	45.1998	87.5651	58.1194	67.4659	72.2119	80.6805	77.622	56.1919	82.2293	43.7374	67.7779	26.9194	59.2853	328.381	100.012	82.0567	55.1004	192.275	117.445	75.2304	71.6267	60.255	65.2562	40.3298	17.4414	77.9727	25.9473	62.986	62.039	104.114
NEIL2	447.972	0.435879	0.10245	4.25455	2.09471e-05	0.000132459	3.45847	3.16867	3.59343	4.15229	5.27363	12.2565	10.2581	7.62421	9.05746	4.257	4.17144	7.59908	7.16871	7.87028	7.20064	6.63148	5.04623	9.20046	4.03613	4.26296	6.56814	10.84	3.38054	4.30289	5.27919	5.02583	3.69492	7.224	9.43373	9.15575	2.78985	11.6047	9.59421	7.06609	5.65019	7.42159	4.5835	3.87512	5.24925	7.37524	3.11541	11.1911	5.00624
NEURL1B	1535.2	1.11165	0.211695	5.25115	1.5115e-07	1.60467e-06	0.468252	0.255166	0.316744	4.73	3.83741	0.0634495	0.054935	0.0215845	0.0163293	2.87143	2.41679	7.1304	7.96322	5.86916	7.22833	6.43803	6.38568	10.1815	12.8639	8.60669	10.5971	14.573	0.544455	3.09903	0.656717	1.21416	10.5562	5.14149	3.66773	7.40672	5.98746	25.9834	11.356	14.0984	8.36237	2.13329	2.71218	0.411589	21.8982	0.549608	6.44952	37.9272	1.18617
NFAM1	386.966	1.14133	0.330952	3.44861	0.000563472	0.0022662	26.1492	24.5004	32.8577	2.35493	2.88897	1.08563	2.22168	0.805776	1.06679	1.72638	1.29531	1.82092	2.49241	1.74706	0.168063	0.197037	0.105347	0.0930214	0.0238846	0.00880171	4.98943	0.455044	17.7519	2.21315	0.0394783	0.09486	0.529301	0.718569	0.0969007	0.0146716	0.0325071	0.209373	3.60526	1.88081	2.12319	1.7773	0.250724	0.14227	37.2304	0.491705	0.382503	1.18707	1.50135
NFYC	1585.88	0.396205	0.0783754	5.05523	4.29879e-07	4.05667e-06	22.2993	20.9669	21.3331	19.7625	18.6087	36.988	37.8994	29.9982	25.8156	18.3288	18.2397	20.7769	17.0366	14.6725	26.7728	27.6499	23.1025	29.2696	24.7788	24.5663	23.6957	23.8089	18.4683	16.2051	10.4989	9.99101	11.8767	24.8304	20.7946	25.9412	13.7593	58.0576	33.5866	24.2207	30.1597	23.1998	29.1053	5.55303	31.5395	12.6822	17.4575	35.5937	29.5062
NGRN	1396.19	0.454241	0.108887	4.17168	3.02366e-05	0.00018298	19.746	20.4655	19.8953	20.1335	17.9341	40.6601	48.3608	73.0718	73.4084	25.3591	25.1063	35.8218	33.0412	35.8171	36.5604	46.4122	40.8648	27.1941	27.0975	29.3939	24.8875	20.6163	23.3143	18.1044	35.2704	11.9503	12.7371	38.7354	10.7869	29.8331	12.8851	22.4434	28.2226	28.5122	14.7531	16.4348	26.7081	9.82104	20.1944	27.4843	29.3754	31.1617	30.7686
NHLRC4	154.89	0.772799	0.204693	3.7754	0.000159751	0.000779916	0.904669	0.698395	0.48163	1.25838	0.777227	0.607819	1.15275	1.47693	1.29612	2.29922	2.25448	2.0754	2.35896	2.20014	2.75025	1.22368	1.11222	2.90535	1.92277	1.51004	2.54565	2.84766	0.515833	1.60039	0.13025	0.910457	6.98525	4.05078	0.745973	3.5433	1.56585	10.0425	3.0254	2.92014	1.47474	3.7678	3.22251	0.17671	3.89847	1.20933	0.214155	5.07622	8.16414
NIPSNAP1	1714.2	0.339982	0.13434	2.53075	0.0113819	0.0289005	13.2604	12.6945	12.0125	31.4781	29.3631	12.7679	18.7507	17.0988	15.1403	41.1419	37.3052	43.4072	34.1055	31.3584	14.5728	18.3634	19.4448	20.755	20.8571	20.7771	36.0775	30.4319	16.7754	14.0252	6.40025	30.6093	30.5255	38.3958	34.7913	26.1103	27.0091	40.5233	31.4046	35.4068	23.4966	27.1696	14.1383	10.6896	22.8454	32.1991	9.25335	37.5222	38.2341
NISCH	3862.59	0.219002	0.0890155	2.46026	0.0138834	0.0342958	25.2967	23.7985	23.588	19.9502	20.6035	33.6185	34.7892	26.2042	22.309	14.0522	16.3604	24.594	20.6742	18.9814	29.6634	23.5915	19.6381	29.6065	26.0476	23.1275	25.2877	21.816	12.4495	8.3676	8.34792	13.142	28.0599	16.3366	16.7663	13.6321	14.8379	61.5055	32.1293	21.6842	20.0983	22.2248	4.99293	10.1485	36.5446	8.0935	13.0233	32.1074	27.3576
NIT1	654.745	0.575636	0.119957	4.7987	1.597e-06	1.30968e-05	7.85522	7.21718	8.67025	6.88329	7.02865	14.7817	11.18	11.6465	12.0248	7.91406	7.05339	9.54688	10.662	10.3498	9.76481	8.32057	7.85026	9.28814	6.56867	6.95501	11.4919	12.812	7.00933	7.17643	2.52315	3.27354	11.509	9.39239	7.65281	10.7977	8.39435	16.9844	19.9859	16.2439	13.1298	10.302	11.2036	2.24753	13.8293	5.62724	5.47748	23.5012	17.7967
NME6	264.931	0.464742	0.123491	3.76336	0.000167647	0.000815234	3.02851	3.31213	2.66791	4.34682	2.97151	3.33909	4.13001	2.49494	2.97702	3.41609	3.69172	2.42528	3.90142	2.33867	2.43689	4.57961	3.46418	3.54059	4.43727	3.79679	3.9504	4.11048	1.83014	2.85736	1.98561	1.64117	2.54436	1.73652	4.5664	2.51294	2.82808	4.68468	5.00738	4.12508	2.49123	2.75868	2.11409	0.925264	5.69955	1.17477	1.70168	4.5866	4.49158
NMRAL1	639.656	0.535525	0.145462	3.68155	0.000231818	0.00107023	16.3702	15.9989	13.6822	26.1482	23.9041	13.7512	15.3017	9.21124	10.2157	37.8454	25.8868	30.7929	23.2709	19.6333	15.426	8.79052	10.3764	17.7712	13.689	15.3612	14.3338	6.6734	10.8079	13.2386	1.36098	8.91877	20.6603	20.4904	12.3879	20.769	19.3313	43.9611	18.2379	22.5438	18.973	20.3692	23.2528	8.15031	16.8771	9.34235	6.19363	27.0837	14.7712
NMT2	927.565	1.16615	0.150895	7.72822	1.09059e-14	4.51448e-13	7.69472	4.58221	4.16495	0.578662	0.611332	2.88801	1.85451	1.7193	1.57942	2.99806	4.56291	2.13441	2.18249	2.39328	3.39337	3.10335	4.47543	3.28345	3.52519	3.31286	3.49174	4.34908	3.47898	1.29746	5.64258	3.38778	0.168355	1.72305	3.77483	5.26463	4.1468	5.81516	8.68644	9.1921	3.64195	2.91508	2.95465	2.68156	3.31478	4.62312	7.31358	9.35056	3.0965
NOTCH1	4394.56	0.717394	0.170949	4.19654	2.71026e-05	0.000165709	9.4035	12.7771	14.3764	15.3007	13.73	10.7531	10.4752	9.63369	8.46207	3.59771	7.18831	16.4165	16.5769	9.16247	6.82208	4.88262	5.43414	14.8184	16.995	13.1852	6.49695	7.57369	8.2957	2.26572	10.5282	6.47193	3.39446	5.18696	1.54841	5.98153	1.3042	52.8672	13.0055	10.3322	5.0899	3.63111	0.739641	6.43867	38.2032	5.34063	4.28789	21.0601	3.15902
NPHP4	688.527	0.392752	0.141923	2.76736	0.00565117	0.0163367	2.52211	2.4852	2.62874	3.06648	2.73243	2.88686	2.79106	2.46744	1.74596	2.26719	2.06948	1.80067	1.82262	0.751514	5.6042	4.13191	2.85587	4.57459	5.31842	3.56256	2.31579	4.17828	1.39342	1.30803	1.34242	1.09728	1.17801	5.04059	2.01952	2.37377	1.3104	5.04465	4.65312	3.15527	3.5547	1.79397	2.31973	1.68908	9.65815	3.13805	1.55113	10.1644	3.32344
NPPA	11.6573	0.978766	0.358657	2.72898	0.00635313	0.0179653	0.919164	0.425751	0.234886	0.0929852	0.102445	3.17601	2.07763	1.15246	2.07069	0.407749	0.181234	0.177571	0.243052	0.0734921	0.865337	0.372986	0.581163	0.299348	0.153724	0.169946	0	0	0	0.0650415	0.190565	0.0555027	0	1.37031	0.415776	0.519355	0.10461	0.185869	0.504431	0.712063	0.287687	0.304225	0.14032	0.107725	0.429314	0.359621	0.298403	1.36219	0.582101
NRBF2	637.132	0.860638	0.142448	6.04176	1.52446e-09	2.45408e-08	11.9227	10.4798	13.6148	7.69128	5.70533	6.16956	5.91602	8.0905	6.50484	6.44358	8.77304	5.50792	8.60514	6.00983	7.37116	9.64112	11.1528	7.87838	7.73033	8.27986	12.4274	11.8327	22.7263	14.7948	11.6428	11.2686	2.38994	14.8122	9.1351	13.5577	4.27723	3.95274	15.1428	20.1746	9.46433	5.11859	17.8056	11.0369	22.3672	7.26751	22.3685	22.017	16.1407
NREP	6294.83	0.629593	0.173258	3.63384	0.000279231	0.00126076	16.9639	16.7964	19.0037	321.159	295.581	6.5676	4.83333	3.74228	5.53552	82.4467	134.215	117.284	106.457	60.1812	114.746	178.515	173.243	94.0129	115.213	97.126	160.687	114.03	16.7713	38.9119	16.2059	103.575	19.9084	127.38	129.168	57.6828	147.253	135.143	143.459	125.58	62.604	78.9836	137.865	15.3915	91.1232	104.102	79.5143	274.917	184.123
NRN1	1587.05	2.50668	0.394984	6.34627	2.20595e-10	4.2282e-09	0.302137	0.174935	0.42894	0	0	0.231996	0.133909	0.0394607	0.358238	0	0.165482	0.145923	0.0887703	0.0805251	0.118518	0.163472	0.795973	4.42793	2.77918	5.27594	15.4506	2.87255	0	1.71038	16.7389	304.587	0.243433	0.12512	0.113891	62.803	1.20351	41.8258	48.9143	124.498	0.315217	0.366673	2.11404	1.71149	61.5549	0.236421	0.20435	270.377	0.127561
NRP2	102.992	1.08243	0.306513	3.53144	0.000413311	0.00175712	0.0825809	0.163933	0.0301472	0.0238689	0.0657429	0.298932	0.392147	0.702598	1.06307	0	0	0.136745	0.353545	0.198084	0	0.0670207	0.0124318	0.0640344	0.187437	0.0945197	0.0564599	0.0970049	0.0627823	0	0.17121	0.128226	0.221786	0.0806098	0.0466934	0.0787777	0.0738453	0.113315	0.097114	0.0391679	0.0553859	1.60872	0.126069	0.165915	1.13352	0	0.315971	0.121623	0.0672403
NSFL1C	2467.52	0.248396	0.0923618	2.68938	0.00715846	0.0197882	21.5706	16.7327	19.7012	24.8516	30.1068	21.8369	18.3813	15.7341	16.5736	28.181	33.6905	32.3877	27.4071	34.4587	30.2907	21.8872	22.939	33.8267	25.1023	27.0075	25.5896	29.0388	20.2862	17.0183	24.3699	34.0536	24.705	24.8081	26.9119	19.9734	24.3871	22.1423	26.5237	25.232	20.0548	24.2436	20.5686	12.1773	23.2804	23.0432	28.7985	26.0727	37.16
NUDC	3153.59	0.264943	0.114225	2.31948	0.020369	0.0471068	32.5388	36.527	31.7344	81.1548	77.1133	49.4382	45.7381	30.1777	30.4233	116.152	71.7509	62.4846	44.4318	40.0627	102.552	61.8053	72.1803	110.668	92.4834	94.8827	68.3831	62.308	28.422	50.1222	39.9203	31.6409	177.357	99.3143	51.3538	65.6335	56.0162	75.8169	63.8474	56.9847	52.8849	52.6169	72.9587	37.7801	57.3675	44.1851	48.4283	68.6973	68.1499
NUTF2	3469.77	0.413084	0.130498	3.16545	0.00154843	0.00539813	21.7734	25.4873	28.7995	54.0576	55.0351	16.1995	27.1072	24.3218	22.6895	74.7476	54.3975	56.8576	46.1016	29.5467	72.2138	58.3082	57.5397	87.3535	82.8377	79.077	50.4122	45.506	40.2009	43.4465	19.5567	35.2782	63.2345	88.5223	51.7112	58.8387	69.1653	77.3246	55.107	56.4622	45.3968	51.7442	64.208	39.9614	26.5297	45.319	43.3286	75.6373	58.2392
OAT	1903.81	0.534761	0.200857	2.6624	0.00775845	0.0210577	61.6315	57.6326	67.5412	80.9665	76.8526	8.90384	9.28851	14.8669	17.5751	54.2715	69.3139	46.9612	50.1351	37.2277	26.8746	34.4202	30.2686	31.2587	35.1391	48.6711	26.211	53.8339	63.9208	82.2043	4.68074	56.2729	7.16185	57.4259	59.31	26.339	42.0532	6.93774	30.7238	77.5867	29.4398	7.27691	18.1624	40.0016	45.5242	50.6405	12.3758	20.6556	35.4153
OAZ2	2221.6	0.305439	0.0818599	3.73124	0.000190537	0.00090597	28.6362	23.1088	29.1951	24.7633	22.0385	23.1718	19.7926	20.0563	22.1707	24.1559	24.2326	31.1477	33.2131	29.9985	42.2431	43.6828	41.3751	32.584	32.9343	31.4976	35.3081	35.2489	37.1582	19.632	48.0171	16.5324	30.8937	56.8664	33.8052	31.773	38.938	52.3088	39.1492	37.3474	34.7211	37.5361	23.9944	34.6071	33.316	41.9906	43.4216	49.9705	44.1562
OCA2	28.1644	2.101	0.422841	4.96878	6.7375e-07	6.0234e-06	0	0.0148013	0	0	0	0	0	0	0	0	0	0	0	0	0	0	0	0	0	0	0.0135939	0.0525509	0.0583052	0.0361789	0.0353335	0	3.5976	0.0635188	0.0289091	0.814138	0.10183	0.413554	0.175367	1.21653	0	0	0.487827	0	0.255861	0.0200037	0	0.856539	0
OPA3	557.159	0.324545	0.117411	2.76418	0.00570659	0.0164775	1.98203	2.7911	2.55368	2.07561	2.28121	2.34021	2.79426	3.05953	3.24756	1.51879	2.24532	2.06844	1.85235	2.02273	1.37134	1.8834	1.9522	1.72997	1.69905	1.95201	2.58989	1.45367	1.11309	0.683638	1.25273	0.439037	3.3704	3.00063	0.670162	0.905542	0.872823	6.73197	2.21371	1.96202	1.52749	1.60212	0.638607	0.548628	2.99721	0.701425	0.371848	2.90717	3.20425
OPRL1	350.317	0.623689	0.186653	3.34143	0.000833474	0.00318271	3.49189	4.42096	3.19256	3.63847	3.10052	2.41312	3.77621	2.48097	3.0914	1.96211	1.22401	5.19434	4.63727	3.53648	8.19113	4.5343	2.62487	5.76191	3.03678	1.69297	4.79068	5.03667	2.24766	2.27325	0.418284	1.63061	3.80126	2.68966	2.81683	1.96107	3.94761	12.6041	6.64327	3.40072	4.80884	6.85744	1.17277	0.381963	10.2983	0.983661	0.680179	3.59995	7.13544
OR2B6	86.1805	1.35522	0.251419	5.39028	7.03487e-08	8.2313e-07	0	0	0	0	0	0	0	0	0	0	0	0.241447	0	0	1.07857	0.608589	0.614617	0	0.0696741	0.154053	0.177226	0	0.696791	4.36296	0.0575812	0.251561	1.02935	0.569323	1.36624	1.36956	0.189653	2.40094	5.37278	7.00799	1.95587	0.606705	1.33558	0.341778	4.5032	0.521584	0.338122	12.0795	0.105533
ORAI2	2920.2	0.504697	0.133985	3.76683	0.000165336	0.00080479	6.81553	6.43345	6.97046	8.27449	8.51571	28.2667	27.8582	30.6124	29.5835	11.9272	15.5878	8.94534	13.1284	16.6631	10.4345	13.0653	9.36733	4.11493	4.01497	4.0035	6.80186	2.97168	9.12559	2.56128	4.49435	1.36884	14.4758	15.5218	2.09284	5.3945	2.53764	16.5963	13.445	9.78002	5.98429	12.5066	3.56277	0.936402	19.4352	4.68175	5.65225	6.98717	22.2778
ORAOV1	501.339	0.257421	0.0925509	2.7814	0.00541254	0.0157671	9.43587	7.69174	7.5088	5.4008	5.06808	15.0865	11.8032	12.794	14.4633	6.31661	7.01768	8.06509	8.20756	8.2642	7.7802	7.85946	7.49028	7.54777	8.92865	8.07269	7.01477	7.40148	3.8464	4.94184	4.3759	1.61186	1.53384	7.17241	4.08922	6.15424	2.93201	6.70024	10.0714	5.97703	7.77186	8.62959	4.78583	2.2554	8.44993	5.31906	5.71854	11.1598	12.6197
OSBPL2	1370.55	0.436156	0.0899574	4.84847	1.24417e-06	1.05125e-05	14.3503	11.8645	11.4391	6.91688	7.3924	18.0137	15.2153	14.9189	15.1216	6.58386	9.1491	8.83891	8.22796	9.73886	12.3584	9.83545	8.28378	9.35594	8.74748	7.44376	13.0629	11.3621	11.3923	8.28584	9.50694	8.83833	2.64999	9.47356	7.2575	11.3776	2.66764	6.54055	14.8014	13.2307	11.3888	7.80545	10.7193	6.75375	23.7671	6.72782	9.03843	15.2349	14.7015
OXSR1	2189.12	0.484516	0.0885508	5.47161	4.45971e-08	5.41096e-07	19.8352	21.3024	19.4214	16.3561	14.4644	17.8532	16.6677	21.1957	18.1732	10.422	18.233	12.7954	15.5118	13.7383	10.5692	15.1691	13.9957	16.6954	20.5447	20.4954	17.0292	14.7291	14.9875	7.69265	11.7187	8.75263	1.83469	15.3476	21.0386	19.8607	6.35398	9.48402	19.0424	21.8364	9.94448	13.5433	12.6919	7.14266	17.0643	13.6623	7.35977	20.1094	12.32
PAG1	6774.45	0.615531	0.168115	3.66136	0.000250881	0.00114642	21.8018	16.8871	13.2117	7.28408	5.87749	4.77499	7.66674	6.03994	7.76277	0.906597	1.99082	2.39004	1.47968	0.210091	20.2451	21.7515	21.89	59.3156	60.3449	53.4765	26.936	17.0746	16.3362	16.9354	42.9305	37.3259	0.95268	2.67499	24.927	29.521	6.45856	25.0985	43.4606	35.9051	25.8258	14.3643	3.72718	16.809	13.802	10.7545	29.5366	35.5168	15.6697
PAM	277.673	0.58794	0.220416	2.66742	0.00764367	0.0208141	3.21788	4.77267	4.85625	7.84096	6.13303	0.236931	0.253978	0.195743	0.209062	2.59912	2.8682	6.31589	7.04546	7.4484	0.380409	0.226574	0.263226	2.56811	1.87991	2.24582	1.89867	0.166127	2.5246	0.551061	0.152316	0.0354901	0.252557	0.255563	1.537	3.18505	1.39634	2.25815	1.93529	2.40666	0.540369	2.06203	15.1523	1.77373	2.86281	2.13856	0.131181	2.93497	1.15386
PANK4	599.105	0.381488	0.107806	3.53867	0.000402151	0.00171515	8.43187	8.76384	11.0479	5.18311	6.21618	12.0046	10.9387	13.3756	11.4902	4.8379	5.81118	6.13676	4.23213	6.1097	10.784	9.38551	12.2483	9.34417	8.2505	9.16627	8.37587	10.3517	4.87454	3.79123	3.27774	2.17449	9.73433	8.43846	3.70814	8.166	4.41495	18.6786	12.2111	8.32706	7.37656	4.61255	2.74874	2.33326	11.6234	4.83388	3.27915	12.0922	16.7983
PAQR8	383.627	0.896585	0.234788	3.8187	0.000134159	0.000671612	8.0937	6.98616	7.66975	5.22413	4.01232	2.21138	4.8636	6.10902	5.63233	2.99203	4.65595	6.7788	9.77457	6.59046	2.33734	2.01493	2.26744	2.80301	3.93075	4.25375	3.49418	7.70653	1.22059	2.98659	0.0228769	0.329817	1.03129	1.48052	1.8811	3.04369	1.09256	3.09595	6.73305	5.67842	3.57449	2.34469	6.02635	0.145487	5.533	1.42467	0.107468	8.49987	4.01461
PATZ1	2487.62	0.631471	0.0916733	6.88828	5.64729e-12	1.41211e-10	12.8291	10.2458	10.9643	16.7249	15.3692	22.3733	19.8676	18.6847	19.4379	16.2873	20.5955	20.9284	20.3202	20.4639	20.5735	20.633	20.6724	20.091	19.885	19.9442	29.8647	22.3352	10.1915	8.44365	20.579	18.8576	24.1585	29.3438	9.83682	22.3791	11.3453	69.3235	29.887	29.7423	18.824	17.5923	10.8353	11.7833	27.0619	11.3917	23.4233	45.7741	27.5641
PBXIP1	10367	0.653133	0.135272	4.82828	1.37715e-06	1.15176e-05	74.1328	59.3048	60.0604	31.4158	36.765	74.9635	87.5596	56.8516	71.1094	50.689	52.1303	129.654	104.835	109.451	150.925	85.543	81.8381	174.814	90.0266	96.273	127.541	66.2676	61.5961	44.442	78.1993	100.832	46.587	98.8371	48.4708	128.045	50.8297	362.613	255.063	91.9225	189.756	173.686	32.4238	26.1295	111.436	31.8306	189.404	181.959	155.936
PCDH9	1653.2	0.975577	0.303124	3.21841	0.00128903	0.00461799	0.237333	0.245382	0.418766	1.23476	1.05807	16.7527	9.12877	25.4131	22.5523	1.09043	6.27285	12.5923	16.9146	37.4235	53.6642	103.324	102.612	4.03029	10.1924	12.4016	41.972	6.57762	0.786172	0.191932	1.46443	0.020473	1.9122	78.8304	0.277974	6.30445	0.443748	6.17902	21.0256	15.8906	0.145912	39.1978	8.39794	0.0794719	17.6005	28.865	0.0687941	19.8363	84.0616
PCMTD1	1317.79	0.350847	0.132004	2.65784	0.00786424	0.0212853	9.66552	10.9423	11.898	9.40031	7.71821	24.1657	22.0199	24.6008	25.5293	4.94568	7.73416	16.6041	16.4501	17.671	9.7792	6.9993	5.75518	14.2888	10.7931	9.8919	12.2643	12.7917	11.3808	8.34082	3.02756	7.4616	3.00739	8.50564	10.0083	10.2021	2.82832	5.65101	15.8754	15.9582	12.359	10.3646	28.8961	4.44366	9.66077	13.1127	6.34592	18.1647	17.2934
PCP2	26.7551	0.472529	0.20542	2.3003	0.021431	0.0490336	2.54457	2.67033	23.4361	1.68929	1.59527	10.2577	5.28642	9.84542	8.86259	5.02666	2.71766	5.37664	3.36427	9.28252	2.05869	0.774419	1.34072	2.07175	0.132988	0.686105	2.19879	1.87981	0.725444	1.80058	0.109907	0.576192	0.427119	2.37094	0.719385	2.28734	0.904989	0.884385	3.16382	0.88002	5.8487	2.63189	1.45671	0.559165	4.03239	0.124445	0.645381	2.15194	3.42436
PCSK4	125.192	1.60471	0.211237	7.5967	3.03766e-14	1.15104e-12	0.667397	1.07525	0.370759	2.27499	1.71407	0.133685	0.0385819	0.318344	0.240836	1.73776	1.96436	1.62567	1.86708	0.649625	1.74152	1.08329	1.2537	0.315006	0.558089	0.625925	0.725221	0.730709	0.154423	0.143731	0.581545	0.157696	0.140276	5.38941	0.196886	2.22086	0.115585	4.04874	3.60291	2.53695	0.454102	0.403374	1.30679	0.102024	3.75615	0.386	0.329713	5.0108	2.57271
PCTP	795.275	0.721278	0.157935	4.56693	4.94918e-06	3.71641e-05	7.64304	8.01772	7.78369	8.18841	7.65409	2.01399	1.68747	2.29849	1.93951	12.3704	12.2154	5.58469	6.21472	3.11189	5.67539	5.90536	5.85487	3.76586	5.58939	3.84138	11.083	11.8126	4.05244	12.034	1.91008	2.09471	2.66621	17.3614	10.796	15.8487	10.1911	10.2085	14.8586	15.5437	12.4464	12.8259	21.8935	3.58633	12.6459	4.47997	2.7926	18.8993	15.5747
PDHB	1276.64	0.474453	0.134562	3.52589	0.000422056	0.00178001	22.0083	28.4434	28.5389	45.6964	41.4479	26.4803	22.5349	20.9421	23.299	42.2504	39.1971	32.0303	27.1494	20.3464	34.7445	35.6432	34.4259	37.8109	38.615	37.3613	45.9767	47.7411	24.7243	22.5606	13.0707	11.0943	18.471	44.5834	42.8321	43.3774	30.0794	23.469	42.3944	35.5561	27.6379	40.4865	53.622	12.2059	25.3708	16.1066	19.8958	46.1827	62.6265
PDLIM7	1382.51	1.12549	0.125503	8.96786	3.02336e-19	2.70784e-17	11.8824	17.5943	22.4003	8.27649	7.68015	4.48718	11.2666	6.9836	4.09961	16.8234	13.3468	14.4412	11.3749	10.552	15.7598	10.9873	13.9072	12.635	12.7462	9.12404	23.8761	9.0097	31.5808	10.0967	3.90393	18.0847	44.3374	15.6999	16.8242	82.7234	24.4141	122.307	29.1307	24.0908	16.6519	12.5723	2.93657	7.24842	55.1419	6.63051	19.1694	39.5055	6.72323
PEAK1	1658.57	0.96398	0.203911	4.72745	2.27362e-06	1.78626e-05	3.29783	4.13002	3.06348	2.16146	2.27412	8.02469	6.08762	8.37682	7.69446	0.978729	2.76931	1.8331	2.8366	2.02667	1.9053	2.2187	2.83192	2.02414	2.1085	1.67669	1.65486	1.10827	2.86535	0.854555	1.33901	5.30093	0.33503	0.610024	3.27163	4.23663	1.14787	4.38766	6.78229	7.73263	1.5628	1.20352	0.577396	2.17358	5.42808	0.628259	1.09863	6.25933	0.848845
PEX11B	839.572	0.425848	0.121974	3.49131	0.000480666	0.00198471	8.81193	7.16774	7.76241	12.5671	9.46197	18.6154	13.6597	7.91584	11.2126	9.51042	9.49255	13.7019	9.58566	7.90484	12.3427	9.10515	8.60646	13.6258	9.81293	9.82853	23.292	20.3897	7.4836	15.1476	11.526	6.54092	14.5921	21.4411	11.6906	21.9915	9.34391	24.2948	22.1745	20.4556	19.3061	12.9752	22.3112	8.01009	11.3292	3.53174	30.1776	21.4929	28.0116
PEX19	1661.68	0.349875	0.102221	3.42274	0.000619925	0.00246668	13.2048	12.9558	12.6332	14.4002	13.1586	10.7886	11.9355	15.8359	16.2479	10.6166	14.4361	12.5246	15.9009	16.8684	10.6147	12.0893	13.1382	11.5809	11.5135	13.1628	17.687	23.3113	12.4127	7.11916	8.28642	7.55458	15.42	14.2499	19.8612	13.8775	18.9643	31.0209	21.4337	20.2287	20.0538	13.4345	17.8249	5.94638	14.6268	13.1661	10.8052	20.258	23.3161
PGAM5	1079.74	0.350365	0.110256	3.17775	0.00148423	0.00521865	7.02748	6.33465	5.82177	14.9433	13.1462	8.76065	10.5531	7.04027	8.20165	16.6875	14.5627	11.1804	10.1293	7.24942	11.4806	13.1065	12.9233	14.091	14.1266	16.4072	15.021	11.3586	6.32739	6.12332	5.466	5.22529	9.96228	19.8407	6.76279	6.25692	7.07269	19.7834	14.5569	13.2976	9.57435	12.1315	5.13272	4.86093	12.688	17.9633	5.90493	16.2123	13.4561
PGBD2	241.138	1.27449	0.195267	6.52691	6.71395e-11	1.4014e-09	4.13062	4.02325	4.1433	3.61239	2.73214	9.24832	10.779	14.0366	9.61212	3.63907	5.9371	2.87125	4.93383	3.67305	5.58778	6.57932	6.50888	4.06505	5.64923	5.28181	6.34317	6.13031	2.58269	6.14627	0.320141	0.745938	0.953836	5.41944	3.97264	2.26056	1.23018	4.13734	9.87779	16.2774	3.86642	3.2454	4.41999	0.13573	8.91235	1.69162	0.814622	15.223	6.06302
PHF13	488.496	0.347901	0.147193	2.36358	0.0180994	0.0428231	2.45749	1.8188	2.16613	1.71863	2.01256	3.24889	4.03468	3.04774	3.5219	1.73004	2.3736	2.6834	3.29622	2.22119	9.53095	12.1921	14.0068	8.02661	8.21999	9.06108	5.59082	2.83339	3.89909	2.25309	4.13505	1.57426	2.74332	4.03535	1.67952	3.64427	0.668814	5.97411	4.2512	3.16903	1.80586	1.88139	1.30491	2.67979	4.39166	1.88953	3.71158	5.20477	2.72017
PHF2	2791.42	0.353279	0.0912193	3.87285	0.000107568	0.000550238	15.9507	15.9411	16.4218	9.78848	10.8497	13.1708	14.1519	15.6243	16.0964	6.57671	12.3046	10.635	12.0176	14.4414	19.3919	29.7335	23.6835	22.8702	22.9987	24.0703	16.9561	18.8433	10.0646	5.32188	14.782	15.3593	4.26809	13.6237	11.3068	9.76717	4.74691	34.5375	21.1298	19.3399	14.7178	17.0221	4.90143	6.85562	22.0979	10.8294	22.7385	25.458	21.5863
PHF23	799.431	0.494572	0.161019	3.07151	0.00212977	0.00709828	6.36637	6.23417	6.04168	9.85511	9.76241	12.3031	12.328	9.81037	9.92955	12.4624	8.56509	10.2354	10.545	9.42894	9.50321	6.51918	5.40308	7.93166	7.64608	7.47862	19.4035	20.8164	3.28084	17.022	7.26389	2.50264	20.2193	22.0557	11.2823	15.6046	11.2087	34.8413	23.0088	21.657	22.868	6.84469	17.2528	6.91048	19.358	5.48317	11.7906	27.9164	28.7637
PHRF1	1606.42	0.260874	0.10132	2.57476	0.010031	0.0259112	7.31777	9.90525	9.30191	8.89629	8.28194	12.0731	11.2701	10.705	12.0098	6.61935	9.45199	8.25567	9.27661	10.2448	10.0745	11.4422	12.1179	8.40411	13.3135	14.1569	12.7106	13.8595	3.92012	3.42879	6.35563	3.7022	11.7084	8.54716	3.36285	5.79069	3.17537	29.2739	15.1664	9.69322	10.1033	6.40578	2.91146	2.74012	17.5326	3.50421	5.61818	13.1259	16.3811
PHYH	1144.2	1.45224	0.234751	6.1863	6.15933e-10	1.09931e-08	2.875	6.37627	5.47903	7.71473	7.84786	2.24498	4.08181	2.86391	2.36885	14.9154	11.9139	13.0381	11.1672	9.9741	4.70221	5.77389	4.82689	4.39062	4.15628	3.30351	4.89738	2.87989	3.70462	3.99983	5.01765	12.0934	0.837568	9.14127	10.9384	30.7871	9.20603	27.8121	19.5551	101.654	6.93943	3.32243	18.9322	5.65385	76.8305	127.583	8.46351	31.2096	5.09185
PIAS3	823.635	0.222672	0.0850743	2.61738	0.00886084	0.0233664	6.48642	6.00894	7.36695	8.20231	8.05778	11.9534	11.3915	7.51856	6.5372	6.57913	7.37172	11.8522	12.7686	13.6355	10.0822	7.10671	6.2942	13.1442	11.8425	9.42775	7.76076	5.278	3.6163	3.02168	4.63206	3.49244	6.27136	8.05841	5.63893	7.28839	3.0759	18.9233	13.2747	5.74279	8.24756	5.1704	5.38434	3.46842	6.88877	3.97589	5.72513	13.3917	9.56779
PIAS4	522.131	0.528979	0.101425	5.21546	1.83365e-07	1.9056e-06	4.15745	4.2054	5.1454	4.63874	4.70181	3.60542	5.69041	3.60287	4.23349	4.80055	5.38455	4.13394	4.07403	3.06991	6.53291	6.2123	6.93242	5.92032	7.11667	5.86308	8.81707	5.52997	3.12353	1.021	3.73507	3.95762	8.85365	3.78261	3.15275	2.5752	3.98009	15.3922	7.78422	7.95707	4.03764	3.2863	1.81071	1.14647	8.1426	2.35378	1.62758	8.7613	10.036
PIGU	445.774	0.312267	0.131046	2.38288	0.0171777	0.0409216	3.85386	5.08253	4.41349	13.4504	15.3199	4.2415	4.83949	3.59045	2.18318	16.1938	10.3006	9.8028	6.71828	6.33393	8.11301	8.47955	8.16744	12.5975	10.0619	12.1397	10.6565	12.4335	4.42742	5.99951	1.65718	6.30906	14.5593	10.6928	8.4984	11.8995	8.91832	28.3149	11.1917	8.9092	10.6549	8.02181	9.57677	2.4089	8.42868	4.59046	2.53704	11.4227	10.0879
PIGV	292.455	0.608147	0.130181	4.67156	2.98919e-06	2.31157e-05	2.54497	1.87023	2.25121	3.56478	3.27286	3.90831	3.55737	1.84091	3.13358	5.42774	5.018	3.52983	4.60143	3.54793	1.22869	1.03272	1.16902	2.86903	3.43778	3.09675	5.55206	4.92978	2.05885	11.7287	1.08233	2.67947	1.45462	2.1889	3.06247	4.35752	1.24397	6.44939	6.15516	4.11643	2.91045	2.50541	6.69943	1.58694	6.20465	0.612747	3.12479	11.689	4.15327
PIM1	6348.89	0.41696	0.180237	2.3134	0.0207009	0.0476508	43.69	33.4768	33.9109	28.4549	26.2673	20.2085	42.7695	23.959	25.2318	34.5979	34.1764	47.3756	48.1304	34.5622	166.577	230.558	205.182	37.4969	41.6913	39.7028	20.4921	35.4725	76.7103	65.4373	105.346	342.98	25.6136	22.3012	31.1045	102.677	25.7349	129.185	105.445	81.8355	61.689	35.1116	6.16588	159.653	45.6307	24.7626	75.1019	114.974	20.0043
PISD	1284.42	0.229399	0.0735992	3.11686	0.00182786	0.00623549	16.4389	13.238	16.4827	12.5931	10.9512	19.5987	13.5149	11.643	10.3259	16.0044	13.691	14.5456	13.4278	12.321	10.2781	8.39185	8.35742	8.50056	7.24051	7.51735	11.5709	13.8009	6.58276	10.4425	7.87436	7.9563	14.1144	9.89962	8.52868	11.9635	6.86949	20.9855	14.9613	12.4433	12.0577	8.30679	8.67814	9.20659	20.0284	4.65437	8.39226	20.0363	12.1272
PKN1	6837.45	0.324835	0.0918569	3.53631	0.000405753	0.00172752	60.5733	70.9288	71.4787	61.9238	62.1724	80.3728	83.158	65.3821	66.677	82.7464	66.4515	79.9756	76.6377	76.7544	80.9603	55.9853	56.1471	64.1682	61.4461	59.8195	70.2942	54.3537	59.8501	26.0829	45.5211	47.1349	137.063	90.1816	40.6754	86.4529	79.8574	250.641	97.8937	62.2941	62.8693	86.889	38.6992	34.6691	104.452	36.4651	47.0023	76.3963	120.223
PLAG1	224.99	1.44282	0.253464	5.69242	1.25249e-08	1.72823e-07	2.80791	1.37468	1.54221	0.334506	0.271871	1.67323	3.09919	3.54268	4.04913	0.324629	1.38233	3.83277	6.72729	10.4539	0.433775	0.413534	0.868263	0.200076	0.344498	0.681524	0.236365	0.546011	1.75558	0.30686	0.494488	2.6513	0.0232931	0.0606094	1.97386	2.52824	0.1604	1.21672	1.67334	2.71156	0.70409	0.179414	1.7047	0.0952946	1.48293	0.195116	0.0879902	2.7034	0.233436
PLCD1	276.72	0.411419	0.129631	3.17378	0.00150466	0.00526419	5.63598	4.12997	5.17585	1.26205	1.68489	2.02855	1.40507	1.08113	1.28777	1.4975	1.52413	1.78631	2.87194	3.87258	2.34898	1.28645	0.989856	3.12289	1.57097	3.27449	3.71502	5.2045	2.67798	1.80711	2.67775	1.43573	4.30442	0.784062	3.4191	3.54335	3.19043	10.1503	4.22869	2.04661	3.49123	1.96255	1.56843	1.92655	6.95313	0.689083	2.3586	5.5418	5.075
PLD2	330.11	0.621026	0.143447	4.32931	1.49577e-05	9.90346e-05	8.56955	7.07887	6.7837	0.499273	0.362543	12.5057	11.2451	8.08657	6.25072	0.5349	0	3.4454	3.83602	2.92368	4.77833	2.51248	1.08744	2.48403	1.38818	0.276517	3.38789	2.60552	1.33029	0.523849	0.961202	2.57377	1.18088	1.10087	1.8773	1.85524	1.27657	5.67046	7.38677	1.58892	3.91441	1.82655	1.36988	0.959646	3.68226	0.825039	1.38376	6.24445	2.94083
PLD6	418.813	0.525878	0.193884	2.71234	0.00668098	0.0186992	1.88707	1.14547	1.52965	2.98668	2.27284	5.32853	2.3472	1.55032	1.40743	3.98307	3.98085	3.05758	2.17303	2.09287	6.19648	5.28615	3.59226	4.06409	3.97045	3.58284	4.11099	16.6742	2.24453	5.83664	0.525853	2.70168	7.01354	6.88195	8.39831	8.9271	3.51593	9.61679	7.20334	5.52417	15.5754	5.1377	3.06667	0.517234	3.49308	1.64334	1.25985	10.4726	4.78028
PLEKHG4B	2424.09	1.04775	0.267153	3.92192	8.78473e-05	0.000465808	0.0435132	0.0179956	0.0423601	0.537663	0.620075	0.0429578	0.057856	0.024356	0.0221112	0.579085	0.527035	1.83135	1.18348	0.979124	1.56545	1.16033	1.49352	3.07041	2.45349	2.21819	10.538	3.15626	0.0897914	0.00879733	5.04766	7.10926	1.44576	1.13909	1.45512	5.0769	1.45029	12.0201	11.7779	6.65926	1.06521	3.55936	0.0189793	0.0291412	13.0238	5.08302	6.55366	22.0854	2.90133
PLEKHO2	1243.59	0.434505	0.162028	2.68166	0.00732581	0.0201716	8.87322	10.2872	7.98919	2.89974	2.41954	3.35001	6.24929	7.6305	4.27329	2.62961	3.89253	3.74598	4.62575	4.24666	2.67871	2.71973	2.8207	2.24227	2.97855	2.22123	10.1654	6.2823	25.6055	4.99622	6.01558	5.76525	11.2757	5.3809	5.11249	3.2587	6.72838	12.7007	9.35453	7.51073	4.70014	5.23194	4.53676	17.0316	25.1871	1.73169	9.01489	7.65938	11.7059
PLOD3	933.459	0.255875	0.108904	2.34955	0.0187962	0.0442379	13.3836	12.0201	13.5547	11.9268	12.9199	8.67846	7.56641	6.81295	5.96637	14.419	9.50622	11.9607	9.28866	8.51017	4.3405	2.73683	2.74852	4.60465	3.37069	3.45849	9.6526	13.0656	6.6898	6.24527	1.89352	6.07706	16.8541	7.24981	5.76496	10.745	13.4328	30.9527	21.4887	7.14336	11.4411	8.85942	7.29984	6.29887	13.3776	3.99938	5.06767	11.2209	6.18997
PLSCR1	1849.95	0.589022	0.158296	3.72102	0.000198422	0.000935759	35.3513	29.0582	42.1456	16.1936	17.9993	6.05028	9.24973	7.62094	9.46883	10.9035	15.2097	17.5192	23.6824	25.172	8.60431	5.55947	8.56516	23.735	22.0523	20.9123	26.1781	13.5163	38.8298	41.9682	18.8626	27.3904	12.1252	5.35755	19.2661	18.9244	10.0381	11.4657	20.0385	44.2688	18.913	49.5748	18.5852	62.0014	49.8046	11.8037	28.3748	42.1032	68.3322
PLSCR2	48.7817	1.04359	0.35541	2.93629	0.00332167	0.0103884	1.62013	1.39285	1.46369	0.620823	1.01229	0.113093	0.456943	0.115417	0.582109	0.680592	0.742149	0.853607	1.55784	1.25613	0.11555	0.119533	0	1.11923	0.821081	0.907728	0.992057	0.529844	1.75425	2.11916	1.08571	1.00795	0.81749	0.121986	1.05486	1.36179	0.614622	0.297833	1.17876	2.17332	0.384153	2.24243	0.824437	4.74695	2.06377	0.576249	1.71339	3.00522	2.51842
PM20D1	63.0607	1.15439	0.301644	3.82698	0.000129726	0.000653438	0.0369833	0	0.252023	0	0	1.10751	0	0.0869439	1.09626	0	0	0.107171	0.0651959	0.916676	0.174088	0.450222	3.07884	0.120445	0	0.501448	0.216329	1.46349	0	0.10468	0.0511169	0.580631	1.29123	0	0.522784	0.284955	0.0210453	0.411323	0.152222	5.03429	1.41798	0.171371	0.141148	0.195048	0.493538	0.376211	0.120065	2.16852	0.70264
PMM1	329.02	0.821822	0.154574	5.31668	1.0568e-07	1.16722e-06	11.0696	12.0394	12.034	6.00131	6.06654	9.439	10.4899	6.99711	7.68648	5.5617	2.09018	1.41779	1.40156	1.56477	11.5873	12.3094	9.21603	6.57281	6.34154	5.99306	6.73194	6.53746	11.7634	8.87166	1.60608	16.5814	9.65796	12.3087	6.39738	7.85366	10.6842	18.2415	19.3827	9.27261	6.60389	5.34392	1.12037	0.680927	16.3637	4.06775	1.78693	12.9648	7.16525
PNKP	1032.77	0.267287	0.0841859	3.17496	0.00149857	0.00525408	23.0656	26.7887	30.7915	18.5379	19.865	52.5026	47.5178	45.7588	45.5626	22.4964	23.6983	23.2045	24.1877	31.9275	38.5696	38.4008	34.634	28.7509	29.1223	25.8463	16.2164	13.5873	9.53024	4.8384	8.72613	10.7074	33.936	18.0937	8.06741	19.2939	15.2265	48.8543	24.4534	18.5647	15.4443	25.4978	10.9951	6.62458	27.1308	12.4129	11.284	29.0486	28.2908
PNMA1	778.453	0.376565	0.160194	2.35069	0.0187388	0.0441239	14.571	12.4572	12.8162	11.0478	12.1883	11.2795	15.4281	15.1624	19.5285	6.89498	11.7417	29.124	28.4592	35.4018	6.00676	9.29664	10.1948	7.60297	7.29584	6.98667	5.25496	11.8806	11.5063	13.0826	5.39378	8.11761	1.5462	15.6875	29.1632	3.23164	4.42444	4.18569	15.2072	7.94789	12.2141	4.20393	13.0702	12.3818	9.14819	8.84741	28.1081	9.48432	6.01402
PNPLA1	18.9699	1.36446	0.306489	4.45189	8.51182e-06	5.95586e-05	2.5639	1.55778	2.50751	0.0640423	0.246951	0	0.084173	0	0	0.368591	0.416076	0	0	0.0253084	0.0744987	0	0	0.0687239	0	0.019508	0.639611	0.0650681	1.92515	0.582353	0.0218748	0.0764534	0.068008	0	0	0	0	0.144017	0.34742	0.315272	0.346745	0.0419062	0.0966437	0.0185485	3.73829	0.14861	0	0.163163	0.0801828
POC5	368.114	0.345844	0.100387	3.44512	0.000570798	0.00229343	4.28322	5.59039	4.85435	7.38083	4.16699	10.2011	7.14294	11.2641	7.74691	5.79683	5.60638	5.50473	8.31851	6.21083	8.28691	12.4317	8.07095	7.68396	8.04365	6.1744	6.09946	6.26786	3.89103	5.18844	2.28275	3.70421	1.32581	6.17807	3.79696	6.45123	3.20161	3.10119	5.8516	9.88213	5.56687	4.49327	11.997	1.5953	5.57058	7.01564	4.50745	8.186	8.39048
POLD1	2469.52	0.380564	0.130309	2.92047	0.00349506	0.0108691	9.88541	13.4249	17.0915	44.1435	47.1972	11.6203	16.3019	12.515	12.767	42.6107	33.0506	23.1615	15.4725	10.4722	49.9933	45.4012	56.3766	32.5871	43.9422	45.8398	15.1686	27.5637	7.13706	10.7247	8.47307	24.2183	68.3471	36.0565	24.123	18.6262	36.3261	78.0838	18.9318	31.819	19.3641	14.57	6.1815	4.73233	43.7266	11.0454	10.6853	35.5938	18.8384
POLE	6666.58	0.734478	0.136126	5.39556	6.83103e-08	8.03094e-07	9.05121	9.35818	9.32034	22.356	24.281	13.8774	9.88561	8.57433	7.07326	14.1607	19.1921	14.2025	11.9756	6.75917	32.012	25.6704	35.0968	27.8292	33.0438	33.9711	14.184	34.0762	3.28421	14.9999	16.4501	62.1195	22.8091	11.6829	17.6409	17.319	17.3469	127.388	19.7427	32.0021	35.1278	5.09022	2.66932	8.97196	58.9491	9.92628	15.3521	68.4636	6.83631
POLR2J4	11625.5	0.702822	0.263304	2.66925	0.00760219	0.0207333	94.1699	71.2593	93.921	62.3748	75.2911	85.8378	103.416	62.0727	90.7209	51.9377	63.7053	73.4072	53.0675	62.7177	146.025	73.2201	94.4125	109.342	75.1914	102.247	100.984	77.3806	55.3588	44.853	83.9143	99.4947	112.621	71.5657	74.166	41.2015	78.0471	108.06	89.4763	78.4128	80.1874	66.8891	61.4094	46.6081	89.4176	63.01	99.9776	93.8216	84.5096
POU2AF1	5458.01	0.809495	0.161422	5.01476	5.31003e-07	4.88008e-06	1.68195	1.12365	1.19025	0.104708	0.0576802	100.08	155.168	126.774	139.506	0.0717429	0.204083	0.37492	0.661426	0.0827575	154.874	168.529	158.427	117.7	101.764	89.2112	93.4022	40.9317	46.6039	29.6994	15.8439	25.5313	43.8374	54.5699	20.4835	79.8427	17.2574	202.369	152.604	100.086	22.3327	37.5296	3.00221	3.60886	61.4313	24.1153	7.16151	98.7544	106.877
PPCS	784.056	0.282534	0.115504	2.44609	0.0144414	0.0353394	15.3279	16.4781	21.4918	12.37	13.0526	25.192	21.7542	30.5684	25.8315	16.2111	14.0359	15.6791	18.4439	23.7536	13.6804	13.5929	10.5263	10.0492	9.54107	10.8531	15.0194	13.409	11.6203	19.9254	8.68847	4.86177	11.2165	20.4601	12.8298	21.7844	7.96276	8.33652	17.6034	14.3902	18.9674	19.6944	40.5222	8.93159	13.6749	8.75966	13.7333	23.5257	23.286
PPIL1	460.517	0.713812	0.185227	3.85371	0.000116343	0.000590831	6.10065	5.33759	4.54222	15.5204	12.7678	2.49834	3.12444	2.83299	2.46472	18.919	11.2863	12.0912	8.32478	6.82892	10.2637	9.05877	10.1432	11.4304	13.1882	14.566	10.4051	21.993	4.26012	13.9101	1.65519	2.37401	2.45159	21.0251	15.3821	15.3898	10.929	5.64278	10.85	24.4056	9.93609	5.92298	20.6962	3.15125	11.3374	4.38476	3.00751	24.488	12.907
PPP1R12C	2501.32	0.243335	0.0883529	2.75413	0.00588487	0.0168247	24.8891	28.4375	35.6282	19.0381	19.7489	37.3063	47.1549	33.1919	28.442	22.2819	17.0376	21.6602	21.9378	23.2699	63.3826	35.7308	35.4454	39.9964	29.5234	27.5912	24.3982	19.452	17.3905	17.5744	13.1888	17.7819	21.1851	84.053	14.8373	42.6018	17.4663	42.8391	34.5111	17.4537	29.9072	32.0388	10.9051	15.0198	37.0697	14.1038	17.5759	34.9434	29.426
PPP1R37	1454.46	0.590494	0.118879	4.9672	6.79263e-07	6.05072e-06	5.73887	6.29171	6.99318	6.18189	6.30739	6.9771	11.7637	8.78612	8.6631	6.46765	4.90688	5.44073	5.29256	5.99059	18.322	15.1801	12.9071	13.931	19.1291	17.1769	22.6335	11.961	2.96926	7.0126	10.8882	15.1288	7.66357	7.22871	7.97707	25.2205	5.53353	60.5764	28.6877	16.5248	11.1223	13.6303	2.04829	9.40379	19.3411	4.94802	20.4855	24.8916	15.9341
PPP1R3E	585.262	0.296148	0.127012	2.33165	0.0197188	0.0458617	5.80969	4.70725	4.91904	3.20336	2.76118	11.052	9.71963	8.9686	8.70881	4.67267	5.36638	9.4878	8.70381	9.38797	3.16178	2.7752	2.62905	3.75004	4.28919	3.74184	3.12647	4.50095	2.06915	3.2345	0.446107	1.72772	1.0402	3.31623	4.24183	3.29788	0.923294	2.91056	5.26599	3.32097	5.67896	3.29144	2.21062	1.00191	5.96023	1.80204	2.6479	10.8031	4.5079
PPP4C	3399.5	0.289539	0.0795872	3.63801	0.000274749	0.00124394	34.3243	55.0741	62.5296	58.9757	56.0248	41.6579	49.9885	37.8991	40.9798	59.1778	52.6257	42.9235	41.58	39.4302	86.8062	72.6113	74.1592	57.8624	70.488	60.4934	102.302	66.2181	60.9189	47.9455	94.5957	38.3636	119.344	102.247	68.6845	74.6497	74.0327	127.39	96.5109	79.594	61.1164	92.6182	47.3143	47.095	83.0768	40.8233	119.882	83.56	107.632
PQLC1	2404.49	0.486094	0.124606	3.90105	9.57782e-05	0.000498735	16.5257	16.4588	15.2061	17.2949	15.4462	27.5565	30.7866	20.3432	18.4244	23.5418	16.4745	20.9958	19.2132	19.4007	28.7358	21.1187	18.5843	24.8683	23.9256	19.0967	18.4936	24.6862	14.5561	26.3766	69.7381	29.7504	45.1777	31.1217	34.7091	40.8912	25.1941	73.9893	43.9501	21.2574	31.145	26.1239	8.91934	24.1738	40.6711	8.20269	29.953	34.1696	45.4553
PRAME	452.24	2.81175	0.559768	5.02305	5.08564e-07	4.709e-06	0.0323318	0	0	0.0981233	0.0720705	0.0744779	0.0859779	0	0	0	0.0424998	0.124922	0	0	0.0760962	0	0.0681419	0	0	0	0.206313	0.515091	0.0245803	0.0686355	0	0	0	0	0	0.0664307	0.055195	0.866283	3.08293	2.03954	0	0.149817	0.148074	0.0378925	0.107866	2.15046	3.5163	0	0
PRCD	208.171	1.13767	0.249995	4.55078	5.34465e-06	3.95311e-05	0.265907	0.0879761	0.0970727	0.0384285	0.0635069	4.46272	1.71727	2.70885	3.01769	0	0	0.0733855	0.401789	0.0911174	1.29638	1.17151	0.720541	5.15471	4.63772	5.78265	1.39379	1.56176	0.231036	1.39776	0.288771	2.61492	0.428485	0.0707892	4.038	2.53661	2.16163	5.93396	2.50163	2.18606	0.832256	0.201166	0.608905	0.645541	4.05543	1.18898	1.35655	5.82538	1.39529
PRIM1	675.015	0.579244	0.153957	3.76237	0.000168308	0.000816834	10.5184	12.9879	8.77681	43.5941	37.0536	6.30463	5.13749	9.33591	6.68111	34.6084	33.4722	24.156	23.5089	14.6746	10.0413	22.7348	20.3586	15.147	24.5919	18.9846	16.1805	27.276	11.7501	22.3668	10.4214	22.7808	40.3268	19.6012	27.3093	13.7553	21.3766	10.255	15.425	32.368	16.7545	9.16524	34.2858	7.39014	19.8732	7.81064	8.84176	29.2189	11.861
PRKACA	2366.8	0.34328	0.0849151	4.04263	5.2855e-05	0.000297559	32.1595	30.1663	33.2855	13.2917	13.9547	10.6993	13.6268	12.6204	10.3259	9.16835	11.1822	12.5817	11.7034	10.4347	16.7838	15.6518	17.7959	12.8795	14.0161	14.9818	18.6046	19.4851	22.1848	8.60964	7.58854	22.2696	26.0873	19.2084	20.2392	18.2437	15.1114	64.3424	32.6589	21.9579	22.5566	15.5068	8.86331	8.74221	27.7744	8.05903	11.2067	27.244	21.6773
PRKCQ	428.558	0.667064	0.168353	3.9623	7.42303e-05	0.000400064	17.6947	16.1131	17.5753	6.52899	6.18137	0.0760459	0.131682	0.232827	0.313138	13.9307	25.299	13.9988	16.7022	16.6026	1.70936	2.75959	2.01772	6.48663	4.30647	5.18819	2.65077	4.13962	21.0571	2.80322	1.34604	5.3025	0.0709287	2.5018	0.989306	8.15646	2.19792	5.12354	9.57938	6.57625	4.93376	6.07513	4.38455	0.79315	9.40568	10.0229	1.6344	11.9119	2.06976
PRPF6	3366.13	0.328328	0.122001	2.69119	0.00711984	0.0197036	24.5837	23.7961	23.806	37.8672	40.0423	31.6357	29.4922	24.2194	26.8393	51.7507	47.608	55.7499	59.8116	71.7685	34.3767	25.1857	30.4635	38.2467	35.8906	36.8957	44.2479	56.8397	16.7093	17.36	18.7546	31.5523	74.9085	49.3628	37.954	49.6015	48.4875	116.084	46.203	30.3975	37.0866	30.0355	38.2632	20.1267	43.7083	31.9621	16.935	47.7815	51.335
PRPSAP1	1197.22	0.327108	0.116866	2.79899	0.00512628	0.0150489	9.21039	11.5318	11.131	15.2881	13.4525	6.5105	11.9368	12.4027	11.2754	11.0995	13.8989	15.6093	15.621	13.1333	19.7994	17.7024	18.851	22.7766	21.9657	19.5499	18.2294	21.5137	12.1844	16.7288	2.50468	13.1711	6.73323	18.7955	21.2824	14.2956	25.2218	18.3727	25.4555	19.0246	20.2416	13.4484	18.1215	2.90321	21.809	11.2139	4.31787	25.2811	10.9709
PRRT4	129.752	1.15304	0.277468	4.15559	3.24451e-05	0.000194843	1.70349	1.46024	2.41214	2.78637	3.00819	0.101924	0.0588308	0.173365	0	3.96242	3.28612	0.427392	0.175499	0.0353774	0.260346	0.143637	0.0233132	0.240165	0.610494	0.449945	0.823498	0.159173	1.26144	1.34631	0.0305778	0.667943	0.237663	0.109939	0.200145	0.863655	0.0251783	1.57696	0.773993	0.807959	1.783	0.131802	0.151981	1.34826	11.3516	0.986745	0.215467	1.26868	0.0420315
PSD	33.8625	0.541338	0.207683	2.60656	0.00914564	0.0239635	1.56403	0.952603	0.795896	0.133564	0.0113194	0.514689	0.378102	0.461599	0.120418	0.563163	0.3204	1.15759	1.79035	2.69594	0.262936	0.131879	0.149833	0.220504	0.0849266	0.075111	0.0864094	0.532374	1.01919	0.0718657	0.0842237	0.25757	0	0.769659	0.04594	0.313007	0.0577927	0.34913	0.195075	0.0674378	0.0476807	0.0672291	0.124034	0.0476111	0.379487	0.0317882	0.0659425	0.287934	0.154362
PSD3	2448.37	0.726898	0.17688	4.10955	3.96435e-05	0.000231379	0.256428	0.0719852	0.119143	0.664245	0.415709	0.483295	0.547587	1.27265	1.49257	0.129265	0.112357	0.285222	0.691762	0.465972	2.39582	2.2766	1.80147	7.82818	5.1333	6.40773	6.51626	13.6255	0.797521	1.31415	8.00676	2.0317	1.20624	1.08604	9.16079	7.34823	3.75411	10.2921	10.3998	14.4903	5.89779	6.51718	4.63826	6.36122	3.87307	1.75116	0.662203	11.0902	4.16812
PSENEN	1154.23	0.461039	0.123998	3.71811	0.000200722	0.000944373	19.1263	18.6209	25.4981	30.282	31.9391	15.3902	15.241	16.9898	13.2027	37.8828	24.2372	17.3992	16.5697	19.0109	27.441	21.7421	20.4312	24.674	21.964	23.1717	27.2029	19.322	21.2634	25.863	16.9296	22.8611	75.6784	32.8755	26.0363	32.165	38.615	49.6699	37.2046	33.8526	23.6786	31.4353	41.5977	13.8563	28.1461	19.5791	25.3581	43.5555	34.1392
PSMB5	1335.24	0.449488	0.127322	3.53033	0.000415035	0.00176095	14.0073	13.9733	10.6403	36.4683	30.7843	10.7555	14.5931	10.0262	9.49041	51.6469	29.8505	35.6705	24.5859	21.0902	28.6148	11.4172	13.6745	27.3841	21.0938	19.5079	24.4416	58.212	17.979	41.2348	17.1813	12.7422	54.9142	44.8233	42.2749	34.5425	47.6525	50.2431	37.3957	40.8013	36.2496	23.9635	54.1998	14.6042	30.7902	23.3448	23.9675	44.5414	32.9869
PSMC3	3501.02	0.460192	0.140156	3.28342	0.00102554	0.00378414	35.3044	42.6644	41.0698	85.52	85.3378	30.0824	28.3233	27.7824	26.4347	110.714	81.5227	52.9514	48.5811	38.9869	95.422	92.5255	97.9011	113.792	108.58	117.881	77.3648	84.4656	52.6991	85.2057	83.0774	58.3777	183.525	104.068	68.5336	75.9561	104.434	101.614	67.8188	87.5393	58.8237	60.7427	87.4011	78.2427	71.9621	63.3329	76.8128	117.804	82.8916
PSMC4	2249.86	0.198177	0.0819288	2.41889	0.0155678	0.0377026	23.0747	23.4691	22.5878	25.1051	27.2937	22.7531	22.4518	17.4397	19.098	27.9766	26.0753	21.8136	18.749	18.941	37.524	27.3419	29.585	37.018	29.0974	30.7913	35.2414	34.1851	24.086	23.7524	34.2155	22.0756	45.9005	35.4134	30.6825	30.9683	42.7735	54.161	36.016	33.2928	30.0172	24.9873	29.3446	20.1263	32.3516	27.9978	20.0251	35.9947	48.4593
PSME2	6778.05	0.48529	0.177468	2.73452	0.00624714	0.0177164	207.564	181.637	216.571	314.008	310.809	189.334	216.303	149.075	149.998	232.031	178.616	242.202	186.624	149.302	291.955	162.614	187.197	445.515	353.868	398.068	368.687	236.018	295.085	378.178	89.4558	334.608	430.803	291.747	416.764	278.073	433.012	192.773	320.046	465.183	323.12	486.664	257.745	113.752	199.467	209.024	268.372	370.536	390.509
PTAFR	321.688	1.10337	0.295057	3.73951	0.00018438	0.00087881	32.7513	35.9364	39.8798	2.68378	4.55221	3.95687	3.85729	2.37805	2.76083	4.39207	2.79732	1.58547	3.06173	3.2962	0.247062	0.495668	0.623487	0.26935	0.143639	0.199967	6.47513	0.33349	26.5969	2.89016	0.092329	0.403367	0.522836	0.27268	0.172666	0.137252	0.14119	0.173675	4.62173	2.04885	2.0161	1.22551	0.480754	0.402631	24.5529	1.49346	0.913933	1.19289	5.04026
PTP4A3	2097.9	1.73574	0.233491	7.4339	1.05443e-13	3.60702e-12	3.82038	3.43526	3.08167	1.56642	1.37094	1.66675	5.15661	3.33397	3.26005	1.78142	0.989151	4.69667	6.73474	5.32241	8.37858	6.45945	6.16082	11.6879	7.28481	4.45934	1.9238	4.50679	7.19513	1.90464	6.70048	4.50893	44.7723	7.13735	17.3466	72.6233	11.8745	164.223	70.0058	33.5997	9.37562	16.2274	0.220918	34.2084	20.0261	3.32914	8.43293	82.0915	9.5494
PTPRF	436.644	1.21707	0.24721	4.92321	8.51362e-07	7.40956e-06	0.226734	0.242863	0.0482837	0.625035	0.625445	0.0522293	0.120588	0.177676	0.120975	0.810935	0.730196	1.11695	1.50886	0.888303	0.200116	0.312821	0.310609	0.0861484	0.436078	0.433188	1.77235	0.693307	0.163756	0.296815	0.524916	1.08844	1.00474	1.84502	0.307684	0.390158	0.464481	12.3162	4.5417	3.90189	0.177412	0.27016	0.0259601	1.12271	5.79429	1.14435	0.561265	9.3281	0.323076
PVRIG	1422.75	1.20686	0.221326	5.45284	4.95704e-08	5.95571e-07	24.1514	20.0633	19.5077	8.49818	7.88587	44.2308	44.6778	33.9333	39.6634	9.17769	7.69021	12.2681	16.8803	13.9131	22.1252	21.224	19.8124	27.7382	15.9309	18.6136	50.3341	14.6218	8.55335	50.6329	11.2653	19.6863	56.9666	14.7538	26.2656	96.0607	22.4503	136.655	104.174	59.267	22.8103	28.3005	5.49612	4.68823	82.9433	6.02558	18.3436	85.1547	74.3532
PXMP4	139.907	0.708765	0.227702	3.11269	0.00185393	0.00631568	0.695479	0.525945	0.822131	0.832793	0.767233	0.948164	1.3399	1.26796	0.92559	1.01528	1.09144	1.12422	1.02586	1.31642	0.734926	0.472282	0.553406	0.739591	0.308589	0.49861	1.45667	1.70685	0.539531	1.22531	0.0392353	0.205693	1.09021	1.78977	0.337065	1.02069	0.411914	1.19828	4.07963	1.31946	1.15502	1.08988	1.30007	0.116442	1.88463	0.12217	0.0691179	2.31379	2.18424
RAB11A	4283.92	0.275844	0.0919383	3.00032	0.00269699	0.00867758	21.1869	21.1433	22.3726	31.1489	30.6563	13.6027	13.3735	18.2681	17.927	25.9526	40.005	33.3931	34.0605	36.4096	35.1465	41.2755	35.9345	47.6733	44.5228	43.4623	34.8085	28.463	24.0501	18.4361	31.4363	26.1846	28.9038	32.9927	26.4451	31.7322	23.8635	17.3292	34.0204	34.9378	22.1634	36.9846	39.452	28.5574	21.097	24.7284	37.13	38.8433	33.7699
RAB1A	3983.02	0.33652	0.136641	2.46281	0.0137852	0.0341408	38.7869	52.1483	61.5534	50.5559	53.8469	23.7895	27.8969	27.0924	27.6918	33.1584	39.5162	40.5901	35.9925	39.222	27.4844	27.047	28.5206	22.8089	22.5079	30.5804	38.0787	57.7254	82.417	23.8763	60.7672	59.8159	7.93821	48.0578	29.2639	47.5295	16.1779	15.9476	45.5197	39.9693	32.3232	29.015	43.2653	98.2889	40.4936	36.3417	49.5203	50.2898	32.3441
RAD1	610.147	0.237303	0.0743371	3.19225	0.00141168	0.00500282	3.64028	3.08124	3.01224	5.54145	4.78176	5.23099	4.12568	4.03445	3.80237	4.8638	5.49147	3.06418	3.34614	3.76992	5.28345	7.18896	8.12885	7.038	7.03034	7.60664	4.36928	4.33847	2.00316	3.21376	3.03085	2.22954	2.9423	5.26548	4.48908	3.75756	3.67936	3.11975	3.94796	6.59935	3.41808	2.75397	3.8901	2.52934	4.62657	3.0384	4.38956	8.07549	4.73149
RAD52	501.188	0.40282	0.123758	3.2549	0.00113432	0.00414208	17.313	13.3442	12.8688	18.0721	14.933	36.579	30.0575	23.5046	30.3339	12.1073	19.3513	37.7072	32.8529	32.2702	19.7251	28.3701	18.0118	28.8504	26.1884	21.8839	23.8662	51.3443	7.62907	13.0313	2.05762	12.918	2.7839	15.1383	13.468	17.956	6.46335	14.6059	34.1168	18.7941	28.0429	15.0374	23.8208	8.40058	38.3349	13.8062	11.635	44.4087	34.9877
RAD54L	411.18	0.461133	0.175776	2.62341	0.00870553	0.0230432	1.32316	1.55001	1.4154	11.3153	9.48276	0.708826	0.65462	0.916301	0.4743	7.42235	4.14594	3.80453	1.79007	0.836507	20.4232	13.1358	13.2623	19.9091	17.3943	14.5457	6.52877	7.97012	0.982538	4.7032	2.0202	3.01008	13.487	10.3408	5.41102	4.29922	4.53514	10.5625	4.30617	9.94381	4.69509	1.14068	1.78506	0.991742	11.6826	2.04665	1.42354	12.0747	2.53333
RAG1	11336.8	2.21302	0.279166	7.92727	2.24011e-15	1.00316e-13	1.22749	0.282903	0.314693	0.403876	0.21252	0.356881	0.332758	0.224133	0.847815	0.151992	0.744101	0.656153	1.229	0.962391	63.5586	67.3551	55.4079	111.377	94.2342	115.879	40.3997	58.0913	0.036241	34.8449	86.0156	72.2066	9.63391	0.214681	12.4863	233.867	7.19525	191.797	204.275	203.993	10.0244	16.2037	10.3883	2.13696	59.2251	18.0818	53.4495	357.505	6.88307
RALA	1158.71	0.420703	0.121993	3.44857	0.00056356	0.0022662	10.132	14.1245	12.3158	20.2597	18.4944	12.9879	9.79763	13.3861	10.855	16.3597	19.3723	26.8533	24.43	17.028	16.2263	13.7275	15.1773	21.1802	19.4426	19.1462	16.1486	16.3669	6.70556	12.5023	7.32997	4.8709	1.91904	14.9282	15.6243	5.1471	11.0071	4.17672	16.7348	11.5837	13.3225	15.5204	30.701	11.1713	8.62294	12.1654	7.67964	16.8158	16.8987
RALB	1335.46	0.359164	0.152526	2.35477	0.0185343	0.043747	37.433	31.3752	36.9096	22.6016	24.3403	20.6981	32.566	28.2191	35.6221	30.5103	37.8046	36.5265	40.8224	38.0016	19.4331	23.1157	20.8017	38.4522	31.5632	22.1722	24.5174	24.4256	58.2622	23.1986	7.38436	19.7964	8.73958	18.9209	18.7725	13.3829	20.6102	10.3476	29.3675	26.2613	20.7393	34.6082	40.8069	10.2461	39.4677	14.2248	15.261	26.0867	38.2286
RANBP3	2479.02	0.237897	0.0955456	2.48988	0.0127785	0.031969	14.0613	13.5263	14.6532	15.404	15.4258	19.3893	19.7729	15.8841	16.4394	15.4582	13.6771	18.892	14.4055	12.3219	28.1565	21.9872	22.2394	24.7485	23.9681	23.1701	18.8823	19.7368	10.1678	8.99494	21.3513	8.49076	21.6435	20.5635	12.252	17.017	8.85337	51.5585	28.7526	21.8894	17.4351	22.2061	10.7705	10.8427	24.2335	8.12257	16.6904	31.1812	25.6114
RAP1GDS1	1226.13	0.369538	0.110859	3.3334	0.000857903	0.00326586	11.5672	13.121	14.377	16.8354	17.896	17.5736	15.2303	13.1381	16.7835	15.1368	13.4004	10.8688	10.6915	9.4465	15.7574	25.4781	19.0192	17.9806	18.5173	18.0581	9.10677	13.8899	8.0925	13.6312	5.20999	13.1405	8.50982	19.8083	12.4064	12.2069	10.7826	10.9672	22.6317	21.6925	12.3262	9.1318	14.7727	6.92335	9.3248	8.48775	6.83103	10.8753	34.3896
RASGRP4	312.371	0.844304	0.255969	3.29846	0.000972168	0.00361154	18.7807	16.997	23.0756	1.43613	2.27899	0.420021	1.6278	0.632775	0.92654	4.00097	4.57102	4.27733	3.71942	4.70687	0.582414	0.23254	0.192144	0.0848318	0	0.0160536	4.6679	0.240957	18.8724	1.76947	0.0360026	0.110102	1.87484	0.258886	0.0736413	0.214079	0.0592903	0.961285	4.52079	1.55667	2.38467	3.81066	1.13331	0.396864	28.8167	0.957977	0.676513	1.10773	3.08477
RASSF10	73.3266	2.56551	0.361528	7.09628	1.28158e-12	3.51015e-11	0	0.0169197	0	0	0	0	0	0	0	0	0.0384129	0	0	0.0233652	0.0343893	0	0.0615893	0.0634473	0.0488731	0.090051	0	0.210253	0.0222167	0.620354	0.504882	0.141167	0	0.217829	0.0165233	5.05859	0.0997748	8.70143	3.30768	0.549791	0.182927	0	0.0669176	0	2.04736	0.5488	0.0237177	6.92922	0.0740264
RBBP4	6069.63	0.510496	0.106104	4.8113	1.49948e-06	1.24561e-05	16.4335	15.7418	15.2433	36.3013	32.8562	11.7388	10.9514	12.0807	14.5083	18.1648	34.3951	27.2734	18.1148	15.8558	31.4838	39.3939	44.9795	38.7138	45.0247	43.9086	34.9179	40.4761	13.9952	9.33641	30.0438	17.4848	8.8217	45.832	29.8637	19.632	21.5915	22.3171	30.29	47.4344	21.7763	20.1288	31.2161	15.8975	34.4967	21.692	25.5452	48.4575	42.811
RBM42	2020.85	0.358345	0.122357	2.92869	0.00340389	0.0106057	14.2429	21.2394	29.804	28.678	32.106	16.0354	28.6196	19.4872	18.2994	43.2476	32.1768	32.2488	26.7631	25.9983	50.1215	33.6369	39.4289	33.0615	42.394	38.6402	37.0411	35.7745	19.5325	26.1522	31.3013	25.7459	105.531	54.9047	31.5918	37.0743	56.0045	92.956	44.7056	33.1469	31.9288	36.6216	25.0293	19.9935	40.978	17.1296	42.3363	41.2535	58.3251
RBX1	2019.99	0.287605	0.122909	2.33999	0.0192845	0.0451284	47.9958	43.7403	50.108	66.5644	61.4595	32.1304	44.2335	27.767	36.2607	66.4873	62.2357	57.4071	35.3556	30.7556	85.9456	69.5375	68.1974	90.8516	70.7794	73.7368	64.1282	56.9895	45.4465	112.555	64.5417	43.5249	128.436	135.561	72.7928	126.072	86.274	68.1924	73.1594	92.3309	55.4515	77.5932	76.5111	37.568	71.2177	42.0985	59.8376	72.9599	102.598
RCSD1	17280.4	0.555239	0.126871	4.37641	1.20652e-05	8.16391e-05	101.215	110.633	108.689	92.0885	85.592	178.084	164.719	167.277	167.015	29.6705	46.9287	86.2211	115.522	98.2039	423.003	593.089	540.863	362.956	434.782	447.011	477.348	247.631	137.578	100.951	98.8117	94.5594	64.2252	366.008	175.329	340.282	102.957	328.338	422.613	481.755	273.152	318.592	275.343	54.0891	291.331	470.277	171.012	500.681	711.786
RECQL5	771.784	0.46957	0.163468	2.87254	0.00407184	0.0124689	8.79996	9.63467	11.022	12.2718	10.8162	25.3863	18.772	17.0572	19.5027	11.6899	13.5494	15.9677	16.1896	15.5626	13.0012	12.1256	12.0178	18.2729	14.236	15.1047	10.7293	11.6654	4.04329	5.54804	2.51974	4.96613	9.64498	8.49748	10.06	10.6317	6.3336	19.1115	14.2737	9.79954	15.5947	9.49096	3.38991	1.95988	14.9079	5.08401	3.22623	18.1763	12.1008
RELT	2789.08	0.538541	0.150439	3.5798	0.000343856	0.00150697	21.8804	20.1377	21.2589	11.7015	12.0536	44.1022	38.5173	28.7198	24.0785	8.46775	6.48631	10.6556	7.27238	6.2871	22.7716	15.2234	13.6182	13.262	11.8357	9.65023	11.32	10.5302	6.86177	7.20922	16.8852	13.7077	18.0086	5.6773	7.52615	15.7114	10.6352	56.9084	29.2847	19.8511	17.6022	11.6928	2.73137	52.783	31.1609	3.9593	9.52668	33.6012	10.8977
RFX5	4368.86	0.490107	0.0986489	4.96819	6.758e-07	6.03078e-06	21.5016	21.7799	23.2364	30.0347	29.2051	84.4009	63.0687	80.3831	80.8597	22.7377	34.7156	30.5033	42.7855	43.778	56.3312	69.8007	56.5995	52.4598	57.5541	56.7408	62.4464	38.7084	16.5117	15.9064	21.5535	20.7736	19.2138	45.627	34.0043	28.9947	18.1059	59.4109	62.9925	68.8872	56.0979	41.0894	51.4084	11.2889	45.8227	30.0129	30.4423	80.0192	100.778
RGMA	1175.67	2.86038	0.40638	7.03867	1.94083e-12	5.16785e-11	0.617749	0.529354	1.81015	0.0374959	0.123931	0	0.0328548	0	0.0585962	0.0137019	0.0812023	1.36049	0.980096	2.25229	0.726967	0	0.234352	0	0	0	0.144538	0.482556	0.0375716	0.0349703	0.49522	8.669	11.7462	1.51957	0.740498	21.2601	0.815546	98.6479	35.9357	21.0567	0.425364	0	0	0.0723994	36.3715	0.425379	0.16044	36.0784	0
RGMB	343.508	1.86229	0.333331	5.5869	2.31157e-08	2.98865e-07	2.31156	1.23924	1.44394	0.0173218	0	4.85148	5.14525	5.68917	7.32902	0	0	0.0165394	0.0301846	0.0136905	0.261949	0.264031	0.0541311	0.148704	0.0286365	0.0422113	0.400627	0.0351984	1.66625	0.048465	1.70397	0.0206787	0.202338	0.265904	1.55874	0.272654	0.662565	2.64878	1.72666	22.2847	1.54076	0.396709	0.0392094	0.0802703	0.456999	6.37764	0.0555882	7.23753	3.92541
RGS14	1059.32	0.484876	0.17133	2.83006	0.00465386	0.0139531	42.1201	40.941	38.7109	14.5771	14.1161	46.335	57.0873	35.0249	30.9619	14.1546	13.7773	46.7314	30.1143	28.2034	13.581	11.8003	10.2719	14.404	11.6406	12.015	17.4571	6.80213	21.761	7.42814	0.69842	2.59849	13.8337	12.1909	2.13826	19.8437	8.53362	23.271	33.6575	15.4057	14.2085	25.6591	9.05787	2.42619	40.8296	2.29589	2.09028	11.2382	35.5521
RGS5	61.1449	0.46888	0.193272	2.42601	0.015266	0.0371177	0.449841	0.383021	0.37191	0.307843	0.464503	0.975276	0.334242	0.60134	0.800052	0.220095	0.565223	0.690116	0.816324	1.2377	0.669501	0.569096	0.975961	0.991041	0.907221	1.22312	0.914618	0.761536	0.694044	0.224693	0.118864	0.423426	0.483251	0.353397	0.920156	0.373785	0.26351	0.120394	0.526414	0.527121	0.393397	0.867057	0.424158	0.139555	0.476714	0.175999	0.268455	1.04005	0.762478
RNASEH2A	1068.21	0.474982	0.182163	2.60745	0.00912183	0.0239393	5.97827	9.78732	10.4189	35.4178	31.7452	3.95725	8.31428	4.57707	6.51799	44.7717	22.4008	16.8592	13.2643	9.06542	40.5132	40.4319	44.4609	40.3567	42.5213	40.7831	28.9765	34.7138	9.03775	33.3563	3.89402	18.506	126.932	78.1553	32.6371	36.0733	49.8557	74.4444	30.7343	49.811	22.69	16.0115	32.8343	5.79845	32.5994	14.249	6.07902	49.7223	29.4612
RNASEL	443.735	0.936107	0.202641	4.61954	3.84593e-06	2.92814e-05	3.21755	3.25478	2.64624	2.06709	1.8858	4.7708	5.11407	4.59354	3.96846	1.1997	1.94456	2.50065	2.85232	2.91266	2.72012	2.92644	1.98761	2.79031	2.33492	2.57562	5.89005	7.48849	2.10875	2.44689	0.242805	0.491303	0.566154	4.30746	2.35253	3.26748	1.96773	5.39394	6.01275	8.37003	5.49827	2.83986	6.70452	0.249228	6.90953	1.15757	0.630342	10.926	15.0248
RNF121	275.641	0.48641	0.140323	3.46636	0.000527562	0.00214775	4.81404	4.14377	4.21001	5.47065	5.02565	5.61862	4.6086	5.45746	7.23002	6.24648	4.91474	4.58805	5.99706	4.77287	3.96561	5.07905	4.12603	4.04146	3.13995	4.66797	5.32463	6.79528	3.1719	6.67672	4.23624	3.74022	6.44724	3.03023	3.44785	4.30266	3.61603	7.70666	5.32786	4.97249	5.22334	3.39915	3.67458	1.01556	6.06023	2.28529	1.97963	7.13433	6.07708
RNF181	1627.68	0.45747	0.137845	3.31873	0.000904292	0.00340561	48.249	44.6338	51.0936	67.0029	63.9197	43.1946	43.0115	38.8406	36.6651	106.106	80.5036	60.3753	45.9107	51.6415	77.4265	48.5913	47.2621	72.8533	52.9091	52.6467	68.7489	101.494	56.9396	105.839	32.2072	48.2708	175.406	101.765	76.5116	103.134	154.253	165.587	81.7682	87.6194	87.2617	92.5504	113.918	42.0249	69.3631	53.8004	47.2587	121.741	99.7231
RNF25	373.788	0.36363	0.111984	3.24716	0.00116563	0.0042282	6.23217	3.43377	5.13739	4.77932	4.92944	9.95665	10.2912	7.44374	5.48243	7.5526	6.30924	8.25305	6.86647	7.0324	11.5925	8.8105	7.73258	8.67514	7.18675	7.00041	8.92647	13.3795	5.08191	7.184	10.3852	2.76172	14.5239	11.4265	4.91631	7.46094	4.6618	14.7621	10.688	10.7906	8.06191	8.81649	9.09208	5.00679	7.67957	2.32034	8.07669	13.2451	13.6865
RNF34	678.163	0.497875	0.109718	4.53776	5.6856e-06	4.18019e-05	10.1869	8.99077	8.9048	9.28252	8.14322	13.0074	12.3272	12.1087	11.6713	8.99143	7.84875	11.1297	8.87806	6.80272	14.0533	16.1633	11.9812	11.1001	11.8046	12.6506	15.1757	13.137	6.81641	15.9017	2.92672	4.16994	3.19697	16.4239	5.54421	10.524	3.86455	14.3116	18.7658	18.2829	11.2548	8.23342	10.1055	2.21339	15.529	5.135	5.85252	20.9452	20.0787
RPA2	2366.54	0.590385	0.170883	3.45492	0.000550461	0.0022259	35.7689	38.5259	35.6143	51.3973	46.7444	36.4422	40.6245	48.3622	46.0692	52.1522	39.4766	31.3599	29.0375	36.1746	46.0822	46.101	48.9595	50.814	54.2606	57.991	46.9387	70.3571	33.5374	53.1738	16.0389	12.7807	53.6696	61.8237	71.5359	57.6868	67.567	73.6264	60.7317	78.4008	60.499	45.1399	77.993	8.12437	45.2681	19.929	16.473	86.8966	95.921
RPE	303.242	0.36155	0.157777	2.29153	0.0219328	0.0499957	4.45124	5.58867	6.47048	9.64228	10.6232	2.28478	1.51178	2.69193	2.2373	4.76213	9.12643	6.87003	7.22848	6.55708	2.96073	5.16355	5.12405	4.67461	5.94743	7.17142	5.49297	9.37403	2.48287	3.13265	0.183901	1.00794	1.29941	6.10102	4.2677	2.06276	2.06492	1.85892	2.93735	6.23801	3.35045	3.39493	6.03821	0.212641	4.60036	2.30943	0.333782	4.84773	4.6727
RPP38	365.682	0.3146	0.106945	2.94169	0.0032643	0.010229	10.1488	5.37681	5.59375	10.032	6.9864	13.752	8.37867	9.98016	11.4827	11.5863	10.2016	7.88094	7.89301	10.5012	12.2554	10.4976	8.31812	9.28916	10.0952	16.3115	8.7124	12.7153	4.79078	18.4935	7.74711	4.88658	4.91686	14.1329	10.9518	8.48403	6.83206	8.04803	15.1981	10.1305	12.1453	9.48442	16.8603	10.5727	6.77174	5.03475	16.7431	17.3954	12.9804
RPS6KA2	432.642	1.20239	0.199384	6.03053	1.63419e-09	2.60936e-08	2.6629	2.57496	1.88245	1.89543	1.50691	2.02363	1.97108	2.80741	2.6691	0.403403	0.342818	0.901594	3.6901	3.27053	2.24528	2.88525	2.82061	0.759952	0.860863	0.820584	1.11676	2.01044	1.23138	0.845026	0.758878	0.439289	1.19441	1.29602	0.644181	4.74512	0.523332	7.36246	6.37472	3.97999	1.10626	1.36294	0.492435	1.98675	9.20458	0.644447	1.21431	3.20168	2.19058
RTKN	325.833	0.900348	0.175569	5.12817	2.92578e-07	2.8654e-06	0.572819	0.642587	0.67091	3.74851	2.37417	0.0824699	0.904437	0.504989	0.848976	2.20359	2.82361	7.26215	7.69967	9.56076	3.53899	1.24938	1.20726	4.43062	3.56257	2.4271	6.20628	16.4853	0.517141	2.71068	0.791728	3.24272	4.67292	6.33806	3.1579	3.67795	1.7113	15.8727	6.95029	5.4677	2.63325	7.1334	7.87024	0.587421	5.27927	3.1376	2.64418	11.4649	7.55001
RTN3	3646.56	0.288829	0.109179	2.64547	0.00815783	0.0218637	66.4245	71.287	91.7424	59.3673	61.7548	7.30906	14.3913	14.3609	10.9699	81.4439	95.305	65.6513	65.6052	69.3275	33.745	45.5095	47.8733	63.1599	66.1337	66.981	65.6294	39.7143	109.814	55.921	11.1688	31.9982	13.4593	38.3877	35.5797	27.5091	28.3322	22.6066	63.3255	45.715	43.1579	37.3749	51.2001	13.6583	111.812	27.3575	18.7486	50.1945	17.7091
RTN4RL2	118.9	2.34156	0.308805	7.58264	3.38603e-14	1.2636e-12	0	0.429612	0.902921	0.554035	0.748231	0	0.610738	0.609143	0.544623	0.235112	0.418007	0.511946	0.622872	1.04528	0.0831605	0.20073	0.111702	0.153429	0.236371	0.0871048	0.206678	0.272375	0.0537245	0	0.0488363	0	0.702215	0.0877927	0.419547	2.03274	0.542871	11.6284	3.70847	2.93274	0.221178	0	0.0539402	0.0621154	2.66408	0.0829445	0.40148	2.36774	0.0895056
RUFY3	1390.38	0.684143	0.166668	4.10481	4.0464e-05	0.000235331	9.3452	10.1694	9.38452	17.5368	13.3579	23.1893	20.054	17.6529	17.1319	5.64068	8.62898	9.28186	9.02821	8.30222	10.2726	16.0971	12.0548	17.1184	12.7595	12.2674	16.0032	7.15422	5.11111	4.14702	3.38117	15.303	0.349768	15.9173	7.22449	12.7917	2.29339	6.28135	21.514	21.4247	6.4723	6.22111	9.52441	11.6434	7.7856	8.24903	5.58498	19.7201	12.1486
S100PBP	1355.47	0.298973	0.106607	2.80444	0.00504048	0.0148857	6.87255	8.06247	6.37517	12.1213	10.9884	15.0853	13.8264	11.8144	11.967	7.40233	11.8599	17.8821	13.3521	11.8243	12.7878	16.1634	14.9395	14.1793	10.9072	10.6112	10.1409	9.32906	3.96653	6.76	2.54881	4.10646	1.94238	10.2927	5.82889	7.48545	3.47059	6.68492	12.6379	10.4132	9.92454	8.13407	11.3431	2.77271	11.092	6.98262	4.52655	16.5886	13.7976
S1PR3	71.8391	1.24395	0.287298	4.32982	1.49231e-05	9.89383e-05	2.39485	2.16268	2.34444	0.189839	0.159353	0.247015	0.071289	0	0.0211905	0.208115	0.387627	0.0172632	0	0	0.126191	0.580182	0.339001	0.0194015	0.194284	0.0220294	0.28511	0.0275542	0.217396	0.227638	0.469339	0.259004	0.00959971	1.21008	0	0.394749	0.0203401	0.316225	0.183901	1.48342	0.0559372	0	0	0.0209458	1.10903	1.48239	0.101537	0.483659	0.973371
SALL2	175.868	0.780175	0.244609	3.18948	0.00142527	0.00504013	1.09671	0.565714	0.560513	0.776622	0.755622	0.229666	0.132564	0.687532	0.0945706	1.19416	1.52024	2.61948	4.69271	5.3091	0.610105	0.226561	0.609369	2.01314	2.55117	2.58075	2.87352	4.08877	0.742818	0.11288	0.151583	0.782641	0.396291	1.00329	1.62356	0.358488	1.39567	9.26398	2.84519	2.14056	1.8411	0.303591	0.121763	0.222011	0.94465	0.780154	0.323675	3.34054	1.36382
SCAI	794.09	0.54606	0.127643	4.27802	1.88562e-05	0.000121261	2.47884	2.49864	2.2592	3.27426	3.41053	4.43793	3.09953	3.93029	4.19547	1.56328	3.98015	5.85574	8.45096	8.27703	3.46878	5.89981	6.67933	4.82425	4.99955	5.81804	3.5515	1.80197	1.4305	1.66773	1.62432	2.21421	0.517413	2.25783	1.22368	2.26949	0.643166	1.39275	3.7049	3.46824	2.10544	2.24454	2.17152	1.7988	2.15962	4.62308	4.22701	3.71995	2.71671
SCARB1	2569.41	1.16828	0.140957	8.28818	1.1499e-16	6.15695e-15	4.17238	4.79679	8.15649	19.1307	19.7387	4.84021	5.18847	3.81062	5.87246	12.3171	14.5202	17.5127	15.8482	13.7282	19.181	15.0308	23.186	34.6715	28.8157	36.0375	19.1862	27.0885	5.27155	9.53701	3.71322	30.8133	24.0881	13.6861	14.9358	47.6437	18.4989	105.859	62.6393	78.4982	18.1323	11.783	5.61349	7.1063	49.2506	15.8781	11.4747	60.4414	25.7771
SDC1	316.882	1.26	0.32623	3.86229	0.000112327	0.000572205	0.294017	0.312095	0	0.0495727	0.013654	0.395082	0.260621	0.0768005	0.290509	0.0271726	0.0322069	0.0946673	0.0863846	0.0391805	0.663166	0.815277	0.82622	1.99487	1.37273	1.04193	2.69698	0.251834	2.62645	3.25947	0.13546	0.399463	0.0921243	1.50675	0.415613	2.97018	0.0139425	13.4517	8.37028	7.91776	0.0958581	0.275723	0	0.0861463	7.09522	0.306757	1.29258	9.53552	0.1862
SDHAF2	1313.73	0.427424	0.102293	4.17843	2.93532e-05	0.000177852	30.2547	27.8412	31.748	28.4575	27.6218	22.9839	21.911	25.3732	26.4845	32.5893	27.7116	29.7837	25.9863	30.3665	30.5283	29.2036	30.3219	30.3981	29.2828	32.0952	43.1986	41.7159	33.3273	38.6723	30.206	14.3819	39.1058	52.4617	31.1562	37.4961	39.4877	44.6806	51.7537	59.6276	36.4166	30.4672	49.4791	26.9708	36.1652	19.7453	41.7961	63.4187	66.082
SEMA5B	95.7912	5.37619	0.589276	9.12338	7.28196e-20	6.7681e-18	0	0	0	0	0	0	0	0.0512858	0	0	0	0	0.0288429	0	0.115526	0.119508	0.137933	0.0532854	0.109455	0	0	0	0.0746336	0	0	0	0	0.193105	0.00925127	0.0168087	0	2.52278	0.0224478	0	0	0	0	0.00958779	0.0327515	0.256057	0.0132793	0.0421697	0.0932552
SEPHS1	2443.63	0.874533	0.0998654	8.75711	2.00317e-18	1.5181e-16	13.2249	15.375	15.0872	31.2434	30.2691	9.36894	10.6411	10.4046	9.5203	22.9021	25.3861	19.5671	22.1801	15.882	38.8767	48.5754	45.7629	47.3144	48.4484	42.5966	19.6463	24.826	14.7422	19.4033	22.2865	23.149	6.06057	27.8396	40.4745	31.7687	29.7589	29.0376	34.5426	46.347	29.5043	13.4963	20.5297	11.9936	42.5278	37.6773	22.0847	52.2439	28.0837
SEPHS2	1743.57	0.343691	0.0960052	3.57992	0.000343697	0.00150697	16.7152	16.014	19.4958	20.0991	22.367	22.2111	29.367	24.367	34.8512	24.6982	27.7609	22.9135	22.8202	24.9955	18.2177	21.2827	26.5797	15.6828	15.3167	18.8351	29.1315	25.2734	16.6647	26.4889	22.665	10.6775	7.02496	51.0449	17.9026	26.135	7.55624	15.7703	33.2093	30.0556	23.156	22.7922	33.0812	27.1171	30.2314	11.3826	42.8382	37.9002	51.1745
SEPT7P2	1609.36	0.362804	0.138763	2.61456	0.00893429	0.0235349	31.2426	33.9655	36.8279	29.6372	35.388	43.7791	38.0907	58.6651	50.2648	23.2547	27.8627	29.3994	30.0105	30.251	41.553	50.1709	54.5764	33.6119	36.6814	37.2135	35.0545	31.4274	31.8297	15.2596	32.3746	30.7015	7.5903	26.9435	23.6332	15.4718	17.6189	16.2021	31.2222	33.179	23.1843	30.1517	32.6801	27.3901	20.4019	21.8681	36.0292	38.5221	46.7442
SERINC5	3368.6	0.932672	0.194364	4.79859	1.59789e-06	1.30968e-05	44.0621	43.3557	38.2571	9.05419	8.73403	9.23569	5.16933	9.93329	6.3864	7.56791	20.9211	5.98517	7.78175	5.63422	25.6879	17.0253	18.5644	44.9314	49.4095	61.0008	61.4189	70.3886	35.1301	36.5093	69.5211	165.777	1.37044	19.0435	132.424	52.7135	42.4036	73.95	108.737	103.622	89.6154	58.174	15.549	22.1417	145.406	18.6019	167.632	285.658	23.4417
SETDB1	2075.07	0.366124	0.0696694	5.25517	1.47889e-07	1.58026e-06	13.8994	13.1847	12.5609	13.9629	13.9188	28.0767	20.6151	19.9457	17.6724	11.7078	15.013	17.2084	16.107	18.3765	17.1664	15.7611	13.8106	14.9932	14.2337	14.5345	20.382	16.4346	8.93104	5.7415	9.374	10.5658	7.44692	13.0934	10.3425	12.2769	6.68487	29.0341	19.8321	18.8766	19.4192	13.2292	17.0856	7.6385	21.5615	13.4711	14.6166	25.8677	24.1731
SF3B2	8082.99	0.151572	0.063651	2.38129	0.0172521	0.0410351	61.5746	57.7606	59.7681	80.2622	81.45	68.8599	54.6646	50.7791	46.8188	88.4251	74.4376	80.4983	73.933	76.102	102.472	94.8862	101.614	101.737	96.1807	96.4757	84.5091	77.1605	61.6677	52.3353	84.3943	39.8486	77.4442	97.7932	69.494	76.1481	51.4942	166.369	108.369	77.3221	80.5831	74.631	74.0584	62.763	74.5032	68.2859	82.0232	119.986	128.81
SFXN1	2541.23	0.631063	0.195279	3.23159	0.00123103	0.0044458	10.5131	8.90647	7.39566	11.1318	11.6437	4.43479	5.62148	3.77162	4.34155	6.60411	10.4575	11.0119	6.87084	6.6854	10.817	14.7667	16.9063	17.027	15.1361	20.2405	8.48102	12.9591	10.4894	7.22554	51.7838	32.14	3.41656	12.1582	17.2995	8.11483	9.44088	9.43682	12.0673	24.69	8.86122	4.63534	0.172884	43.6331	12.6191	3.55938	28.8607	26.7555	5.77335
SFXN5	500.704	0.877459	0.121701	7.20995	5.59709e-13	1.66092e-11	6.7113	7.67933	9.60144	4.44228	4.66115	4.44985	3.01862	2.80906	2.66823	3.86504	5.11776	5.09766	6.249	5.62081	6.11673	6.30334	6.65258	7.04784	5.47888	6.57868	2.01208	3.62303	2.45273	2.8325	1.19736	4.67786	1.26224	6.37085	1.26116	4.13272	0.895266	7.63132	4.89078	5.35563	2.35299	2.2279	1.97614	2.2523	12.8362	1.97907	4.23476	8.2381	4.09888
SH2D4B	1880.78	0.604609	0.197606	3.05966	0.00221586	0.00735536	0.157518	0.0228004	0.0670879	0.0199187	0	0.0907127	0.0523597	0	0.350187	0	0.012941	0.0190191	0.0694201	0	3.84637	3.03615	1.99189	17.335	13.6	13.0208	16.4802	15.1581	2.14059	12.7206	2.32683	4.77956	4.70635	0.62377	22.4221	11.2264	6.5994	19.5197	31.5659	26.4319	12.9107	23.3958	0.0150293	2.68838	33.3833	8.22742	4.7622	28.3933	10.4244
SH3D21	111.695	1.75779	0.188498	9.32527	1.10698e-20	1.13603e-18	1.02754	0.486768	0.742656	4.99271	4.16452	1.36282	0.124204	0.561211	0.406113	3.62589	3.45859	6.85755	9.19423	9.26141	0.622928	0.227436	0.754689	0.13521	0.338492	0.0767615	0.927236	0.67209	0.426105	1.01354	0.258224	0.639273	0.903158	0.464207	0.440152	5.2941	0.673315	9.88552	1.30297	2.92909	0.219278	0.968761	0.0950701	0.474409	1.74522	0.170556	0.328534	4.6948	0.177474
SIDT1	1009.01	0.698251	0.171885	4.06232	4.85865e-05	0.000276371	8.91611	9.03872	8.95976	3.99631	3.93429	28.7249	20.5459	27.6867	25.7143	1.45155	1.67877	3.52464	3.10439	2.98095	4.42476	4.13308	4.12943	4.78791	4.19223	4.01863	11.5241	3.14716	8.08112	2.82903	5.84379	0.584373	1.30381	1.38954	5.97434	6.51125	7.52025	3.56103	9.62078	13.6247	6.1945	10.4705	2.91846	2.22193	8.55332	1.84973	3.21907	11.7149	9.82615
SIGLEC15	199.128	1.27617	0.409286	3.11804	0.0018206	0.00621932	0.260654	0.965865	1.24336	0.501001	0.610071	0	0	0.0817026	0.123621	0.144535	0.376889	0.856034	0.459492	1.62557	0.552127	0	0.10987	0	0	0.128514	0.0831633	9.80544	0	0.811548	0.324239	3.43117	0.0280013	0	13.2937	28.0094	5.19135	3.29426	3.39732	2.76925	11.6661	0	0.0795833	0.305483	3.72188	0.0815842	1.227	3.45977	0.0330141
SIRT4	16.8549	0.736402	0.235024	3.13331	0.00172849	0.00594177	0.518807	0.187741	0.607648	0.13121	0.289117	2.39019	0.517361	0.559011	0.692031	0.251723	0.426228	0	0.685932	0.0518518	0.228949	0.0526314	0.205017	0.704008	0	0.119904	0.586247	1.1998	0.049303	1.2849	0	0	0.104501	0.120851	0.293347	0.599607	0.295226	0.655691	1.06769	0.57416	0.964131	0.257572	0.792015	0	0.519255	0.355219	0	1.21179	1.10888
SIRT6	488.496	0.239291	0.0991451	2.41354	0.0157984	0.0381647	6.76334	7.77383	9.51647	9.27469	9.269	14.0794	14.5881	7.10589	6.65293	9.69533	6.58543	7.5008	6.93285	6.44913	16.154	13.0109	10.8227	8.91936	7.95976	8.12046	11.5354	9.3975	4.68479	5.81392	4.98561	6.74611	13.1589	16.4625	5.86373	11.1171	7.69732	20.996	13.747	10.4789	7.48734	10.0154	6.38619	3.69906	13.505	4.07702	4.71668	9.45825	19.6709
SIX5	84.375	1.27164	0.250603	5.0743	3.88923e-07	3.72007e-06	0.211904	0.245382	0.401117	0.202459	0.118088	0.108474	1.28354	0.590418	0.753753	1.46226	1.42368	1.2736	2.01305	1.35543	0.581861	0.592364	0.17368	0.255599	0.0984434	0.261197	1.18943	1.07691	0.644404	0.0333215	0.0162714	0.255912	2.26378	0.97991	0.798776	0.822404	0.29476	2.8924	1.42134	0.70354	0.202655	0.124687	0	0.0413916	1.61815	0.276357	0	1.47158	0.0894653
SKA2	968.379	0.361776	0.148475	2.43661	0.0148259	0.0362083	6.20583	9.87726	6.99577	17.939	15.8495	4.50154	4.28369	7.2015	5.79257	11.0558	11.6114	11.4277	10.9399	9.31147	23.7115	29.6189	30.6667	28.9831	27.2279	24.4943	12.189	11.3592	6.78588	19.733	5.98596	8.35572	14.8229	24.6386	21.5165	12.0048	15.7035	5.58036	11.3765	18.4996	14.3196	9.92916	10.5019	1.6558	10.2022	2.95495	6.08697	17.5601	10.1012
SLC25A30	1218.91	0.745306	0.171702	4.34069	1.42033e-05	9.42929e-05	7.88029	4.9388	6.42688	6.55139	5.86307	9.84877	8.19273	9.78842	7.92707	2.88214	5.39966	12.8146	16.9028	16.5226	6.09191	6.24238	5.38887	11.3304	13.2494	12.1805	8.09109	21.6061	4.78006	5.57621	9.47241	9.90916	2.62297	6.65256	16.8512	11.7128	13.7509	6.55841	11.4586	13.4759	15.1856	4.20368	6.95891	4.44586	17.1447	11.2502	26.7568	25.9146	6.5169
SLC25A40	554.507	0.42586	0.135507	3.14273	0.00167383	0.00578615	11.2328	13.282	12.7789	13.8002	11.5874	8.91257	6.53833	11.8929	10.2108	6.3671	10.6967	9.16233	9.7688	8.80158	11.0156	17.1385	15.2565	14.2264	16.9492	14.0918	6.45099	6.79895	6.52815	4.50414	0.345011	2.47195	5.29609	6.962	4.61528	4.24405	2.64202	3.06644	4.82883	7.12724	4.47277	3.25516	8.72644	0.438822	8.66087	5.0589	1.9449	8.251	5.48541
SLC26A6	471.777	0.429276	0.124257	3.45474	0.000550827	0.0022259	11.7815	12.9726	10.9456	6.03429	6.0032	4.30672	6.27383	4.25571	3.06123	6.87852	3.72536	6.13439	6.04234	4.91165	8.59106	5.08184	6.62978	4.73575	4.19387	3.52991	6.691	2.85195	5.88854	3.77989	1.49713	3.92441	5.70658	4.44263	2.88612	3.50603	2.48242	8.97148	9.77168	4.53227	6.29282	3.24135	2.74089	2.66069	18.4944	0.789532	1.58966	10.842	6.18316
SLC32A1	109.755	2.85617	0.449965	6.34753	2.18796e-10	4.21012e-09	0.0914162	0.211717	0.129782	0.123306	0.186794	0	0.0405162	0	0	0	0.100138	0.0588681	0.0268588	0.0487282	0.286876	0.296765	0.256889	0.628518	0.254813	0.281703	0.0810193	0	0.0231665	0	1.49516	0.128802	0	0	0.0861486	0.250438	0.398821	1.09374	0.648011	0.134893	0.572242	0	0	0	1.48426	11.3976	0.197853	3.652	0
SLC35B3	427.106	0.352956	0.138561	2.54728	0.0108565	0.0277525	8.91375	8.63676	8.55357	8.44691	7.84645	9.80569	7.93351	8.98085	9.31786	7.76721	6.2411	8.64526	10.1657	8.43608	10.9179	8.59245	8.66477	8.76819	9.79647	10.023	8.68675	12.5087	5.28306	8.88201	0.7543	3.99841	2.54052	9.2434	6.7681	8.91438	4.26491	3.56821	10.183	8.81792	10.1632	7.6346	14.7464	1.85484	5.85054	4.7259	2.30325	12.5419	12.0504
SLC35E2B	4268.8	0.47497	0.121239	3.91762	8.94263e-05	0.000472654	20.7003	20.4917	18.8499	14.5352	14.0334	44.1676	35.3015	28.9593	32.537	11.8984	18.0278	17.4235	23.3696	19.3437	22.3768	25.8986	26.5369	26.6745	25.5207	24.7252	32.0747	23.3538	12.59	9.50598	12.6514	15.8845	4.19827	22.3867	7.2782	21.5043	4.46855	48.3788	49.4537	23.6658	34.3058	24.0264	8.49225	8.44466	31.5194	12.4423	9.90201	64.3767	38.7558
SLC43A1	680.723	0.678298	0.177331	3.82504	0.00013075	0.000657889	7.03717	6.84202	5.90952	16.8405	15.9824	2.06454	3.8398	1.5087	1.22009	27.9043	21.3803	16.2241	20.4222	15.6855	4.49223	4.6875	5.03708	7.35113	6.38424	7.22161	7.99607	12.4872	3.96205	10.9927	0.550556	3.42751	23.3214	7.77351	5.10513	6.08707	7.34785	20.0532	7.05899	12.8943	10.9867	4.48254	8.76669	1.8479	19.3579	6.98709	1.69728	7.07955	3.53164
SLC44A2	9409.16	0.23814	0.0897317	2.65392	0.00795634	0.0214286	66.3688	54.9429	50.0166	11.3788	8.89637	139.784	125.505	126.621	124.185	14.6398	20.5043	20.9134	22.2642	18.3702	142.982	136.364	116.821	88.3377	83.4199	79.9069	99.9867	77.3943	68.775	20.7021	98.7716	35.1527	142.191	38.7581	62.5014	73.567	60.5493	270.124	127.984	67.4849	69.1764	110.711	43.8259	27.3687	89.9854	25.6986	40.3532	94.2988	93.9116
SLC7A11	108.117	2.01835	0.399234	5.05555	4.29149e-07	4.05667e-06	0.15442	0.17411	0.346149	0.0698859	0.0860539	0.0374436	0.0216126	0.00636886	0.00963646	0.0901341	0.144225	0.031402	0.00716364	0.0129965	0.0573857	0	0.0171291	0.0617604	0	0.0300537	0.0129654	0	0.26569	0.506092	0.0112333	0	0	0.00504851	0	1.8661	0.00462485	1.1833	0.501777	0.089945	0.0508752	0.00538	0	0.0333381	0.151842	0.0127193	0.0395778	0.188524	0.0308821
SLFN11	1513.48	0.70169	0.21812	3.21699	0.00129541	0.00463751	11.6407	13.978	11.7162	18.6568	19.5031	10.0164	8.04998	7.39462	9.73846	12.0642	22.6248	17.0923	17.207	16.2003	20.9479	23.943	22.4335	26.6178	20.352	24.9377	24.3588	16.5503	4.83241	4.188	5.30049	14.1038	1.80847	12.2391	0.443918	7.42188	0.077324	12.7313	20.3001	32.9836	6.06049	5.75676	0.138294	2.80463	12.3307	7.14761	0.318602	11.781	15.4897
SLFN13	2169.33	0.822909	0.215252	3.82299	0.000131841	0.000662626	7.05531	9.55839	7.33479	8.29881	7.19785	4.47897	4.81354	3.4972	4.53397	3.93278	5.92716	9.03297	7.27148	4.45662	24.81	31.8908	23.6411	23.3995	21.7719	18.1519	10.1228	7.7275	4.56839	5.08417	4.96536	11.9869	1.16375	4.74492	0.282703	8.44661	0.0526877	11.0325	14.4307	30.0744	2.88344	3.63453	0.0777412	3.45073	11.4045	5.32513	0.450882	14.8193	5.0134
SMAD6	37.9488	2.96422	0.345646	8.57587	9.83435e-18	6.29143e-16	0.136261	0.0631153	0.18571	0.592736	0.39486	0.125554	0	0	0	0.151116	0.0537341	0.710745	0.792684	0.522951	0	0.353876	0.0861544	0	0.113944	0.11757	0.0289833	0.0140053	0.207186	0.0964205	0.0188335	0.312663	0	0.220069	0	2.19776	0	1.18483	1.17777	2.14135	0.042648	0.0180399	0	0.0159697	1.60018	0.085299	0.0884735	1.80865	0
SMARCA4	11107.2	0.506046	0.112296	4.50637	6.59471e-06	4.76328e-05	18.2045	19.604	19.6629	37.1679	35.7411	15.4497	15.0522	13.3993	14.0519	32.3354	39.7115	28.0353	25.8293	20.248	74.4516	90.2133	93.4488	92.2835	95.3066	88.8663	93.042	43.1114	15.0727	21.7582	61.875	58.3987	54.4813	57.4016	25.6291	54.0994	17.7994	311.541	83.4026	69.5432	35.5823	36.6399	13.063	22.6743	72.1925	29.8163	28.9161	95.6533	66.5964
SMARCC2	5353.82	0.248496	0.0686636	3.61903	0.000295713	0.00132185	33.5951	32.6597	29.7342	42.2718	38.4061	44.9588	37.5855	38.5491	33.953	35.9537	46.9152	51.2722	54.7954	55.7561	48.5148	56.3348	52.7493	45.1536	50.8882	47.3847	48.7788	36.6266	21.9529	14.8974	25.3065	20.2764	25.0999	38.07	31.3427	27.8324	16.4863	62.7909	48.8685	43.2168	31.6948	32.9344	27.878	22.0115	46.4761	28.679	27.3832	47.0146	43.7467
SMTN	796.792	0.565877	0.191041	2.96206	0.00305584	0.00963705	1.06961	1.05136	0.932292	2.62962	3.00803	0.630298	1.38909	0.994118	0.973279	1.10346	1.12806	2.61897	2.78448	3.16228	6.32284	5.12766	5.87162	2.97037	5.38734	2.48352	3.92851	10.5336	0.945548	3.52033	4.91643	15.5009	10.2078	4.41912	5.56964	4.68921	6.80846	15.0901	7.40567	7.73552	3.75647	1.91006	0.987317	1.73459	6.93771	1.01214	1.85735	11.2995	1.19722
SNAI3	69.5221	0.52034	0.200396	2.59655	0.00941647	0.0245167	1.41971	2.6251	1.98954	1.27407	0.459386	1.26595	1.6441	2.76338	0.488707	0.558689	0.782596	1.06169	1.49357	0.622494	0.592834	0.483182	0.386084	0.248582	0.0765927	0.169351	0.754946	0.941434	2.15868	1.4583	0.063299	0	1.27916	1.67843	0.129475	0.635156	0.495154	3.31076	2.82748	5.4738	0.788365	0.939793	2.34213	0.161021	3.17801	0.17918	0.185849	1.12134	3.85741
SNRNP27	1580.24	0.288823	0.0964916	2.99325	0.00276026	0.00884503	24.7227	21.4042	30.3034	24.3644	22.9621	24.1971	24.1523	31.4251	29.3132	18.2787	29.9803	17.9384	18.8754	23.2009	27.5912	43.7083	44.8275	27.4055	29.2147	31.3678	30.6445	37.9074	27.355	18.5619	28.3553	22.6031	24.1898	32.5528	29.0734	33.9538	24.6692	18.278	42.9563	40.9765	25.4297	30.0034	52.626	37.7828	17.6965	28.0645	30.3336	49.1731	31.9383
SNRNP70	8598.06	0.234838	0.093406	2.51416	0.0119315	0.0301562	109.878	118.218	128.06	112.025	113.695	250.718	372.118	223.101	218.887	146.596	112.985	197.494	163.387	199.435	202.676	155.237	144.999	137.233	141.213	151.438	180.724	102.796	48.5847	55.6217	129.318	91.4557	211.621	164.667	68.5646	190.289	50.3663	210.52	219.633	122.751	117.01	186.214	70.3648	85.2423	184.768	66.6645	106.036	212.68	178.403
SNTB2	350.379	0.603154	0.145805	4.13671	3.52314e-05	0.000209855	3.49089	2.89937	3.02144	0.0893019	0.0760263	2.3847	2.61421	1.9432	2.96872	0.266998	0.590734	0.116275	0.38904	0.295157	2.39874	2.94385	2.82454	1.75979	2.01991	1.57279	1.39971	0.989807	1.10429	1.05055	0.127557	1.57005	0.189664	1.84942	0.580809	0.676036	0.178099	1.38342	1.99285	1.68744	1.01725	0.982769	0.116385	0.169295	1.4993	0.879139	0.371256	2.74573	1.66697
SNX17	3714.03	0.444507	0.128767	3.45203	0.000556376	0.00224464	38.7125	39.9431	47.6735	42.4875	41.0335	39.1647	44.4977	47.6962	38.8188	53.9729	40.9589	43.8042	33.9271	36.6379	45.7056	39.1637	34.967	49.9161	45.6908	42.8485	46.6331	58.9216	29.7917	28.8695	21.3154	20.5519	132.996	69.3149	40.4189	63.1456	66.1777	158.498	65.0579	54.5241	49.8261	61.5237	56.2283	14.2593	53.6645	21.7363	43.013	64.1418	126.144
SOAT2	6.94556	0.877474	0.374935	2.34034	0.0192662	0.0451208	5.29761	0.306727	0.322326	0.0382801	0.0210872	0.435833	2.91815	0	0.0448663	0.440637	0.0994806	0.511715	0.100059	0.121021	0	0	0	0.0410785	0	0.326496	0.0402437	0	0	0.160657	0	0	0	0.0235053	0	0.952416	0	0	0.051916	0.293142	0.118435	0	0	0.0665222	0.17674	0	0	0.146291	0.0479278
SOCS5	1193.85	0.402049	0.171568	2.34338	0.0191099	0.044805	6.05119	5.52722	6.13205	8.54027	8.4304	11.8163	11.9299	26.1486	25.8746	3.74113	8.92563	11.7741	14.6982	14.9458	7.26428	8.08623	11.4341	9.40055	9.33503	10.7167	3.98525	6.44301	5.14244	2.43626	8.62809	7.75938	0.887298	3.26199	5.74184	4.73387	4.235	1.79327	6.36974	4.96488	3.61918	4.45456	4.31363	10.0571	2.68014	5.00716	5.53221	5.64687	4.96642
SOWAHD	327.297	0.9741	0.234637	4.15153	3.30261e-05	0.000197916	0.789474	1.05704	1.42903	1.84689	2.44723	1.70493	6.75744	4.60126	5.44087	0.793461	0.454017	0.333629	0.391422	0.433969	0.232263	0.200225	0.779944	1.12486	0.948997	1.55091	2.46639	7.78481	1.38796	13.5471	4.22832	1.72809	2.14678	15.1411	1.56236	3.92851	0.786184	15.6401	4.40028	7.75414	3.70643	3.7562	2.29745	1.6192	11.2597	0	13.7361	12.4947	24.7797
SOX12	956.641	0.656992	0.118482	5.54509	2.93798e-08	3.7014e-07	1.56574	1.41344	1.84999	9.34185	8.07804	3.41284	8.59595	2.8761	4.11217	12.5845	12.382	16.7828	13.4594	10.7555	8.36086	7.40567	6.9724	5.37335	6.58871	6.61994	8.4155	2.97636	2.44471	1.58447	3.67664	5.17457	5.42589	8.7952	2.87487	3.71863	3.02741	21.5588	9.5166	5.72007	4.84786	3.466	1.88908	1.46999	9.27897	2.91145	13.186	9.13405	4.48873
SP4	1373.3	0.701198	0.163236	4.29562	1.74207e-05	0.000113211	4.83869	5.57348	4.90673	3.00431	2.19712	8.72821	8.13562	11.6461	10.594	1.02213	2.89415	1.82998	3.80233	2.87601	4.24803	5.50606	4.61335	5.53071	6.90422	6.35081	27.1869	6.65088	3.26016	2.22827	3.20238	6.39238	0.673823	6.77469	2.89516	2.76162	2.69517	3.70157	14.6471	15.3848	5.02813	9.98191	2.79447	1.65026	6.26072	14.8245	6.58682	11.572	6.13673
SPAG8	41.354	0.448149	0.191016	2.34613	0.0189697	0.0445451	0.546646	0.881689	1.19736	0.474002	0.65278	0.629613	1.19408	0.97913	1.25	1.10423	1.1035	1.92352	1.10132	2.84098	1.01089	0.380267	0.617197	0.678204	0.261208	0.336902	0.45679	0.802657	0.415589	0.80126	0	0.235776	1.17449	1.26123	0.397399	1.12317	0.266629	0.927748	0.562492	1.03709	0.580495	1.60252	2.80159	0.205927	0.911865	0.274981	0.316905	1.66049	1.65676
SPATA5	175.368	0.380807	0.140873	2.70318	0.0068679	0.0191245	1.19496	1.01549	0.976836	1.4477	1.44998	1.7981	1.12756	1.88037	1.82818	0.60918	1.50742	1.02393	1.02778	1.29446	1.53097	1.72061	2.20366	1.69476	1.83732	1.84115	0.604685	1.02516	0.527499	0.770561	0.126536	1.02415	0.181169	0.772208	0.888167	0.841508	0.405799	0.453073	1.25604	0.725216	1.22909	0.625157	0.742934	0.203295	0.958079	0.497688	0.265926	1.38469	0.427203
SPATC1	131.557	3.11432	0.277167	11.2363	2.70602e-29	7.84109e-27	1.57223	1.078	0.881082	0.397628	0.345853	2.76394	3.30074	1.78323	2.20756	0	0.190352	0.959162	1.89636	0.496217	0.730342	0.570836	0.2616	0.0449154	0.276784	0.101998	0.396024	2.59409	0.408916	0.351327	0.314524	0.0749506	0.288908	0.514016	0.397702	7.16211	0.164808	3.24204	5.22239	6.13571	0.0971227	0	0.600045	0.0242452	21.699	0.129501	0.873086	7.30464	0.602651
SPC24	266.521	0.406938	0.170879	2.38145	0.0172449	0.0410351	0.529046	3.18566	1.08156	9.7406	8.4909	0	0.281372	0.165831	0	5.16316	3.05987	1.02205	0.559576	0.423001	14.942	18.2908	26.4257	10.9121	15.2185	15.2594	6.92062	9.89662	1.04574	2.6954	9.72532	8.88095	18.5847	13.9996	9.33307	5.86983	8.42947	18.2403	8.27461	22.1316	7.6169	1.681	2.34218	2.54215	29.3698	2.64945	3.09156	18.4078	6.16477
SPHK2	432.704	0.400139	0.109746	3.64605	0.000266299	0.00120902	3.5278	3.59428	4.19305	4.0253	4.98344	4.66169	5.12696	3.79315	4.05314	3.16935	4.33169	2.77365	4.09777	3.87022	5.37444	5.54861	5.56193	4.95784	4.89381	6.25296	6.26769	5.05951	1.60089	1.76097	1.02055	1.46969	8.1672	6.96485	1.94832	3.6242	3.06569	15.7606	7.09128	4.44896	3.78751	3.92832	2.88065	0.44871	7.31716	1.45514	0.710257	6.87218	8.46893
SPIN1	5494.43	0.413002	0.0914097	4.51815	6.23833e-06	4.52578e-05	13.1107	13.0489	12.4644	36.0624	30.2851	12.0725	7.65821	13.8522	11.1564	12.382	27.1467	29.5718	39.6382	36.2193	29.3511	47.2498	42.1221	38.9991	45.8206	39.996	37.4248	39.8578	11.0589	15.5928	46.1513	25.014	5.35134	46.8228	38.562	36.7642	31.8503	27.701	55.3274	57.2915	36.0272	24.5707	42.5646	20.109	25.4593	22.6971	76.9286	55.8688	60.8808
SPTAN1	10664.4	0.629673	0.102956	6.11597	9.59723e-10	1.63175e-08	25.0982	24.0296	20.6088	17.56	17.4693	31.0819	29.1303	22.9146	25.4938	8.25337	11.0102	20.913	17.9009	14.9195	30.9153	36.9564	40.7927	47.9558	48.4974	41.5119	73.0081	60.3967	20.3425	15.3975	16.8711	39.5561	24.4593	22.6141	27.7363	30.2345	11.3533	114.474	79.9174	78.6219	25.7105	27.1179	31.315	13.8108	84.1243	33.9605	44.4982	84.169	38.4654
SPTBN4	34.1092	1.29931	0.269172	4.82706	1.38565e-06	1.1569e-05	0.0722124	0.0940734	0.130712	0.0319603	0.040242	0.103966	0.108017	0.0919554	0.117729	0.015016	0.0533938	0.139505	0.119343	0.165996	0.138092	0.329658	0.342435	0.166584	0.294378	0.239215	0.393597	0.0974167	0.0548997	0.038324	0.698664	0.643169	0.0290909	0.0224283	0.0867655	0.157645	0.0102731	0.839641	0.198149	0.229762	0.014126	0.0478018	0.02756	0.100501	0.2891	0.226024	0.461545	0.290809	0.154345
SRBD1	598.393	0.805387	0.138847	5.80056	6.60949e-09	9.54791e-08	5.62611	5.18737	6.38383	8.77355	9.25202	4.01027	4.37543	6.43851	7.77837	5.99225	10.856	8.3055	9.89926	9.33627	5.47154	10.0625	10.7612	12.4918	12.3209	14.2229	11.1767	6.00091	5.27798	3.56048	0.836307	10.2303	0.900894	3.93	4.18952	8.68069	1.75178	3.28426	7.90827	11.184	2.07654	8.67122	6.79007	1.04505	4.26396	6.1966	1.46465	11.9561	7.73101
SRF	2606.43	0.211183	0.0898359	2.35077	0.0187348	0.0441239	14.976	15.6682	16.2676	20.5649	19.7054	10.6544	15.3744	14.6147	12.0295	16.8568	19.796	19.8342	21.3866	17.9388	22.4302	25.1862	26.8659	25.5506	33.6082	35.5974	21.1239	22.0348	14.6608	9.06637	12.0509	15.327	18.0617	19.3005	13.2553	14.7338	15.622	37.1946	19.6	9.72137	23.4364	13.4937	10.1642	11.4752	23.2456	16.0383	20.6464	15.8023	20.6573
SRSF6	13185	0.289255	0.122625	2.35885	0.0183315	0.0433306	93.8553	94.5854	97.1563	91.8015	89.4622	141.497	129.218	157.858	144.694	81.6006	107.328	119.759	126.996	123.268	121.536	160.871	141.55	143.229	138.62	146.603	127.582	159.99	89.037	49.836	187.973	176.885	22.4233	112.778	88.0013	87.8384	55.0879	74.6903	117.465	112.975	137.163	72.8413	278.666	185.251	90.1718	209.053	115.12	165.142	164.074
SRSF7	7498.12	0.34584	0.10505	3.29214	0.000994294	0.0036854	111.525	108.836	94.9714	97.4239	90.0197	137.635	138.313	160.787	146.394	89.2066	85.9333	94.3021	70.1076	79.4192	104.616	102.992	102.713	133.898	118.662	114.588	97.8467	139.602	91.0162	64.6453	64.2454	58.038	44.7545	110.091	75.2291	74.8169	80.3016	41.1819	89.3245	91.3386	74.3686	58.9099	119.862	44.3381	73.0055	90.2762	55.0408	92.7135	85.8554
SS18L2	952.656	0.397876	0.11692	3.40299	0.000666539	0.00261832	23.8586	22.9419	24.9191	30.7884	27.86	19.4203	28.36	25.435	43.6826	32.6773	25.156	31.4336	22.1442	22.6489	34.1287	26.1368	39.5342	37.9812	27.7058	38.2934	32.5919	23.5261	27.7527	31.8565	25.8684	17.4103	21.8721	43.9374	39.9465	42.2223	29.6001	10.5271	31.4035	33.4951	20.9115	29.9685	29.6016	59.2341	26.1575	29.6202	35.8543	36.8302	26.2682
SSBP2	5931.14	0.579227	0.116687	4.96392	6.90842e-07	6.13169e-06	3.56944	3.10511	2.75592	6.9951	6.05564	6.76423	4.04462	7.26151	5.83754	5.12374	6.95131	14.0462	16.9398	16.4349	31.4315	48.3122	36.688	37.6134	43.5079	41.9981	37.8215	27.0957	5.42067	12.6912	7.23627	16.1175	5.64793	32.1392	18.4228	20.3626	19.7715	22.6761	33.412	39.7655	17.4802	11.1216	20.4074	6.11016	19.0242	30.4486	17.6105	40.7304	31.4578
SSBP3	1429.68	0.962238	0.189192	5.08603	3.65638e-07	3.53857e-06	37.4067	38.9764	41.2049	29.2103	35.9025	4.60822	14.8697	8.14043	14.4888	38.892	77.6845	54.0358	86.1668	89.5141	40.9286	51.1125	39.9268	16.1961	15.9827	15.5229	22.4291	11.631	26.826	9.02217	2.78165	3.44927	0.647309	29.4943	3.21622	7.42827	2.02987	26.8549	53.074	24.3532	6.48758	40.7644	8.44439	1.56774	38.5487	20.9534	4.46009	19.5834	54.1561
ST3GAL6	360.639	1.01241	0.274031	3.69449	0.000220325	0.00102389	3.29955	4.94302	3.79332	7.09599	5.65768	0.0531516	0.337472	0.108488	0.0547162	2.66129	2.47191	4.52442	2.52188	1.78953	1.14043	0.374523	0.291779	7.61472	6.05853	3.55513	0.588947	8.33615	0.982346	5.82887	0.207296	1.88093	2.16891	0	7.44956	1.74227	3.32191	3.93099	2.53255	0.817139	6.04825	0.977532	0.387471	1.44676	6.6356	0.559709	2.86524	14.8674	0.306862
ST5	41.4428	0.698579	0.181687	3.84497	0.000120568	0.000610399	0.258875	0.169872	0.264616	0.270615	0.27891	0.198777	0.114735	0.108194	0.225092	0.153119	0.158801	0.233386	0.106483	0.151789	0.0609289	0.126058	0.2728	0.149883	0.0721586	0.170183	0.13766	0.257211	0.118086	0.256458	0.214684	0.229268	0.0648905	0.182248	0.165892	0.195029	0.0196416	0.36644	0.39069	0.229196	0.0945287	0.114244	0.131734	0.070793	1.3358	0.256587	0.084043	0.42257	0.459044
ST8SIA4	1086.78	0.322857	0.107896	2.99231	0.00276873	0.00885296	18.3813	18.0949	18.8821	13.3187	9.79805	25.4829	24.1046	35.3019	29.3252	8.00018	10.9199	10.0762	16.0534	16.1767	17.4732	14.9179	13.1646	18.2193	18.6419	12.0803	19.3029	18.9145	17.7799	15.9536	20.2027	31.0376	4.67682	16.1472	20.5963	21.5196	22.0686	9.82408	31.5092	16.153	14.6132	15.1749	25.1715	15.1095	16.5028	12.6389	39.4643	22.2513	16.3824
STAT5A	4840.98	0.362887	0.121276	2.99223	0.00276947	0.00885296	41.9739	49.9466	45.5615	62.8545	54.9958	28.0008	35.097	37.0123	29.0786	103.754	162.734	107.412	111.587	124.067	23.6382	20.5258	19.7023	34.8275	46.4711	38.6549	45.3793	32.4619	36.6397	15.1975	41.7557	51.2721	54.3202	16.3524	39.9281	15.7194	31.2383	91.338	39.0885	28.9562	31.9088	46.3438	8.48927	28.4086	64.2788	10.9342	49.8487	34.9351	30.1486
STAT5B	5636.88	0.567103	0.126132	4.49609	6.92131e-06	4.98456e-05	66.3507	66.5738	63.2979	49.9757	49.9725	40.8525	47.6312	48.3633	46.1985	53.7285	122.306	79.9867	85.1057	97.3012	28.9681	28.5236	26.2645	42.9835	54.2606	46.3954	52.1955	44.795	68.9469	12.8434	21.331	54.5574	29.8345	13.8277	50.7299	27.4316	35.4703	93.2817	60.3325	44.0579	40.5943	39.774	13.7954	14.1361	78.7755	21.5748	28.5	45.1728	37.9248
STIP1	4190.23	0.354072	0.137818	2.56912	0.0101958	0.0262406	29.0271	29.2502	23.2912	60.4906	55.8446	29.3892	26.1095	27.8461	19.2897	65.0956	50.2553	57.7033	46.0131	45.4134	55.0174	53.8562	51.4621	76.8727	73.7975	76.8709	74.0205	109.058	22.5453	38.0304	25.7014	21.3021	54.3633	82.8855	56.5166	41.6224	61.0526	97.3094	94.3341	93.5612	49.2669	27.1879	55.5983	27.3126	42.7737	31.1558	15.7754	76.5606	69.3012
STK32C	408.516	2.35318	0.197936	11.8886	1.35669e-32	6.68303e-30	12.0529	17.2701	18.978	13.1168	7.25951	3.92628	4.37066	7.53694	8.94984	34.7675	18.884	12.3479	17.8135	51.397	12.3213	8.20094	8.72407	24.0541	14.9655	9.75432	7.31561	5.81877	4.72046	7.66732	4.12269	6.32231	18.3104	23.0659	28.9811	46.3396	66.9239	167.471	67.5653	33.684	10.3836	5.07726	3.99597	1.07014	68.0745	3.90591	10.474	41.8902	13.4156
STK39	1486.27	0.502807	0.171951	2.92414	0.00345413	0.0107554	5.94084	9.51464	6.87653	9.32991	7.87617	1.65544	3.02584	3.05982	3.32315	3.99827	5.88835	4.48896	3.94841	2.71977	14.8562	24.5738	25.6979	22.8845	21.7743	23.3708	37.0812	21.544	5.57282	4.30553	2.45011	1.20059	6.3692	28.7784	4.23952	32.6569	5.65708	18.3106	20.0975	28.4461	7.51635	13.558	14.8474	4.99734	12.2596	4.55496	2.13865	31.8427	20.5561
SUMO2	8987.36	0.3071	0.113047	2.71657	0.00659618	0.0185039	149.815	165.641	156.148	260.478	279.387	120.745	129.992	125.535	130.672	239.262	279.428	312.038	239.054	211.376	325.142	327	326.842	419.099	311.256	292.968	234.457	252.013	213.523	288.237	329.631	388.13	183.403	471.573	389.748	304.794	382.357	133.722	291.701	372.989	289.81	294.251	414.262	344.175	171.829	278.011	431.699	303.448	304.4
SWSAP1	109.953	0.774302	0.136228	5.68387	1.31679e-08	1.80683e-07	1.51051	1.99511	1.76917	2.55474	1.34156	3.26205	4.45613	2.55231	2.7984	2.56512	2.07861	3.37406	3.12045	2.75514	2.44415	1.53236	0.746135	1.4348	0.828916	1.54186	2.71089	3.66304	2.33262	1.63669	0.652425	0.826592	1.82553	3.66519	2.02844	3.83096	1.55793	2.98288	3.40001	3.13437	1.69901	2.15602	3.53099	0.304269	4.0315	0.554046	0.804531	3.16316	3.76659
SYCE2	156.177	0.45162	0.163485	2.76245	0.00573696	0.0165361	0.925377	2.19185	1.50484	2.80841	3.18788	2.71301	1.45411	2.43916	0.997456	3.87181	2.65396	1.70645	1.40885	1.0762	6.13791	7.30532	4.43251	4.29226	4.36151	4.97731	2.14725	10.8948	0.319782	7.73868	3.19755	6.34976	29.0098	10.5035	11.2257	4.3212	3.97331	8.08041	2.01982	8.00667	3.15961	0.501188	4.36649	2.02117	6.23065	1.51403	3.82353	12.684	1.49173
SYK	6399.84	0.480869	0.112568	4.27182	1.93884e-05	0.000124041	41.5777	58.4199	69.6106	69.7365	77.3818	80.6461	91.3603	105.89	106.516	29.5794	41.734	42.6253	55.0557	54.5818	130.239	194.517	164.942	70.2827	59.9375	56.6337	58.8595	35.607	37.3425	17.7113	21.6714	17.482	16.998	37.8592	27.2501	37.6777	20.1851	66.6036	63.9229	63.8865	23.4768	60.3751	43.6133	8.0903	68.9307	60.7276	25.1407	61.5929	185.548
TAF1C	1856.6	0.448696	0.101407	4.42471	9.65737e-06	6.65285e-05	22.6753	20.5076	27.3933	15.5334	18.2063	64.4085	55.0852	34.0185	36.4119	16.9225	21.1222	28.8608	19.6672	22.782	45.3433	23.8683	30.318	32.2968	25.6444	28.738	20.8859	12.6389	5.16845	4.65981	10.2359	7.51529	6.61643	15.4489	5.66352	18.6754	2.87415	19.285	29.3851	15.7077	13.4571	20.6954	3.12328	7.54297	28.0558	6.53703	11.1391	20.2269	17.8962
TAF6	1780.19	0.267261	0.100704	2.65392	0.00795616	0.0214286	16.0549	15.9781	14.9939	16.0133	19.2773	25.4724	24.5618	19.4275	15.3664	17.0365	17.6714	21.3624	18.584	12.7079	24.8118	24.6729	25.6156	27.1583	23.9392	26.545	24.3949	17.4627	12.7695	8.32662	5.50305	9.67511	63.5172	23.4303	12.6507	15.5994	15.722	62.3884	37.132	26.5448	15.7914	15.4721	7.3824	6.12092	29.1906	8.02209	7.6665	26.7761	22.7033
TAPBPL	759.802	0.379977	0.125445	3.02904	0.00245331	0.00799272	16.2678	14.1159	16.3565	7.81377	10.845	19.5817	18.7039	18.5978	19.5442	10.1452	10.4083	14.2131	14.3388	15.9051	6.34745	6.37365	6.50245	13.6783	13.8921	11.7812	12.8726	8.89249	14.1391	7.32817	2.41546	5.00276	10.1518	8.33607	6.66079	9.10976	4.64085	29.8856	19.951	8.5003	14.6536	22.2514	12.1867	3.86876	16.6993	8.37376	4.41274	24.1058	24.6763
TARS2	811.596	0.833423	0.113691	7.33061	2.29111e-13	7.18855e-12	8.01048	8.14017	8.91223	16.9019	15.4692	15.6658	13.0854	11.8884	11.3199	17.133	15.2143	15.3805	12.0751	10.4307	15.0828	9.84456	12.128	8.37658	9.706	10.2164	18.0471	16.0972	6.43799	4.51154	3.0052	5.15293	18.7563	15.3339	11.1108	11.0509	5.78631	15.3554	17.9881	19.1777	11.9219	9.00365	10.9311	3.14217	19.22	5.32155	6.84642	25.3861	20.4783
TBC1D10A	1244.51	0.409896	0.119437	3.43189	0.000599401	0.00239858	16.3262	17.6451	17.3505	4.48293	4.33245	19.3414	22.9997	18.7032	18.5281	6.14314	6.05495	5.93255	6.57842	5.53228	14.8212	11.641	12.6166	7.68015	9.88163	8.4808	13.9526	11.8263	14.2443	7.53675	12.1424	32.9317	17.4135	13.4012	12.0446	16.7324	11.3697	29.1624	23.7859	18.0681	12.3793	13.0717	7.38811	8.83814	15.6141	5.29258	12.5881	15.7544	26.4637
TBC1D13	1144.82	0.243117	0.0946245	2.56928	0.010191	0.0262406	9.3143	6.86019	8.74827	12.0875	12.5863	18.2811	13.0052	10.1036	11.5973	12.1295	12.7987	12.905	15.4008	15.6944	13.3155	11.6366	9.48736	9.62878	10.4284	9.7958	14.4216	9.92769	4.30957	4.90782	3.45659	2.7115	17.3614	13.4634	3.51942	7.60482	5.37618	29.4661	12.5198	10.1113	9.07974	8.9469	7.10965	2.76163	15.3964	5.67069	6.76579	12.1751	28.5503
TBL3	1130.71	0.404728	0.118576	3.41325	0.000641942	0.00254197	7.71045	8.52591	9.14348	11.2566	12.1659	14.0002	11.6993	7.48753	7.49296	18.2255	13.6727	10.9234	10.5274	8.55836	20.2823	14.9692	14.4342	16.6093	18.1292	17.9458	15.4036	17.4817	6.98829	6.39747	4.03297	8.49011	40.165	13.0726	8.6168	14.4134	19.8905	42.4339	13.1299	10.3736	11.4749	12.9102	8.49347	1.84275	14.7684	7.00347	5.17813	14.4564	18.6894
TDG	1331.96	0.220452	0.092328	2.3877	0.016954	0.0405218	10.1542	12.5283	10.3793	17.9275	15.2244	9.85747	8.26142	9.30226	9.34502	11.1673	15.9694	9.97174	11.7843	7.7322	12.746	17.5413	18.6747	18.0045	20.318	22.2311	20.8527	12.0644	8.60198	14.0112	19.3645	5.38694	3.68805	17.9013	12.8225	13.9585	10.7034	6.56331	17.5634	19.6657	16.8554	11.0907	24.6178	14.5782	10.5824	18.7478	15.3249	19.8619	20.3788
TEF	322.821	0.763064	0.172224	4.43064	9.39546e-06	6.49117e-05	1.39338	1.46871	1.4608	2.10534	2.66795	0.946459	1.6864	2.57576	1.73683	1.01038	1.5498	3.01969	3.00742	3.11373	1.61871	3.37802	2.22133	2.67619	2.64404	2.52121	3.69524	3.99353	0.611148	0.480349	3.03697	4.07746	3.86692	2.21932	1.99994	0.80749	2.31771	12.9593	3.63958	1.91768	2.65581	1.97481	0.668144	0.973537	3.25404	0.698921	3.14621	4.47756	5.38504
TERF1	1413.09	0.311893	0.113607	2.74538	0.0060441	0.0172498	11.4467	11.7363	11.8721	16.9408	16.1541	7.44653	8.45542	12.1054	14.1691	12.0188	22.3783	18.3	14.9239	16.7368	30.1839	45.9548	37.0529	14.2097	17.327	15.6771	14.541	15.1424	11.6435	10.7623	18.0918	19.4079	3.3304	25.2156	17.9486	13.3792	5.35271	4.74192	18.1222	17.5651	10.0555	12.7691	17.1106	14.0831	9.06982	27.3686	11.742	14.4268	28.0233
TERF2	9298.63	2.25162	0.177258	12.7025	5.72646e-37	4.02979e-34	7.36194	5.52603	4.79283	9.17644	9.04038	11.6287	14.2983	10.817	14.9015	6.07967	10.0055	9.16832	9.13092	10.5112	38.6765	26.0116	23.0245	29.6274	33.5732	37.3024	13.7577	36.8748	12.733	109.23	23.785	18.7978	73.9183	14.7808	43.4104	60.5454	47.5485	164.368	239.237	440.979	121.814	11.6263	28.6991	14.6832	199.19	22.0963	53.0501	386.654	31.2872
TFF3	35.3688	2.03137	0.522928	3.88461	0.000102495	0.000528679	1.04242	0.991548	0.887943	0	0	0	0	0.29174	0	0	0	0	0.459405	0.119067	0	0	0	0	0	0	0.316752	0.114796	6.00036	3.42471	0	0.0899217	0.119983	0.0925033	0	0	0.0423703	0	0.4597	0.659221	0.757397	0	0.341006	0	10.6319	1.107	0.241727	0.719648	0.188616
TFPT	485.967	0.313144	0.10063	3.11184	0.00185923	0.0063206	12.8739	12.8341	17.6447	17.479	17.8007	15.1622	14.672	9.48154	8.37814	21.255	18.7038	25.5251	16.1251	20.9737	27.5661	19.4822	12.9543	20.3855	15.1362	11.6329	30.3686	19.4005	11.7743	16.6441	10.3016	13.8524	39.9303	24.6521	18.5538	26.1032	19.7742	33.8134	21.7796	20.0321	16.9657	23.003	24.0125	9.8696	21.5073	12.5732	13.9053	20.7067	24.5201
TGDS	268.927	0.325435	0.131417	2.47636	0.0132729	0.0330214	7.54881	5.66204	5.95521	7.20269	4.78039	7.1137	6.10206	7.36075	7.52654	4.85183	7.04745	8.24455	7.86345	7.13308	8.37869	10.1295	8.72322	6.05301	6.92217	6.00052	8.30201	10.0513	5.70639	3.85449	1.92667	2.33093	3.52485	7.80633	3.24973	7.64493	2.7824	3.68611	5.88457	4.93658	4.59783	5.73521	10.1818	1.4829	4.60761	2.75208	3.41148	9.20291	10.8379
TGIF2	1595.15	0.318942	0.106994	2.98094	0.00287369	0.00915049	7.03753	6.87772	5.49174	15.5646	13.5158	13.7089	15.3232	18.5432	16.0445	16.3952	14.7143	19.8003	23.0636	23.6594	12.7839	11.5763	9.05856	12.2545	10.9601	9.31497	9.28035	16.3965	4.57827	7.45308	16.2715	7.75754	4.75685	11.809	7.57117	10.8448	5.09321	23.9491	16.7187	11.7349	18.2384	7.67569	10.2568	9.54874	14.3551	14.3584	17.0203	26.6748	10.4092
THOC5	979.898	0.190172	0.0813412	2.33796	0.0193896	0.0453312	10.2588	10.1137	10.1032	11.3287	11.2107	12.3481	9.62607	9.39108	7.67081	13.6493	14.2343	12.6769	11.5949	10.2962	14.1028	15.6266	14.4791	15.0497	11.6185	14.4679	12.9255	9.53109	11.3594	4.49075	6.42968	11.6081	13.172	10.8505	8.37868	10.0961	8.43233	21.4458	12.0884	20.8657	6.7014	12.2563	11.499	4.80208	14.5948	9.81139	5.9759	14.2923	20.8758
THRAP3	5212.92	0.463379	0.0959113	4.83133	1.35622e-06	1.13618e-05	27.8159	29.3622	30.16	40.9201	36.7311	61.3443	38.3255	59.8042	49.534	28.8075	33.9702	28.1673	31.3956	25.3387	43.0619	57.5138	46.6905	41.6833	46.9493	48.8121	54.5832	53.2062	24.2815	19.2698	52.423	31.7976	9.21926	57.3423	31.2055	28.0488	10.8041	28.1866	63.5442	68.382	25.974	41.1248	41.7886	24.6469	52.4921	23.6765	61.9112	77.7913	83.2596
TIGD4	10.7158	3.24388	0.289075	11.2216	3.19601e-29	8.74642e-27	0.0634599	0.0367427	0.0540559	0.0962967	0.0353644	0.292366	0.0421887	0.124323	0.376216	0.0703783	0.166834	0.122596	0.0839025	0.101479	0.298718	0.257513	0	0.103336	0	0.0586662	0	0.179372	0.0482455	0.0449052	0	0.0191598	0.0681731	0.0394197	0.0897047	0.130388	0	0.288732	0.304731	0.491614	0.0496553	0.042008	0	0	0.254059	0	0	1.94226	0.0401888
TIMELESS	2769.58	0.507541	0.146666	3.46053	0.000539113	0.00219039	6.61062	8.81988	7.8731	32.7258	29.2943	24.6016	15.1857	19.9743	16.2322	21.2054	15.0924	10.4622	7.22677	3.41081	37.5973	53.2819	56.4151	34.8965	51.3324	45.8881	15.2194	22.4595	5.58927	12.6204	10.151	19.0088	21.8736	33.1609	27.0201	13.0852	11.5435	38.6118	15.2441	38.2538	16.37	8.71189	8.6023	4.60067	30.6542	10.6533	8.76617	41.8249	15.3472
TLL2	78.142	2.49258	0.273039	9.12901	6.91254e-20	6.6767e-18	0.0115812	0	0	0.0351476	0	0.186745	0.261776	0.254111	0.0961212	0.0128438	0	0	0.0204159	0	0.190802	0.0281971	0.0732249	0.553182	0.213057	0.178439	0.437248	0.261877	0	0.0737553	0.13606	0.0769249	1.59871	0.107909	0.301222	1.08269	0.0461317	2.27164	2.44694	0.781827	0.3806	0.0843293	0.0972397	0.00678651	0.76502	0.0724979	0.272585	2.26852	0.0220029
TLR10	397.766	0.867946	0.266863	3.2524	0.00114433	0.00417246	0.495235	0.547407	0.920393	1.93566	2.13258	39.202	55.4315	74.4235	68.9415	0.0249648	0.103565	0.0869754	0.119049	0.107991	2.46362	5.48074	4.45965	0.635366	1.80709	2.5111	9.57623	1.08745	1.1124	2.13447	0.342247	0.0543713	0.652929	17.8424	0.267291	4.02389	0.179335	2.54912	8.33875	8.09654	1.10967	1.10269	11.77	0.131911	0.901206	0.281832	0.274051	4.7865	45.9895
TM2D2	420.158	0.565288	0.124113	4.55463	5.24767e-06	3.89308e-05	3.81085	3.43226	4.62873	5.50907	6.39726	1.67983	3.3467	3.39185	3.17965	6.10467	6.81823	7.4984	5.47387	8.40741	2.82364	1.48912	1.48735	2.78353	2.9113	2.53713	6.6673	9.9857	3.80929	5.99248	3.08879	4.19034	0.83394	5.6696	6.23815	5.63081	3.06542	2.5806	6.21278	5.96169	2.92665	2.77178	5.36878	4.31464	3.56301	1.96957	4.41031	6.4267	6.07816
TM9SF4	1985.32	0.224485	0.0704468	3.18659	0.0014396	0.00507985	24.3474	23.4683	22.6371	20.9908	21.5223	21.7076	18.349	15.1091	16.3392	15.1626	20.7057	20.8711	20.0529	17.9381	13.8968	9.00792	9.80578	16.3509	13.3698	13.3895	17.8637	19.4122	11.5857	5.66382	13.4336	9.30924	14.8675	10.299	12.6408	11.3317	7.98757	46.3838	25.8308	13.7671	20.3469	12.8545	10.308	8.22545	20.7313	8.57715	13.0085	20.8454	16.293
TMBIM4	1355.33	0.350427	0.130875	2.67757	0.00741593	0.0203855	42.8053	51.0191	54.2762	43.2238	40.55	41.4084	39.1582	38.4846	38.3089	38.134	37.2711	34.1975	34.9681	46.1555	28.9889	25.3636	28.6412	24.361	20.5991	19.5265	22.908	23.2462	36.2646	33.3658	4.22212	9.31741	16.3449	31.7956	22.3653	24.0193	27.2331	9.66166	38.0954	27.9554	27.1812	36.1387	56.4687	8.60602	28.3787	14.4032	6.10281	24.8811	49.8268
TMED1	484.305	0.423279	0.132983	3.18296	0.00145778	0.00513665	7.67249	7.36004	9.20386	8.86396	10.3476	9.7259	6.82111	4.87396	6.51332	17.899	15.1878	10.7878	11.6046	9.3652	14.051	8.76912	10.5729	11.8776	7.89645	9.28935	8.95653	8.70263	7.11008	9.47696	7.74952	6.63416	21.1911	11.5624	8.4711	10.494	10.6954	20.1281	9.65451	7.6872	9.48479	9.04583	7.79704	5.42717	10.9356	5.50634	6.00604	11.9351	9.45913
TMEM120B	589.935	0.899228	0.106783	8.42108	3.73043e-17	2.1122e-15	2.16137	1.87411	1.94781	2.47699	2.25766	1.49124	2.31848	1.53826	1.57228	2.19436	3.20482	2.99547	2.44808	3.37279	0.810973	0.601655	1.04529	1.28086	1.64148	1.94984	1.72123	2.00689	1.15103	1.24127	0.671075	1.82213	1.46381	1.5696	0.903291	2.45643	0.594167	5.12546	3.11579	3.79019	2.04252	1.27869	0.653539	1.43176	5.34367	1.19287	1.43218	6.50581	0.853012
TMEM18	900.014	0.304702	0.0788624	3.86372	0.000111674	0.000570059	3.3134	2.51431	3.20727	4.35497	4.07762	4.77037	4.17193	4.14061	3.58637	5.0039	5.69175	6.91025	7.6774	8.67026	6.12944	4.51236	4.28518	6.85331	4.51292	4.47091	4.5183	8.34635	2.34727	2.94853	5.10874	2.56158	2.15053	3.62524	4.64823	4.66753	5.68502	6.40834	5.27776	4.09751	3.23097	5.5249	6.37074	3.32432	3.67637	2.49451	3.94214	8.57219	4.45107
TMEM185B	879.239	0.728897	0.144632	5.03966	4.66353e-07	4.34264e-06	5.30886	4.27424	5.02836	5.81814	5.72561	11.7121	12.625	11.9631	11.4618	5.89495	7.39504	10.4091	11.128	12.3435	4.50687	4.16921	4.06361	8.15735	7.67501	7.5286	5.05619	9.90877	4.03607	4.40142	3.96089	2.5518	2.26991	4.11806	3.65887	5.60995	2.30707	8.61229	9.37636	3.88762	11.3667	2.69251	6.22961	5.68021	9.22584	3.4618	3.14046	11.1896	6.10525
TMEM186	143.553	0.567453	0.176487	3.21527	0.00130323	0.00466211	2.54666	2.19606	2.30774	4.02885	3.59325	5.24228	8.14102	5.85955	5.91056	6.61006	3.95296	5.0245	6.01767	5.24212	3.31573	2.68246	2.74075	3.82339	3.39824	4.14088	5.82024	7.46277	2.18327	5.86627	1.19826	0.883402	2.12462	7.674	1.86887	4.98201	1.5725	2.87618	5.38965	4.19758	2.84063	2.47488	4.38407	0.698537	4.30234	1.18717	2.11089	6.17962	6.48546
TMEM37	5.91392	1.35935	0.378251	3.59378	0.000325911	0.00144115	0	0	0.158448	0	0	0.214246	0	0	0	0.0515732	0	0.224596	0.0819782	0.148728	0	0	0	0	0	0	0	0.167292	0.106063	0.0987195	0.0642751	0.0561611	0	0.317754	0.0525885	0.286645	0.211701	0.0470184	0.0319009	0.257325	0	0.0615668	0	0.190755	0.217203	0.0727774	0	0.14982	0.0589006
TMEM52	52.935	1.52949	0.361837	4.22703	2.36797e-05	0.000147467	0	0.0474354	0.139574	0	0	0.566172	0.326797	0.064201	0	0.0454297	0	0	0.144426	0	2.60313	2.72611	0.863344	0.622573	0.0685092	0.504926	0	0.0842077	0.124571	0	0	0.841008	0.264037	0	0	7.28039	0.0466207	10.6443	0.843024	0.272006	0.0641057	0	0	0.480091	0.819984	0.256432	0	1.05578	0.103768
TMEM60	202.891	0.471206	0.166519	2.82974	0.00465858	0.0139587	5.12508	5.31004	4.90173	6.54906	6.11297	15.534	8.4881	10.5689	9.7014	7.22941	5.73223	7.03491	4.75511	7.40475	8.2532	3.57562	4.83225	7.12542	6.09017	3.98984	10.6144	12.3837	4.71664	21.3778	2.73405	1.84597	6.18186	13.5721	6.35494	9.14469	3.47923	4.13638	7.4016	12.5379	8.86467	5.71385	16.4029	3.53015	10.499	1.05536	6.20291	18.9447	11.7869
TNFAIP8L1	912.975	0.632745	0.139457	4.5372	5.70067e-06	4.18502e-05	3.36959	3.34281	2.80025	2.87875	2.56477	5.6322	7.37606	5.68356	6.18778	3.57744	4.33476	5.02114	7.75107	8.41107	4.3522	2.95146	2.72809	7.96276	5.77287	4.10276	5.89988	6.12426	2.79605	2.8787	1.97368	1.12901	7.8467	7.07061	3.07862	7.26107	5.425	24.5755	10.3454	6.63963	7.05773	7.15405	2.0388	2.90164	10.1998	5.43416	1.05057	12.9873	5.92039
TNFRSF10C	149.658	0.918029	0.329557	2.78564	0.00534219	0.0155806	2.41568	2.00677	2.50503	0.637506	0.526771	0.120971	0.279299	0.370371	0.311329	0.4368	0.34515	1.1667	2.6384	1.13369	0.0617995	0.0852397	0	0	0.0878276	0.161826	13.0411	5.28969	36.0519	4.34776	0.798423	3.3296	1.91812	0	3.20688	0	4.84112	0.15929	7.06085	4.82378	2.05456	2.92007	1.40297	3.23121	37.9485	1.15059	0.937683	0.778261	3.32574
TNFRSF1A	2032.71	0.425268	0.155833	2.729	0.00635266	0.0179653	19.5349	23.1253	21.0258	53.5797	45.8025	0.348834	0.906069	1.18668	0.22444	39.2356	28.6643	58.51	53.8579	32.6914	7.79655	0.737399	1.11705	25.522	27.5423	17.8259	18.7022	60.7417	9.32534	26.0659	25.9539	14.6763	65.4993	8.25435	15.5837	22.3829	20.7676	88.4597	31.7619	19.5662	37.2657	9.84888	24.3028	36.4496	57.3671	4.41398	52.4194	64.131	22.2013
TNFRSF21	1900.13	1.57713	0.255406	6.17499	6.61692e-10	1.17248e-08	5.38346	6.58306	11.2991	16.5233	18.3123	0.892876	1.20253	1.48496	2.83408	3.89268	6.62359	6.59369	8.78793	7.66177	25.0369	25.2708	20.5591	15.1247	21.8784	19.655	0.881715	0.973858	1.19509	5.39414	15.2239	171.041	0.0693995	0.802576	2.216	22.5979	1.76454	28.3476	30.7406	30.0752	1.31426	0.356364	1.11771	9.42617	12.601	20.5403	49.0935	43.0129	10.8007
TNFSF4	835.101	0.737291	0.277475	2.65714	0.00788063	0.0213031	0.519236	0.679693	0.480752	6.78288	3.66098	0.156011	0.330185	1.14991	0.40151	1.75257	1.75084	10.9032	13.0733	4.15158	0.743871	0.513009	0.594746	4.06825	9.64666	5.62103	18.1992	9.26992	0.326098	7.63594	1.20131	0.62707	1.13985	1.99131	7.32698	15.4693	1.93982	6.35691	18.3981	36.4519	1.30718	1.03114	31.6724	7.13049	6.59774	7.98468	1.59407	21.6303	2.3447
TOR1B	788.913	0.639337	0.125334	5.10105	3.37769e-07	3.28176e-06	18.5579	19.0736	24.4227	11.15	12.9683	13.458	10.0527	10.8107	9.08091	10.2905	13.4878	13.0886	12.5493	10.9126	10.0528	10.5587	9.72633	9.80657	9.81192	9.22857	16.6039	16.0215	18.0651	17.4397	7.76964	10.4056	4.66761	12.2596	9.71586	10.2891	9.05171	15.3632	30.715	22.8199	24.2016	11.9271	17.8378	4.77572	39.8341	39.6459	10.5194	26.7939	31.7756
TP53BP1	1900.42	0.386834	0.111111	3.48152	0.000498581	0.00204157	3.18939	3.05876	3.32192	8.22294	8.22977	7.03355	5.56714	5.98768	5.34084	5.29308	7.92287	7.46096	7.22786	7.23936	5.46982	7.72238	6.99269	6.75239	7.32484	7.12664	9.31189	7.67882	2.76375	2.24082	6.56537	3.65096	0.828152	6.31909	4.95285	3.46289	1.91383	6.77038	8.9175	9.91991	3.16385	4.7078	6.25349	1.95311	6.42969	3.86181	3.90738	10.0415	10.0513
TP73-AS1	928.736	0.515525	0.1535	3.35847	0.000783749	0.00300916	7.92574	7.5127	8.4889	7.56964	8.32109	18.4114	18.8087	17.414	16.7131	6.39765	8.91269	13.228	11.7759	14.6394	8.85476	8.41362	11.7704	7.31524	8.10977	8.39879	7.85125	13.4827	5.56793	2.03511	4.4951	3.86707	2.67647	4.1235	3.82907	2.7227	2.51197	14.2773	13.0763	7.21695	8.09877	5.2576	0.153158	3.89976	12.1834	6.43737	0.284992	6.43208	10.8434
TRAF5	1407.93	0.932556	0.153145	6.08937	1.13359e-09	1.91235e-08	17.9827	14.5203	11.3104	12.5769	10.6713	107.658	82.6386	71.9521	80.9305	5.7458	10.5285	28.919	22.2591	19.8341	5.94826	9.18261	7.14979	13.8024	15.5739	13.8506	9.93467	6.69392	8.43932	5.08994	1.74657	2.55912	1.60812	3.87644	2.35236	12.2428	3.62857	5.65113	17.3637	24.7422	6.46501	10.2438	2.65622	4.29485	16.9411	10.9985	3.89728	28.8735	9.45541
TRAFD1	1780.13	0.67291	0.137503	4.89379	9.89129e-07	8.51827e-06	10.3372	9.68479	10.6547	10.4324	7.46544	14.6624	17.2216	12.3538	11.8178	9.6857	10.4586	10.7238	12.7864	10.1194	13.3261	13.5552	13.727	15.2928	17.2264	13.1523	29.295	21.9598	10.1284	18.6098	21.7554	14.5845	13.9541	16.4898	15.3168	16.4617	11.2874	56.2744	26.2494	28.2316	18.2812	26.5057	15.536	12.7656	30.7174	7.87644	30.8361	34.1776	45.7472
TRANK1	2562.13	0.781873	0.129402	6.04221	1.52015e-09	2.45408e-08	6.47032	6.27799	5.50521	3.79956	3.22705	7.46937	10.1056	10.5517	10.0013	3.80903	7.82067	6.97051	9.62885	8.77584	5.37171	8.35631	8.51517	10.3837	10.3271	11.6718	15.3966	5.70523	4.50916	2.21085	5.15041	4.74107	0.856958	4.05591	3.31186	4.68183	0.844824	23.0613	14.9929	15.0325	3.27118	13.9836	4.11569	1.41968	14.7556	3.83771	4.37019	15.4437	25.0254
TRIM41	1400.35	0.38867	0.0956467	4.0636	4.83213e-05	0.00027518	15.5653	18.4707	18.5476	19.1252	19.83	16.0782	22.2332	18.8247	16.4246	14.033	14.3955	16.4414	14.8142	12.4282	21.3407	21.112	21.2083	17.8271	17.9037	18.1172	17.4421	11.4212	7.55265	6.46917	8.90735	17.5438	13.0183	13.898	8.26838	8.50122	7.41975	19.5477	19.1816	12.5819	8.99631	16.6389	6.06311	6.47391	20.0717	8.37675	17.8635	20.1277	18.82
TRNAU1AP	591.753	0.433127	0.0972064	4.45575	8.36018e-06	5.86382e-05	10.2523	8.51473	8.91196	8.07616	10.1622	12.1955	10.8941	12.3473	9.96387	9.41285	8.86465	8.92897	8.36995	7.1222	18.7401	12.9923	12.752	18.4734	12.4381	11.8343	11.4397	10.516	7.31516	11.8037	4.76214	5.5818	9.63701	14.2768	5.96321	12.6907	12.1702	14.8478	16.2854	15.8102	10.1591	9.54018	13.791	3.89028	13.0367	7.79221	4.26276	14.728	14.7416
TRPM4	439.417	3.35146	0.33147	10.1109	4.94371e-24	7.16257e-22	0.324753	0.389489	0.493979	0.211197	0.271464	0	0	0.0908881	0.0550076	0.192942	0.274425	1.50123	0.899626	2.68931	0.327574	0.112955	0.195555	0.0503637	0.0581923	0.0571851	0.123351	0.500687	0.211624	0.0984858	13.578	0.462232	0.137057	0.216138	0.445944	4.75419	0.6336	25.7755	17.6154	30.9599	0.0181506	0.322461	0.123943	0.434979	4.10162	0.0181513	0.338882	6.32239	0.514161
TRPV1	479.523	0.860246	0.146094	5.88833	3.90124e-09	5.80639e-08	1.00767	1.13321	0.924374	1.6271	1.72784	3.25864	2.13856	2.65746	1.74621	1.99866	2.71283	3.61261	3.22821	5.20599	5.15379	3.93175	3.77782	2.37715	2.09038	2.84243	3.01926	3.52542	0.825015	2.53679	0.482111	2.29347	0.281037	2.45561	1.28197	3.42415	0.374924	9.03235	5.79591	6.19785	3.95752	3.37368	1.0502	0.658624	6.49089	2.60811	1.4155	11.1003	2.30717
TSHZ1	833.753	0.394556	0.137639	2.8666	0.00414906	0.0126788	11.2949	11.6059	11.267	7.93005	6.67078	6.22415	5.61867	5.78581	6.92891	3.11851	7.0002	8.04227	10.2602	9.33235	4.71408	3.56978	4.03923	7.48654	9.18228	7.47428	6.08138	9.50217	4.13227	2.45665	1.5416	1.80231	1.89011	4.21553	7.05263	3.31646	1.13529	3.77226	7.72667	7.19751	7.60872	5.17864	6.37916	1.44526	9.5385	1.90532	5.46969	8.4823	5.68062
TSPAN9	495.273	1.6761	0.270225	6.20262	5.55323e-10	1.00202e-08	0.432577	0.949656	0.138178	0.0273505	0	1.66077	1.1024	1.17231	0.598382	0.00999453	0.0355386	0.574533	0.238302	0.461159	0.806007	0.27793	0.26591	9.07889	7.00849	3.53246	0.5559	1.81552	6.08406	2.89518	1.66911	4.1902	1.80073	0.179137	0.87645	5.31426	0.276927	22.3696	7.43098	2.67291	0.676956	0.656217	0.0137578	1.85891	4.95489	0.846225	2.03338	11.2536	0.422338
TTC28-AS1	230.22	0.342741	0.110067	3.11392	0.00184616	0.00629357	18.7111	13.566	16.8552	20.6876	18.5936	28.6075	25.5392	20.0476	29.646	24.1483	19.8615	30.2296	24.3008	23.8972	15.0043	8.66785	11.9527	7.45988	4.70782	6.88848	4.31454	6.89285	14.0364	8.49488	1.88814	9.74872	4.13579	8.33145	8.19231	9.65375	5.93623	5.39928	12.3813	5.68082	10.3004	8.65927	7.64672	4.17238	9.99896	8.03333	7.18996	11.7363	11.4826
TTC9	365.431	0.91059	0.242134	3.76069	0.000169445	0.000819928	4.17878	4.16881	2.80409	1.49022	1.18111	11.1496	12.3115	15.6192	16.2186	1.55034	1.7289	2.42476	4.23973	5.57661	1.75123	4.78211	3.86499	1.37071	5.16613	3.77048	1.42279	0.239474	4.66254	3.62707	0.882982	0.245069	0.0888139	6.6201	0.0509955	4.47055	0.0427684	3.97429	7.34181	2.31231	0.811559	2.05971	0.149158	0.352337	2.07615	0.623393	0.365996	2.80878	6.95869
TTC9C	576.309	0.39152	0.144539	2.70875	0.00675381	0.0188601	7.51034	7.16774	5.62409	11.2713	10.6702	15.7795	10.0956	13.5169	16.7333	8.8783	12.8556	13.1538	12.7304	13.1976	9.03241	11.3197	11.828	17.2917	15.5972	14.8016	44.1502	43.4744	5.01956	23.3018	2.33846	6.57829	21.8993	31.0674	8.95975	18.5258	14.8876	37.5921	27.2888	34.708	17.5652	13.385	29.0414	4.01411	20.926	3.81024	12.9948	36.2675	52.2143
TUBA1C	32417.7	0.64508	0.262143	2.4608	0.0138629	0.0342864	317.395	336.06	380.276	1123.68	1179.66	151.334	132.375	178.021	180.678	881.659	675.266	557.826	614.704	638.9	1147.57	1513.35	1858.93	1550.66	1735.85	1339.49	523.909	612.247	324.954	444.561	465.965	557.73	1697.6	998.903	945.392	314.201	1012.49	1250.02	595.478	976.757	617.177	244.184	552.69	519.073	772.073	525.219	553.136	852.915	542.38
TUBGCP3	1550.33	0.266238	0.0803589	3.31312	0.000922628	0.00346408	15.106	17.6394	18.8931	26.8427	27.1391	20.3201	19.1484	16.8508	19.2475	11.4707	22.3758	19.3282	22.2824	21.2493	22.7847	28.7737	29.4315	28.8203	31.3441	28.5378	19.6473	19.437	9.25606	8.31607	12.465	9.4109	4.34461	14.2328	12.318	15.3596	5.69327	15.0596	16.7619	11.7585	15.5027	12.5928	17.1451	6.52342	25.5933	57.9993	15.3711	27.3298	21.8281
TUBGCP6	3335.81	0.284358	0.106456	2.67113	0.00755972	0.020654	32.1279	26.7335	28.7986	16.5605	18.3977	64.5547	54.4281	45.8914	44.3188	14.3259	17.1941	22.9668	23.2885	23.2401	28.9311	27.4488	29.9158	23.0253	24.1968	21.1818	23.3473	13.0763	12.0047	3.74294	13.0283	11.0846	9.88817	16.1534	5.96693	12.8557	5.40463	27.6889	23.4337	13.9138	12.7632	26.5196	6.10599	8.35983	27.9483	8.72661	11.5046	13.4231	21.5593
TULP2	14.7198	1.33231	0.332112	4.01163	6.03e-05	0.000332629	0.713175	0.180654	0.303745	0.180367	0.149037	0.205354	0.177797	0.104787	0	0.0494329	0.0878868	0.0430551	0.314304	0.356389	0.472086	0.0723495	0.0939421	0.145164	0.0745461	0.0549419	0.260726	0.206163	0.508306	0.126163	0.0308038	0.511388	0	0	0.025203	0.0686872	0.0253644	0.0901343	0.244616	0.0493291	0.802178	0	0.340231	0.182838	0.297413	0.69757	0.0361765	0.258484	0.0564562
TUT1	657.893	0.516321	0.125237	4.12275	3.7437e-05	0.000221121	8.54819	8.66133	7.11596	9.60219	9.66653	14.7684	11.1444	10.2654	10.0367	11.5424	10.744	11.4472	13.5035	13.4032	10.9087	8.53674	10.0316	12.6542	11.6273	12.1445	8.64843	12.2093	5.10619	6.06847	1.26589	2.98308	10.3459	8.34416	4.48813	7.07104	4.09045	16.023	9.90024	8.3852	9.68557	7.64274	5.31735	3.64305	13.0556	4.30002	3.55903	13.144	13.2174
TXLNA	1663.61	0.503799	0.10496	4.79991	1.58734e-06	1.30539e-05	10.007	9.07913	8.88623	12.7121	12.7023	10.4335	12.5011	10.6351	8.9764	12.05	12.3803	12.6197	12.092	10.446	11.3337	11.731	11.6653	13.8278	11.9504	12.3852	18.2508	14.4787	7.35924	6.53731	7.20945	4.66033	7.30736	18.953	7.33167	9.41537	4.39181	28.5763	20.6054	17.0464	11.6941	10.5966	9.56048	6.88931	17.1401	6.17991	6.5957	25.286	18.8672
TXLNB	194.327	2.22783	0.175583	12.6882	6.87308e-37	4.2321e-34	0.284621	0.145406	0.0570455	0.211714	0.158611	0.809906	0.801396	1.62686	1.29032	0.055703	0.176061	0.582195	0.560771	0.147251	0.472859	0.258167	0.229359	0.999638	0.672014	0.546879	1.07726	2.33173	0.623694	0.556818	0.115703	0.222414	0.341732	0.883996	0.804661	1.65119	0.51447	3.00469	5.11089	1.96404	0.458514	1.05287	0.766773	0.676956	2.1002	0.930161	0.421241	6.45111	1.54802
TXNRD1	3575.97	0.694123	0.120853	5.74356	9.27091e-09	1.30855e-07	16.0018	18.1514	17.5948	41.4613	38.4063	5.42876	7.10963	9.80811	7.98368	18.9762	36.9529	20.4877	23.1464	16.3095	16.6168	29.9272	32.0137	24.3369	34.4791	40.1804	29.4133	25.9734	20.3409	19.7313	30.3424	31.2117	3.62739	35.2202	22.3284	17.4665	12.0696	10.232	33.3931	73.5977	21.3072	11.6544	23.8842	26.1347	22.7548	30.7764	21.8598	65.5513	19.2392
TYRO3	87.9498	1.56025	0.220895	7.06329	1.62609e-12	4.3771e-11	0.219174	0.299946	0.305501	1.31018	0.566285	0.183592	0	0	0.0236246	1.60205	0.35358	1.13553	1.4928	0.58945	0.070343	0.226389	0.12598	0.0216301	0.166616	0.159639	0.466193	0.122877	0.212072	0.18329	0.0826184	0.0481258	4.55922	0.940642	0.0675966	0.593613	0.362824	5.36881	1.61287	2.38149	0.327403	0.158274	0.152088	0.420333	0.545086	0.140321	0.0161714	0.962884	0.302841
U2AF2	7864.7	0.39744	0.125155	3.17557	0.00149541	0.00524672	62.7237	71.9659	70.7121	100.628	97.3804	72.3013	90.7593	73.1592	72.618	91.3278	89.6935	76.1452	79.4407	74.0449	107.035	131.613	126.098	113.287	135.882	131.826	119.683	106.591	52.3516	36.337	76.5499	63.9368	153.588	126.41	87.9277	57.258	93.6793	269.896	113.533	81.6691	91.6709	93.1064	48.623	51.6254	98.1616	81.1484	66.2369	136.902	174.468
UAP1L1	447.85	0.69499	0.188088	3.69502	0.000219869	0.0010237	4.45163	5.49228	8.57656	5.75303	4.80568	15.9993	16.9512	12.3648	7.26791	5.18251	4.96315	16.6371	10.7031	13.6782	10.2305	10.5737	4.66652	1.08797	0.662649	0.30165	3.19758	2.23985	1.98455	0.676187	0.306033	0.717757	0.989002	4.77764	1.4628	3.30425	1.47217	6.8928	4.31687	5.02977	1.11245	1.15712	0.942887	1.80282	8.25781	1.11249	1.30523	7.31358	2.89299
UBE2C	1337.89	0.492321	0.210814	2.33533	0.0195261	0.0455505	6.55681	11.0147	12.901	85.7626	102.567	1.27639	0.613947	1.59209	1.31396	32.9272	14.9312	14.451	6.59331	5.83323	164.645	163.313	214.876	122.509	129.119	102.676	49.5498	44.1376	21.9052	63.5181	10.5943	21.9153	74.1086	164.523	20.5212	15.5117	57.4385	99.9551	52.4546	115.591	43.0673	18.584	16.1424	11.635	74.8061	36.6374	7.12047	81.2236	24.2125
UBE2J2	1266.98	0.404993	0.107808	3.7566	0.000172236	0.000830982	10.7054	15.919	19.5118	16.1761	14.5453	12.3694	21.7353	16.8582	13.0962	21.4837	17.378	11.4569	16.1161	10.5161	24.9164	21.0174	23.0998	15.2372	22.1102	20.9037	21.6866	22.3037	15.1408	14.1406	7.70365	5.25358	20.7923	30.0831	15.5844	24.4225	16.5739	34.1902	30.0282	16.4739	20.3433	24.2519	14.8644	6.45257	20.4997	14.919	8.27497	26.7378	34.9316
UBQLN4	1696.47	0.273993	0.114779	2.38714	0.0169801	0.0405644	9.78702	9.04646	9.88943	12.8974	12.9881	17.796	17.0237	13.9614	12.0674	20.24	19.0692	22.0305	17.3678	13.9501	11.3131	11.025	10.4278	16.1136	16.3319	14.5914	23.0792	19.5835	9.53585	9.53593	7.78341	10.1292	27.1474	22.4171	19.4359	14.1677	16.8437	33.9648	22.955	18.2762	26.6418	15.1264	13.3342	7.80793	13.0027	16.2675	10.4091	24.6374	11.0905
UBTD2	599.275	0.567121	0.134139	4.22786	2.35921e-05	0.000147294	3.12162	3.53948	2.79198	10.329	8.14709	4.31448	3.21668	4.99432	4.59571	3.33212	3.16298	7.1613	8.23147	4.43023	8.694	9.28926	8.14159	7.99185	12.0511	8.72158	10.4439	10.7886	1.3646	5.90882	1.45617	1.72788	1.53701	10.5033	10.1343	6.66772	5.22543	4.62909	9.86831	10.911	7.9587	3.84004	14.356	2.86583	6.43957	3.94896	4.09592	16.4934	5.37059
UCK1	1001.42	0.298232	0.0838347	3.55738	0.000374575	0.0016129	10.0876	8.95709	9.97141	13.8033	12.7114	10.6649	11.5108	10.1172	8.56883	13.7337	9.94501	10.7256	9.62133	11.6168	18.7368	22.7277	21.3001	19.3684	21.3403	16.0066	17.954	15.2624	9.09992	11.3198	14.4629	9.29602	19.9551	14.4028	11.2799	11.9873	14.565	35.1077	17.6357	13.5383	10.3967	10.44	8.01594	8.51399	17.2793	6.95099	15.4886	20.2756	20.4048
UEVLD	133.255	0.282155	0.122579	2.30182	0.0213455	0.0488605	1.62458	1.97744	1.87133	1.0832	1.12138	1.44589	0.908214	1.77941	1.13823	0.358292	1.12842	0.659796	0.699701	1.41703	1.19488	2.12754	2.13996	1.26259	1.18869	1.11502	2.03211	1.27132	1.17895	0.365776	0.255163	0.858364	0.267736	0.974748	1.16911	0.663798	0.409706	0.391979	1.735	2.32912	0.910053	0.855441	1.09914	0.421908	1.25645	0.54894	0.404552	1.59397	1.3562
UFSP1	21.7119	0.625284	0.265821	2.35227	0.0186591	0.0439783	0.551591	1.14059	1.07395	0.916722	1.31737	0.726066	2.93362	2.16122	5.04522	1.17976	1.60549	1.67452	1.52801	1.95312	1.11276	1.34297	1.57771	0.769881	0.988392	1.40836	1.55037	1.17438	0.0599069	1.05942	0	0.0475817	2.75116	0.978955	0.0891097	0.971423	0	1.6731	1.62166	0.43603	0.554917	0.521616	0.962358	0.184702	1.15671	0.184979	0	1.67551	3.79261
UGP2	2189.18	0.423085	0.121699	3.4765	0.000508007	0.00207671	44.9035	43.7183	41.5712	41.6307	36.0346	31.6558	23.9509	37.4871	29.1087	44.6501	41.4738	40.1809	35.4214	32.8144	69.932	103.993	73.8941	61.9308	63.7309	57.5462	57.1569	41.2478	45.7997	36.4	16.4785	38.485	15.7204	52.602	26.7757	74.1179	14.562	34.3041	61.8107	54.5035	28.6548	40.2225	49.102	9.054	28.8959	18.3967	21.2517	70.9089	56.098
ULK3	1842	0.360621	0.0977085	3.69078	0.000223566	0.00103699	22.3496	22.3352	21.2188	19.1041	17.6198	22.3758	28.4953	19.3896	22.7375	23.7522	28.4088	43.3917	37.1911	39.9455	16.4095	11.2264	11.9372	15.2584	13.3826	14.3575	20.1432	18.6949	10.1991	6.38113	10.0212	8.8402	16.0413	22.0953	8.32505	28.2644	7.41224	30.4204	25.6037	19.1282	18.9688	16.9871	10.155	14.0427	25.0711	13.3723	7.34158	32.7828	20.2173
UNC13D	2589.55	0.30756	0.115815	2.65562	0.00791635	0.0213676	41.8813	41.0836	41.9581	24.7344	25.5189	25.4663	34.694	23.4425	21.2184	58.8761	67.0137	70.2134	59.993	60.9609	20.7652	14.1612	14.1154	20.474	17.2794	14.2102	28.8903	9.70162	30.6455	7.81022	4.25819	10.1913	22.8413	7.14459	6.70535	12.4307	13.1307	37.4516	33.6187	18.4016	15.7495	31.9563	6.93894	3.19206	56.0688	5.79973	7.43611	22.5208	21.999
UNC45A	2240.66	0.504764	0.132337	3.81422	0.000136612	0.000683201	12.843	13.6744	12.7221	16.9581	17.772	18.8365	19.1228	21.2403	15.6839	26.0457	24.4851	28.9229	28.4062	27.4023	24.4535	19.4017	17.7916	26.6832	23.3092	23.7012	36.1165	33.137	11.6289	16.7973	3.68982	12.6637	55.3036	30.0584	18.2496	26.4126	31.6144	92.0516	41.3946	30.5558	21.7357	22.4638	17.7337	2.07174	32.7049	12.6655	7.16377	32.1092	41.7635
UNG	1303.52	0.512587	0.177746	2.88382	0.00392889	0.0120659	6.68982	9.82724	8.46629	64.3116	58.4984	5.19548	4.98115	5.6917	5.6657	68.2349	49.8225	40.3963	24.7655	15.2214	25.4172	39.8045	40.0824	33.1578	47.7899	58.4993	24.1699	32.7887	8.98033	27.1586	1.90212	4.29349	44.2289	61.8583	33.676	20.6964	23.9721	30.8628	20.5594	45.6907	20.011	10.6282	20.8632	5.17466	29.1801	10.8883	2.91645	44.8294	13.7267
UNKL	811.16	0.517301	0.119987	4.3113	1.62294e-05	0.000106453	4.18369	4.49043	4.33697	2.08622	2.1445	9.63733	14.1954	7.77863	8.96169	2.18858	3.87812	7.05299	6.40111	9.483	13.1444	7.8318	8.85905	9.29769	6.6999	6.02041	7.05194	5.1419	1.96541	2.06672	4.0505	1.93045	1.4098	5.98215	2.2763	6.72071	0.729937	9.44772	9.27327	4.14958	6.37735	8.08624	1.83773	0.670725	13.6153	1.69863	3.57174	16.4668	11.0854
USF1	3556.64	0.456162	0.129536	3.52151	0.000429104	0.00180355	53.917	50.0962	57.9539	44.4118	47.3072	162.314	133.405	106.285	102.327	27.3531	29.1148	44.5368	37.14	39.0879	118.384	90.3086	95.8267	64.7101	47.7059	50.8775	78.9741	66.687	46.0221	36.9349	101.324	43.0277	21.3769	76.549	39.2926	70.7791	30.606	116.835	86.2012	100.345	92.7315	97.9018	50.2483	55.5628	70.4795	54.1355	177.224	123.47	141.862
USP31	462.99	0.624228	0.169037	3.69284	0.000221761	0.00102959	0.710971	0.848755	0.936515	1.10481	0.947622	0.759784	0.545751	0.407803	0.669173	0.699066	0.780407	0.587633	0.665429	0.556739	1.12131	1.12427	1.25899	0.907083	0.937757	0.944112	0.982193	0.738292	0.395636	0.606825	0.871238	0.579792	0.122047	0.628308	0.360558	0.553446	0.133468	0.407593	1.18159	0.559701	1.06101	0.232891	0.951101	1.26705	1.04659	0.711187	0.410469	0.769809	0.227448
UTP3	850.495	0.359947	0.14878	2.41932	0.0155494	0.0376865	21.6067	18.9295	25.1737	20.7861	26.2325	35.3896	35.7724	35.7612	44.7317	17.4996	21.0899	30.374	25.6485	26.0195	28.4103	15.9693	18.8212	27.1529	20.1879	26.6794	22.4761	32.6509	11.4784	16.28	14.1213	8.56849	3.04879	27.5247	17.1808	19.2038	6.61057	8.93353	20.4289	17.756	17.0546	15.1544	27.0638	25.5889	13.2302	10.6595	13.0832	29.2339	29.0922
UXS1	2854.81	0.452491	0.100248	4.51371	6.37025e-06	4.60791e-05	27.8695	26.492	26.3992	26.3803	26.4863	19.8901	15.4784	15.9491	19.1959	26.4192	31.9725	32.6542	27.4868	28.5089	54.8428	59.4081	56.3812	55.4458	45.9652	52.3838	43.2094	67.6905	22.1256	23.3214	79.0115	33.6807	16.212	49.2058	38.7524	62.9844	32.4201	34.1607	58.6505	71.0285	36.6165	33.682	71.1157	50.1009	33.3334	77.2472	70.2671	66.9617	41.3533
VAPB	846.072	0.35197	0.0950645	3.70244	0.000213537	0.000997047	4.26439	3.39194	2.76842	3.24595	2.90708	6.05606	4.69289	5.21534	4.76166	3.58141	3.53064	4.53903	3.96856	4.18753	4.0439	3.98169	4.16655	5.86532	5.34893	4.72051	3.13175	3.6171	2.88004	2.84177	2.03145	1.25	0.600436	5.87008	2.55751	4.06192	1.77875	2.61104	4.87792	5.07447	2.9075	2.68583	3.86337	0.849143	3.77773	2.13009	3.00741	6.04898	5.59131
VAV1	4349.07	0.906103	0.10601	8.54736	1.25934e-17	7.85256e-16	48.095	44.2206	44.1297	40.4011	37.3382	63.6068	59.6516	50.6214	46.4814	26.9505	27.4329	43.8256	37.8727	37.878	43.3678	32.6393	29.9139	49.9497	41.6917	34.7433	39.6619	46.1398	34.2093	22.3358	19.4885	38.1201	59.6423	31.9987	44.1207	73.1948	33.9483	167.659	94.2153	61.7083	54.7462	39.2085	28.2315	10.7507	71.6302	18.7857	19.5715	94.2763	73.8034
VCL	2718.9	0.302277	0.130942	2.30848	0.0209723	0.0481181	29.2032	30.748	32.8429	16.5737	17.2752	6.94255	8.25142	6.09634	8.97767	8.6195	19.3595	18.0694	15.3107	12.2624	5.04924	4.18104	4.39629	10.5406	8.93876	9.73565	15.7265	18.6703	12.3368	12.0395	5.62257	5.4955	1.4753	7.93118	15.8071	5.14001	5.65198	16.1368	29.0262	20.604	18.4477	9.85732	9.28127	9.4221	36.0192	4.25196	10.3989	21.4762	29.1281
VPS72	1288.36	0.664786	0.187766	3.54049	0.00039938	0.00170628	13.741	14.5079	13.7174	29.2483	30.3181	10.742	21.1638	14.5196	14.0071	42.2695	36.3291	33.6328	38.8011	27.3922	29.9994	24.5241	24.767	33.2764	30.208	33.3766	46.3875	51.6688	19.6643	24.4184	3.82424	17.1204	79.8195	52.9129	38.7071	36.5688	44.2975	97.5354	58.4341	59.2458	38.9696	33.0503	37.1609	1.74889	39.1636	20.9207	11.4552	62.418	64.1042
VWA5B2	219.002	3.05973	0.387681	7.8924	2.96421e-15	1.30372e-13	0.0380698	0.0220421	0	0.0192562	0	0.0438478	0.0506182	0.0298327	0	0	0	0	0.0167778	0.0304388	0.089601	0.0772413	0	0.144647	0.17509	0.187701	0.070854	0.0391293	0.11577	0.188571	0.131546	0.05747	0.0204486	0.011824	0	2.70837	0	11.4704	0.509253	4.78193	0.119153	0.0252007	0.0290588	0.0446173	7.43002	0.521315	0.0308981	4.55029	0.0723281
WASF2	16523.5	0.558867	0.110185	5.07207	3.93502e-07	3.74931e-06	54.1066	55.5021	55.0898	53.7939	50.0539	43.1383	51.8323	61.2624	66.0738	26.6448	45.5112	37.5672	56.8313	52.3032	65.187	112.384	105.451	89.5191	114.15	104.947	78.4341	61.2376	36.3813	43.3002	83.4363	104.03	65.6551	39.6376	66.8191	68.2061	32.6328	405.458	135.693	116.793	58.5062	58.0239	23.6544	18.9669	110.135	28.5019	61.2386	197.044	80.122
WASH2P	2899.12	0.715953	0.279015	2.566	0.0102878	0.0264497	72.9159	73.6027	80.5391	58.8084	54.0968	162.982	132.534	107.277	82.4648	92.0842	69.9104	80.8034	83.6566	89.5646	94.5768	80.0514	66.2412	60.4979	52.129	45.1362	76.0563	51.6793	38.7432	38.4138	40.1465	39.8926	36.0884	86.7546	29.4943	88.3879	25.8531	76.8426	99.7921	59.4576	77.8385	105.048	50.6418	36.7886	106.341	55.4262	44.775	88.1055	78.3998
WDR24	589.11	0.724762	0.107739	6.727	1.73197e-11	3.94986e-10	3.38282	3.18103	3.16764	5.27886	4.50565	5.47132	6.73084	5.94099	4.69366	5.70725	4.63589	5.72407	6.09027	5.06421	5.70314	5.58819	5.86546	6.43308	6.72084	6.80166	6.27684	6.41143	2.51708	2.15606	4.65902	2.73806	10.0001	5.99101	2.60458	5.5333	4.60085	44.5487	7.3403	6.15992	5.20004	3.93862	2.52718	0.857597	8.46837	2.14016	3.21288	8.37866	8.43254
WDR53	272.992	0.255729	0.103943	2.46029	0.0138825	0.0342958	8.71163	6.50111	5.44182	8.02956	6.94049	13.5271	12.2695	13.1477	10.9413	7.83645	9.6276	8.53954	7.05296	6.65585	10.7834	12.5168	10.4043	10.7181	10.3606	9.46542	8.44145	9.88266	6.91739	8.76727	10.703	7.32562	2.0797	9.09924	8.39208	7.02716	4.07603	3.00129	9.56177	6.78448	5.45326	5.76676	5.91078	10.7771	7.44896	5.55444	9.32259	9.93754	11.4836
WDR6	4036.29	0.47169	0.110848	4.25529	2.08776e-05	0.000132189	37.8546	35.0748	26.0608	40.4145	31.6978	81.444	67.4671	67.8388	55.3112	33.4172	34.9919	68.6641	71.9171	70.5386	40.0092	39.0571	30.6438	42.6748	41.6084	35.0194	53.3267	47.2803	20.6719	6.08404	13.2842	11.2865	45.3584	40.6123	32.0837	10.9552	22.6383	112.464	67.4708	46.2047	36.4862	36.6887	14.8227	8.52023	53.4309	12.1933	18.9387	59.4061	55.958
WDR73	614.16	0.39975	0.0949582	4.20974	2.55661e-05	0.000157818	5.93942	5.29637	4.35762	5.87691	5.02521	9.03794	6.36961	6.93052	7.09366	5.34888	4.94367	7.57967	6.66812	7.55662	7.14256	6.96656	5.18529	7.22427	5.78233	6.61296	6.55876	5.15782	2.91692	3.2058	2.75638	1.80632	2.68961	5.02246	2.75773	4.85465	1.85026	6.57504	8.05956	9.09201	5.27498	6.48581	6.41982	2.03239	8.09964	3.76555	1.95284	10.7128	7.04233
WSB1	5519.06	0.584454	0.115082	5.07856	3.80304e-07	3.65894e-06	62.1103	73.5506	65.5613	48.4819	40.7728	68.1516	52.8888	81.2696	62.9602	36.4428	47.4782	79.8076	96.1424	98.1716	48.4644	59.8457	49.8964	58.8588	66.3648	57.3398	48.5053	62.6731	27.3018	44.6058	27.931	42.5592	10.2796	29.9085	56.3816	74.0154	19.1081	51.5566	81.9705	74.8541	105.699	34.3679	52.4329	33.7751	104.864	58.1012	48.076	163.745	60.0735
XRCC6	17851.4	0.433413	0.138322	3.13336	0.0017282	0.00594177	218.598	222.073	250.782	436.277	404.102	141.997	133.09	168.067	168.52	448.552	350.396	302.971	247.107	251.397	263.091	316.734	335.299	363.095	489.847	504.685	323.656	339.407	222.632	143.469	393.622	515.203	288.952	330.849	356.722	197.166	410.292	489.318	313.917	411.42	267.542	221.334	376.78	273.164	267.667	284.868	306.673	469.098	364.085
XYLT2	532.621	0.370857	0.136709	2.71276	0.00667262	0.0186864	5.48833	5.90144	6.80846	4.34037	5.0368	12.0406	8.42673	5.8027	5.86183	4.60123	4.80956	7.90998	5.98933	6.12957	4.74148	3.62346	2.70817	6.17081	5.09937	4.7516	6.26546	5.82016	2.84791	2.75861	0.69235	2.66966	4.9016	5.87142	3.18945	6.00748	3.7056	11.7478	7.41037	4.89286	7.95835	4.10882	2.24425	0.957181	6.43765	2.8801	1.3434	7.35336	4.57913
YIPF1	639.961	0.438024	0.0980119	4.46909	7.85514e-06	5.55157e-05	9.97538	8.36662	9.37069	10.4922	9.11781	9.12709	7.37547	8.91287	10.8328	12.4845	9.03783	8.55496	9.86078	7.45408	13.659	13.1651	10.6102	7.8941	4.83344	6.37773	11.6997	12.936	14.7069	7.91634	13.4332	10.3864	8.18743	10.8583	7.24811	12.355	10.6898	25.2854	16.0523	12.8453	11.0881	12.2192	15.7978	3.25055	10.6061	7.00324	12.7496	17.6908	22.3174
YIPF2	615.959	0.46255	0.132334	3.49532	0.000473496	0.00196004	8.80663	8.68805	9.83218	17.3423	17.701	8.27217	6.25262	6.06364	5.3223	24.4168	20.0898	16.4765	19.1045	15.0398	12.0741	9.68002	7.16298	12.4377	12.6908	8.85277	13.9581	14.764	5.49272	8.9543	5.99746	8.10575	25.6496	16.4114	11.1435	13.1098	15.5694	26.2154	16.3349	11.828	11.4068	10.1028	8.25583	7.7159	18.1134	5.18509	7.84155	14.1586	17.5167
YWHAG	3395.71	0.479802	0.134666	3.56292	0.000366759	0.00158412	22.8558	29.2054	27.777	67.0992	66.5889	13.2106	12.6901	12.9573	12.2346	45.3912	69.6617	60.2272	49.5893	49.1168	25.3696	32.1045	32.7974	41.8984	43.108	51.9848	41.3586	43.9721	16.0555	15.3289	24.3292	8.60681	13.2098	58.194	29.2668	19.653	21.2361	22.9503	41.1643	46.651	24.9589	21.1981	57.4822	22.7148	40.8772	47.7086	30.5432	59.8652	42.6546
ZBTB48	875.339	0.435919	0.103986	4.19208	2.76412e-05	0.000168307	9.40993	8.78882	9.62444	8.94611	9.60743	19.1447	16.8952	11.5184	9.03976	14.7777	9.50264	12.2408	11.8963	11.6151	23.4809	13.5736	14.3675	14.2044	10.6544	8.78378	13.2766	15.3726	6.00512	7.21755	4.12965	4.76963	8.98357	8.51183	8.87418	25.4554	6.44909	29.6536	16.0436	6.68923	12.2806	12.549	8.20499	3.56207	18.2862	6.82577	5.1008	14.9367	13.441
ZC3H4	1878.91	0.564279	0.106825	5.28227	1.27594e-07	1.38467e-06	8.629	11.477	9.25066	11.343	9.18155	13.9407	13.2292	11.8359	12.7396	5.34654	8.91574	7.65389	9.67394	8.4371	17.6234	14.3496	14.7274	16.8976	18.4414	16.4522	16.2475	12.3351	6.39451	5.07171	7.26587	6.10088	5.73686	12.114	7.04674	7.08657	2.50988	20.3336	12.349	11.2666	9.70149	11.8824	2.87734	2.48695	18.984	3.58175	6.79532	12.8963	20.0886
ZCCHC3	1575.73	0.651692	0.0998205	6.52864	6.63674e-11	1.39117e-09	14.0384	11.6327	16.2184	19.6207	18.2753	17.2819	29.0565	31.3326	28.9435	14.45	19.3311	20.3403	24.7976	26.2207	37.0538	37.4777	37.6126	28.3818	28.8726	31.7531	14.9755	14.4437	6.4382	11.6631	22.7419	12.355	8.0595	20.4062	9.65697	22.9176	6.54928	48.1988	23.4322	18.2409	18.4781	15.0304	18.9583	16.1364	23.19	13.7201	20.7349	33.3988	25.8074
ZFPL1	788.724	0.304067	0.0925831	3.28427	0.00102248	0.00377568	9.39724	8.12861	9.06554	12.2267	11.4201	12.6491	15.4302	12.155	12.2832	22.3502	16.2592	18.9745	14.4702	16.8377	18.3867	11.6696	11.8713	14.872	13.8227	13.5719	22.7879	14.8955	10.4582	11.4566	19.3654	13.0238	31.5018	17.8285	12.5154	13.9576	15.8814	35.3724	22.446	16.3516	12.2698	12.3663	16.2904	14.6957	19.4906	11.2957	18.1025	19.3688	24.6294
ZFYVE21	301.792	0.619941	0.135032	4.59107	4.40979e-06	3.33169e-05	3.48812	4.46119	4.25728	4.87169	3.51051	3.23801	2.90732	2.28464	1.48148	6.03355	6.50125	9.15243	9.17764	15.36	3.55343	2.66187	1.92017	2.20416	5.2677	3.33694	9.08044	10.7824	2.29563	18.5671	0.791531	2.1377	1.7897	7.76143	3.97399	11.6863	2.81442	7.71149	11.0356	12.157	9.45087	3.44627	11.1269	1.61691	8.68443	2.6887	4.85921	13.284	4.5499
ZKSCAN3	229.016	0.832004	0.227917	3.65047	0.000261762	0.00119062	1.64311	1.23003	0.904806	1.30123	1.23013	3.63206	1.9199	2.39311	2.45986	1.17802	1.84351	1.49095	2.89655	3.13179	2.14846	2.7209	2.20372	2.09003	2.08182	1.58548	2.6124	5.14329	0.492101	1.6677	0.0458797	0.992175	0.285277	2.19597	1.63289	1.94377	0.878341	2.39128	3.74582	3.69195	3.62329	1.46122	3.78792	0.126435	2.72428	1.25975	0.202057	5.10112	4.2674
ZMYM3	2194.93	0.399531	0.13304	3.00309	0.00267257	0.0086159	5.01164	4.30431	4.19255	14.5549	14.0857	6.9976	7.08963	6.99077	6.83886	9.09752	15.1046	17.717	19.4771	17.5348	7.81332	5.87735	6.13216	7.62511	8.94971	8.94226	12.4457	22.2645	3.40084	5.2061	1.5147	10.0384	14.2996	14.2996	12.0524	6.62997	12.6984	45.5461	12.4944	14.4262	13.6298	6.1514	4.68637	1.5022	16.1897	2.67791	8.89448	18.475	11.2505
ZMYND19	533.308	0.462419	0.120832	3.82697	0.000129733	0.000653438	6.35713	8.35625	8.83	17.4392	13.0855	15.3036	9.21405	10.6365	8.96355	24.4216	14.8683	13.6642	12.6706	7.41825	17.9276	14.1765	15.6916	15.6676	20.6891	21.8135	13.4305	13.1564	5.87801	12.401	3.95792	5.29116	16.6118	24.8318	8.84051	15.1504	10.5918	38.1599	16.6973	13.5004	10.7103	8.53009	9.87972	5.83957	13.7188	9.00775	7.7161	17.6393	9.90163
ZNF184	565.786	0.479895	0.109777	4.37156	1.23364e-05	8.32455e-05	3.85761	4.04645	4.82225	4.53598	4.60658	5.42404	3.46384	4.08294	4.51449	3.87535	8.54459	4.54887	6.07176	5.56789	9.96361	9.02631	10.4003	8.94655	6.59823	8.36747	6.95319	9.38463	4.05635	6.68246	4.25854	5.23353	1.87024	7.35991	5.29719	4.38763	3.57783	3.31782	8.14507	9.25916	5.80171	3.59824	11.8928	2.24586	4.57965	5.33149	9.83997	9.15158	6.72619
ZNF202	448.453	0.348397	0.0948925	3.67149	0.000241143	0.00110706	3.28532	2.84257	2.5312	3.56625	3.31193	7.22776	5.5707	7.36185	7.17793	3.82771	5.15552	4.40355	4.27856	4.92892	2.32404	3.0857	2.93689	4.00728	4.25976	3.32153	4.27918	5.80498	2.89056	2.99082	2.88267	0.891597	0.951728	4.10444	2.8699	2.93899	1.80648	2.67789	6.26731	6.86316	4.08706	2.95669	4.66319	1.93599	3.84234	3.58172	2.7563	7.20685	3.71698
ZNF217	3296.34	0.33223	0.114806	2.89383	0.0038057	0.0117462	17.2284	14.0925	11.048	6.91238	6.47558	14.4577	16.8936	20.5892	19.8169	1.41217	5.16773	7.4067	8.09568	6.80964	17.1792	11.441	14.1223	13.234	11.2065	12.7279	23.7101	17.8438	9.39498	7.25755	37.7672	49.2933	1.79399	10.3129	15.9655	10.5509	9.04356	14.0142	23.7899	37.4863	17.5314	14.03	13.2568	15.9673	18.2369	9.75697	26.52	27.2682	22.7115
ZNF219	479.699	1.02177	0.253188	4.03561	5.44612e-05	0.000305206	0.789394	1.26795	2.06063	5.96354	7.02433	0	0.338578	0.179592	0.24154	9.26287	7.44764	8.58432	12.1427	11.4627	0.74916	1.67397	1.98572	2.57085	3.34311	2.93475	3.60189	0.314076	0.425905	0.252265	0.404751	0.369032	0.670212	5.03006	1.02227	1.49113	0.565126	26.0682	7.19695	3.01539	0.458276	0.320271	0.621985	1.58173	4.4856	3.66633	1.48804	8.13822	1.17723
ZNF3	987.485	0.23034	0.081036	2.84244	0.00447702	0.0134968	16.5033	12.9656	14.531	15.6553	14.0275	20.7361	15.5892	21.1188	17.2617	21.4146	23.9942	22.7577	25.4685	29.3673	13.2744	16.0544	17.7424	17.976	17.7035	17.671	16.1333	27.8141	8.27997	13.5654	39.1307	16.6425	7.55126	14.7386	11.8763	14.1	11.6046	16.04	18.6399	26.074	18.5221	12.4694	14.4209	30.315	19.6876	19.4794	33.1026	33.9421	27.8706
ZNF362	1666.7	0.224858	0.0849703	2.64632	0.00813737	0.0218207	8.96414	8.64053	9.50706	12.0188	10.4975	9.71391	10.8781	7.67757	6.61668	14.9261	15.4842	15.4151	16.2253	13.9712	14.828	9.46786	11.0961	12.2806	12.1625	9.27522	14.1795	15.6761	7.08377	9.07698	11.5872	7.41033	7.22922	15.5285	11.0937	14.7086	8.33406	35.1687	18.6385	12.0444	20.3509	10.6978	8.51923	9.18894	18.7188	7.62693	16.3749	22.632	17.8944
ZNF384	3333.66	0.292066	0.108635	2.6885	0.00717744	0.0198295	23.7218	25.2359	26.5864	29.6359	28.156	28.2165	34.5718	29.8565	28.3344	20.0157	29.124	27.8739	27.621	26.7779	39.1175	43.2816	50.6555	39.5389	38.5839	36.0635	32.5415	29.763	14.0925	12.5673	29.2905	14.9292	11.1003	16.3381	14.5602	17.602	8.35302	43.9674	29.1779	15.4689	17.1699	19.6494	15.6404	14.9871	36.6706	15.3672	19.5986	40.3025	31.3148
ZNF423	1722.33	0.681167	0.193919	3.51265	0.00044367	0.00185147	0.194705	0.112733	0.00872906	0.0103668	0.00571072	0	0	0.064243	0.0243008	0	0.0875575	0.118783	0.243878	0.630903	1.6039	0.914842	1.70622	2.80341	2.28799	3.0189	4.04337	3.59697	0.350586	0.609116	0.290359	4.57287	1.75039	0.0509246	1.46595	6.84825	1.65028	20.5824	4.64669	6.32827	2.75033	2.19787	0.813495	3.05057	6.75561	1.65988	4.39977	12.6975	0.142775
ZNF428	1029.8	0.664986	0.124493	5.34154	9.21611e-08	1.03887e-06	3.93711	6.38275	7.76136	15.1919	12.6941	1.03649	9.64708	6.30271	5.93522	25.3559	18.9267	19.8299	14.4263	13.4012	20.3198	19.6281	23.4116	18.5005	20.7884	21.8382	22.88	24.9738	11.4597	21.9693	20.6785	22.5511	25.7699	47.4452	27.0954	37.8468	34.0221	52.5739	31.3295	27.0145	18.3519	28.3332	19.8344	15.4907	23.0426	21.5214	20.0855	39.8646	29.9202
ZNF436	299.675	0.370319	0.118669	3.12061	0.00180476	0.00616949	1.48361	1.42493	1.23402	0.96232	0.875411	2.41241	1.50849	1.84649	2.19369	0.813001	1.42249	1.53423	2.86154	2.1073	0.98593	1.35989	1.19555	1.85691	1.94121	1.39844	2.13475	2.51161	0.875798	1.18569	3.26889	2.75083	0.0937532	0.997479	0.838875	1.4076	0.734991	1.45593	2.38273	2.43389	1.58426	0.762568	1.69201	2.89456	1.65377	0.696553	2.80491	3.65511	2.1002
ZNF443	231.932	0.652027	0.16495	3.95289	7.7214e-05	0.000414331	1.14825	1.21032	0.902853	3.36566	1.24696	4.00148	1.64417	2.97627	2.86254	1.06119	3.59923	2.21827	2.62106	1.29474	2.70251	3.20188	1.21001	1.94968	0.861703	1.28833	1.87875	6.40034	0.76104	4.18759	2.82822	2.77342	3.79547	2.24952	3.99538	1.99629	1.72566	2.90241	2.50444	4.46394	3.04096	1.03295	4.18005	2.6052	3.20216	1.33623	2.31789	7.18994	2.44257
ZNF48	505.513	0.44874	0.146954	3.05362	0.00226102	0.00747	2.86347	2.66848	3.15927	4.09686	3.54101	4.52308	7.07075	5.12894	4.23587	6.38155	3.62061	6.24311	6.20166	4.33915	6.32227	7.81283	7.93172	5.65457	6.887	6.00026	9.64366	7.59618	3.7734	3.35777	3.61854	2.51951	12.0849	8.45315	4.2713	4.81882	4.48487	18.5016	9.78418	5.61364	6.84977	6.39057	5.22487	1.78985	5.18601	6.65795	7.48121	9.48884	7.40912
ZNF507	536.918	0.595642	0.196508	3.03114	0.00243631	0.00795313	7.46711	5.77644	5.12526	3.01741	2.56207	9.59552	13.2515	15.7329	12.2072	2.12162	6.49629	6.43783	9.36484	8.43745	4.5631	4.95829	4.70392	8.42995	7.99007	8.70964	4.0801	1.1523	3.9879	1.04804	3.59662	1.14897	0.0773443	2.15947	0.0872335	2.46724	0.0760865	1.61188	3.78181	4.23435	0.466778	2.58721	1.53876	1.27775	3.02649	4.01604	0.450776	3.83053	4.29247
ZNF512	1766.52	0.348325	0.120496	2.89077	0.00384298	0.0118538	9.27531	7.45038	6.28727	11.3105	9.46413	15.6484	14.6197	10.5443	16.7545	11.5904	18.1596	19.5381	17.5792	17.7047	11.9145	10.5316	14.7531	14.2055	14.4199	13.9288	22.6466	39.8011	9.15381	8.53544	2.58807	6.8235	3.23953	16.6897	16.5214	18.1181	13.2448	13.7148	23.0016	19.6865	16.2019	21.4176	27.2725	3.54697	16.0098	15.8958	9.84294	29.728	31.2728
ZNF512B	1155.33	0.454694	0.126894	3.58326	0.000339332	0.00149513	7.07112	7.35255	7.07226	11.6409	12.0356	7.93081	7.53559	6.15338	6.43722	10.4707	13.394	13.9931	15.8734	15.3625	3.81782	2.51474	2.59546	6.78502	8.02794	8.69148	7.88644	6.5874	3.7349	1.39614	6.92741	6.75654	6.65032	6.73666	4.84426	3.97907	4.73965	21.0734	9.12918	6.97559	5.90593	1.89336	0.404301	4.94288	10.956	3.13958	5.98623	5.48622	5.67729
ZNF543	165.266	0.480757	0.110378	4.35557	1.32724e-05	8.88312e-05	0.576819	0.853488	1.09187	1.41559	1.02386	2.60825	2.18722	2.94646	3.85023	0.888478	2.06405	1.87787	1.41228	2.28891	1.98612	2.5834	2.20626	1.90174	1.80433	2.31732	0.863387	1.71274	0.535979	1.23962	2.45083	0.890115	0.160653	0.291953	0.398626	0.932767	0.425493	1.02601	1.01122	0.78022	0.752238	0.989934	0.489209	1.27694	1.51101	0.886	1.5085	2.09235	1.86707
ZNF564	224.968	0.345234	0.118734	2.90762	0.00364187	0.0112829	5.4274	3.52752	4.87241	2.58377	3.02454	5.33186	5.87214	7.77647	11.7978	2.40469	3.37478	2.38997	2.18087	3.78643	4.79022	3.4763	2.63538	3.61022	3.02566	2.68908	2.60313	1.49032	2.66989	1.41195	2.5189	1.41373	0.471585	1.83442	2.27151	2.71953	1.36255	0.780088	3.10263	2.59103	1.81112	5.16014	2.68061	2.80626	2.84031	1.02009	1.01487	4.54279	2.67895
ZNF608	2043.67	0.793427	0.191484	4.14356	3.41953e-05	0.000204425	0.569559	0.0965181	0.354993	2.80362	1.97407	7.93604	6.11378	8.33865	7.72495	0.885854	1.21432	3.26069	4.79982	3.95415	8.10847	11.0374	9.52993	13.5876	19.0162	12.9451	32.8207	2.76999	1.24622	2.38868	25.2007	53.1401	0.380548	11.5199	0.793328	7.58519	5.33589	35.6055	16.591	22.7072	4.66314	8.63481	0.201468	2.40957	12.0869	5.77207	5.9756	20.5872	27.8354
ZNF627	410.879	0.462479	0.118987	3.88681	0.000101571	0.000524462	4.08044	3.39318	3.94231	4.80663	4.37996	6.37147	5.97161	4.76415	5.87715	3.9938	6.06564	7.69771	8.40009	10.5321	6.70327	8.64569	7.99382	6.27285	4.58004	5.5697	3.66976	6.10804	1.51985	2.82925	6.96461	6.5815	0.588389	4.45693	2.91108	3.96687	5.22052	2.86579	4.71534	5.15225	2.91425	3.17242	3.5954	2.67997	3.50837	1.67146	7.24585	10.7109	5.48041
ZNF691	172.79	0.46867	0.204467	2.29215	0.0218968	0.04996	2.37963	1.82913	1.50277	2.57332	1.71479	6.04865	3.65496	3.85811	4.67004	3.82208	4.26054	4.00268	4.4119	3.54285	4.87647	2.5972	2.24822	2.58328	3.2593	2.35159	3.22893	6.95804	1.37243	3.30966	0.283537	0.842328	2.66656	4.58741	2.64461	4.02525	2.35804	4.85345	5.12238	4.0865	3.43504	2.7159	4.00857	0.312549	5.50252	2.31151	0.566084	7.66646	6.62563
ZNF7	461.577	0.355077	0.116912	3.03712	0.00238849	0.00784379	9.81904	9.61772	9.4645	8.53286	7.48783	17.9419	13.0556	13.6823	14.3559	7.77823	10.1655	10.4829	9.33799	10.153	9.42648	10.4554	7.27416	10.459	9.87771	11.3068	7.89096	14.2658	5.725	5.1719	3.97961	3.58868	1.48707	7.03946	8.14007	6.90188	2.9828	5.57972	11.5217	9.6411	7.74085	7.67272	9.86173	8.02518	8.62064	6.81681	4.43405	12.5347	11.4315
ZNF74	507.031	0.433525	0.14624	2.96448	0.00303192	0.0095923	2.13531	2.85479	2.05038	5.23343	3.80783	2.1911	2.37456	2.73812	2.92307	5.52198	5.61367	5.51269	6.67294	4.3148	2.03311	2.59945	1.75922	3.56137	4.80484	3.15842	3.94319	7.36235	1.41676	2.12911	0.684174	2.28572	2.76311	6.93346	2.17325	2.7321	1.60171	7.12457	7.48382	3.95288	5.25546	2.60853	2.07441	1.02377	5.64727	3.67591	1.32342	9.74363	4.16748
ZNF768	943.195	0.671532	0.119527	5.61824	1.92915e-08	2.53413e-07	5.35347	4.33554	6.32072	13.8992	13.9915	9.28802	14.9119	10.0896	13.2575	26.5479	22.2692	23.1391	19.1733	19.641	20.8936	17.7915	19.3523	13.0946	15.4133	13.8031	16.3419	11.0223	4.30183	6.68929	11.5205	9.16595	24.1145	22.9413	7.75907	12.27	10.7009	40.8356	19.78	11.0619	13.3356	12.2911	10.8365	7.62436	14.8083	9.17353	14.7399	25.6963	13.4111
ZNF77	186.622	0.501702	0.128445	3.90598	9.38444e-05	0.00049022	2.11489	2.40448	2.62034	2.97582	3.14999	3.27736	2.40298	3.88711	2.46199	2.83587	4.01835	3.41712	3.8299	4.70396	5.47536	4.68107	4.09261	3.33946	3.18331	4.05246	2.73997	4.14988	1.16934	2.36723	1.96646	1.23061	1.90019	3.43955	2.00027	3.61455	1.77239	3.11027	5.17011	3.91507	6.13792	2.01087	3.02315	1.64491	3.97686	2.31685	1.96615	5.92159	2.87351
ZNF780A	123.208	1.14189	0.195403	5.84379	5.10261e-09	7.48079e-08	3.90529	3.89212	4.61722	1.46802	1.32006	4.03101	4.17107	4.34799	4.50392	0.81651	1.47271	2.22625	3.31055	2.88362	2.18486	2.42471	2.1139	0.99617	0.695963	1.09164	1.74759	1.29413	1.63863	2.64264	0.103236	0.631422	0.240717	1.33887	0.482657	1.21676	0.182156	1.13278	2.84003	1.96024	0.935099	2.52865	2.31307	0.35015	3.07568	1.4027	0.259804	2.6951	3.63547
ZNF780B	283.429	0.816332	0.19254	4.23979	2.23727e-05	0.000140751	2.30788	1.87598	1.77315	1.16278	0.978459	3.77355	2.20217	2.62414	2.83299	0.506879	1.18373	2.32543	2.87184	3.74121	1.62955	1.14585	1.03957	1.32638	1.15037	1.44468	1.92508	1.78606	0.639903	1.18479	0.068801	0.628481	0.228484	1.58539	0.875076	1.4923	0.195707	1.18045	2.27234	1.85299	1.52966	1.22218	1.23659	0.16441	2.5001	0.594888	0.26444	3.09076	2.67095
ZNF785	282.576	0.3903	0.140984	2.76839	0.00563342	0.0163141	0.840736	1.27953	1.41184	1.90758	2.18196	2.04734	2.65092	2.4659	2.42091	1.21211	2.5576	2.73793	3.53584	2.90012	1.46993	1.40363	1.31628	2.47729	1.74755	2.81283	3.44883	2.98744	0.566124	0.492932	0.531215	1.62454	1.27735	1.62642	1.50762	0.604597	0.806477	6.95825	3.9383	3.11032	2.81935	1.90812	0.75175	0.8868	4.58397	0.770651	1.75463	5.78867	2.96642
ZNF79	149.805	0.538818	0.124129	4.34079	1.41972e-05	9.42929e-05	2.46386	2.22777	1.83999	1.74134	1.12853	7.77482	2.33358	4.94591	2.68124	1.83412	1.0426	2.15172	2.32045	2.34779	3.09806	3.17746	2.24072	2.63808	3.24571	2.93298	3.1588	3.38236	0.71847	1.28969	1.91265	0.794838	0.41697	2.24332	1.0687	1.21358	0.825866	2.57646	3.10253	3.6979	1.90148	1.29585	2.1383	0.949352	4.99954	1.63744	1.42445	4.219	4.91616
ZNF792	476.61	0.524516	0.157465	3.33099	0.000865364	0.00328665	3.06599	2.68613	2.14774	1.96913	2.01209	2.41617	2.81607	4.03069	2.67863	2.67322	5.99228	4.40336	5.93825	5.38669	1.89898	2.76658	3.12463	2.51818	2.44576	2.27497	4.08666	4.73735	0.950773	1.66998	0.836386	0.913502	1.02928	2.55606	2.47493	2.1033	1.26261	4.54795	5.56253	3.01362	3.59856	1.85599	2.47885	0.460983	5.54509	4.15112	1.84994	4.52295	4.08774
ZNF85	362.915	0.3069	0.128375	2.39066	0.0168183	0.0402559	2.65836	2.94195	1.89179	7.50612	5.70068	5.11596	6.26384	6.67142	5.30647	5.85902	5.59542	6.50076	10.114	6.59174	9.10786	7.72862	9.50331	11.3608	9.42649	11.8004	3.57876	7.43612	1.1768	5.61947	2.58129	2.86501	7.12141	8.79998	5.51773	6.81021	1.55103	2.31355	3.90114	5.88397	5.13437	2.4057	7.19187	2.54372	4.60282	4.63426	2.7311	7.95733	3.09001
ZNHIT6	624.128	0.26732	0.0950014	2.81385	0.00489519	0.0145526	4.70763	4.42083	4.6692	5.34952	4.94499	8.40802	6.01927	6.52912	7.38626	3.36853	6.55263	5.14527	5.18393	5.55836	4.24982	4.30211	4.85213	5.74058	5.9103	7.13017	5.87083	5.25624	2.75533	2.25426	2.92356	2.55449	0.782839	4.61473	3.58799	3.63714	1.04219	1.96259	4.18495	3.8539	2.82575	4.1408	6.46804	4.17954	3.04647	4.46081	1.94703	4.83669	5.89729
ZNRF3	106.662	0.686419	0.161297	4.25562	2.08466e-05	0.000132163	0.270118	0.40799	0.270105	0.825717	0.739557	0.135267	0.187385	0.414143	0.208874	0.586108	1.09607	0.748717	1.2422	1.07987	0.165848	0.400317	0.210392	0.509974	0.196415	0.506665	0.306012	0.905334	0.232144	0.265933	0.0973947	0.836813	0.0378496	0.379352	0.358588	0.410216	0.200491	0.765895	0.837872	0.389919	0.643266	0.0388712	0.286862	0.289047	0.713101	0.229746	0.142978	0.855105	0.133876
ZSCAN12	393.575	0.394346	0.113465	3.47549	0.000509913	0.00208278	1.51681	2.25828	2.52255	2.98669	3.27041	4.49235	1.87272	6.14121	7.45073	2.02261	4.49798	4.13379	4.45651	6.17936	1.82748	6.50676	7.23086	2.62675	4.75644	6.81085	2.39093	5.18747	1.24926	1.8272	2.92009	2.14803	0.649847	2.07509	2.87924	1.63246	1.61324	1.51535	4.16208	5.63545	2.13352	3.47838	4.01091	2.10571	2.67479	2.98137	6.5657	5.06124	6.01511
ZSCAN16	274.358	0.635691	0.149134	4.26254	2.0212e-05	0.000128636	4.33393	3.06331	3.97935	2.27757	1.78786	5.57515	5.38828	4.89582	6.20642	3.80768	3.25537	4.56687	3.47275	5.0403	7.68336	6.66919	7.47335	10.9983	7.813	6.69492	7.09341	11.8884	2.7386	13.5017	1.71148	1.49542	1.14884	10.7685	5.50571	5.72446	4.54807	4.8941	11.9694	11.2745	7.39889	6.40843	8.67841	1.5172	7.24824	7.22298	9.77587	18.8223	5.20414
[truncated: 241 more columns]

## Sheet: DOWN RUNX1 mut
Gene list of NALM6 RUNX1 target genes DOWN-regulated in RUNX1 mutated B-ALL (as compared to RUNX1 non-mutated). Table contain DESeq2 generated statistics and rpkm normalized expression values.
							BM_34__2	BM_34__3	BM_34__4	BM_GMP_3	BM_GMP_4	BM_ImB_1	BM_ImB_2	BM_ImB_3	BM_ImB_4	BM_MEP_3	BM_MEP_4	BM_MPP_2	BM_MPP_3	BM_MPP_4	BM_PreB_2	BM_PreB_3	BM_PreB_4	BM_ProB_2	BM_ProB_3	BM_ProB_4	100	101	103	104	107	108	109	10	110	111	112	114	117	118	119	11	120	122	123	124	125	126	127
Gene.name	baseMean	log2FoldChange	lfcSE	stat	pvalue	padj	CD34_neg	CD34_neg	CD34_neg	BM_GMP	BM_GMP	ImB	ImB	ImB	ImB	MEP	MEP	MPP	MPP	MPP	PreB	PreB	PreB	ProB	ProB	ProB	RUNX1 WT	RUNX1 WT	RUNX1 WT	RUNX1 WT	RUNX1 WT	RUNX1 WT	RUNX1 WT	RUNX1 WT	RUNX1 WT	RUNX1 WT	RUNX1 WT	RUNX1 mut	RUNX1 mut	RUNX1 mut	RUNX1 WT	RUNX1 WT	RUNX1 WT	RUNX1 WT	RUNX1 mut	RUNX1 WT	RUNX1 WT	RUNX1 mut	RUNX1 WT
AAK1	1941.24	-1.2653	0.126287	-10.0193	1.25422e-23	1.66981e-21	7.16423	6.82728	5.02214	1.38572	1.52053	0.501125	0.245129	0.29472	0.362863	0.744231	1.34498	0.950947	0.841746	1.15271	1.753	1.27179	1.09184	2.99406	2.57456	2.43152	3.07635	3.49043	3.54325	1.31239	3.29221	1.80345	0.283215	1.25743	1.69706	1.44321	0.415442	0.687824	1.95269	0.979345	2.79568	2.95335	1.45226	2.86722	1.76155	1.62149	2.31627	1.0905	0.934034
ABCA2	2675.79	-0.957445	0.168532	-5.68109	1.33841e-08	1.82631e-07	10.3288	19.312	15.8827	25.5088	22.187	4.67876	6.7707	6.68339	4.85073	13.4512	15.0639	33.1667	37.0526	27.5615	5.57338	3.78898	2.6577	3.99187	6.35912	5.17327	9.74617	3.99718	7.91105	4.82941	4.47042	3.12138	4.80342	7.8451	6.13955	1.95805	1.51733	15.8741	5.05163	3.13203	13.8892	7.05392	2.5129	7.46284	11.3301	1.49895	24.6179	7.17628	3.9747
ABCB4	247.068	-1.76244	0.259587	-6.7894	1.12598e-11	2.65387e-10	0.307469	0.534067	0.349208	0.736139	0.46834	17.8012	11.4196	16.4002	15.7733	0.193228	0.336804	1.86117	1.53573	1.44225	3.88364	8.15147	4.98972	0.289278	0.359955	0.29056	5.3519	4.20315	0.888266	1.75506	0.849944	0.0866422	0.660611	1.78259	3.1525	0.368516	2.96273	0.1658	0.759317	0.385644	2.9191	0.379928	5.33535	1.4414	0.123094	3.6891	0.865097	0.0264153	3.49195
ABCB8	611.159	-0.288398	0.108323	-2.66239	0.00775877	0.0210577	5.56484	4.97684	4.59912	4.74156	4.71631	8.81299	6.40816	3.98441	3.45616	4.89497	3.98402	2.62365	2.10213	1.90688	4.87255	3.9652	4.15379	5.69948	5.24894	4.66474	3.59327	2.6641	2.59381	2.00404	1.08734	1.2701	13.4953	3.20983	1.60135	3.36039	3.60961	7.11683	5.29442	2.51109	3.75819	4.47308	1.89628	1.62078	4.66348	1.60701	0.873732	3.6817	5.81071
ABHD12	896.87	-0.536498	0.104618	-5.12816	2.9259e-07	2.8654e-06	11.1487	12.9363	15.2333	20.393	19.095	9.11955	10.1647	8.52249	7.55357	20.1106	13.3986	12.4392	17.0864	17.1002	19.2244	15.0677	11.9881	15.3631	17.618	17.1354	12.3892	13.0726	7.99147	7.43817	6.7612	17.4208	20.0182	13.8788	9.62287	7.33947	17.3492	19.6457	12.6112	4.78418	16.0583	9.60903	15.0051	13.0394	11.2038	8.61696	13.1479	11.2298	18.3858
ABHD2	2747.63	-0.23089	0.0887024	-2.60298	0.00924183	0.0241513	19.5411	19.228	21.9475	16.3332	16.0092	6.46727	5.20556	7.12499	6.21992	10.8595	24.2363	11.1461	16.2704	13.9835	6.99173	9.31616	9.59943	11.0261	12.6575	11.0697	12.9798	9.57917	12.6499	6.12398	9.57652	6.06573	2.39808	7.14652	9.46159	4.23375	3.04377	7.15298	9.17619	8.52307	9.25746	6.87123	10.348	7.93919	17.0717	5.90537	8.71735	10.4004	11.0377
ABHD4	926.554	-1.24337	0.232606	-5.34539	9.02243e-08	1.01937e-06	4.40792	3.04086	3.86123	2.40353	2.2822	2.59247	3.86566	6.22243	3.59545	7.19403	9.94457	11.2635	10.5535	10.2982	3.60531	2.08045	2.96491	0.576933	0.679684	1.38722	5.48586	18.9417	2.99463	5.4861	0.475297	3.26574	2.70349	6.99086	4.93168	3.06709	2.13474	5.04149	5.31845	4.67063	8.73271	7.92584	172.954	3.5173	6.92527	4.81906	3.19695	3.18264	6.41453
ABL1	3606.06	-0.540855	0.123273	-4.38744	1.14692e-05	7.782e-05	9.60373	10.5918	11.654	18.7907	17.8814	13.3449	10.1332	11.6468	10.8201	11.8983	16.7919	15.4021	15.5046	11.8947	16.8284	18.2587	21.7076	15.9056	20.0476	18.5365	17.4591	15.5797	4.32944	4.11924	30.7262	15.6822	10.3321	15.3027	8.17313	5.22199	5.64101	28.2986	13.099	10.5817	12.4437	11.0764	2.72616	13.9993	16.2874	9.67141	27.8458	13.8258	9.70624
ABLIM1	1631.38	-0.903486	0.207336	-4.35759	1.31502e-05	8.83736e-05	33.0633	24.0463	22.3284	6.84628	5.95168	28.4404	23.5938	25.8025	29.3585	5.27377	11.8932	26.6659	35.2495	34.3129	3.70397	4.05704	4.26151	14.556	14.3415	19.5544	5.88131	4.91273	33.8116	4.52338	26.3242	9.03804	2.05179	8.52878	4.14339	1.63177	1.39182	0.724158	9.79306	3.72056	5.66523	8.09539	0.357027	1.10208	4.2393	2.12739	11.6181	0.79113	12.9409
ACAP3	1117.05	-0.681162	0.107136	-6.3579	2.04535e-10	3.96668e-09	13.895	16.3922	18.3226	12.4842	12.9869	13.5529	37.9211	17.5754	13.9024	12.4482	9.15984	17.6538	18.0769	18.6999	19.2979	15.0866	14.5985	16.3072	17.865	14.5427	5.81343	3.87065	5.44048	2.36212	6.21428	4.64871	8.09108	12.0008	4.10526	7.06234	6.31604	11.5914	10.6768	3.02471	10.3174	12.4435	2.69135	5.42827	9.89781	1.64888	9.3132	5.84776	5.6286
ACBD3	1620.05	-0.38631	0.109829	-3.51739	0.000435821	0.00182091	12.0995	11.0305	10.9436	10.7491	11.9898	22.6521	22.6398	25.6691	24.884	6.79468	17.3939	11.4961	10.2382	14.8983	11.0544	15.0152	14.8135	9.57659	11.6999	13.0972	14.7749	12.6397	13.8816	5.19934	14.6254	12.1149	1.05167	21.1265	11.3194	8.85928	3.41755	4.01481	12.4351	11.2236	8.76171	14.8101	16.0028	14.1418	9.23292	8.81366	26.1037	9.3129	17.4149
ACBD5	1147.04	-0.345689	0.128255	-2.69533	0.00703192	0.0195151	9.36522	9.89249	9.18061	6.99793	8.03334	7.57738	7.6411	10.3563	6.76803	3.58367	7.40153	7.04632	7.64073	8.19967	8.28851	9.01393	8.3193	7.41497	7.84753	8.5266	8.25207	7.09013	5.9725	4.25824	17.6245	12.4903	0.478095	5.12031	8.10713	4.81057	4.02997	2.58244	6.67666	6.76686	8.43324	6.60929	8.21193	10.0461	5.97775	7.07085	22.9442	5.17411	6.35983
ACOT7	673.437	-1.69788	0.197599	-8.59256	8.50491e-18	5.58602e-16	3.93965	6.16841	5.29373	22.6779	18.4913	0.639098	1.47556	0.695716	1.64478	24.7996	11.8525	14.8466	9.14588	4.61404	25.6623	27.6051	24.4416	24.5164	26.0304	21.5104	14.2516	9.35331	6.32774	4.31907	4.06475	5.05939	26.4963	43.4984	6.68276	3.9618	14.0826	4.99314	7.95545	4.97407	3.90759	14.9128	25.7091	10.0148	7.10862	8.11939	3.91805	2.00218	9.66358
ACSS2	577.636	-0.690836	0.136964	-5.04392	4.5608e-07	4.26309e-06	9.45174	11.1736	13.5007	8.50959	8.39229	3.39627	2.45043	2.24883	2.46611	10.0442	10.2785	12.385	12.4617	13.0514	3.62498	2.35039	2.94088	2.00068	3.03819	3.32635	7.33609	9.62008	5.32423	4.60163	0.545842	6.40683	19.8832	5.82212	5.2996	4.69272	6.42722	3.52709	5.40017	2.62233	8.26092	5.97783	6.71215	4.35071	8.06332	2.18376	3.46165	4.76693	5.78565
ACVR1B	602.782	-0.735692	0.135725	-5.42044	5.94516e-08	7.02298e-07	9.02999	8.26473	8.32791	5.40194	5.56441	2.0401	1.98568	2.54471	1.75013	3.92875	4.9876	5.80375	5.1582	4.65133	2.6975	1.88851	1.66525	2.58266	2.49765	2.58998	6.75945	8.42458	3.08928	3.05971	3.42025	3.32403	2.42517	2.32998	3.4366	2.57787	1.46249	2.84435	2.34676	1.92181	3.60078	3.19567	2.63776	4.14164	5.59649	3.89985	4.93291	3.31201	2.78234
ACY3	366.06	-1.76065	0.249896	-7.04555	1.84728e-12	4.94549e-11	0.482862	0.419359	0.359894	18.0736	16.6497	1.25133	0.963032	0.283789	0.57252	0.468566	0.277688	10.1445	6.11808	2.26819	13.5665	11.9523	19.3357	4.12796	6.46043	9.11373	1.66898	5.14912	0.642419	14.5214	4.58832	2.15033	5.25209	5.28647	8.90737	5.2706	8.44921	3.93619	1.28355	3.54027	38.113	5.11417	5.20606	7.56902	1.53038	0.283378	9.06266	0.544473	22.2083
ADAM10	2823.43	-0.37745	0.137751	-2.74009	0.00614218	0.0174766	27.9971	29.0385	31.4462	18.5928	19.2903	14.222	12.0075	16.4795	16.5414	4.69085	15.814	8.73852	13.3739	11.9413	14.7365	24.8085	23.6995	17.8155	19.523	19.3383	28.8472	18.1565	20.5609	3.24571	9.48767	9.64126	3.30773	36.547	17.4546	7.71231	7.8665	9.01049	20.7301	19.5847	14.381	17.3458	60.2343	8.46349	11.109	7.51367	9.10721	15.7694	44.1552
ADAMTS6	129.791	-0.867288	0.248906	-3.4844	0.000493238	0.00202474	0.171611	0.124202	0.0822263	0.189882	0.0896568	0.469435	1.24071	1.09265	1.03009	0.02379	0.105741	0.300449	0.311977	0.257273	0.214573	0.191504	0.203447	0	0.035876	0.152037	0.541832	0.242532	0.350631	0.00758965	0.19272	0.0129532	0.0345668	0.806165	0.278971	0.154263	0.103758	0.233156	0.250163	0.273011	0.26856	0.220099	2.60345	0.641089	0.565374	0.226605	0.060936	0.13822	1.48077
ADARB1	567.17	-2.62266	0.277089	-9.46503	2.93471e-21	3.14269e-19	5.21135	5.63408	4.03035	4.10354	2.91036	42.8516	21.277	24.4327	20.9319	3.8365	5.71344	4.16073	3.52128	2.40905	47.9455	33.1289	21.7668	0.726854	0.998474	1.15542	2.36175	2.34557	2.87602	0.631715	0.262205	0.323442	0.371629	10.98	0.246079	0.389781	0.107952	0.146677	1.17889	0.234647	0.995418	1.27056	0.451448	0.189638	1.60087	0.366746	0.9691	0.179758	4.15544
ADAT2	421.563	-0.437467	0.14107	-3.10107	0.0019282	0.00652357	2.49615	1.60583	1.69918	3.82013	3.69159	5.38141	3.07781	2.85886	2.33988	3.67921	4.81657	9.52083	5.33116	5.30509	2.07129	1.00425	1.49507	2.06128	1.55211	2.38648	1.31034	3.0316	1.5652	1.55496	0.538153	2.05478	0.372436	1.09996	2.57548	0.893142	0.728424	0.377491	0.951298	1.41665	3.88127	1.17218	3.06968	3.2005	1.3666	3.98158	1.41122	2.30945	0.790398
ADAT3	86.7314	-0.612675	0.164995	-3.7133	0.000204573	0.00095974	0.395761	0.891109	1.12371	0.867453	1.02922	0.506475	1.28629	0.758098	0.938492	0.731512	0.433519	1.14684	0.852702	0.351592	1.08671	1.82008	1.29749	0.28642	0.80897	0.731732	0.865184	0.745755	0.601757	3.42279	0.182335	0.238976	1.86596	2.43105	0.0745913	1.58113	1.42631	2.26749	1.5686	0.778642	1.16987	0.989696	0.537042	0.257682	2.17123	0.619363	0.571033	0.708347	2.72912
ADCY3	1079.79	-0.865663	0.147014	-5.88831	3.90158e-09	5.80639e-08	3.83068	4.92554	4.4637	17.0275	15.0448	3.81999	3.28532	6.21161	4.95487	6.55637	9.03536	12.8626	16.4584	12.3972	5.77642	9.34014	8.66763	8.53306	13.5897	11.4569	5.67893	7.28656	4.55124	1.52548	3.09426	3.47468	7.94536	3.55384	2.02532	0.834774	3.25561	7.46119	2.88946	4.2761	4.45067	6.20219	1.18984	6.73428	5.05667	0.895355	6.08351	5.71655	2.45746
ADCY7	2275.97	-0.997337	0.147882	-6.74415	1.53927e-11	3.55984e-10	172.914	174.803	175.565	56.5879	60.5806	136.643	105.515	113.006	98.502	22.2579	55.066	73.7745	73.6859	78.2934	33.7455	28.2363	24.1615	27.1259	22.6426	20.9121	24.1068	49.3914	32.152	14.4627	16.2913	10.4487	8.58458	21.0773	15.5188	19.1027	9.37442	5.62463	35.2101	10.0682	51.0081	49.3373	18.5804	16.7857	55.6167	15.897	21.303	5.64406	68.6114
ADORA2A	400.77	-0.572378	0.170197	-3.36303	0.000770931	0.00297618	6.16398	6.87918	5.30128	1.00915	1.14501	13.2387	10.0962	13.0441	11.8631	0.693506	0.567565	3.1352	3.88452	1.66662	5.99225	8.86925	5.52278	5.2045	5.20423	5.81765	3.13525	0.795768	14.3981	1.81212	3.41608	2.58925	1.24758	0.869366	1.1786	3.68626	0.542237	1.64086	3.39092	1.18637	3.77462	8.08178	0.659154	3.50736	11.7426	1.63106	2.05429	1.01691	4.69565
ADPGK	3166.22	-0.477249	0.0823636	-5.79442	6.85569e-09	9.84582e-08	38.1696	40.0222	43.0458	36.3235	37.9532	61.789	47.8917	39.7777	34.9911	29.9517	27.746	22.466	21.6226	16.6506	36.8267	32.0568	26.7158	27.2453	22.9744	22.6523	26.4509	22.3206	19.8978	20.5824	36.8396	13.6513	7.88782	21.8997	20.1902	18.9232	13.702	18.8527	27.7562	17.4417	44.8551	26.222	32.6122	29.3476	30.849	24.5981	31.7139	30.5923	31.1609
ADPRHL1	70.5374	-1.04513	0.202724	-5.15544	2.53032e-07	2.52063e-06	0.208968	0.217783	0.0712005	0.295957	0.232904	0.385094	0.666833	0.196504	0.39643	0.347624	0.357091	0.403699	0.294702	0.133665	0.541009	0.373105	0.26425	0.317592	0	0.309092	4.73374	0.923569	0.127095	0.443606	0.0577654	0.403785	0.830606	0.207689	0.756198	0.38642	0.57078	1.26769	0.14335	0.462526	0.882957	1.0513	0.382814	0.195926	0.669275	1.17732	0.203522	0.269293	1.7998
ADRB1	53.256	-1.05086	0.281711	-3.73028	0.00019127	0.000908577	0.35626	0.856821	0.25678	0.277233	0.0610874	0	0	0.171801	0	0.0911769	0.036023	0.344125	0.14493	0	0	0.177928	0.173272	0.743749	0.36666	0.844484	0.102009	0.183088	0	0.193919	0	0.628823	0.02944	0	0.325402	0.0844605	0.374269	0.110833	0.28199	0.121314	0.900617	0.23583	0	0.851125	0.182856	0.514656	0	0.0176579	0.225618
ADSSL1	27.5413	-0.67145	0.242239	-2.77186	0.00557378	0.0161699	0.576179	0.359265	0.792824	0.717389	0.790372	0.102097	0	0	0.0525511	1.89241	1.13607	1.49841	1.13291	1.59468	0.104315	0.0359703	0.186822	0	0.222374	0.0546313	0.282821	0.478327	0.269564	1.03496	0.091889	0	0.261873	4.84552	1.0776	0.0910652	0.353094	0.179249	0.577679	0	0	0.0880172	0	1.24666	0.798476	0.208088	0.107916	0.114232	0.140343
AES	19610	-0.245242	0.0981231	-2.49933	0.0124428	0.031256	245.231	251.262	257.854	111.469	109.949	271.938	533.876	432.467	452.882	153.815	133.334	181.535	188.303	219.953	580.591	569.947	500.32	258.901	245.774	242.27	337.796	236.348	312.52	141.467	445.893	181.998	363.663	339.554	279.755	231.495	321.688	790.246	448.005	195.712	332.531	471.043	300.591	243.685	194.768	343.311	475.948	242.794	420.081
AFF3	3221.88	-1.33729	0.17457	-7.66048	1.85237e-14	7.35868e-13	1.70571	1.81337	1.91263	9.50509	8.42063	35.407	23.7044	31.2866	28.1997	0.892395	1.45042	4.01196	4.08564	2.07267	32.7174	51.6731	48.9984	10.2836	9.53311	8.93257	13.3748	18.9829	3.52398	2.37987	4.08244	1.64097	2.92458	35.9885	6.09185	4.19269	7.44148	5.66097	3.54997	1.54642	10.6924	12.3883	2.08169	3.06072	3.81303	14.4631	10.4963	5.79333	34.3166
[truncated: 1,332 more rows]
[truncated: 241 more columns]

## Sheet: UP IKZF1 mut
Gene list of NALM6 IKZF1 target genes UP-regulated in IKZF1 mutated B-ALL (as compared to IKZF1 non-mutated). Table contain DESeq2 generated statistics and rpkm normalized expression values.
[truncated: 95 more rows]
[truncated: 241 more columns]

[truncated: 5 more sheets: DOWN IKZF1 mut, UP PAX5.RUNX1 mut vs PAX5 mut, DOWN PAX5.RUNX1 mut vs PAX5 mut, UP PAX5.IKZF1 mut vs PAX5 mut, DOWN PAX5.IKZF1 mut vs PAX5 mut]
