# Supplementary material for: PAX5 is part of a functional transcription factor network targeted in lymphoid leukemia
Source: PLoS Genet. 2019 Aug 5;15(8):e1008280. doi: 10.1371/journal.pgen.1008280 (PMC6695195; doi:10.1371/journal.pgen.1008280)
Supplement: S9 Table — Differentially Up- or Down-regulated transcription factor target genes identified in Fig 5 were subject to GO-term and KEGG pathway analysis using The Database for Annotation, Visualization and Integrated Discovery (DAVID v6.7 (https://david.ncifcrf.gov/) [45, 46]. (XLSX) [file pgen.1008280.s010.xlsx]

## Sheet: PAX5 mut UP GO
Category	Term	Count	%	PValue	Genes	List Total	Pop Hits	Pop Total	Fold Enrichment	Bonferroni	Benjamini	FDR
GOTERM_BP_FAT	GO:0001666~response to hypoxia	4	0.739372	0.00995699	APOLD1, KCNA5, ENG, ADA	46	134	13528	8.77872	0.998997	0.998997	13.9825
GOTERM_BP_FAT	GO:0030155~regulation of cell adhesion	4	0.739372	0.0105729	ERBB2, CYTH3, ENG, ADA	46	137	13528	8.58648	0.999347	0.974449	14.7845
GOTERM_BP_FAT	GO:0070482~response to oxygen levels	4	0.739372	0.011428	APOLD1, KCNA5, ENG, ADA	46	141	13528	8.34289	0.99964	0.928893	15.8862
GOTERM_BP_FAT	GO:0050670~regulation of lymphocyte proliferation	3	0.554529	0.0310527	ERBB2, TNFRSF13B, ADA	46	83	13528	10.6296	1	0.995667	37.7992
GOTERM_BP_FAT	GO:0002683~negative regulation of immune system process	3	0.554529	0.0310527	ERBB2, TNFRSF13B, ADA	46	83	13528	10.6296	1	0.995667	37.7992
GOTERM_BP_FAT	GO:0070663~regulation of leukocyte proliferation	3	0.554529	0.0317439	ERBB2, TNFRSF13B, ADA	46	84	13528	10.5031	1	0.988341	38.4637
GOTERM_BP_FAT	GO:0032944~regulation of mononuclear cell proliferation	3	0.554529	0.0317439	ERBB2, TNFRSF13B, ADA	46	84	13528	10.5031	1	0.988341	38.4637
GOTERM_BP_FAT	GO:0033081~regulation of T cell differentiation in the thymus	2	0.369686	0.0360013	ERBB2, ADA	46	11	13528	53.4704	1	0.98525	42.4129
GOTERM_BP_FAT	GO:0051051~negative regulation of transport	3	0.554529	0.0741061	PKIG, KCNA5, ADA	46	135	13528	6.53527	1	0.999494	68.6171
GOTERM_BP_FAT	GO:0009967~positive regulation of signal transduction	4	0.739372	0.0745397	SLC44A2, ERBB2, ENG, ADA	46	295	13528	3.98762	1	0.998746	68.8375
GOTERM_BP_FAT	GO:0051249~regulation of lymphocyte activation	3	0.554529	0.0867734	ERBB2, TNFRSF13B, ADA	46	148	13528	5.96122	1	0.99905	74.4938
GOTERM_BP_FAT	GO:0001525~angiogenesis	3	0.554529	0.0867734	ARHGAP22, APOLD1, ENG	46	148	13528	5.96122	1	0.99905	74.4938
GOTERM_BP_FAT	GO:0030888~regulation of B cell proliferation	2	0.369686	0.0891607	TNFRSF13B, ADA	46	28	13528	21.0062	1	0.99841	75.4792
GOTERM_BP_FAT	GO:0002377~immunoglobulin production	2	0.369686	0.0952231	GALNT2, POLM	46	30	13528	19.6058	1	0.998121	77.8241
GOTERM_BP_FAT	GO:0010647~positive regulation of cell communication	4	0.739372	0.0958887	SLC44A2, ERBB2, ENG, ADA	46	329	13528	3.57553	1	0.996961	78.0684
GOTERM_BP_FAT	GO:0002440~production of molecular mediator of immune response	2	0.369686	0.0982394	GALNT2, POLM	46	31	13528	18.9734	1	0.995866	78.9112

## Sheet: PAX5 mut DOWN GO
Category	Term	Count	%	PValue	Genes	List Total	Pop Hits	Pop Total	Fold Enrichment	Bonferroni	Benjamini	FDR
GOTERM_BP_FAT	GO:0045596~negative regulation of cell differentiation	6	0.663717	0.00517159	IRX3, IL4R, SKI, ID4, MBP, SPP1	71	216	13528	5.29264	0.991433	0.991433	7.78322
GOTERM_BP_FAT	GO:0009611~response to wounding	9	0.995575	0.00588276	PRKCQ, GP5, SDC1, IL18RAP, S100A8, NFAM1, STAT3, IL1A, SPP1	71	530	13528	3.2355	0.995557	0.933341	8.80804
GOTERM_BP_FAT	GO:0042592~homeostatic process	10	1.10619	0.0149213	PRKCZ, ID2, VEGFA, BNIP3, TXNRD1, QSOX2, KCNQ1, STAT3, IL1A, MBP	71	751	13528	2.53709	0.999999	0.989951	20.938
GOTERM_BP_FAT	GO:0010629~negative regulation of gene expression	8	0.884956	0.0151415	ID2, BNIP3, SKI, ID4, KDM5B, KCNQ1, SMARCA2, STAT3	71	504	13528	3.02437	0.999999	0.96985	21.2138
GOTERM_BP_FAT	GO:0050768~negative regulation of neurogenesis	3	0.331858	0.0226434	ID4, MBP, SPP1	71	45	13528	12.7023	1	0.985081	30.0874
GOTERM_BP_FAT	GO:0051101~regulation of DNA binding	4	0.442478	0.024757	PRKCQ, ID2, SKI, NFAM1	71	121	13528	6.29868	1	0.978409	32.4131
GOTERM_BP_FAT	GO:0010721~negative regulation of cell development	3	0.331858	0.0255454	ID4, MBP, SPP1	71	48	13528	11.9085	1	0.966413	33.262
GOTERM_BP_FAT	GO:0006954~inflammatory response	6	0.663717	0.0263698	IL18RAP, S100A8, NFAM1, STAT3, IL1A, SPP1	71	325	13528	3.51757	1	0.953418	34.1389
GOTERM_BP_FAT	GO:0045664~regulation of neuron differentiation	4	0.442478	0.0315485	IRX3, ID4, MBP, SPP1	71	133	13528	5.73038	1	0.961986	39.4054
GOTERM_BP_FAT	GO:0010033~response to organic substance	9	0.995575	0.0321034	PRKCQ, SDC1, ID2, MAPK14, GATA3, TOR1B, STAT3, VLDLR, SPP1	71	721	13528	2.37839	1	0.949985	39.9457
GOTERM_BP_FAT	GO:0042391~regulation of membrane potential	4	0.442478	0.0321543	PRKCZ, BNIP3, KCNQ1, MBP	71	134	13528	5.68762	1	0.934618	39.995
GOTERM_BP_FAT	GO:0001666~response to hypoxia	4	0.442478	0.0321543	PRKCQ, VEGFA, BNIP3, VLDLR	71	134	13528	5.68762	1	0.934618	39.995
GOTERM_BP_FAT	GO:0006357~regulation of transcription from RNA polymerase II promoter	9	0.995575	0.0334873	ID2, MAPK14, VEGFA, SKI, ID4, SP7, MAML3, SMARCA2, STAT3	71	727	13528	2.35876	1	0.926145	41.2736
GOTERM_BP_FAT	GO:0030155~regulation of cell adhesion	4	0.442478	0.0340083	PRKCZ, ITGA6, SERPINI1, SPP1	71	137	13528	5.56307	1	0.913126	41.7664
GOTERM_BP_FAT	GO:0010605~negative regulation of macromolecule metabolic process	9	0.995575	0.0351532	PRKCZ, ID2, BNIP3, SKI, ID4, KDM5B, KCNQ1, SMARCA2, STAT3	71	734	13528	2.33626	1	0.9043	42.8357
GOTERM_BP_FAT	GO:0070482~response to oxygen levels	4	0.442478	0.0365654	PRKCQ, VEGFA, BNIP3, VLDLR	71	141	13528	5.40525	1	0.897689	44.1293
GOTERM_BP_FAT	GO:0045785~positive regulation of cell adhesion	3	0.331858	0.0385318	PRKCZ, ITGA6, SPP1	71	60	13528	9.52676	1	0.895072	45.885
GOTERM_BP_FAT	GO:0006952~defense response	8	0.884956	0.0392459	IL18RAP, S100A8, GATA3, BNIP3, NFAM1, STAT3, IL1A, SPP1	71	615	13528	2.47851	1	0.884904	46.5097
GOTERM_BP_FAT	GO:0009725~response to hormone stimulus	6	0.663717	0.0412311	PRKCQ, SDC1, GATA3, STAT3, VLDLR, SPP1	71	367	13528	3.11502	1	0.883208	48.2111
GOTERM_BP_FAT	GO:0051098~regulation of binding	4	0.442478	0.0448132	PRKCQ, ID2, SKI, NFAM1	71	153	13528	4.98131	1	0.890868	51.1536
GOTERM_BP_FAT	GO:0051222~positive regulation of protein transport	3	0.331858	0.0470395	PRKCZ, PRKCQ, IL1A	71	67	13528	8.53143	1	0.890469	52.9028
GOTERM_BP_FAT	GO:0043388~positive regulation of DNA binding	3	0.331858	0.0508776	PRKCQ, SKI, NFAM1	71	70	13528	8.16579	1	0.897987	55.7813
GOTERM_BP_FAT	GO:0050767~regulation of neurogenesis	4	0.442478	0.0547025	IRX3, ID4, MBP, SPP1	71	166	13528	4.59121	1	0.904382	58.4855
GOTERM_BP_FAT	GO:0051094~positive regulation of developmental process	5	0.553097	0.0557742	IRX3, ID2, MAPK14, IL4R, IL1A	71	278	13528	3.42689	1	0.898795	59.215
GOTERM_BP_FAT	GO:0009719~response to endogenous stimulus	6	0.663717	0.0583472	PRKCQ, SDC1, GATA3, STAT3, VLDLR, SPP1	71	405	13528	2.82274	1	0.899695	60.9175
GOTERM_BP_FAT	GO:0051099~positive regulation of binding	3	0.331858	0.0616335	PRKCQ, SKI, NFAM1	71	78	13528	7.32828	1	0.90328	62.9955
GOTERM_BP_FAT	GO:0045086~positive regulation of interleukin-2 biosynthetic process	2	0.221239	0.0652466	PRKCQ, IL1A	71	13	13528	29.3131	1	0.907662	65.1605
GOTERM_BP_FAT	GO:0048871~multicellular organismal homeostasis	3	0.331858	0.0716193	VEGFA, STAT3, IL1A	71	85	13528	6.72477	1	0.920074	68.6929
GOTERM_BP_FAT	GO:0046850~regulation of bone remodeling	2	0.221239	0.0749049	VEGFA, SPP1	71	15	13528	25.4047	1	0.922125	70.3802
GOTERM_BP_FAT	GO:0045124~regulation of bone resorption	2	0.221239	0.0749049	VEGFA, SPP1	71	15	13528	25.4047	1	0.922125	70.3802
GOTERM_BP_FAT	GO:0008283~cell proliferation	6	0.663717	0.0749414	LAMP3, UHRF2, VEGFA, TXNRD1, ID4, IL1A	71	436	13528	2.62204	1	0.915066	70.3984
GOTERM_BP_FAT	GO:0051960~regulation of nervous system development	4	0.442478	0.0773053	IRX3, ID4, MBP, SPP1	71	192	13528	3.96948	1	0.914734	71.5588
GOTERM_BP_FAT	GO:0048545~response to steroid hormone stimulus	4	0.442478	0.0773053	SDC1, GATA3, STAT3, SPP1	71	192	13528	3.96948	1	0.914734	71.5588
GOTERM_BP_FAT	GO:0031344~regulation of cell projection organization	3	0.331858	0.0775462	PRKCQ, MBP, SPP1	71	89	13528	6.42254	1	0.908397	71.6746
GOTERM_BP_FAT	GO:0051046~regulation of secretion	4	0.442478	0.0869383	PRKCQ, STX1A, KCNQ1, IL1A	71	202	13528	3.77297	1	0.926405	75.8609
GOTERM_BP_FAT	GO:0016481~negative regulation of transcription	6	0.663717	0.0887634	ID2, SKI, ID4, KDM5B, SMARCA2, STAT3	71	459	13528	2.49066	1	0.924662	76.604
GOTERM_BP_FAT	GO:0060284~regulation of cell development	4	0.442478	0.0899239	IRX3, ID4, MBP, SPP1	71	205	13528	3.71776	1	0.921459	77.0654
GOTERM_BP_FAT	GO:0006916~anti-apoptosis	4	0.442478	0.0909287	PRKCZ, VEGFA, BNIP3, IL1A	71	206	13528	3.69971	1	0.917949	77.4579
GOTERM_BP_FAT	GO:0051726~regulation of cell cycle	5	0.553097	0.0921694	PRKCQ, UHRF2, ID2, MAPK14, IL1A	71	331	13528	2.87818	1	0.915058	77.9339
GOTERM_BP_FAT	GO:0019725~cellular homeostasis	6	0.663717	0.0932203	PRKCZ, BNIP3, TXNRD1, QSOX2, KCNQ1, MBP	71	466	13528	2.45324	1	0.911776	78.3297
GOTERM_BP_FAT	GO:0034103~regulation of tissue remodeling	2	0.221239	0.0939272	VEGFA, SPP1	71	19	13528	20.0563	1	0.907711	78.5922
GOTERM_BP_FAT	GO:0045076~regulation of interleukin-2 biosynthetic process	2	0.221239	0.0939272	PRKCQ, IL1A	71	19	13528	20.0563	1	0.907711	78.5922
GOTERM_BP_FAT	GO:0051090~regulation of transcription factor activity	3	0.331858	0.0994133	PRKCQ, ID2, NFAM1	71	103	13528	5.54957	1	0.914964	80.5306

## Sheet: PAX5 mut UP KEGG
Category	Term	Count	%	PValue	Genes	List Total	Pop Hits	Pop Total	Fold Enrichment	Bonferroni	Benjamini	FDR
KEGG_PATHWAY	hsa05340:Primary immunodeficiency	3	0.554529	0.00243493	TNFRSF13B, IGLL1, ADA	12	35	5085	36.3214	0.0614183	0.0614183	1.97941
KEGG_PATHWAY	hsa00565:Ether lipid metabolism	2	0.369686	0.0732299	AGPS, PAFAH1B3	12	35	5085	24.2143	0.861556	0.62792	46.4025

## Sheet: PAX5 mut DOWN KEGG
Category	Term	Count	%	PValue	Genes	List Total	Pop Hits	Pop Total	Fold Enrichment	Bonferroni	Benjamini	FDR
KEGG_PATHWAY	hsa04640:Hematopoietic cell lineage	5	0.553097	0.00149435	GP5, ITGA6, IL4R, ANPEP, IL1A	31	86	5085	9.53676	0.0803354	0.0803354	1.46583
KEGG_PATHWAY	hsa04512:ECM-receptor interaction	4	0.442478	0.0128028	GP5, SDC1, ITGA6, SPP1	31	84	5085	7.81106	0.514019	0.302877	11.9474
KEGG_PATHWAY	hsa04060:Cytokine-cytokine receptor interaction	5	0.553097	0.0658482	IL18RAP, IL4R, VEGFA, PLEKHO2, IL1A	31	262	5085	3.13039	0.977952	0.719591	48.9623

## Sheet: RUNX1 mut UP GO
Category	Term	Count	%	PValue	Genes	List Total	Pop Hits	Pop Total	Fold Enrichment	Bonferroni	Benjamini	FDR
GOTERM_BP_FAT	GO:0006259~DNA metabolic process	46	0.562691	1.24761e-06	ING5, FHIT, ING4, UNG, XRCC6, RAG1, BNIP3, INTS3, MCM10, ISG20, RBX1, PRIM1, RPA2, CDC45, LONP1, ACD, MUS81, ERCC4, TERF2, TERF1, CDC7, GINS1, DNMT3A, MSH6, RBBP4, RECQL5, NASP, TP53BP1, NEIL2, POLE, MCM2, LIG4, RNASEH2A, RAD52, RAD54L, MCM5, GTF2H1, RAD1, EYA3, PNKP, POLD1, BAX, TDG, CHTF18, DNMT1, GADD45A	564	506	13528	2.18053	0.00329076	0.00329076	0.00221471
GOTERM_BP_FAT	GO:0007049~cell cycle	59	0.721713	9.62634e-06	SPIN1, E2F4, E2F6, BTRC, CDC45, INCENP, MTBP, CDK10, CUL1, CDCA3, CDC7, CDK1, RBBP4, DSN1, POLE, PIM1, MCM2, LIG4, UBE2C, RAD52, GAK, NCAPD2, RAD1, HHEX, TIMELESS, PSME2, MDM2, HAUS8, ANAPC7, GADD45A, ACVR1, CKS1B, ING4, HAUS5, DMWD, CHEK2, SPC24, PSMB5, SKA2, GFI1, TERF2, NUDC, TERF1, MSH6, NASP, AK1, WDR6, SYCE2, RAD54L, RGS14, PSMC4, PSMC3, SEPT7P2, MAPK13, POLD1, CALM3, CHTF18, CDK20, MYH10	564	776	13528	1.82366	0.0251122	0.0126359	0.0170872
GOTERM_BP_FAT	GO:0006260~DNA replication	22	0.269113	4.32383e-05	ING5, CDC7, GINS1, ING4, FHIT, RBBP4, NASP, POLE, MCM2, LIG4, MCM10, RNASEH2A, MCM5, RAD1, PRIM1, PNKP, RPA2, CDC45, POLD1, CHTF18, TERF2, TERF1	564	190	13528	2.7773	0.107955	0.0373635	0.0767283
GOTERM_BP_FAT	GO:0051276~chromosome organization	40	0.489297	6.28191e-05	UTP3, ING5, ING4, EZH2, XRCC6, INO80, BNIP3, CBX3, CBX2, VPS72, ACD, BRPF3, HIST1H2BJ, ACTL6A, ERCC4, HIST1H4J, TERF2, TERF1, SETDB1, H1F0, DNMT3A, MSH6, RBBP4, HIST1H1C, NASP, MTA2, MCM2, LIG4, RAD54L, ATXN7L3, CTR9, NCAPD2, EYA3, HDAC1, SMARCC2, KDM4B, DNMT1, KDM4A, HDAC7, SMARCA4	564	485	13528	1.97821	0.152931	0.0406443	0.111457
GOTERM_BP_FAT	GO:0000278~mitotic cell cycle	33	0.40367	7.49511e-05	HAUS5, E2F4, E2F6, BTRC, SPC24, PSMB5, INCENP, MTBP, SKA2, CDK10, GFI1, CUL1, NUDC, CDCA3, TERF1, CDC7, CDK1, DSN1, POLE, PIM1, UBE2C, RGS14, NCAPD2, PSMC4, TIMELESS, PSME2, PSMC3, POLD1, MDM2, ANAPC7, HAUS8, GADD45A, ACVR1	564	370	13528	2.13928	0.179653	0.0388316	0.132969
GOTERM_BP_FAT	GO:0016568~chromatin modification	27	0.330275	7.86259e-05	UTP3, ING5, ING4, EZH2, BNIP3, CBX3, INO80, CBX2, VPS72, BRPF3, ACTL6A, TERF2, TERF1, SETDB1, DNMT3A, RBBP4, NASP, ATXN7L3, CTR9, EYA3, HDAC1, SMARCC2, KDM4B, DNMT1, KDM4A, HDAC7, SMARCA4	564	274	13528	2.36357	0.18758	0.0340304	0.139484
GOTERM_BP_FAT	GO:0010605~negative regulation of macromolecule metabolic process	53	0.648318	0.000113433	MEF2C, E2F6, CBX3, BNIP3, CBX2, ZNF202, CDC45, FNTA, PBXIP1, HEY2, KCNQ1, INSR, EIF2B5, CIITA, LDB1, MTA2, UBE2C, HHEX, PIAS4, TIMELESS, PSME2, ASB1, MDM2, ANAPC7, SMARCA4, UTP3, ING4, GIPC1, VPS72, PSMB5, ACD, GFI1, ERCC4, TERF2, TERF1, ZNF423, MDFI, DNMT3A, MSH6, TNFSF4, IKZF1, CREBZF, RFX5, SMAD6, SIRT4, FZD1, SIRT6, PSMC4, HDAC1, PSMC3, BAX, SMARCC2, DNMT1	564	734	13528	1.73195	0.258965	0.0419118	0.201174
GOTERM_BP_FAT	GO:0006325~chromatin organization	33	0.40367	0.000113489	UTP3, ING5, ING4, EZH2, BNIP3, CBX3, INO80, CBX2, VPS72, BRPF3, HIST1H2BJ, ACTL6A, HIST1H4J, TERF2, TERF1, SETDB1, H1F0, DNMT3A, RBBP4, HIST1H1C, NASP, MTA2, MCM2, ATXN7L3, CTR9, EYA3, HDAC1, SMARCC2, KDM4B, DNMT1, KDM4A, HDAC7, SMARCA4	564	378	13528	2.094	0.259074	0.036788	0.201272
GOTERM_BP_FAT	GO:0051726~regulation of cell cycle	30	0.366972	0.000129072	CKS1B, STAT5A, STAT5B, INTS3, CHEK2, CDC45, FNTA, MTBP, CDK10, INSR, TERF1, CDC7, CDK1, CREB3, TAF6, SMAD6, PIM1, HERC5, UBE2C, GTF2H1, RAD1, PRKCQ, TIMELESS, HDAC1, ETS1, MAPK14, BAX, MDM2, GADD45A, SMARCA4	564	331	13528	2.17394	0.288962	0.0371832	0.228879
GOTERM_BP_FAT	GO:0022402~cell cycle process	43	0.525994	0.000192801	ING4, HAUS5, E2F4, E2F6, BTRC, DMWD, SPC24, PSMB5, INCENP, MTBP, SKA2, CDK10, GFI1, NUDC, CUL1, TERF1, CDCA3, CDC7, MSH6, CDK1, DSN1, AK1, WDR6, POLE, PIM1, SYCE2, UBE2C, RAD52, RAD54L, RGS14, NCAPD2, RAD1, PSMC4, TIMELESS, PSME2, PSMC3, POLD1, MDM2, ANAPC7, HAUS8, GADD45A, ACVR1, MYH10	564	565	13528	1.82547	0.399162	0.0496671	0.341706
GOTERM_BP_FAT	GO:0045449~regulation of transcription	143	1.74924	0.000214238	MEF2C, IL16, STAT5A, STAT5B, XRCC6, CBX3, CBX2, CNOT6, RAB1A, BATF, MAMSTR, ZNF184, CDCA7, MIER2, ZNF443, PATZ1, TIGD4, INSR, CIITA, POU2AF1, MTA2, ZNF507, ZNF48, PIM1, SIX5, ZNF7, ZNF792, ZNF3, HHEX, TIMELESS, PIAS4, PIAS3, ZNF785, MED18, ZNF384, CDCA7L, TGIF2, ZNF436, SMARCA4, TSHZ1, ZNF79, ZNF77, MYT1, SRF, VPS72, ZNF512, LYL1, TEF, ZNF74, ZNF423, MDFI, SETDB1, PLAG1, DNMT3A, ZBTB48, NRBF2, TA…	564	2601	13528	1.31871	0.432251	0.0501598	0.37963
GOTERM_BP_FAT	GO:0051094~positive regulation of developmental process	26	0.318043	0.000249	IRX3, PDLIM7, STAT5A, STAT5B, XRCC6, HPS4, SRF, EPHB2, TNFRSF1A, CASP6, HEY2, GFI1, INSR, CD27, SYK, PTPRF, IKZF1, LIG4, SOCS5, NOTCH1, ETS1, MAPK14, BAX, TGIF2, HDAC7, ACVR1	564	278	13528	2.24328	0.482083	0.0533524	0.441101
GOTERM_BP_FAT	GO:0022403~cell cycle phase	34	0.415902	0.000271827	HAUS5, E2F4, E2F6, DMWD, SPC24, INCENP, MTBP, CDK10, SKA2, GFI1, CUL1, NUDC, CDCA3, TERF1, CDC7, MSH6, CDK1, DSN1, POLE, PIM1, SYCE2, RAD52, UBE2C, RAD54L, RGS14, NCAPD2, RAD1, TIMELESS, POLD1, MDM2, ANAPC7, HAUS8, GADD45A, ACVR1	564	414	13528	1.96985	0.512402	0.0537524	0.481446
GOTERM_BP_FAT	GO:0051329~interphase of mitotic cell cycle	14	0.171254	0.000337015	CDC7, E2F4, E2F6, POLE, PIM1, POLD1, MTBP, MDM2, CDK10, GFI1, GADD45A, CUL1, TERF1, ACVR1	564	103	13528	3.26021	0.589568	0.0616294	0.596579
GOTERM_BP_FAT	GO:0033554~cellular response to stress	42	0.513761	0.000391254	ING4, VAPB, UNG, XRCC6, CHEK2, INTS3, RBX1, RPA2, LONP1, ACD, GAB1, MUS81, RTN4RL2, ERCC4, TERF2, CDC42EP5, EIF2B5, SYK, MDFI, MSH6, CDK1, CCM2, RECQL5, TP53BP1, NEIL2, AARS, POLE, PKN1, LIG4, RAD52, RAD54L, GTF2H1, RAD1, EYA3, PNKP, MRPS9, TIMELESS, MAPK14, POLD1, BAX, TDG, GADD45A	564	566	13528	1.77987	0.644381	0.0666046	0.692277
GOTERM_BP_FAT	GO:0006974~response to DNA damage stimulus	31	0.379205	0.000437537	ING4, UNG, XRCC6, INTS3, CHEK2, RBX1, RPA2, ACD, MUS81, ERCC4, TERF2, MSH6, CDK1, RECQL5, TP53BP1, NEIL2, POLE, LIG4, RAD52, RAD54L, GTF2H1, RAD1, EYA3, PNKP, TIMELESS, MRPS9, MAPK14, POLD1, BAX, TDG, GADD45A	564	373	13528	1.99346	0.685328	0.0697148	0.773869
GOTERM_BP_FAT	GO:0051325~interphase	14	0.171254	0.000447242	CDC7, E2F4, E2F6, POLE, PIM1, POLD1, MTBP, MDM2, CDK10, GFI1, GADD45A, CUL1, TERF1, ACVR1	564	106	13528	3.16794	0.693297	0.0671605	0.79097
GOTERM_BP_FAT	GO:0010551~regulation of specific transcription from RNA polymerase II promoter	13	0.159021	0.000508735	CIITA, MEF2C, IKZF1, XRCC6, SRF, USF1, HHEX, NOTCH1, HDAC1, ETS1, HEY2, GFI1, SMARCA4	564	94	13528	3.31719	0.739309	0.0719688	0.899261
GOTERM_BP_FAT	GO:0032582~negative regulation of gene-specific transcription	9	0.110092	0.000741569	MEF2C, CIITA, HHEX, TNFSF4, HDAC1, IKZF1, HEY2, GFI1, SMARCA4	564	48	13528	4.49734	0.859135	0.0980132	1.30828
GOTERM_BP_FAT	GO:0010553~negative regulation of specific transcription from RNA polymerase II promoter	8	0.0978593	0.00136545	MEF2C, CIITA, HHEX, HDAC1, IKZF1, HEY2, GFI1, SMARCA4	564	41	13528	4.68016	0.972948	0.165147	2.39641
GOTERM_BP_FAT	GO:0032583~regulation of gene-specific transcription	15	0.183486	0.00137717	CIITA, MEF2C, TNFSF4, IKZF1, XRCC6, SRF, USF1, HHEX, NOTCH1, HDAC1, ETS1, HEY2, GFI1, INSR, SMARCA4	564	134	13528	2.68498	0.973774	0.159183	2.41674
GOTERM_BP_FAT	GO:0045934~negative regulation of nucleobase, nucleoside, nucleotide and nucleic acid metabolic process	37	0.452599	0.00147746	MEF2C, ING4, E2F6, CBX3, CBX2, ZNF202, VPS72, CDC45, ACD, PBXIP1, HEY2, GFI1, ERCC4, TERF2, ZNF423, TERF1, MDFI, CIITA, DNMT3A, MSH6, TNFSF4, CREBZF, IKZF1, RFX5, MTA2, LDB1, SIRT4, FZD1, SIRT6, HHEX, HDAC1, TIMELESS, PIAS4, SMARCC2, MDM2, DNMT1, SMARCA4	564	512	13528	1.73335	0.979886	0.16269	2.59056
GOTERM_BP_FAT	GO:0051172~negative regulation of nitrogen compound metabolic process	37	0.452599	0.00187004	MEF2C, ING4, E2F6, CBX3, CBX2, ZNF202, VPS72, CDC45, ACD, PBXIP1, HEY2, GFI1, ERCC4, TERF2, ZNF423, TERF1, MDFI, CIITA, DNMT3A, MSH6, TNFSF4, CREBZF, IKZF1, RFX5, MTA2, LDB1, SIRT4, FZD1, SIRT6, HHEX, HDAC1, TIMELESS, PIAS4, SMARCC2, MDM2, DNMT1, SMARCA4	564	519	13528	1.70997	0.992883	0.193468	3.26819
GOTERM_BP_FAT	GO:0006350~transcription	114	1.3945	0.00194408	MEF2C, IL16, STAT5A, STAT5B, CBX3, CBX2, CNOT6, BATF, PRIM1, MAMSTR, ZNF184, CDCA7, MIER2, ZNF443, PATZ1, CIITA, PHRF1, POU2AF1, ZNF507, ZNF48, SIX5, ZNF7, ZNF792, ZNF3, HHEX, TIMELESS, PIAS4, PIAS3, ZNF785, MED18, ZNF384, CDCA7L, TGIF2, SMARCA4, ZNF436, TSHZ1, ZNF79, ZNF77, MYT1, SRF, VPS72, ZNF512, LYL1, TEF, ZNF74, ZNF423, SETDB1, PLAG1, ZBTB48, NRBF2, IKZF1, CREBZF, TAF6, RFX5, SMAD6, TP53BP1…	564	2101	13528	1.30147	0.99415	0.192829	3.39548
GOTERM_BP_FAT	GO:0006338~chromatin remodeling	9	0.110092	0.00208657	RBBP4, HDAC1, NASP, SMARCC2, CBX3, INO80, BNIP3, ACTL6A, SMARCA4	564	56	13528	3.85486	0.995988	0.198074	3.64002
GOTERM_BP_FAT	GO:0010629~negative regulation of gene expression	36	0.440367	0.00210665	UTP3, MEF2C, ING4, E2F6, BNIP3, CBX3, CBX2, ZNF202, VPS72, PBXIP1, HEY2, GFI1, KCNQ1, INSR, ZNF423, MDFI, CIITA, DNMT3A, TNFSF4, CREBZF, IKZF1, RFX5, LDB1, MTA2, SIRT4, FZD1, SIRT6, HHEX, HDAC1, TIMELESS, PIAS4, BAX, SMARCC2, MDM2, DNMT1, SMARCA4	564	504	13528	1.71327	0.996196	0.192889	3.67444
GOTERM_BP_FAT	GO:0045579~positive regulation of B cell differentiation	4	0.0489297	0.00221332	STAT5A, STAT5B, CD27, SYK	564	7	13528	13.7062	0.997132	0.194923	3.85706
GOTERM_BP_FAT	GO:0010552~positive regulation of specific transcription from RNA polymerase II promoter	9	0.110092	0.00234073	MEF2C, HHEX, NOTCH1, HDAC1, ETS1, XRCC6, SRF, USF1, SMARCA4	564	57	13528	3.78723	0.997953	0.198383	4.07476
GOTERM_BP_FAT	GO:0010558~negative regulation of macromolecule biosynthetic process	38	0.464832	0.00249057	MEF2C, ING4, E2F6, CBX3, CBX2, ZNF202, VPS72, CDC45, ACD, FNTA, PBXIP1, HEY2, GFI1, TERF2, ZNF423, TERF1, EIF2B5, MDFI, CIITA, DNMT3A, TNFSF4, CREBZF, IKZF1, RFX5, LDB1, MTA2, SIRT4, FZD1, SIRT6, HHEX, HDAC1, TIMELESS, PIAS4, SMARCC2, ASB1, MDM2, DNMT1, SMARCA4	564	547	13528	1.66629	0.998624	0.203225	4.33019
GOTERM_BP_FAT	GO:0051301~cell division	24	0.293578	0.00289356	CDC7, CKS1B, CDK1, HAUS5, DSN1, SYCE2, LIG4, UBE2C, MCM5, NCAPD2, SPC24, NOTCH1, TIMELESS, INCENP, CDK10, SKA2, CDCA7L, HAUS8, ANAPC7, CDK20, NUDC, MYH10, CDCA3, TERF1	564	295	13528	1.95139	0.999527	0.225235	5.01399
GOTERM_BP_FAT	GO:0051351~positive regulation of ligase activity	10	0.122324	0.00317591	PSMB5, CDK1, PSMC4, PSME2, PSMC3, BTRC, ANAPC7, UBE2C, GCLM, CUL1	564	73	13528	3.28573	0.999776	0.23746	5.49033
GOTERM_BP_FAT	GO:0032205~negative regulation of telomere maintenance	4	0.0489297	0.00343227	ACD, ERCC4, TERF2, TERF1	564	8	13528	11.9929	0.999886	0.247131	5.92087
GOTERM_BP_FAT	GO:0045577~regulation of B cell differentiation	5	0.0611621	0.00362121	STAT5A, STAT5B, NFAM1, CD27, SYK	564	16	13528	7.49557	0.999931	0.252067	6.237
GOTERM_BP_FAT	GO:0044265~cellular macromolecule catabolic process	46	0.562691	0.0047687	BTRC, APH1B, BNIP3, ASB13, ISG20, RBX1, PSMB5, FBXL19, RPA2, SUMO2, UEVLD, LONP1, MTBP, FBXW2, NEURL1B, PSENEN, RNF34, ERCC4, CUL1, USP31, CDCA3, DCAF15, CDK1, MAGOH, HERC5, ERLIN2, UBE2J2, SOCS5, RNASEH2A, UBE2C, GTF2H1, WSB1, PNKP, PRKCQ, PIAS4, PSMC4, DCP2, PSMC3, PSME2, PIAS3, BAX, RNF25, TDG, ASB1, MDM2, ANAPC7	564	725	13528	1.52186	0.999997	0.310261	8.13553
GOTERM_BP_FAT	GO:0010834~telomere maintenance via telomere shortening	3	0.0366972	0.00504375	ERCC4, TERF2, TERF1	564	3	13528	23.9858	0.999998	0.317296	8.58517
GOTERM_BP_FAT	GO:0009890~negative regulation of biosynthetic process	38	0.464832	0.00532478	MEF2C, ING4, E2F6, CBX3, CBX2, ZNF202, VPS72, CDC45, ACD, FNTA, PBXIP1, HEY2, GFI1, TERF2, ZNF423, TERF1, EIF2B5, MDFI, CIITA, DNMT3A, TNFSF4, CREBZF, IKZF1, RFX5, LDB1, MTA2, SIRT4, FZD1, SIRT6, HHEX, HDAC1, TIMELESS, PIAS4, SMARCC2, ASB1, MDM2, DNMT1, SMARCA4	564	573	13528	1.59068	0.999999	0.324177	9.04245
GOTERM_BP_FAT	GO:0045646~regulation of erythrocyte differentiation	5	0.0611621	0.00569935	ETS1, LDB1, MAPK14, STAT5A, STAT5B	564	18	13528	6.66273	1	0.335107	9.64859
GOTERM_BP_FAT	GO:0051340~regulation of ligase activity	10	0.122324	0.00637235	PSMB5, CDK1, PSMC4, PSME2, PSMC3, BTRC, ANAPC7, UBE2C, GCLM, CUL1	564	81	13528	2.96121	1	0.358832	10.7281
GOTERM_BP_FAT	GO:0031327~negative regulation of cellular biosynthetic process	37	0.452599	0.00658917	MEF2C, ING4, E2F6, CBX3, CBX2, ZNF202, VPS72, CDC45, ACD, PBXIP1, HEY2, GFI1, TERF2, ZNF423, TERF1, EIF2B5, MDFI, CIITA, DNMT3A, TNFSF4, CREBZF, IKZF1, RFX5, LDB1, MTA2, SIRT4, FZD1, SIRT6, HHEX, HDAC1, TIMELESS, PIAS4, SMARCC2, ASB1, MDM2, DNMT1, SMARCA4	564	561	13528	1.58195	1	0.361	11.0732
GOTERM_BP_FAT	GO:0051437~positive regulation of ubiquitin-protein ligase activity during mitotic cell cycle	9	0.110092	0.00703517	PSMB5, CDK1, PSMC4, PSME2, PSMC3, BTRC, ANAPC7, UBE2C, CUL1	564	68	13528	3.17459	1	0.372691	11.7793
GOTERM_BP_FAT	GO:0045597~positive regulation of cell differentiation	19	0.232416	0.0073629	IRX3, PDLIM7, IKZF1, PTPRF, STAT5A, XRCC6, STAT5B, SOCS5, LIG4, SRF, EPHB2, NOTCH1, ETS1, MAPK14, TGIF2, GFI1, CD27, SYK, ACVR1	564	229	13528	1.99009	1	0.378869	12.2948
GOTERM_BP_FAT	GO:0045892~negative regulation of transcription, DNA-dependent	26	0.318043	0.00746224	MEF2C, ING4, E2F6, CBX3, ZNF202, CBX2, VPS72, HEY2, GFI1, CIITA, MDFI, DNMT3A, TNFSF4, IKZF1, RFX5, MTA2, LDB1, SIRT4, SIRT6, HHEX, PIAS4, HDAC1, SMARCC2, DNMT1, MDM2, SMARCA4	564	356	13528	1.75177	1	0.375729	12.4505
GOTERM_BP_FAT	GO:0006289~nucleotide-excision repair	8	0.0978593	0.00747516	PNKP, RPA2, POLD1, POLE, NEIL2, LIG4, ERCC4, GTF2H1	564	55	13528	3.48885	1	0.369356	12.4707
GOTERM_BP_FAT	GO:0044093~positive regulation of molecular function	38	0.464832	0.00765074	GNAI2, BTRC, APH1B, GCLM, PSMB5, SERINC5, ACD, FNTA, CXCR4, RASGRP4, GAB1, PSENEN, SCARB1, PRKACA, CAP1, INSR, CUL1, TERF1, SYK, MDFI, MSH6, CDK1, CARD8, FLT1, SPHK2, PIM1, PKN1, NFAM1, UBE2C, PRKCQ, PSMC4, PSME2, PSMC3, BAX, CALM3, LRP8, ANAPC7, SMARCA4	564	586	13528	1.55539	1	0.369447	12.7452
GOTERM_BP_FAT	GO:0032844~regulation of homeostatic process	12	0.146789	0.00787419	ACD, ETS1, LDB1, MAPK14, STAT5A, BAX, STAT5B, CALM3, ERCC4, GCLM, TERF2, TERF1	564	114	13528	2.52482	1	0.371319	13.0933
GOTERM_BP_FAT	GO:0006281~DNA repair	22	0.269113	0.00788284	MSH6, RECQL5, UNG, TP53BP1, POLE, XRCC6, NEIL2, LIG4, INTS3, RAD52, RAD54L, RBX1, GTF2H1, RAD1, EYA3, PNKP, RPA2, POLD1, MUS81, TDG, GADD45A, ERCC4	564	284	13528	1.85806	1	0.365262	13.1067
GOTERM_BP_FAT	GO:0000082~G1/S transition of mitotic cell cycle	8	0.0978593	0.00824496	CDC7, E2F4, E2F6, POLE, PIM1, GFI1, CUL1, ACVR1	564	56	13528	3.42655	1	0.372112	13.668
GOTERM_BP_FAT	GO:0051443~positive regulation of ubiquitin-protein ligase activity	9	0.110092	0.0083604	PSMB5, CDK1, PSMC4, PSME2, PSMC3, BTRC, ANAPC7, UBE2C, CUL1	564	70	13528	3.08389	1	0.370044	13.8462
GOTERM_BP_FAT	GO:0045787~positive regulation of cell cycle	8	0.0978593	0.00907155	FNTA, STAT5A, SMAD6, STAT5B, PIM1, MDM2, INSR, TERF1	564	57	13528	3.36643	1	0.388203	14.9365
GOTERM_BP_FAT	GO:0016032~viral reproduction	9	0.110092	0.00908915	CREB3, VAPB, CXCR4, XRCC6, LIG4, GFI1, THOC5, INSR, USF1	564	71	13528	3.04046	1	0.382741	14.9633
GOTERM_BP_FAT	GO:0051439~regulation of ubiquitin-protein ligase activity during mitotic cell cycle	9	0.110092	0.00908915	PSMB5, CDK1, PSMC4, PSME2, PSMC3, BTRC, ANAPC7, UBE2C, CUL1	564	71	13528	3.04046	1	0.382741	14.9633
GOTERM_BP_FAT	GO:0051253~negative regulation of RNA metabolic process	26	0.318043	0.00924256	MEF2C, ING4, E2F6, CBX3, ZNF202, CBX2, VPS72, HEY2, GFI1, CIITA, MDFI, DNMT3A, TNFSF4, IKZF1, RFX5, MTA2, LDB1, SIRT4, SIRT6, HHEX, PIAS4, HDAC1, SMARCC2, DNMT1, MDM2, SMARCA4	564	362	13528	1.72274	1	0.381852	15.1967
GOTERM_BP_FAT	GO:0001779~natural killer cell differentiation	3	0.0366972	0.00980955	IKZF1, STAT5A, STAT5B	564	4	13528	17.9894	1	0.393991	16.0541
GOTERM_BP_FAT	GO:0006549~isoleucine metabolic process	3	0.0366972	0.00980955	BCAT2, STAT5A, STAT5B	564	4	13528	17.9894	1	0.393991	16.0541
GOTERM_BP_FAT	GO:0016481~negative regulation of transcription	31	0.379205	0.00982084	MEF2C, ING4, E2F6, CBX3, ZNF202, CBX2, VPS72, PBXIP1, HEY2, GFI1, ZNF423, MDFI, CIITA, DNMT3A, TNFSF4, CREBZF, IKZF1, RFX5, MTA2, LDB1, SIRT4, FZD1, SIRT6, HHEX, TIMELESS, HDAC1, PIAS4, SMARCC2, MDM2, DNMT1, SMARCA4	564	459	13528	1.61996	1	0.388585	16.0711
GOTERM_BP_FAT	GO:0045814~negative regulation of gene expression, epigenetic	5	0.0611621	0.0101	DNMT3A, CREBZF, SIRT4, SIRT6, SMARCA4	564	21	13528	5.71091	1	0.391442	16.4901
GOTERM_BP_FAT	GO:0045884~regulation of survival gene product expression	5	0.0611621	0.0101	MEF2C, STAT5A, BAX, STAT5B, BNIP3	564	21	13528	5.71091	1	0.391442	16.4901
GOTERM_BP_FAT	GO:0043085~positive regulation of catalytic activity	34	0.415902	0.0104526	GNAI2, BTRC, APH1B, GCLM, PSMB5, SERINC5, ACD, FNTA, CXCR4, RASGRP4, GAB1, PSENEN, SCARB1, PRKACA, CAP1, INSR, CUL1, SYK, TERF1, MDFI, MSH6, CDK1, CARD8, FLT1, SPHK2, PIM1, PKN1, UBE2C, PSMC4, PSME2, PSMC3, BAX, LRP8, ANAPC7	564	520	13528	1.5683	1	0.396341	17.0165
GOTERM_BP_FAT	GO:0009057~macromolecule catabolic process	47	0.574924	0.010645	BTRC, APH1B, BNIP3, ASB13, ISG20, RBX1, PSMB5, FBXL19, RPA2, SUMO2, UEVLD, LONP1, MTBP, FBXW2, NEURL1B, PSENEN, RNF34, ERCC4, CUL1, USP31, CDCA3, DCAF15, CDK1, HYAL2, MAGOH, HERC5, ERLIN2, UBE2J2, SOCS5, RNASEH2A, UBE2C, GTF2H1, WSB1, PNKP, PRKCQ, PIAS4, PSMC4, DCP2, PSMC3, PSME2, PIAS3, BAX, RNF25, TDG, ASB1, MDM2, ANAPC7	564	781	13528	1.44345	1	0.396438	17.3025
GOTERM_BP_FAT	GO:0045931~positive regulation of mitotic cell cycle	4	0.0489297	0.0119065	STAT5A, SMAD6, STAT5B, TERF1	564	12	13528	7.99527	1	0.426035	19.1545
GOTERM_BP_FAT	GO:0032204~regulation of telomere maintenance	4	0.0489297	0.0119065	ACD, ERCC4, TERF2, TERF1	564	12	13528	7.99527	1	0.426035	19.1545
GOTERM_BP_FAT	GO:0006308~DNA catabolic process	8	0.0978593	0.0119152	PNKP, RPA2, BAX, TDG, BNIP3, ERCC4, ISG20, GTF2H1	564	60	13528	3.19811	1	0.420748	19.1672
GOTERM_BP_FAT	GO:0022415~viral reproductive process	8	0.0978593	0.0141369	CREB3, VAPB, CXCR4, XRCC6, LIG4, THOC5, INSR, USF1	564	62	13528	3.09494	1	0.471421	22.3336
GOTERM_BP_FAT	GO:0060041~retina development in camera-type eye	6	0.0733945	0.01417	IRX5, IKZF1, BAX, NFYC, TGIF2, MYH10	564	35	13528	4.11185	1	0.466563	22.3798
GOTERM_BP_FAT	GO:0045621~positive regulation of lymphocyte differentiation	6	0.0733945	0.01417	IKZF1, STAT5A, STAT5B, SOCS5, CD27, SYK	564	35	13528	4.11185	1	0.466563	22.3798
GOTERM_BP_FAT	GO:0051438~regulation of ubiquitin-protein ligase activity	9	0.110092	0.015583	PSMB5, CDK1, PSMC4, PSME2, PSMC3, BTRC, ANAPC7, UBE2C, CUL1	564	78	13528	2.76759	1	0.493503	24.3313
GOTERM_BP_FAT	GO:0045136~development of secondary sexual characteristics	3	0.0366972	0.0159004	STAT5A, BAX, STAT5B	564	5	13528	14.3915	1	0.494903	24.7631
GOTERM_BP_FAT	GO:0016925~protein sumoylation	3	0.0366972	0.0159004	SUMO2, PIAS4, PIAS3	564	5	13528	14.3915	1	0.494903	24.7631
GOTERM_BP_FAT	GO:0045647~negative regulation of erythrocyte differentiation	3	0.0366972	0.0159004	LDB1, STAT5A, STAT5B	564	5	13528	14.3915	1	0.494903	24.7631
GOTERM_BP_FAT	GO:0016569~covalent chromatin modification	12	0.146789	0.0159728	ING5, EYA3, DNMT3A, ING4, HDAC1, BRPF3, EZH2, ACTL6A, KDM4A, ATXN7L3, SMARCA4, CTR9	564	126	13528	2.28436	1	0.490971	24.8614
GOTERM_BP_FAT	GO:0002562~somatic diversification of immune receptors via germline recombination within a single locus	5	0.0611621	0.0162548	MSH6, UNG, XRCC6, RAG1, LIG4	564	24	13528	4.99704	1	0.491624	25.2428
GOTERM_BP_FAT	GO:0016444~somatic cell DNA recombination	5	0.0611621	0.0162548	MSH6, UNG, XRCC6, RAG1, LIG4	564	24	13528	4.99704	1	0.491624	25.2428
GOTERM_BP_FAT	GO:0045471~response to ethanol	8	0.0978593	0.0166399	TNFRSF1A, GSN, STAT5B, GRIN1, ARSA, ABAT, INSR, CD27	564	64	13528	2.99823	1	0.494415	25.7606
GOTERM_BP_FAT	GO:0010604~positive regulation of macromolecule metabolic process	49	0.599388	0.0216221	ING5, MEF2C, STAT5A, BTRC, XRCC6, STAT5B, NFYC, SRF, PSMB5, TNFRSF1A, IGF1R, RGMB, FNTA, INSR, CUL1, TERF2, ZNF423, EIF2B5, SYK, CIITA, CDK1, IKZF1, TP53BP1, MTA2, GRIN1, UBE2C, USF1, ATXN7L3, PRPF6, GTF2H1, EYA3, HHEX, PRKCQ, NOTCH1, PSMC4, PIAS4, HDAC1, PSME2, PIAS3, PSMC3, ETS1, MAPK14, SMARCC2, THRAP3, MDM2, DNMT1, ANAPC7, SMARCA4, ACVR1	564	857	13528	1.37142	1	0.583152	32.1617
GOTERM_BP_FAT	GO:0051053~negative regulation of DNA metabolic process	6	0.0733945	0.0219547	MSH6, CDC45, ACD, ERCC4, TERF2, TERF1	564	39	13528	3.69013	1	0.583297	32.5699
GOTERM_BP_FAT	GO:0048541~Peyer's patch development	3	0.0366972	0.023198	IKZF1, STAT5A, STAT5B	564	6	13528	11.9929	1	0.598252	34.0755
GOTERM_BP_FAT	GO:0000083~regulation of transcription of G1/S-phase of mitotic cell cycle	3	0.0366972	0.023198	E2F4, E2F6, GFI1	564	6	13528	11.9929	1	0.598252	34.0755
GOTERM_BP_FAT	GO:0007089~traversing start control point of mitotic cell cycle	3	0.0366972	0.023198	MTBP, MDM2, CDK10	564	6	13528	11.9929	1	0.598252	34.0755
GOTERM_BP_FAT	GO:0048537~mucosal-associated lymphoid tissue development	3	0.0366972	0.023198	IKZF1, STAT5A, STAT5B	564	6	13528	11.9929	1	0.598252	34.0755
GOTERM_BP_FAT	GO:0045586~regulation of gamma-delta T cell differentiation	3	0.0366972	0.023198	STAT5A, STAT5B, SYK	564	6	13528	11.9929	1	0.598252	34.0755
GOTERM_BP_FAT	GO:0045588~positive regulation of gamma-delta T cell differentiation	3	0.0366972	0.023198	STAT5A, STAT5B, SYK	564	6	13528	11.9929	1	0.598252	34.0755
GOTERM_BP_FAT	GO:0046645~positive regulation of gamma-delta T cell activation	3	0.0366972	0.023198	STAT5A, STAT5B, SYK	564	6	13528	11.9929	1	0.598252	34.0755
GOTERM_BP_FAT	GO:0046643~regulation of gamma-delta T cell activation	3	0.0366972	0.023198	STAT5A, STAT5B, SYK	564	6	13528	11.9929	1	0.598252	34.0755
GOTERM_BP_FAT	GO:0043066~negative regulation of apoptosis	24	0.293578	0.0233118	MEF2C, CDK1, PRAME, SPHK2, STAT5A, SMAD6, GRIN1, AARS, STAT5B, PIM1, RAG1, BNIP3, LIG4, CIAPIN1, GCLM, NME6, IGF1R, NOTCH1, FNTA, HDAC1, BAX, DNAJC5, CD27, ACVR1	564	354	13528	1.62616	1	0.594719	34.2117
GOTERM_BP_FAT	GO:0031398~positive regulation of protein ubiquitination	9	0.110092	0.0233861	PSMB5, CDK1, PSMC4, PSME2, PSMC3, BTRC, ANAPC7, UBE2C, CUL1	564	84	13528	2.56991	1	0.590633	34.3005
GOTERM_BP_FAT	GO:0016310~phosphorylation	46	0.562691	0.0236557	RNASEL, ATP6V0E1, GNAI2, FGR, STAT5A, CHEK2, SDHAF2, NDUFAF1, EPHB2, NDUFS7, IGF1R, STK32C, CXCR4, CLK2, GAB1, PRKACA, STK39, CDK10, INSR, CDK14, SYK, MDFI, CDC7, TYRO3, CDK1, ERG, FLT1, PIM1, AK3, PKN1, NADK, OXSR1, EPHA2, GAK, PNKP, PRKCQ, MAPK13, RPS6KA2, GMFG, MAPK14, ATP6V1E1, ULK3, GRK5, CDK20, UGP2, ACVR1	564	800	13528	1.37918	1	0.589688	34.6217
GOTERM_BP_FAT	GO:0002200~somatic diversification of immune receptors	5	0.0611621	0.0243477	MSH6, UNG, XRCC6, RAG1, LIG4	564	27	13528	4.44182	1	0.595248	35.4394
GOTERM_BP_FAT	GO:0031401~positive regulation of protein modification process	15	0.183486	0.0245062	CDK1, BTRC, UBE2C, PSMB5, FNTA, PSMC4, PIAS4, PIAS3, PSMC3, PSME2, DNMT1, ANAPC7, INSR, CUL1, SYK	564	187	13528	1.924	1	0.592604	35.6253
GOTERM_BP_FAT	GO:0045637~regulation of myeloid cell differentiation	8	0.0978593	0.026	IKZF1, ETS1, LDB1, MAPK14, STAT5A, STAT5B, THOC5, HIST1H4J	564	70	13528	2.74124	1	0.609587	37.353
GOTERM_BP_FAT	GO:0043069~negative regulation of programmed cell death	24	0.293578	0.0269402	MEF2C, CDK1, PRAME, SPHK2, STAT5A, SMAD6, GRIN1, AARS, STAT5B, PIM1, RAG1, BNIP3, LIG4, CIAPIN1, GCLM, NME6, IGF1R, NOTCH1, FNTA, HDAC1, BAX, DNAJC5, CD27, ACVR1	564	359	13528	1.60351	1	0.617884	38.4179
GOTERM_BP_FAT	GO:0000723~telomere maintenance	5	0.0611621	0.0274984	ACD, XRCC6, ERCC4, TERF2, TERF1	564	28	13528	4.28318	1	0.62066	39.042
GOTERM_BP_FAT	GO:0060548~negative regulation of cell death	24	0.293578	0.0276224	MEF2C, CDK1, PRAME, SPHK2, STAT5A, SMAD6, GRIN1, AARS, STAT5B, PIM1, RAG1, BNIP3, LIG4, CIAPIN1, GCLM, NME6, IGF1R, NOTCH1, FNTA, HDAC1, BAX, DNAJC5, CD27, ACVR1	564	360	13528	1.59905	1	0.617531	39.1799
GOTERM_BP_FAT	GO:0030098~lymphocyte differentiation	10	0.122324	0.0276399	IKZF1, STAT5A, BAX, STAT5B, RAG1, PATZ1, NFAM1, CD79A, LIG4, SYK	564	103	13528	2.32872	1	0.613024	39.1992
GOTERM_BP_FAT	GO:0043193~positive regulation of gene-specific transcription	9	0.110092	0.0281717	MEF2C, HHEX, NOTCH1, HDAC1, ETS1, XRCC6, SRF, USF1, SMARCA4	564	87	13528	2.48129	1	0.615446	39.7868
GOTERM_BP_FAT	GO:0046578~regulation of Ras protein signal transduction	16	0.195719	0.0294985	ARHGEF4, ARFGAP1, TBC1D10A, PSD3, ASAP2, SCAI, CYTH2, PLEKHG4B, VAV1, FARP1, DNMBP, PSD, RASGRP4, ACAP1, TBC1D13, EVI5L	564	210	13528	1.82749	1	0.627994	41.2296
GOTERM_BP_FAT	GO:0000122~negative regulation of transcription from RNA polymerase II promoter	19	0.232416	0.0295	MDFI, CIITA, MEF2C, DNMT3A, IKZF1, E2F6, RFX5, MTA2, ZNF202, CBX2, VPS72, HHEX, PIAS4, HDAC1, HEY2, DNMT1, MDM2, GFI1, SMARCA4	564	266	13528	1.71327	1	0.623444	41.2313
GOTERM_BP_FAT	GO:0048285~organelle fission	17	0.207951	0.0301479	CDK1, HAUS5, DSN1, UBE2C, RGS14, NCAPD2, SPC24, PEX11B, TIMELESS, BAX, INCENP, SKA2, HAUS8, ANAPC7, NUDC, CDCA3, TERF1	564	229	13528	1.78061	1	0.627044	41.9238
GOTERM_BP_FAT	GO:0007265~Ras protein signal transduction	10	0.122324	0.0307999	NISCH, DOK3, MAPK13, MAPK14, WASF2, RALB, RTKN, RALA, ARHGAP29, CDC42EP5	564	105	13528	2.28436	1	0.630579	42.613
GOTERM_BP_FAT	GO:0006310~DNA recombination	10	0.122324	0.0307999	MSH6, RECQL5, UNG, XRCC6, MUS81, RAG1, LIG4, RAD52, RAD54L, ERCC4	564	105	13528	2.28436	1	0.630579	42.613
GOTERM_BP_FAT	GO:0032200~telomere organization	5	0.0611621	0.0308812	ACD, XRCC6, ERCC4, TERF2, TERF1	564	29	13528	4.13549	1	0.627158	42.6984
GOTERM_BP_FAT	GO:0006297~nucleotide-excision repair, DNA gap filling	4	0.0489297	0.0315514	RPA2, POLD1, POLE, LIG4	564	17	13528	5.64372	1	0.630829	43.3978
GOTERM_BP_FAT	GO:0001824~blastocyst development	6	0.0733945	0.0320882	GINS1, PSMC4, PSMC3, NASP, SRF, SMARCA4	564	43	13528	3.34686	1	0.632834	43.9522
GOTERM_BP_FAT	GO:0006261~DNA-dependent DNA replication	7	0.0856269	0.0328617	PRIM1, PNKP, RPA2, CDC45, POLD1, MCM2, MCM5	564	58	13528	2.89484	1	0.637491	44.742
GOTERM_BP_FAT	GO:0045638~negative regulation of myeloid cell differentiation	5	0.0611621	0.0344979	LDB1, STAT5A, STAT5B, THOC5, HIST1H4J	564	30	13528	3.99764	1	0.651462	46.3783
GOTERM_BP_FAT	GO:0033044~regulation of chromosome organization	5	0.0611621	0.0344979	ACD, DNMT1, ERCC4, TERF2, TERF1	564	30	13528	3.99764	1	0.651462	46.3783
GOTERM_BP_FAT	GO:0032270~positive regulation of cellular protein metabolic process	17	0.207951	0.0345407	CDK1, BTRC, UBE2C, PSMB5, FNTA, PSMC4, PIAS4, PIAS3, PSMC3, PSME2, DNMT1, MDM2, ANAPC7, INSR, CUL1, SYK, EIF2B5	564	233	13528	1.75004	1	0.647773	46.4204
GOTERM_BP_FAT	GO:0051129~negative regulation of cellular component organization	12	0.146789	0.0348762	ACD, PTPRF, GSN, SMAD6, SPTBN4, DNMT1, ERCC4, TERF2, RUFY3, TERF1, SPTAN1, EPHB2	564	142	13528	2.02697	1	0.647283	46.75
GOTERM_BP_FAT	GO:0032012~regulation of ARF protein signal transduction	6	0.0733945	0.0350094	ARFGAP1, PSD, ACAP1, PSD3, ASAP2, CYTH2	564	44	13528	3.27079	1	0.644648	46.8803
GOTERM_BP_FAT	GO:0045596~negative regulation of cell differentiation	16	0.195719	0.0365123	IRX3, PRAME, STAT5A, LDB1, EZH2, STAT5B, SOCS5, LIG4, RUFY3, EPHB2, NOTCH1, HDAC1, GFI1, THOC5, HIST1H4J, HDAC7	564	216	13528	1.77673	1	0.656359	48.3299
GOTERM_BP_FAT	GO:0006342~chromatin silencing	4	0.0489297	0.0367218	DNMT3A, SIRT4, SIRT6, SMARCA4	564	18	13528	5.33018	1	0.654531	48.529
GOTERM_BP_FAT	GO:0006796~phosphate metabolic process	53	0.648318	0.0372254	RNASEL, ATP6V0E1, STAT5A, NDUFAF1, NDUFS7, CLK2, CXCR4, GAB1, CDK10, STK39, PRKACA, INSR, CDK14, SYK, CDC7, TYRO3, CDK1, PTPRF, INPPL1, PIM1, PKN1, GAK, EYA3, PRKCQ, PNKP, UGP2, ACVR1, FGR, GNAI2, CHEK2, DUSP11, SDHAF2, EPHB2, IGF1R, STK32C, MTMR3, GK5, MDFI, ERG, FLT1, AK3, NADK, OXSR1, EPHA2, PTP4A3, MAPK13, GMFG, RPS6KA2, MAPK14, ATP6V1E1, ULK3, GRK5, CDK20	564	973	13528	1.30652	1	0.6557	49.0045
GOTERM_BP_FAT	GO:0006793~phosphorus metabolic process	53	0.648318	0.0372254	RNASEL, ATP6V0E1, STAT5A, NDUFAF1, NDUFS7, CLK2, CXCR4, GAB1, CDK10, STK39, PRKACA, INSR, CDK14, SYK, CDC7, TYRO3, CDK1, PTPRF, INPPL1, PIM1, PKN1, GAK, EYA3, PRKCQ, PNKP, UGP2, ACVR1, FGR, GNAI2, CHEK2, DUSP11, SDHAF2, EPHB2, IGF1R, STK32C, MTMR3, GK5, MDFI, ERG, FLT1, AK3, NADK, OXSR1, EPHA2, PTP4A3, MAPK13, GMFG, RPS6KA2, MAPK14, ATP6V1E1, ULK3, GRK5, CDK20	564	973	13528	1.30652	1	0.6557	49.0045
GOTERM_BP_FAT	GO:0042110~T cell activation	11	0.134557	0.0373841	TNFSF4, IKZF1, CXCR4, STAT5A, BAX, STAT5B, RAG1, PATZ1, LIG4, VAV1, SYK	564	126	13528	2.094	1	0.653407	49.1536
GOTERM_BP_FAT	GO:0007242~intracellular signaling cascade	66	0.807339	0.0377879	STAT5A, WASF2, STAT5B, RAB1A, S1PR3, MCTP2, NISCH, GSN, CXCR4, GAB1, ANP32A, RALB, GUCY1A3, RALA, PRKACA, ARL5C, INSR, PAG1, GNG7, SYK, ARHGEF4, CDK1, PLD2, PKN1, ARHGAP29, SOCS5, NFAM1, UBE2C, RAD1, PRKCQ, DOK3, GNB2, ACAP1, ITGB1BP1, ASB1, PTAFR, GPN1, ING4, GNAI2, RTKN, ASB13, CHEK2, IGF1R, RASGRP4, RAB11A, PLCD1, HIST1H4J, CD27, CDC42EP5, MDFI, MSH6, CCM2, TBL3, TLR10, FLT1, OPRL1, FZD2, OXSR…	564	1256	13528	1.2604	1	0.653583	49.5309
GOTERM_BP_FAT	GO:0010212~response to ionizing radiation	7	0.0856269	0.0379511	EYA3, CASP6, BAX, XRCC6, INTS3, LIG4, RAD54L	564	60	13528	2.79835	1	0.651391	49.6826
GOTERM_BP_FAT	GO:0046649~lymphocyte activation	15	0.183486	0.0386496	MSH6, TNFSF4, IKZF1, STAT5A, STAT5B, RAG1, NFAM1, LIG4, VAV1, UNC13D, CXCR4, BAX, PATZ1, CD79A, SYK	564	199	13528	1.80798	1	0.654455	50.3272
GOTERM_BP_FAT	GO:0031399~regulation of protein modification process	20	0.244648	0.0392407	MDFI, CDK1, BTRC, SMAD6, PKN1, UBE2C, PSMB5, FNTA, PSMC4, PIAS4, PIAS3, PSMC3, PSME2, BAX, GAB1, DNMT1, ANAPC7, INSR, CUL1, SYK	564	295	13528	1.62616	1	0.656412	50.8666
GOTERM_BP_FAT	GO:0018065~protein-cofactor linkage	3	0.0366972	0.0409784	NMT2, ST3GAL6, SDHAF2	564	8	13528	8.99468	1	0.668941	52.4205
GOTERM_BP_FAT	GO:0008283~cell proliferation	27	0.330275	0.041926	CKS1B, GNAI2, TXLNA, CBFA2T3, ISG20, CXCR4, RASGRP4, GAB1, FRAT2, SCARB1, CUL1, OCA2, NUDC, SYK, GINS1, ERG, TNFSF4, SPHK2, NASP, PIM1, LIG4, CSRP2, HHEX, BAX, TXNRD1, CD79A, MYH10	564	436	13528	1.48536	1	0.673842	53.2482
GOTERM_BP_FAT	GO:0051402~neuron apoptosis	4	0.0489297	0.0422974	BID, BAX, BNIP3, LIG4	564	19	13528	5.04965	1	0.673535	53.5689
GOTERM_BP_FAT	GO:0051603~proteolysis involved in cellular protein catabolic process	35	0.428135	0.0423424	BTRC, APH1B, ASB13, RBX1, PSMB5, FBXL19, SUMO2, UEVLD, LONP1, MTBP, FBXW2, NEURL1B, PSENEN, RNF34, CUL1, USP31, DCAF15, CDCA3, CDK1, HERC5, ERLIN2, UBE2J2, SOCS5, UBE2C, WSB1, PRKCQ, PSMC4, PIAS4, PSMC3, PSME2, PIAS3, RNF25, ASB1, MDM2, ANAPC7	564	600	13528	1.39917	1	0.670364	53.6075
GOTERM_BP_FAT	GO:0045582~positive regulation of T cell differentiation	5	0.0611621	0.0424385	IKZF1, STAT5A, STAT5B, SOCS5, SYK	564	32	13528	3.74778	1	0.667676	53.6901
GOTERM_BP_FAT	GO:0044257~cellular protein catabolic process	35	0.428135	0.045246	BTRC, APH1B, ASB13, RBX1, PSMB5, FBXL19, SUMO2, UEVLD, LONP1, MTBP, FBXW2, NEURL1B, PSENEN, RNF34, CUL1, USP31, DCAF15, CDCA3, CDK1, HERC5, ERLIN2, UBE2J2, SOCS5, UBE2C, WSB1, PRKCQ, PSMC4, PIAS4, PSMC3, PSME2, PIAS3, RNF25, ASB1, MDM2, ANAPC7	564	603	13528	1.39221	1	0.688088	56.0421
GOTERM_BP_FAT	GO:0045619~regulation of lymphocyte differentiation	7	0.0856269	0.0464819	IKZF1, STAT5A, STAT5B, NFAM1, SOCS5, CD27, SYK	564	63	13528	2.66509	1	0.69466	57.0414
GOTERM_BP_FAT	GO:0002521~leukocyte differentiation	11	0.134557	0.0467222	IKZF1, CEBPE, STAT5A, BAX, STAT5B, RAG1, PATZ1, NFAM1, CD79A, LIG4, SYK	564	131	13528	2.01408	1	0.693171	57.2332
GOTERM_BP_FAT	GO:0051247~positive regulation of protein metabolic process	17	0.207951	0.047522	CDK1, BTRC, UBE2C, PSMB5, FNTA, PSMC4, PIAS4, PIAS3, PSMC3, PSME2, DNMT1, MDM2, ANAPC7, INSR, CUL1, SYK, EIF2B5	564	243	13528	1.67802	1	0.696101	57.8657
GOTERM_BP_FAT	GO:0033261~regulation of S phase	4	0.0489297	0.0482707	CDC7, TIMELESS, SMAD6, SMARCA4	564	20	13528	4.79716	1	0.698562	58.4497
GOTERM_BP_FAT	GO:0050853~B cell receptor signaling pathway	3	0.0366972	0.0512608	NFAM1, CD79A, SYK	564	9	13528	7.99527	1	0.717441	60.7071
GOTERM_BP_FAT	GO:0006600~creatine metabolic process	3	0.0366972	0.0512608	CKM, STAT5A, STAT5B	564	9	13528	7.99527	1	0.717441	60.7071
GOTERM_BP_FAT	GO:0006599~phosphagen metabolic process	3	0.0366972	0.0512608	CKM, STAT5A, STAT5B	564	9	13528	7.99527	1	0.717441	60.7071
GOTERM_BP_FAT	GO:0007346~regulation of mitotic cell cycle	12	0.146789	0.0526351	CDK1, PRKCQ, STAT5A, SMAD6, STAT5B, MTBP, MDM2, CDK10, UBE2C, INSR, TERF1, SMARCA4	564	152	13528	1.89362	1	0.723899	61.7054
GOTERM_BP_FAT	GO:0030217~T cell differentiation	7	0.0856269	0.0527791	IKZF1, STAT5A, STAT5B, RAG1, PATZ1, LIG4, SYK	564	65	13528	2.58309	1	0.721707	61.8086
GOTERM_BP_FAT	GO:0031145~anaphase-promoting complex-dependent proteasomal ubiquitin-dependent protein catabolic process	7	0.0856269	0.0527791	PSMB5, CDK1, PSMC4, PSME2, PSMC3, ANAPC7, UBE2C	564	65	13528	2.58309	1	0.721707	61.8086
GOTERM_BP_FAT	GO:0010639~negative regulation of organelle organization	8	0.0978593	0.0542429	ACD, GSN, SPTBN4, DNMT1, ERCC4, TERF2, TERF1, SPTAN1	564	82	13528	2.34008	1	0.728535	62.8428
GOTERM_BP_FAT	GO:0032845~negative regulation of homeostatic process	4	0.0489297	0.0546324	ACD, ERCC4, TERF2, TERF1	564	21	13528	4.56873	1	0.728021	63.1135
GOTERM_BP_FAT	GO:0030101~natural killer cell activation	4	0.0489297	0.0546324	UNC13D, IKZF1, STAT5A, STAT5B	564	21	13528	4.56873	1	0.728021	63.1135
GOTERM_BP_FAT	GO:0006355~regulation of transcription, DNA-dependent	88	1.07645	0.0556306	ZNF85, MEF2C, E2F4, E2F6, STAT5A, EZH2, XRCC6, STAT5B, CBX3, ZNF202, CBX2, ZKSCAN3, CBFA2T3, RAB1A, BATF, ZNF184, HEY2, ZNF443, PATZ1, INSR, CIITA, MTA2, LDB1, ZNF543, SOX12, SIX5, ZNF7, ZNF792, ZNF3, PRPF6, GTF2H1, HHEX, PIAS4, ZNF785, MED18, ZSCAN16, MDM2, TGIF2, ZSCAN12, SMARCA4, ZNF436, ING4, IRX3, ETV7, TSHZ1, ZNF79, IRX5, ZNF77, NFYC, MYT1, ZNF780B, SRF, ZNF780A, VPS72, TNFRSF1A, TEF, MLLT1…	564	1773	13528	1.1905	1	0.73152	63.7989
GOTERM_BP_FAT	GO:0031396~regulation of protein ubiquitination	9	0.110092	0.0566469	PSMB5, CDK1, PSMC4, PSME2, PSMC3, BTRC, ANAPC7, UBE2C, CUL1	564	100	13528	2.15872	1	0.735037	64.4842
GOTERM_BP_FAT	GO:0048514~blood vessel morphogenesis	15	0.183486	0.0578407	NRP2, CCM2, FLT1, WASF2, ANPEP, SRF, NOTCH1, CXCR4, BAX, MAPK14, HEY2, PLCD1, CEACAM1, ACVR1, SMARCA4	564	211	13528	1.70515	1	0.739567	65.2737
GOTERM_BP_FAT	GO:0000279~M phase	21	0.256881	0.0580015	MSH6, CDK1, HAUS5, DSN1, SYCE2, DMWD, RAD52, UBE2C, RAD54L, RGS14, NCAPD2, SPC24, RAD1, TIMELESS, INCENP, SKA2, HAUS8, ANAPC7, NUDC, CDCA3, TERF1	564	329	13528	1.53101	1	0.737585	65.3787
GOTERM_BP_FAT	GO:0008277~regulation of G-protein coupled receptor protein signaling pathway	6	0.0733945	0.059974	PLD2, RASGRP4, RGS5, GRK5, RGS14, GNG7	564	51	13528	2.82186	1	0.746686	66.6434
GOTERM_BP_FAT	GO:0043524~negative regulation of neuron apoptosis	6	0.0733945	0.059974	BAX, GRIN1, AARS, DNAJC5, LIG4, GCLM	564	51	13528	2.82186	1	0.746686	66.6434
GOTERM_BP_FAT	GO:0031400~negative regulation of protein modification process	10	0.122324	0.0601066	PSMB5, PSMC4, PSME2, PSMC3, BAX, SMAD6, DNMT1, ANAPC7, UBE2C, INSR	564	119	13528	2.01561	1	0.744565	66.7267
GOTERM_BP_FAT	GO:0001944~vasculature development	17	0.207951	0.0602203	NRP2, CCM2, FLT1, SPHK2, WASF2, EFNB2, ANPEP, SRF, NOTCH1, CXCR4, MAPK14, BAX, HEY2, PLCD1, CEACAM1, ACVR1, SMARCA4	564	251	13528	1.62454	1	0.742349	66.7981
GOTERM_BP_FAT	GO:0000718~nucleotide-excision repair, DNA damage removal	4	0.0489297	0.0613724	PNKP, RPA2, ERCC4, GTF2H1	564	22	13528	4.36106	1	0.746298	67.5133
GOTERM_BP_FAT	GO:0006357~regulation of transcription from RNA polymerase II promoter	40	0.489297	0.061471	MEF2C, E2F4, E2F6, STAT5A, STAT5B, XRCC6, NFYC, CBX2, ZNF202, SRF, VPS72, TNFRSF1A, HEY2, TEF, GFI1, MDFI, CIITA, DNMT3A, IKZF1, RFX5, MTA2, GRIN1, SOX12, USF1, PRPF6, GTF2H1, HHEX, NOTCH1, HDAC1, PIAS4, ETS1, DBP, MAPK14, THRAP3, SMARCC2, MED18, SP4, MDM2, DNMT1, SMARCA4	564	727	13528	1.31971	1	0.744032	67.5738
GOTERM_BP_FAT	GO:0033151~V(D)J recombination	3	0.0366972	0.0623484	XRCC6, RAG1, LIG4	564	10	13528	7.19574	1	0.74631	68.1078
GOTERM_BP_FAT	GO:0030163~protein catabolic process	35	0.428135	0.0623949	BTRC, APH1B, ASB13, RBX1, PSMB5, FBXL19, SUMO2, UEVLD, LONP1, MTBP, FBXW2, NEURL1B, PSENEN, RNF34, CUL1, USP31, DCAF15, CDCA3, CDK1, HERC5, ERLIN2, UBE2J2, SOCS5, UBE2C, WSB1, PRKCQ, PSMC4, PIAS4, PSMC3, PSME2, PIAS3, RNF25, ASB1, MDM2, ANAPC7	564	622	13528	1.34968	1	0.74378	68.1359
GOTERM_BP_FAT	GO:0006468~protein amino acid phosphorylation	37	0.452599	0.0646707	RNASEL, GNAI2, FGR, STAT5A, CHEK2, EPHB2, STK32C, IGF1R, CXCR4, CLK2, GAB1, CDK10, STK39, PRKACA, INSR, CDK14, SYK, MDFI, CDC7, CDK1, TYRO3, ERG, FLT1, PIM1, PKN1, OXSR1, EPHA2, GAK, PRKCQ, MAPK13, GMFG, RPS6KA2, MAPK14, ULK3, GRK5, CDK20, ACVR1	564	667	13528	1.33055	1	0.753863	69.4813
GOTERM_BP_FAT	GO:0051252~regulation of RNA metabolic process	89	1.08869	0.0648314	ZNF85, MEF2C, E2F4, E2F6, STAT5A, EZH2, XRCC6, STAT5B, CBX3, ZNF202, CBX2, ZKSCAN3, CBFA2T3, RAB1A, BATF, ZNF184, HEY2, ZNF443, PATZ1, INSR, CIITA, MTA2, LDB1, ZNF543, SOX12, SIX5, ZNF7, ZNF792, ZNF3, PRPF6, GTF2H1, HHEX, PIAS4, ZNF785, MED18, ZSCAN16, MDM2, TGIF2, ZSCAN12, SMARCA4, ZNF436, ING4, IRX3, ETV7, TSHZ1, ZNF79, IRX5, ZNF77, NFYC, MYT1, ZNF780B, SRF, ZNF780A, VPS72, TNFRSF1A, TEF, MLLT1…	564	1813	13528	1.17746	1	0.752019	69.5742
GOTERM_BP_FAT	GO:0051101~regulation of DNA binding	10	0.122324	0.0653853	MDFI, PRKCQ, ACD, TNFSF4, CREBZF, TAF6, PIM1, CALM3, NFAM1, SMARCA4	564	121	13528	1.9823	1	0.75235	69.8926
GOTERM_BP_FAT	GO:0044092~negative regulation of molecular function	21	0.256881	0.0658474	MDFI, TNFSF4, GNAI2, OPRL1, SMAD6, PIM1, RAG1, UBE2C, PSMB5, S1PR3, YWHAG, PSMC4, PSMC3, PSME2, CALM3, MLLT1, GFI1, ANAPC7, INSR, GADD45A, TERF1	564	334	13528	1.50809	1	0.752178	70.1557
GOTERM_BP_FAT	GO:0001667~ameboidal cell migration	5	0.0611621	0.0663985	NRP2, CXCR4, WASF2, CAP1, ACVR1	564	37	13528	3.24133	1	0.752491	70.4667
GOTERM_BP_FAT	GO:0016570~histone modification	10	0.122324	0.0681311	ING5, EYA3, ING4, HDAC1, BRPF3, EZH2, ACTL6A, KDM4A, ATXN7L3, CTR9	564	122	13528	1.96605	1	0.759037	71.4247
GOTERM_BP_FAT	GO:0046902~regulation of mitochondrial membrane permeability	3	0.0366972	0.0741567	BID, BAX, BNIP3	564	11	13528	6.54159	1	0.786084	74.533
GOTERM_BP_FAT	GO:0032386~regulation of intracellular transport	7	0.0856269	0.0746443	MDFI, PRKCQ, CAPN10, CALM3, PRKACA, MBTPS1, CD27	564	71	13528	2.3648	1	0.785842	74.77
GOTERM_BP_FAT	GO:0009314~response to radiation	14	0.171254	0.0747583	MSH6, GRIN1, XRCC6, LIG4, INTS3, RAD54L, USF1, EYA3, PNKP, CASP6, NPHP4, BAX, POLD1, ERCC4	564	200	13528	1.67901	1	0.783891	74.8251
GOTERM_BP_FAT	GO:0001817~regulation of cytokine production	13	0.159021	0.075433	MAVS, S1PR3, PRKCQ, CARD8, BPI, TNFSF4, STAT5A, STAT5B, ASB1, NFAM1, AGPAT2, HDAC7, SYK	564	181	13528	1.72274	1	0.784523	75.1491
GOTERM_BP_FAT	GO:0001101~response to acid	4	0.0489297	0.0759394	ATP6V0E1, GSN, BAX, AARS	564	24	13528	3.99764	1	0.784384	75.3896
GOTERM_BP_FAT	GO:0000280~nuclear division	15	0.183486	0.0760183	CDK1, HAUS5, DSN1, UBE2C, RGS14, NCAPD2, SPC24, TIMELESS, INCENP, SKA2, HAUS8, ANAPC7, NUDC, CDCA3, TERF1	564	220	13528	1.6354	1	0.782315	75.4269
GOTERM_BP_FAT	GO:0007067~mitosis	15	0.183486	0.0760183	CDK1, HAUS5, DSN1, UBE2C, RGS14, NCAPD2, SPC24, TIMELESS, INCENP, SKA2, HAUS8, ANAPC7, NUDC, CDCA3, TERF1	564	220	13528	1.6354	1	0.782315	75.4269
GOTERM_BP_FAT	GO:0031344~regulation of cell projection organization	8	0.0978593	0.0771715	PRKCQ, PTPRF, GRIN1, RALA, DBN1, RUFY3, EPHB2, CDC42EP5	564	89	13528	2.15603	1	0.785096	75.9657
GOTERM_BP_FAT	GO:0043010~camera-type eye development	9	0.110092	0.077618	CASP6, IRX5, IKZF1, BAX, NFYC, SIX5, TGIF2, MYH10, EPHB2	564	107	13528	2.0175	1	0.784695	76.1712
GOTERM_BP_FAT	GO:0009968~negative regulation of signal transduction	15	0.183486	0.0783992	MDFI, PLD2, CARD8, PRAME, PTPRF, SMAD6, EZH2, SCAI, LEMD3, SOCS5, RGS14, HHEX, HEY2, RGS5, ACVR1	564	221	13528	1.628	1	0.785774	76.527
GOTERM_BP_FAT	GO:0009611~response to wounding	30	0.366972	0.0799456	TRPV1, STAT5B, SRF, MDK, MMP25, S1PR3, CASP6, TNFRSF1A, CXCR4, GSN, GP1BA, SCARB1, RTN4RL2, CIITA, TLR10, IL18RAP, TNFSF4, EFEMP2, IL1RN, NFAM1, APOL2, PLSCR1, PRKCQ, SDC1, NOTCH1, UNC13D, BAX, PTAFR, ACVR1, MYH10	564	530	13528	1.35769	1	0.790129	77.2164
GOTERM_BP_FAT	GO:0043523~regulation of neuron apoptosis	8	0.0978593	0.0808467	CASP6, PTPRF, BAX, GRIN1, AARS, DNAJC5, LIG4, GCLM	564	90	13528	2.13207	1	0.791642	77.6093
GOTERM_BP_FAT	GO:0045321~leukocyte activation	16	0.195719	0.0811013	MSH6, TNFSF4, IKZF1, STAT5A, STAT5B, RAG1, NFAM1, LIG4, VAV1, ZNF3, UNC13D, CXCR4, BAX, PATZ1, CD79A, SYK	564	242	13528	1.58584	1	0.79042	77.7191
GOTERM_BP_FAT	GO:0001304~progressive alteration of chromatin during replicative cell aging	2	0.0244648	0.0815057	TERF2, TERF1	564	2	13528	23.9858	1	0.789837	77.8926
GOTERM_BP_FAT	GO:0032213~regulation of telomere maintenance via semi-conservative replication	2	0.0244648	0.0815057	TERF2, TERF1	564	2	13528	23.9858	1	0.789837	77.8926
GOTERM_BP_FAT	GO:0001309~age-dependent telomere shortening	2	0.0244648	0.0815057	TERF2, TERF1	564	2	13528	23.9858	1	0.789837	77.8926
GOTERM_BP_FAT	GO:0046670~positive regulation of retinal cell programmed cell death	2	0.0244648	0.0815057	CASP6, BAX	564	2	13528	23.9858	1	0.789837	77.8926
GOTERM_BP_FAT	GO:0001301~progressive alteration of chromatin during cell aging	2	0.0244648	0.0815057	TERF2, TERF1	564	2	13528	23.9858	1	0.789837	77.8926
GOTERM_BP_FAT	GO:0046544~development of secondary male sexual characteristics	2	0.0244648	0.0815057	STAT5A, STAT5B	564	2	13528	23.9858	1	0.789837	77.8926
GOTERM_BP_FAT	GO:0032214~negative regulation of telomere maintenance via semi-conservative replication	2	0.0244648	0.0815057	TERF2, TERF1	564	2	13528	23.9858	1	0.789837	77.8926
GOTERM_BP_FAT	GO:0019941~modification-dependent protein catabolic process	32	0.391437	0.0826632	BTRC, ASB13, RBX1, FBXL19, PSMB5, SUMO2, UEVLD, LONP1, MTBP, FBXW2, NEURL1B, RNF34, CUL1, USP31, DCAF15, CDCA3, CDK1, HERC5, ERLIN2, UBE2J2, SOCS5, UBE2C, WSB1, PSMC4, PIAS4, PSME2, PIAS3, PSMC3, RNF25, ASB1, MDM2, ANAPC7	564	574	13528	1.33719	1	0.792389	78.3819
GOTERM_BP_FAT	GO:0043632~modification-dependent macromolecule catabolic process	32	0.391437	0.0826632	BTRC, ASB13, RBX1, FBXL19, PSMB5, SUMO2, UEVLD, LONP1, MTBP, FBXW2, NEURL1B, RNF34, CUL1, USP31, DCAF15, CDCA3, CDK1, HERC5, ERLIN2, UBE2J2, SOCS5, UBE2C, WSB1, PSMC4, PIAS4, PSME2, PIAS3, PSMC3, RNF25, ASB1, MDM2, ANAPC7	564	574	13528	1.33719	1	0.792389	78.3819
GOTERM_BP_FAT	GO:0016458~gene silencing	6	0.0733945	0.0826764	UTP3, DNMT3A, SIRT4, SIRT6, KCNQ1, SMARCA4	564	56	13528	2.56991	1	0.790197	78.3875
GOTERM_BP_FAT	GO:0040018~positive regulation of multicellular organism growth	4	0.0489297	0.0837407	IKZF1, STAT5A, STAT5B, SPTBN4	564	25	13528	3.83773	1	0.792334	78.8283
GOTERM_BP_FAT	GO:0000087~M phase of mitotic cell cycle	15	0.183486	0.0851409	CDK1, HAUS5, DSN1, UBE2C, RGS14, NCAPD2, SPC24, TIMELESS, INCENP, SKA2, HAUS8, ANAPC7, NUDC, CDCA3, TERF1	564	224	13528	1.60619	1	0.79577	79.3954
GOTERM_BP_FAT	GO:0045885~positive regulation of survival gene product expression	3	0.0366972	0.0866068	MEF2C, STAT5A, STAT5B	564	12	13528	5.99645	1	0.799367	79.9736
GOTERM_BP_FAT	GO:0060284~regulation of cell development	14	0.171254	0.0867167	IRX3, PTPRF, GRIN1, XRCC6, LIG4, RUFY3, EPHB2, CASP6, NOTCH1, YWHAG, HDAC1, BAX, TGIF2, DBN1	564	205	13528	1.63806	1	0.797637	80.0164
GOTERM_BP_FAT	GO:0001568~blood vessel development	16	0.195719	0.0877582	NRP2, CCM2, FLT1, SPHK2, WASF2, ANPEP, SRF, NOTCH1, CXCR4, MAPK14, BAX, HEY2, PLCD1, CEACAM1, SMARCA4, ACVR1	564	245	13528	1.56642	1	0.799527	80.4171
GOTERM_BP_FAT	GO:0008203~cholesterol metabolic process	8	0.0978593	0.0884953	APOL2, SOAT2, TNFSF4, SNX17, PCTP, SCARB1, IDI1, MBTPS1	564	92	13528	2.08572	1	0.800223	80.6961
GOTERM_BP_FAT	GO:0001525~angiogenesis	11	0.134557	0.0896795	NRP2, NOTCH1, FLT1, CXCR4, MAPK14, WASF2, PLCD1, ANPEP, SRF, CEACAM1, ACVR1	564	148	13528	1.78273	1	0.80259	81.1365
GOTERM_BP_FAT	GO:0001775~cell activation	18	0.220183	0.0917815	MSH6, TNFSF4, IKZF1, STAT5A, STAT5B, RAG1, NFAM1, LIG4, VAV1, ZNF3, PLSCR1, UNC13D, CXCR4, BAX, PATZ1, GP1BA, CD79A, SYK	564	287	13528	1.50434	1	0.808257	81.8949
GOTERM_BP_FAT	GO:0007257~activation of JUN kinase activity	4	0.0489297	0.0918687	MDFI, GAB1, PKN1, SYK	564	26	13528	3.69013	1	0.80652	81.9258
GOTERM_BP_FAT	GO:0010648~negative regulation of cell communication	16	0.195719	0.0941138	MDFI, PLD2, CARD8, PRAME, GNAI2, PTPRF, SMAD6, EZH2, SCAI, LEMD3, SOCS5, RGS14, HHEX, HEY2, RGS5, ACVR1	564	248	13528	1.54747	1	0.812499	82.7027
GOTERM_BP_FAT	GO:0042113~B cell activation	7	0.0856269	0.0962554	MSH6, IKZF1, BAX, RAG1, NFAM1, CD79A, LIG4	564	76	13528	2.20922	1	0.817889	83.4145
GOTERM_BP_FAT	GO:0045086~positive regulation of interleukin-2 biosynthetic process	3	0.0366972	0.0996249	PRKCQ, STAT5A, STAT5B	564	13	13528	5.53519	1	0.827062	84.4786
GOTERM_BP_FAT	GO:0042981~regulation of apoptosis	42	0.513761	0.0998881	MEF2C, BID, ING4, STAT5A, STAT5B, APH1B, RAG1, BNIP3, CHEK2, GCLM, CIAPIN1, IGF1R, CASP6, FNTA, ZNF443, PSENEN, DNAJC5, TRAF5, CUL1, CD27, TERF1, ARHGEF4, MSH6, CDK1, CARD8, PRAME, SPHK2, PTPRF, SMAD6, AARS, GRIN1, PIM1, LIG4, VAV1, NME6, NOTCH1, CAPN10, UNC13D, HDAC1, ETS1, BAX, ACVR1	564	804	13528	1.25299	1	0.82599	84.5589

## Sheet: RUNX1 mut DOWN GO
Category	Term	Count	%	PValue	Genes	List Total	Pop Hits	Pop Total	Fold Enrichment	Bonferroni	Benjamini	FDR
GOTERM_BP_FAT	GO:0015031~protein transport	90	0.665779	1.5193e-05	GNPTG, SEC31A, SEC24A, XPO6, FGF9, ZMAT3, XPO4, AP3S2, MIPEP, CLTC, CANX, TGFB1, KLHL2, SSR1, AP1S3, AP1S2, SEH1L, ZFYVE9, TIMM9, RHOB, STAM, AGAP1, KDELR1, KPNB1, SCAMP4, KDELR2, STX1A, STX3, STX2, LYN, NUP88, SNUPN, NLRP3, MAPK1, IPO4, PEX26, TOMM20, KPNA6, RAB12, RANGRF, SRP72, KPNA4, RAB11FIP1, SERP1, ATG10, YWHAZ, DERL1, SNX5, SNX16, PML, NAPA, ARF6, TIMM13, RFFL, SFT2D1, SFT2D2, MIA3, RAB43…	1016	762	13528	1.57263	0.047759	0.047759	0.0275707
GOTERM_BP_FAT	GO:0006886~intracellular protein transport	52	0.384672	2.15351e-05	GNPTG, SEC24A, XPO6, FGF9, AP3S2, MIPEP, CLTC, KLHL2, TGFB1, SSR1, AP1S3, AP1S2, ZFYVE9, TIMM9, STAM, KDELR1, KPNB1, KDELR2, STX1A, STX3, STX2, SNUPN, MAPK1, IPO4, PEX26, TOMM20, KPNA6, KPNA4, SRP72, YWHAZ, DERL1, PML, NAPA, TIMM13, RFFL, STX12, BCL6, NUP54, APBA1, HSPA9, YWHAB, STRADA, AP2A2, CHML, PTTG1IP, YWHAQ, NOP58, SMURF1, SYTL3, SYTL1, RERE, TOB1	1016	374	13528	1.85128	0.0670142	0.0340881	0.0390774
GOTERM_BP_FAT	GO:0045184~establishment of protein localization	90	0.665779	2.17639e-05	GNPTG, SEC31A, SEC24A, XPO6, FGF9, ZMAT3, XPO4, AP3S2, MIPEP, CLTC, CANX, TGFB1, KLHL2, SSR1, AP1S3, AP1S2, SEH1L, ZFYVE9, TIMM9, RHOB, STAM, AGAP1, KDELR1, KPNB1, SCAMP4, KDELR2, STX1A, STX3, STX2, LYN, NUP88, SNUPN, NLRP3, MAPK1, IPO4, PEX26, TOMM20, KPNA6, RAB12, RANGRF, SRP72, KPNA4, RAB11FIP1, SERP1, ATG10, YWHAZ, DERL1, SNX5, SNX16, PML, NAPA, ARF6, TIMM13, RFFL, SFT2D1, SFT2D2, MIA3, RAB43…	1016	769	13528	1.55832	0.0677016	0.0230966	0.0394925
GOTERM_BP_FAT	GO:0006357~regulation of transcription from RNA polymerase II promoter	86	0.636189	2.29099e-05	PPARD, FOSL2, ELF2, FOXK1, NFKB1, BUD31, CBFB, TGFB1, SAP30, AES, MED26, GTF2A2, DDX20, LRRFIP1, MYC, AKIRIN2, ZNF593, RARG, CCNH, PKIG, LEF1, MED14, RB1, MED13, MBD2, ELL3, GZF1, OSM, TARBP1, HES1, IFNAR2, HIF1A, MED15, BPTF, ZMIZ2, TGIF1, MDM4, SUPT3H, TFEB, ABCA2, TEAD4, JUND, BCL6, TCEA1, MAML3, SUPT4H1, SKIL, BCOR, NFATC3, CHD3, ZBTB7A, KLF6, KLF7, IKZF2, KLF9, TBX2, KLF13, JARID2, CEBPG, KL…	1016	727	13528	1.57508	0.0711366	0.0182793	0.0415716
GOTERM_BP_FAT	GO:0045892~negative regulation of transcription, DNA-dependent	50	0.369877	2.43042e-05	PPARD, ARID4A, FOXK1, ZNF639, NFKB1, SAP30, AES, DDX20, ZNF593, RARG, CTBP2, ARID5A, PKIG, LEF1, RB1, MBD2, PURB, FOXN3, GZF1, HES1, BPTF, TGIF1, MDM4, RASD1, BCL6, SKIL, BHLHE40, SUPT4H1, BCOR, HELLS, ZBTB7A, TBX2, JARID2, KLF10, SMAD4, SMAD2, PHF12, SIRT1, HDAC4, CDKN1B, DR1, YWHAQ, HIVEP1, HDAC9, RBPJ, NFIC, RBM15, ZFHX3, NCOR1, NCOR2	1016	356	13528	1.87008	0.0752989	0.015535	0.0441011
GOTERM_BP_FAT	GO:0006366~transcription from RNA polymerase II promoter	37	0.273709	2.82059e-05	DEAF1, E2F2, SUPT3H, E2F3, ARID4A, POLR2L, NFKB1, NFIX, CBFB, HSF2, MED26, GATA3, POU2F2, GTF2A2, NFATC4, HSF2BP, TCEA1, SUPT4H1, SKIL, NFATC3, MYC, RUNX3, BATF3, CCNK, RREB1, CCNH, KLF13, MED14, MED13, ELL3, MSL3, HIF1A, MNT, NFE2L2, NFIC, NCOR1, ZFHX3	1016	234	13528	2.10536	0.0868477	0.015028	0.0511793
GOTERM_BP_FAT	GO:0051253~negative regulation of RNA metabolic process	50	0.369877	3.7955e-05	PPARD, ARID4A, FOXK1, ZNF639, NFKB1, SAP30, AES, DDX20, ZNF593, RARG, CTBP2, ARID5A, PKIG, LEF1, RB1, MBD2, PURB, FOXN3, GZF1, HES1, BPTF, TGIF1, MDM4, RASD1, BCL6, SKIL, BHLHE40, SUPT4H1, BCOR, HELLS, ZBTB7A, TBX2, JARID2, KLF10, SMAD4, SMAD2, PHF12, SIRT1, HDAC4, CDKN1B, DR1, YWHAQ, HIVEP1, HDAC9, RBPJ, NFIC, RBM15, ZFHX3, NCOR1, NCOR2	1016	362	13528	1.83908	0.115078	0.0173134	0.0688631
GOTERM_BP_FAT	GO:0006461~protein complex assembly	64	0.473443	4.06476e-05	E2F2, E2F3, OXA1L, XPO6, ATL1, WASF1, IDE, CD2AP, SLC7A6, TGFB1, KCNQ5, RANBP9, MC1R, MED26, ZFYVE9, GTF2A2, CASP8, USP16, MYC, KPNB1, ARL2, HSP90AA1, BRF1, CCDC88C, CCNH, PFKP, MGP, MED14, MED13, NLRP3, MBD2, SPAG9, IPO4, MDM4, PRKCZ, POLR2L, DIAPH1, PML, PDSS1, MIF, LPXN, DGKD, RAC1, SRR, WIPF1, SKIL, SCO2, APBA1, HIP1, TCP1, CREBBP, YWHAB, SMAD4, SMAD2, DGKH, MALT1, BIRC3, TUBGCP2, BIRC2, GAS7…	1016	505	13528	1.68744	0.12272	0.0162329	0.0737467
GOTERM_BP_FAT	GO:0070271~protein complex biogenesis	64	0.473443	4.06476e-05	E2F2, E2F3, OXA1L, XPO6, ATL1, WASF1, IDE, CD2AP, SLC7A6, TGFB1, KCNQ5, RANBP9, MC1R, MED26, ZFYVE9, GTF2A2, CASP8, USP16, MYC, KPNB1, ARL2, HSP90AA1, BRF1, CCDC88C, CCNH, PFKP, MGP, MED14, MED13, NLRP3, MBD2, SPAG9, IPO4, MDM4, PRKCZ, POLR2L, DIAPH1, PML, PDSS1, MIF, LPXN, DGKD, RAC1, SRR, WIPF1, SKIL, SCO2, APBA1, HIP1, TCP1, CREBBP, YWHAB, SMAD4, SMAD2, DGKH, MALT1, BIRC3, TUBGCP2, BIRC2, GAS7…	1016	505	13528	1.68744	0.12272	0.0162329	0.0737467
GOTERM_BP_FAT	GO:0046907~intracellular transport	78	0.577008	5.17054e-05	GNPTG, ATP5D, SEC31A, SEC24A, XPO6, FGF9, AP3S2, TRAPPC2L, MIPEP, CLTC, SDCBP2, TGFB1, KLHL2, SSR1, AP1S3, NDE1, AP1S2, ZFYVE9, TIMM9, RHOB, STAM, KDELR1, KPNB1, KDELR2, STX1A, HSP90AA1, STX3, STX2, NUDT4, SNUPN, MAPK1, KIF1A, IPO4, PEX26, TOMM20, KPNA6, SRP72, KPNA4, LRPPRC, ZC3H3, PRKCZ, YWHAZ, DERL1, PML, DSCR3, NAPA, TIMM13, RFFL, FTH1, STX12, KLC1, TMED10, BCL6, SEC22C, NUP54, WIPF1, APBA1, …	1016	657	13528	1.58077	0.153417	0.0183351	0.0937999
GOTERM_BP_FAT	GO:0016481~negative regulation of transcription	59	0.436455	5.70841e-05	PPARD, ARID4A, FOXK1, ZNF639, NFKB1, RLIM, TGFB1, SAP30, AES, LRRFIP1, DDX20, AKIRIN2, ZNF593, RARG, CTBP2, ARID5A, PKIG, LEF1, RB1, MBD2, PURB, FOXN3, GZF1, HES1, BPTF, NAB2, TGIF1, MDM4, RASD1, PML, ZC3H8, BCL6, SUPT4H1, SKIL, BHLHE40, BCOR, HELLS, ZBTB7A, TBX2, JARID2, KLF10, YWHAB, SMAD4, SMAD2, PHF12, SIRT1, HDAC4, CDKN1B, DR1, YWHAQ, HIVEP1, ID4, HDAC9, RBPJ, NFIC, ZFHX3, RBM15, NCOR1, NCOR2	1016	459	13528	1.71151	0.167959	0.0182193	0.103553
GOTERM_BP_FAT	GO:0012501~programmed cell death	73	0.540021	7.60499e-05	E2F2, PPARD, MEF2A, ZMAT3, LY86, NFKB1, PMAIP1, PDCD1, CRADD, BAG5, MAP3K5, TMEM173, TNFRSF11B, SLK, TICAM1, CASP8, RHOB, MYC, RTEL1, CIB1, ARHGEF3, ROCK1, GZMA, MADD, DFFB, NLRP3, NLRP1, DDIT4, OSM, RNF130, BNIP1, BNIP2, MDM4, SIAH2, EIF2AK2, SIVA1, PHLPP1, MCL1, ADORA2A, STK17B, GPR65, PML, ARF6, RFFL, STK17A, ITM2B, PTRH2, FEM1B, GRAMD4, DAPL1, TSC22D3, KRAS, RAC1, DAD1, TNFRSF18, FAIM, HIP1, …	1016	611	13528	1.59082	0.217269	0.0220235	0.137935
GOTERM_BP_FAT	GO:0006915~apoptosis	72	0.532623	8.3009e-05	E2F2, PPARD, MEF2A, ZMAT3, LY86, NFKB1, PMAIP1, PDCD1, CRADD, BAG5, MAP3K5, TMEM173, TNFRSF11B, SLK, TICAM1, CASP8, RHOB, MYC, RTEL1, CIB1, ARHGEF3, ROCK1, GZMA, MADD, DFFB, NLRP3, NLRP1, DDIT4, OSM, RNF130, BNIP1, BNIP2, MDM4, SIAH2, EIF2AK2, SIVA1, PHLPP1, MCL1, ADORA2A, STK17B, GPR65, PML, ARF6, RFFL, STK17A, ITM2B, PTRH2, FEM1B, GRAMD4, DAPL1, TSC22D3, KRAS, RAC1, DAD1, TNFRSF18, FAIM, HIP1, …	1016	602	13528	1.59249	0.23462	0.0220355	0.150548
GOTERM_BP_FAT	GO:0070727~cellular macromolecule localization	54	0.399467	8.39915e-05	GNPTG, OXA1L, SEC24A, XPO6, FGF9, AP3S2, MIPEP, CLTC, KLHL2, TGFB1, SSR1, AP1S3, AP1S2, ZFYVE9, TIMM9, STAM, KDELR1, KPNB1, KDELR2, STX1A, STX3, STX2, SNUPN, MAPK1, IPO4, PEX26, TOMM20, KPNA6, KPNA4, SRP72, YWHAZ, DERL1, PML, NAPA, TIMM13, RFFL, STAU1, STX12, BCL6, NUP54, APBA1, HSPA9, YWHAB, STRADA, AP2A2, CHML, PTTG1IP, YWHAQ, NOP58, SMURF1, SYTL3, SYTL1, RERE, TOB1	1016	414	13528	1.73673	0.237039	0.0205963	0.152329
GOTERM_BP_FAT	GO:0016265~death	83	0.613996	9.70272e-05	E2F2, PPARD, MEF2A, FOSL2, ATL1, ZMAT3, LY86, NFKB1, PMAIP1, PDCD1, CRADD, TGFB1, BAG5, MAP3K5, TMEM173, TNFRSF11B, SLK, TICAM1, CASP8, RHOB, MYC, RTEL1, CIB1, ARHGEF3, ROCK1, GZMA, MADD, DFFB, GAN, NLRP3, NLRP1, DDIT4, OSM, RNF130, BNIP1, BNIP2, ZFYVE26, MDM4, SIAH2, EIF2AK2, CLN6, SIVA1, PHLPP1, MCL1, ADORA2A, STK17B, GPR65, MMD, PML, ARF6, RFFL, STK17A, PTRH2, ITM2B, FEM1B, GRAMD4, DAPL1, TSC2…	1016	724	13528	1.52644	0.268414	0.0220769	0.175951
GOTERM_BP_FAT	GO:0001775~cell activation	41	0.303299	0.000100403	GNA13, ITGAL, YWHAZ, ADORA2A, PDGFA, IL21R, KLRK1, SOX4, CBFB, TGFB1, CD9, NLRC3, TICAM1, BCL11A, MS4A1, BCL6, ENTPD1, HELLS, BLNK, KLF6, ADAM10, LYN, FLT3, CEBPG, TGFBR2, APOLD1, MALT1, ITGA4, SLAMF1, DCLRE1C, HDAC4, P2RX4, LAT2, P2RX7, CD86, JMJD6, PI4K2A, IRF4, HDAC9, NHEJ1, LCP1	1016	287	13528	1.90214	0.276325	0.0213301	0.182067
GOTERM_BP_FAT	GO:0008219~cell death	82	0.606599	0.000125919	E2F2, PPARD, MEF2A, FOSL2, ATL1, ZMAT3, LY86, NFKB1, PMAIP1, PDCD1, CRADD, TGFB1, BAG5, MAP3K5, TMEM173, TNFRSF11B, SLK, TICAM1, CASP8, RHOB, MYC, RTEL1, CIB1, ARHGEF3, ROCK1, GZMA, MADD, DFFB, GAN, NLRP3, NLRP1, DDIT4, OSM, RNF130, BNIP1, BNIP2, ZFYVE26, MDM4, SIAH2, EIF2AK2, CLN6, SIVA1, PHLPP1, MCL1, ADORA2A, STK17B, GPR65, MMD, PML, ARF6, RFFL, STK17A, PTRH2, ITM2B, FEM1B, GRAMD4, DAPL1, TSC2…	1016	719	13528	1.51854	0.33343	0.025032	0.228286
GOTERM_BP_FAT	GO:0034613~cellular protein localization	53	0.39207	0.000132224	GNPTG, OXA1L, SEC24A, XPO6, FGF9, AP3S2, MIPEP, CLTC, KLHL2, TGFB1, SSR1, AP1S3, AP1S2, ZFYVE9, TIMM9, STAM, KDELR1, KPNB1, KDELR2, STX1A, STX3, STX2, SNUPN, MAPK1, IPO4, PEX26, TOMM20, KPNA6, KPNA4, SRP72, YWHAZ, DERL1, PML, NAPA, TIMM13, RFFL, STX12, BCL6, NUP54, APBA1, HSPA9, YWHAB, STRADA, AP2A2, CHML, PTTG1IP, YWHAQ, NOP58, SMURF1, SYTL3, SYTL1, RERE, TOB1	1016	411	13528	1.71701	0.346832	0.0247429	0.239705
GOTERM_BP_FAT	GO:0010558~negative regulation of macromolecule biosynthetic process	66	0.488238	0.000132812	PPARD, ARID4A, FOXK1, ZNF639, NFKB1, RLIM, TGFB1, SAP30, EIF4EBP1, AES, LRRFIP1, DDX20, AKIRIN2, ZNF593, GTPBP4, RARG, CTBP2, ARID5A, PKIG, LEF1, RB1, MBD2, PURB, FOXN3, GZF1, HES1, EIF4A3, BPTF, NAB2, TGIF1, MDM4, RASD1, EIF2AK4, PML, ZC3H8, BCL6, SUPT4H1, SKIL, BHLHE40, BCOR, HELLS, ZBTB7A, NF2, TBX2, JARID2, KLF10, YWHAB, SMAD4, SMAD2, PHF12, ANKHD1, SIRT1, HDAC4, CDKN1B, DR1, YWHAQ, HBEGF, HI…	1016	547	13528	1.60656	0.348068	0.0234873	0.240769
GOTERM_BP_FAT	GO:0006351~transcription, DNA-dependent	41	0.303299	0.000146694	DEAF1, E2F2, SUPT3H, GTF3A, E2F3, ARID4A, POLR2L, NFKB1, NFIX, CBFB, TROVE2, HSF2, MED26, GATA3, POU2F2, GTF2A2, NFATC4, TCEA1, HSF2BP, SUPT4H1, SKIL, NFATC3, MYC, RUNX3, BATF3, CCNK, BRF1, POLR1E, RREB1, CCNH, KLF13, MED14, MED13, ELL3, MSL3, HIF1A, MNT, NFE2L2, NFIC, NCOR1, ZFHX3	1016	292	13528	1.86957	0.376581	0.0245636	0.265904
GOTERM_BP_FAT	GO:0031327~negative regulation of cellular biosynthetic process	67	0.495635	0.000158291	PPARD, FOXK1, ARID4A, PDGFA, ZNF639, NFKB1, RLIM, TGFB1, SAP30, EIF4EBP1, AES, LRRFIP1, DDX20, AKIRIN2, ZNF593, GTPBP4, RARG, CTBP2, ARID5A, PKIG, LEF1, RB1, MBD2, PURB, FOXN3, GZF1, HES1, EIF4A3, BPTF, NAB2, TGIF1, MDM4, RASD1, EIF2AK4, PML, ZC3H8, BCL6, SUPT4H1, SKIL, BHLHE40, BCOR, HELLS, ZBTB7A, NF2, TBX2, JARID2, KLF10, YWHAB, SMAD4, SMAD2, PHF12, ANKHD1, SIRT1, HDAC4, CDKN1B, DR1, YWHAQ, HB…	1016	561	13528	1.5902	0.399442	0.0251726	0.286897
GOTERM_BP_FAT	GO:0007242~intracellular signaling cascade	129	0.954283	0.000160996	GNA13, ADCY3, F2RL3, ADCY7, GNA11, RASGEF1B, IQGAP2, RRAD, IQGAP1, MAP3K5, NLRC3, MAP3K4, MC1R, SPRED2, PIK3CA, SPRED1, RAPGEF1, FRS2, MAP2K5, RARG, NUDT4, ROCK1, MADD, RREB1, DFFB, PIK3CD, SOCS1, WNK1, MED14, MED13, FOXN3, DEPDC5, SPAG9, MAPK1, LAT2, MAP4K5, ASB3, ARL8A, RAB12, PIAS2, ARL8B, PIAS1, ASB2, ADORA2A, BLK, ERBB2, STK17B, ARF6, STK17A, ARFGEF2, KRAS, CNR1, RAC1, FBXO6, ARHGDIA, BLNK, …	1016	1256	13528	1.36754	0.404652	0.0243933	0.291793
GOTERM_BP_FAT	GO:0008104~protein localization	96	0.710164	0.000179681	GNPTG, OXA1L, SEC31A, SEC24A, XPO6, CROCC, FGF9, ZMAT3, XPO4, AP3S2, MIPEP, CLTC, CANX, TGFB1, KLHL2, SSR1, AP1S3, AP1S2, SEH1L, ZFYVE9, TIMM9, RHOB, STAM, AGAP1, KPNB1, KDELR1, SCAMP4, KDELR2, STX1A, STX3, STX2, LYN, NUP88, SNUPN, NLRP3, FLNB, MAPK1, IPO4, PEX26, CD81, TOMM20, KPNA6, RAB12, RANGRF, SRP72, KPNA4, RAB11FIP1, SERP1, ATG10, YWHAZ, DERL1, NFKBIE, SNX5, SNX16, PML, NAPA, ARF6, TIMM13,…	1016	882	13528	1.44925	0.439431	0.0259662	0.325605
GOTERM_BP_FAT	GO:0032774~RNA biosynthetic process	41	0.303299	0.000196186	DEAF1, E2F2, SUPT3H, GTF3A, E2F3, ARID4A, POLR2L, NFKB1, NFIX, CBFB, TROVE2, HSF2, MED26, GATA3, POU2F2, GTF2A2, NFATC4, TCEA1, HSF2BP, SUPT4H1, SKIL, NFATC3, MYC, RUNX3, BATF3, CCNK, BRF1, POLR1E, RREB1, CCNH, KLF13, MED14, MED13, ELL3, MSL3, HIF1A, MNT, NFE2L2, NFIC, NCOR1, ZFHX3	1016	296	13528	1.8443	0.46846	0.0271032	0.355464
GOTERM_BP_FAT	GO:0009890~negative regulation of biosynthetic process	67	0.495635	0.000290074	PPARD, FOXK1, ARID4A, PDGFA, ZNF639, NFKB1, RLIM, TGFB1, SAP30, EIF4EBP1, AES, LRRFIP1, DDX20, AKIRIN2, ZNF593, GTPBP4, RARG, CTBP2, ARID5A, PKIG, LEF1, RB1, MBD2, PURB, FOXN3, GZF1, HES1, EIF4A3, BPTF, NAB2, TGIF1, MDM4, RASD1, EIF2AK4, PML, ZC3H8, BCL6, SUPT4H1, SKIL, BHLHE40, BCOR, HELLS, ZBTB7A, NF2, TBX2, JARID2, KLF10, YWHAB, SMAD4, SMAD2, PHF12, ANKHD1, SIRT1, HDAC4, CDKN1B, DR1, YWHAQ, HB…	1016	573	13528	1.5569	0.607204	0.0381877	0.525156
GOTERM_BP_FAT	GO:0045934~negative regulation of nucleobase, nucleoside, nucleotide and nucleic acid metabolic process	61	0.45125	0.000345519	PPARD, ARID4A, FOXK1, ZNF639, NFKB1, RLIM, TGFB1, SAP30, AES, LRRFIP1, DDX20, AKIRIN2, ZNF593, GTPBP4, RARG, CTBP2, ARID5A, PKIG, LEF1, RB1, MBD2, PURB, FOXN3, GZF1, HES1, BPTF, NAB2, TGIF1, MDM4, RASD1, PML, ZC3H8, BCL6, SUPT4H1, SKIL, BHLHE40, BCOR, HELLS, ZBTB7A, NF2, TBX2, JARID2, KLF10, YWHAB, SMAD4, SMAD2, PHF12, SIRT1, HDAC4, CDKN1B, DR1, YWHAQ, HIVEP1, ID4, HDAC9, RBPJ, NFIC, ZFHX3, RBM15…	1016	512	13528	1.58635	0.671464	0.0435476	0.625236
GOTERM_BP_FAT	GO:0042127~regulation of cell proliferation	86	0.636189	0.000353641	FGF18, PPARD, E2F3, FOSL2, FGF9, PDGFA, FGFRL1, NAP1L1, PNP, TGFB1, SSR1, CUL3, WARS, SERPINE1, TICAM1, MYC, AKIRIN2, RHOG, MAP2K5, GTPBP4, STS, CTBP2, CGRRF1, RARG, ADAM10, CCDC88A, LYN, IL27, SF1, RB1, CD164, MBD2, VASH2, OSM, HES1, MAPK1, CD38, CD86, HIF1A, CD81, MNT, TGIF1, MDM4, EIF2AK2, PRKCZ, TBC1D8, ADORA2A, ERBB2, PML, SOX4, TIMP2, FTH1, CD9, KRAS, IL12RB1, PEMT, BCL6, ING1, RUNX3, PTPN6…	1016	787	13528	1.455	0.67995	0.0428723	0.639889
GOTERM_BP_FAT	GO:0006468~protein amino acid phosphorylation	75	0.554816	0.000392562	CDK18, DSTYK, EIF2A, TGFB1, CAMKK1, ACVR1B, MAP3K5, MAP3K4, SLK, AAK1, EEF2K, CDK12, PIK3CA, BRD4, SIK2, FRS2, SIK3, MAP2K5, PAN3, ADAM10, LYN, ROCK1, MADD, PIK3CD, CDK8, WNK1, PRKCE, OSM, MAPK1, SPAG9, PRKD2, MAP4K5, STYK1, CDKL1, CD81, NEK8, CDK2AP1, TESK2, MAP3K14, EIF2AK2, EIF2AK4, CAMK1D, PRKCZ, NEK3, BLK, STK10, ERBB2, STK17B, MKNK2, PML, ULK4, STK17A, RIOK2, TRIB2, IL12RB1, DCLK2, LTK, NIN…	1016	667	13528	1.49718	0.717674	0.0457603	0.710078
GOTERM_BP_FAT	GO:0010629~negative regulation of gene expression	60	0.443853	0.000396777	PPARD, ARID4A, FOXK1, ZNF639, NFKB1, RLIM, TGFB1, SAP30, AES, LRRFIP1, DDX20, MYC, AKIRIN2, ZNF593, RARG, CTBP2, ARID5A, PKIG, LEF1, RB1, MBD2, PURB, FOXN3, GZF1, HES1, BPTF, NAB2, TGIF1, MDM4, RASD1, PML, ZC3H8, BCL6, SUPT4H1, SKIL, BHLHE40, BCOR, HELLS, ZBTB7A, TBX2, JARID2, KLF10, YWHAB, SMAD4, SMAD2, PHF12, SIRT1, HDAC4, CDKN1B, DR1, YWHAQ, HIVEP1, ID4, HDAC9, RBPJ, NFIC, ZFHX3, RBM15, NCOR1,…	1016	504	13528	1.58511	0.721482	0.0446262	0.717677
GOTERM_BP_FAT	GO:0051172~negative regulation of nitrogen compound metabolic process	61	0.45125	0.000487046	PPARD, ARID4A, FOXK1, ZNF639, NFKB1, RLIM, TGFB1, SAP30, AES, LRRFIP1, DDX20, AKIRIN2, ZNF593, GTPBP4, RARG, CTBP2, ARID5A, PKIG, LEF1, RB1, MBD2, PURB, FOXN3, GZF1, HES1, BPTF, NAB2, TGIF1, MDM4, RASD1, PML, ZC3H8, BCL6, SUPT4H1, SKIL, BHLHE40, BCOR, HELLS, ZBTB7A, NF2, TBX2, JARID2, KLF10, YWHAB, SMAD4, SMAD2, PHF12, SIRT1, HDAC4, CDKN1B, DR1, YWHAQ, HIVEP1, ID4, HDAC9, RBPJ, NFIC, ZFHX3, RBM15…	1016	519	13528	1.56496	0.79178	0.0526711	0.880271
GOTERM_BP_FAT	GO:0045321~leukocyte activation	34	0.251516	0.000593603	ITGAL, YWHAZ, IL21R, KLRK1, SOX4, CBFB, TGFB1, NLRC3, BCL11A, TICAM1, MS4A1, BCL6, HELLS, BLNK, KLF6, ADAM10, LYN, FLT3, CEBPG, TGFBR2, MALT1, ITGA4, SLAMF1, DCLRE1C, HDAC4, LAT2, P2RX7, CD86, JMJD6, PI4K2A, IRF4, HDAC9, NHEJ1, LCP1	1016	242	13528	1.8707	0.852299	0.0617624	1.07188
GOTERM_BP_FAT	GO:0051173~positive regulation of nitrogen compound metabolic process	72	0.532623	0.000612433	HSP90AB1, E2F3, FOXK1, PDGFA, NAA15, NFKB1, CBFB, TGFB1, BRPF1, TICAM1, GTF2A2, USP16, MYC, AKIRIN2, SERTAD2, PSMD9, HSP90AA1, BRF1, RARG, CCNH, LEF1, MED14, RB1, MED13, ELL3, TRERF1, UBE2N, OSM, HES1, MAPK1, CD86, HIF1A, BPTF, NCOA3, ZMIZ2, PIAS2, USP22, PIAS1, NFE2L2, ADORA2A, PPM1A, TFEB, KLRK1, SOX4, TEAD4, TCEA1, MAML3, SUPT4H1, NFATC3, ING1, KLF6, KLF7, IKZF2, KLF13, MAP2K3, CEBPG, CREBBP, …	1016	644	13528	1.48863	0.860996	0.0616697	1.1057
GOTERM_BP_FAT	GO:0042981~regulation of apoptosis	86	0.636189	0.00069519	ZMAT3, INTS1, NFKB1, PMAIP1, CRADD, TGFB1, CUL3, ACVR1B, MAP3K5, TICAM1, CASP8, PIK3CA, DDX20, MYC, RTEL1, TERT, WWOX, ARHGEF3, RARG, ROCK1, ARHGEF7, MADD, NLRP3, PRKCE, NLRP1, MAPK1, CD38, BNIP1, BNIP2, MNT, GSTP1, CAMK1D, SIVA1, PRKCZ, YWHAZ, MCL1, ADORA2A, ERBB2, STK17B, PML, SOX4, ASNS, RRM2B, STK17A, FEM1B, ITM2B, ZC3H8, MIF, ERCC5, KRAS, RAC1, DAD1, TNFRSF18, BCL6, FAIM, GLO1, HSPA5, PTCRA,…	1016	804	13528	1.42424	0.89354	0.0676058	1.25423
GOTERM_BP_FAT	GO:0006605~protein targeting	31	0.229324	0.000706186	GNPTG, YWHAZ, XPO6, FGF9, PML, TIMM13, MIPEP, TGFB1, SSR1, ZFYVE9, TIMM9, BCL6, NUP54, KPNB1, HSPA9, SNUPN, YWHAB, STRADA, MAPK1, IPO4, PEX26, YWHAQ, PTTG1IP, TOMM20, KPNA6, NOP58, SRP72, SMURF1, KPNA4, RERE, TOB1	1016	215	13528	1.91983	0.897247	0.0666289	1.27394
GOTERM_BP_FAT	GO:0007264~small GTPase mediated signal transduction	40	0.295902	0.000713429	GNA13, RASGEF1B, SHOC2, IQGAP2, RRAD, ARF6, IQGAP1, ARL5A, KRAS, RAB43, RAC1, RASGRP2, RHOB, AGAP1, RAPGEF1, RHOG, ARHGDIA, ARL2, RAP2B, RAP2A, ARHGEF3, GDI2, RAB8A, ROCK1, RREB1, ARHGEF7, YWHAB, RALGDS, MAPK1, ARHGAP31, RAB30, ARF1, RAB34, YWHAQ, ARL8A, RAB12, TNK2, SIAH2, ARL8B, RASD1	1016	305	13528	1.74622	0.899618	0.065376	1.28693
GOTERM_BP_FAT	GO:0017038~protein import	22	0.162746	0.000726461	YWHAZ, XPO6, FGF9, SNUPN, PML, TIMM13, MIPEP, TGFB1, MAPK1, IPO4, ZFYVE9, TIMM9, PEX26, PTTG1IP, TOMM20, KPNA6, NOP58, BCL6, KPNA4, KPNB1, RERE, TOB1	1016	131	13528	2.2361	0.903748	0.0646921	1.31029
GOTERM_BP_FAT	GO:0006984~ER-nuclear signaling pathway	10	0.0739754	0.000863502	HERPUD1, ATG10, DERL1, ATP2A2, INSIG1, NFE2L2, HSPA5, EIF2AK2, DERL3, EIF2AK4	1016	35	13528	3.80427	0.938119	0.0743812	1.55564
GOTERM_BP_FAT	GO:0045893~positive regulation of transcription, DNA-dependent	56	0.414262	0.00088051	E2F3, FOXK1, NAA15, NFKB1, CBFB, TGFB1, GTF2A2, USP16, MYC, AKIRIN2, SERTAD2, RARG, CCNH, LEF1, MED14, RB1, MED13, ELL3, TRERF1, OSM, HES1, HIF1A, NCOA3, BPTF, ZMIZ2, PIAS2, PIAS1, NFE2L2, TFEB, PPM1A, SOX4, TEAD4, TCEA1, MAML3, SUPT4H1, NFATC3, KLF6, KLF7, IKZF2, KLF13, MAP2K3, CREBBP, SMAD4, NR4A2, NR4A1, SMAD2, SREBF2, HDAC4, SP1, RNF4, ETS2, SMARCC1, JAK3, IRF4, NFIC, RBM15	1016	477	13528	1.56318	0.941421	0.0738191	1.58605
GOTERM_BP_FAT	GO:0065003~macromolecular complex assembly	73	0.540021	0.000925483	E2F2, E2F3, OXA1L, XPO6, ATL1, WASF1, IDE, NAP1L1, EIF2A, CD2AP, SLC7A6, TGFB1, KCNQ5, RANBP9, MC1R, MED26, ZFYVE9, GTF2A2, CASP8, DDX20, USP16, MYC, KPNB1, ARL2, HSP90AA1, BRF1, CCDC88C, CCNH, HIST1H1B, SNUPN, SF1, PFKP, MGP, MED14, MED13, NLRP3, MBD2, SPAG9, IPO4, MDM4, PRKCZ, POLR2L, DIAPH1, PML, PDSS1, MIF, LPXN, DGKD, RAC1, SRR, WIPF1, SKIL, HELLS, SCO2, APBA1, HIP1, TCP1, CREBBP, SMAD4, YWH…	1016	665	13528	1.46164	0.949327	0.0754824	1.66642
GOTERM_BP_FAT	GO:0008284~positive regulation of cell proliferation	50	0.369877	0.000941929	FGF18, E2F3, PPARD, FOSL2, PDGFA, FGF9, NAP1L1, PNP, TGFB1, SSR1, CUL3, TICAM1, MYC, RHOG, AKIRIN2, MAP2K5, STS, ADAM10, LYN, VASH2, HES1, OSM, CD38, MAPK1, CD86, HIF1A, CD81, TGIF1, MDM4, PRKCZ, TBC1D8, ERBB2, SOX4, IL12RB1, KRAS, BCL6, ODC1, TBX2, CRIP2, FLT3, TGFBR2, SLAMF1, CLEC11A, HDAC4, CDKN1A, ATF3, CDKN1B, HBEGF, ID4, SASH3	1016	414	13528	1.60809	0.951944	0.0748786	1.69579
GOTERM_BP_FAT	GO:0043067~regulation of programmed cell death	86	0.636189	0.000942333	ZMAT3, INTS1, NFKB1, PMAIP1, CRADD, TGFB1, CUL3, ACVR1B, MAP3K5, TICAM1, CASP8, PIK3CA, DDX20, MYC, RTEL1, TERT, WWOX, ARHGEF3, RARG, ROCK1, ARHGEF7, MADD, NLRP3, PRKCE, NLRP1, MAPK1, CD38, BNIP1, BNIP2, MNT, GSTP1, CAMK1D, SIVA1, PRKCZ, YWHAZ, MCL1, ADORA2A, ERBB2, STK17B, PML, SOX4, ASNS, RRM2B, STK17A, FEM1B, ITM2B, ZC3H8, MIF, ERCC5, KRAS, RAC1, DAD1, TNFRSF18, BCL6, FAIM, GLO1, HSPA5, PTCRA,…	1016	812	13528	1.41021	0.952006	0.073107	1.69652
GOTERM_BP_FAT	GO:0043933~macromolecular complex subunit organization	77	0.569611	0.000943719	E2F2, E2F3, OXA1L, XPO6, ATL1, WASF1, IDE, NAP1L1, EIF2A, CD2AP, SLC7A6, TGFB1, DSTN, KCNQ5, RANBP9, MC1R, SEH1L, MED26, ZFYVE9, GTF2A2, CASP8, DDX20, USP16, MYC, KPNB1, ARL2, HSP90AA1, BRF1, CCDC88C, CCNH, HIST1H1B, SNUPN, PFKP, SF1, MGP, MED14, MED13, NLRP3, MBD2, SPAG9, IPO4, MDM4, PRKCZ, POLR2L, DIAPH1, PML, PDSS1, MIF, LPXN, DGKD, RAC1, SRR, WIPF1, SKIL, HELLS, SCO2, APBA1, HIP1, TCP1, CREBB…	1016	710	13528	1.44402	0.95222	0.0714904	1.69899
GOTERM_BP_FAT	GO:0010941~regulation of cell death	86	0.636189	0.00106311	ZMAT3, INTS1, NFKB1, PMAIP1, CRADD, TGFB1, CUL3, ACVR1B, MAP3K5, TICAM1, CASP8, PIK3CA, DDX20, MYC, RTEL1, TERT, WWOX, ARHGEF3, RARG, ROCK1, ARHGEF7, MADD, NLRP3, PRKCE, NLRP1, MAPK1, CD38, BNIP1, BNIP2, MNT, GSTP1, CAMK1D, SIVA1, PRKCZ, YWHAZ, MCL1, ADORA2A, ERBB2, STK17B, PML, SOX4, ASNS, RRM2B, STK17A, FEM1B, ITM2B, ZC3H8, MIF, ERCC5, KRAS, RAC1, DAD1, TNFRSF18, BCL6, FAIM, GLO1, HSPA5, PTCRA,…	1016	815	13528	1.40501	0.967487	0.0783356	1.91199
GOTERM_BP_FAT	GO:0051254~positive regulation of RNA metabolic process	56	0.414262	0.00107185	E2F3, FOXK1, NAA15, NFKB1, CBFB, TGFB1, GTF2A2, USP16, MYC, AKIRIN2, SERTAD2, RARG, CCNH, LEF1, MED14, RB1, MED13, ELL3, TRERF1, OSM, HES1, HIF1A, NCOA3, BPTF, ZMIZ2, PIAS2, PIAS1, NFE2L2, TFEB, PPM1A, SOX4, TEAD4, TCEA1, MAML3, SUPT4H1, NFATC3, KLF6, KLF7, IKZF2, KLF13, MAP2K3, CREBBP, SMAD4, NR4A2, NR4A1, SMAD2, SREBF2, HDAC4, SP1, RNF4, ETS2, SMARCC1, JAK3, IRF4, NFIC, RBM15	1016	481	13528	1.55018	0.96839	0.07719	1.92755
GOTERM_BP_FAT	GO:0045449~regulation of transcription	234	1.73103	0.00121191	MEF2A, ASCC1, NAA15, ZNF639, RORC, PDLIM1, BRPF1, ZNF775, MED26, CREB3L1, ZNF641, RARG, RREB1, RCOR1, ZNF791, MED14, MED13, HES1, MAPK1, BAZ1A, CCR6, MED15, PARP15, MNT, TGIF1, PIAS2, PIAS1, CRTC3, SIVA1, DEAF1, MYBL2, KRAS, MAML3, BCOR, HIP1, KLF6, KLF7, IKZF2, KLF9, KLF13, KLF10, MAP2K3, CREBBP, SMAD4, KLF16, SMAD2, SFMBT2, ZBTB43, TULP4, RNF4, ETS2, RBPJ, NCOR1, ZNF385A, ZFHX3, NCOR2, RERE, KL…	1016	2601	13528	1.19789	0.979878	0.0849452	2.17682
GOTERM_BP_FAT	GO:0006913~nucleocytoplasmic transport	24	0.177541	0.00135628	ZC3H3, SMG6, XPO6, FGF9, SNUPN, SMG7, PML, STRADA, MALT1, TGFB1, MAPK1, IPO4, ZFYVE9, PTTG1IP, KPNA6, NOP58, BCL6, NUP54, SMURF1, KPNA4, KPNB1, RERE, HSPA9, TOB1	1016	156	13528	2.04846	0.987368	0.0925758	2.43312
GOTERM_BP_FAT	GO:0045941~positive regulation of transcription	63	0.466045	0.00144322	E2F3, FOXK1, NAA15, NFKB1, CBFB, TGFB1, BRPF1, GTF2A2, USP16, MYC, AKIRIN2, SERTAD2, PSMD9, BRF1, RARG, CCNH, LEF1, MED14, RB1, MED13, ELL3, TRERF1, OSM, HES1, MAPK1, CD86, HIF1A, NCOA3, BPTF, ZMIZ2, PIAS2, USP22, PIAS1, NFE2L2, PPM1A, TFEB, SOX4, TEAD4, TCEA1, MAML3, SUPT4H1, NFATC3, ING1, KLF6, KLF7, IKZF2, KLF13, MAP2K3, CREBBP, SMAD4, NR4A2, NR4A1, SMAD2, SREBF2, HDAC4, SP1, RNF4, SMARCC1, ET…	1016	564	13528	1.48731	0.990457	0.0961844	2.58718
GOTERM_BP_FAT	GO:0051169~nuclear transport	24	0.177541	0.00161166	ZC3H3, SMG6, XPO6, FGF9, SNUPN, SMG7, PML, STRADA, MALT1, TGFB1, MAPK1, IPO4, ZFYVE9, PTTG1IP, KPNA6, NOP58, BCL6, NUP54, SMURF1, KPNA4, KPNB1, RERE, HSPA9, TOB1	1016	158	13528	2.02253	0.994458	0.104649	2.88496
GOTERM_BP_FAT	GO:0006606~protein import into nucleus	16	0.118361	0.001702	XPO6, FGF9, SNUPN, PML, TGFB1, MAPK1, IPO4, ZFYVE9, PTTG1IP, KPNA6, NOP58, BCL6, KPNA4, KPNB1, RERE, TOB1	1016	86	13528	2.4772	0.995859	0.108017	3.04433
GOTERM_BP_FAT	GO:0006350~transcription	192	1.42033	0.00188766	MEF2A, ASCC1, ZNF639, NAA15, RORC, CBFB, CNOT4, BRPF1, ZNF775, MIER1, GATA3, MED26, CREB3L1, AKIRIN2, ZNF641, ZNF593, RARG, ZNF592, RREB1, RCOR1, ZNF791, FOXN2, MED14, HDAC11, MED13, ELL3, TRERF1, FOXN3, HES1, HIF1A, BAZ1A, CCR6, MED15, PARP15, MNT, TGIF1, PIAS2, PIAS1, NFE2L2, LRPPRC, DEAF1, CRTC3, SETD1A, TFEB, SOX4, MYBL2, TROVE2, TEAD4, JUND, BHLHE40, SKIL, MAML3, BCOR, RUNX3, HELLS, HIP1, KL…	1016	2101	13528	1.21679	0.997725	0.116798	3.37106
GOTERM_BP_FAT	GO:0043388~positive regulation of DNA binding	14	0.103566	0.00189346	CEBPG, UBE2V1, MALT1, TMEM189, TGFB1, UBE2N, HDAC4, NLRC3, KRAS, NCOA3, GTF2A2, TICAM1, BRD4, IRF4, EDA	1016	70	13528	2.66299	0.997767	0.114933	3.38126
GOTERM_BP_FAT	GO:0046637~regulation of alpha-beta T cell differentiation	8	0.0591804	0.0018968	CD83, CD86, IL27, TGFBR2, BCL6, IRF4, PNP, SASH3	1016	25	13528	4.26079	0.997791	0.113	3.38714
GOTERM_BP_FAT	GO:0046649~lymphocyte activation	28	0.207131	0.00193294	ITGAL, IL21R, KLRK1, SOX4, TGFB1, CBFB, NLRC3, BCL11A, MS4A1, BCL6, HELLS, BLNK, KLF6, FLT3, CEBPG, MALT1, ITGA4, SLAMF1, DCLRE1C, HDAC4, LAT2, P2RX7, CD86, JMJD6, IRF4, HDAC9, NHEJ1, LCP1	1016	199	13528	1.87346	0.998035	0.112944	3.4506
GOTERM_BP_FAT	GO:0031328~positive regulation of cellular biosynthetic process	73	0.540021	0.00203579	HSP90AB1, E2F3, FOXK1, PDGFA, NAA15, NFKB1, TGFB1, CBFB, BRPF1, TICAM1, GTF2A2, USP16, MYC, AKIRIN2, SAMD4A, SERTAD2, PSMD9, HSP90AA1, BRF1, RARG, CCNH, IL27, LEF1, MED14, RB1, MED13, ELL3, TRERF1, OSM, HES1, MAPK1, CD86, HIF1A, BPTF, NCOA3, ZMIZ2, PIAS2, USP22, PIAS1, NFE2L2, ADORA2A, PPM1A, TFEB, KLRK1, SOX4, TEAD4, TCEA1, MAML3, SUPT4H1, NFATC3, ING1, KLF6, KLF7, IKZF2, KLF13, CEBPG, MAP2K3, C…	1016	685	13528	1.41897	0.99859	0.116486	3.63101
GOTERM_BP_FAT	GO:0008154~actin polymerization or depolymerization	7	0.0517828	0.00203735	DIAPH1, WASF1, RAC1, EVL, WIPF1, GAS7, DSTN	1016	19	13528	4.90551	0.998597	0.11454	3.63374
GOTERM_BP_FAT	GO:0051170~nuclear import	16	0.118361	0.00215467	XPO6, FGF9, SNUPN, PML, TGFB1, MAPK1, IPO4, ZFYVE9, PTTG1IP, KPNA6, NOP58, BCL6, KPNA4, KPNB1, RERE, TOB1	1016	88	13528	2.4209	0.999039	0.118668	3.83915
GOTERM_BP_FAT	GO:0010605~negative regulation of macromolecule metabolic process	77	0.569611	0.00231531	HSP90AB1, PPARD, FOXK1, ARID4A, IDE, ZNF639, NFKB1, RLIM, TGFB1, SAP30, EIF4EBP1, AES, DDX20, LRRFIP1, MYC, AKIRIN2, DNAJC1, PSMD9, GTPBP4, ZNF593, CTBP2, RARG, SOCS1, ARID5A, PKIG, LEF1, RB1, MBD2, PURB, FOXN3, GZF1, HES1, EIF4A3, BPTF, NAB2, TGIF1, MDM4, RASD1, EIF2AK4, PRKCZ, PML, ANAPC11, ZC3H8, PSMB2, BCL6, SUPT4H1, BHLHE40, SKIL, BCOR, HELLS, ZBTB7A, PTPN3, NF2, TBX2, JARID2, KLF10, YWHAB, …	1016	734	13528	1.3968	0.999428	0.12482	4.11971
GOTERM_BP_FAT	GO:0030183~B cell differentiation	11	0.081373	0.002564	DCLRE1C, HDAC4, KLF6, CEBPG, BCL11A, MALT1, BCL6, ITGA4, HDAC9, NHEJ1, BLNK	1016	48	13528	3.05135	0.999744	0.135042	4.55256
GOTERM_BP_FAT	GO:0045935~positive regulation of nucleobase, nucleoside, nucleotide and nucleic acid metabolic process	67	0.495635	0.00265653	E2F3, FOXK1, PDGFA, NAA15, NFKB1, CBFB, TGFB1, BRPF1, GTF2A2, USP16, MYC, AKIRIN2, SERTAD2, PSMD9, BRF1, RARG, CCNH, LEF1, MED14, RB1, MED13, ELL3, TRERF1, UBE2N, OSM, HES1, MAPK1, CD86, HIF1A, NCOA3, BPTF, ZMIZ2, PIAS2, USP22, PIAS1, NFE2L2, ADORA2A, PPM1A, TFEB, SOX4, TEAD4, TCEA1, MAML3, SUPT4H1, NFATC3, ING1, KLF6, KLF7, IKZF2, KLF13, MAP2K3, CEBPG, CREBBP, NR4A2, SMAD4, NR4A1, SMAD2, SREBF2,…	1016	624	13528	1.42965	0.99981	0.137332	4.71313
GOTERM_BP_FAT	GO:0010628~positive regulation of gene expression	63	0.466045	0.00287275	E2F3, FOXK1, NAA15, NFKB1, CBFB, TGFB1, BRPF1, GTF2A2, USP16, MYC, AKIRIN2, SERTAD2, PSMD9, BRF1, RARG, CCNH, LEF1, MED14, RB1, MED13, ELL3, TRERF1, OSM, HES1, MAPK1, CD86, HIF1A, NCOA3, BPTF, ZMIZ2, PIAS2, USP22, PIAS1, NFE2L2, PPM1A, TFEB, SOX4, TEAD4, TCEA1, MAML3, SUPT4H1, NFATC3, ING1, KLF6, KLF7, IKZF2, KLF13, MAP2K3, CREBBP, SMAD4, NR4A2, NR4A1, SMAD2, SREBF2, HDAC4, SP1, RNF4, SMARCC1, ET…	1016	581	13528	1.44379	0.999905	0.145346	5.08737
GOTERM_BP_FAT	GO:0033365~protein localization in organelle	22	0.162746	0.00291515	YWHAZ, XPO6, FGF9, SNUPN, PML, TIMM13, MIPEP, TGFB1, MAPK1, IPO4, ZFYVE9, TIMM9, PTTG1IP, TOMM20, KPNA6, NOP58, BCL6, SRP72, KPNA4, KPNB1, RERE, TOB1	1016	146	13528	2.00636	0.999918	0.14506	5.16059
GOTERM_BP_FAT	GO:0009891~positive regulation of biosynthetic process	73	0.540021	0.00296904	HSP90AB1, E2F3, FOXK1, PDGFA, NAA15, NFKB1, TGFB1, CBFB, BRPF1, TICAM1, GTF2A2, USP16, MYC, AKIRIN2, SAMD4A, SERTAD2, PSMD9, HSP90AA1, BRF1, RARG, CCNH, IL27, LEF1, MED14, RB1, MED13, ELL3, TRERF1, OSM, HES1, MAPK1, CD86, HIF1A, BPTF, NCOA3, ZMIZ2, PIAS2, USP22, PIAS1, NFE2L2, ADORA2A, PPM1A, TFEB, KLRK1, SOX4, TEAD4, TCEA1, MAML3, SUPT4H1, NFATC3, ING1, KLF6, KLF7, IKZF2, KLF13, CEBPG, MAP2K3, C…	1016	695	13528	1.39855	0.999931	0.145303	5.25358
GOTERM_BP_FAT	GO:0030036~actin cytoskeleton organization	30	0.221926	0.0031297	PRKCZ, DIAPH1, WASF1, DIAPH2, NEDD9, ARF6, DAAM1, DSTN, CORO2B, PRR5, KRAS, RAC1, BCL6, WIPF1, INF2, FMNL3, NF2, ROCK1, EVL, FLNB, GAS7, LPIN1, FMN1, PPP1R9B, EPB41L1, TESK2, ABL1, FHOD1, LCP1, CDC42BPB	1016	226	13528	1.76747	0.999959	0.15028	5.53028
GOTERM_BP_FAT	GO:0043370~regulation of CD4-positive, alpha beta T cell differentiation	6	0.0443853	0.0037423	CD83, CD86, IL27, BCL6, IRF4, SASH3	1016	15	13528	5.32598	0.999994	0.174439	6.57839
GOTERM_BP_FAT	GO:0007162~negative regulation of cell adhesion	10	0.0739754	0.00401387	MIA3, GTPBP4, ADAM10, NF2, PODXL, BCL6, CD164, FXYD5, ARHGDIA, TGFB1	1016	43	13528	3.0965	0.999998	0.183246	7.03948
GOTERM_BP_FAT	GO:0034504~protein localization in nucleus	16	0.118361	0.00414698	XPO6, FGF9, SNUPN, PML, TGFB1, MAPK1, IPO4, ZFYVE9, PTTG1IP, KPNA6, NOP58, BCL6, KPNA4, KPNB1, RERE, TOB1	1016	94	13528	2.26638	0.999998	0.186107	7.26471
GOTERM_BP_FAT	GO:0006796~phosphate metabolic process	96	0.710164	0.00418433	ATP5D, ATP5E, IMPA2, CDK18, SLC20A1, DSTYK, EIF2A, TGFB1, CAMKK1, ACVR1B, MAP3K5, MAP3K4, UQCR11, SLK, AAK1, CDK12, EEF2K, PIK3CA, BRD4, FRS2, SIK2, SIK3, MAP2K5, PAN3, ADAM10, LYN, ROCK1, MADD, PIK3CD, WNK1, CDK8, PRKCE, PPP1CC, MTMR12, OSM, MAPK1, SPAG9, PRKD2, MAP4K5, MTMR14, STYK1, CDKL1, SBF1, PPEF2, MTMR10, CD81, NEK8, CDK2AP1, TESK2, MAP3K14, EIF2AK2, EIF2AK4, CAMK1D, PRKCZ, NEK3, BLK, STK…	1016	973	13528	1.31371	0.999999	0.185057	7.32782
GOTERM_BP_FAT	GO:0006793~phosphorus metabolic process	96	0.710164	0.00418433	ATP5D, ATP5E, IMPA2, CDK18, SLC20A1, DSTYK, EIF2A, TGFB1, CAMKK1, ACVR1B, MAP3K5, MAP3K4, UQCR11, SLK, AAK1, CDK12, EEF2K, PIK3CA, BRD4, FRS2, SIK2, SIK3, MAP2K5, PAN3, ADAM10, LYN, ROCK1, MADD, PIK3CD, WNK1, CDK8, PRKCE, PPP1CC, MTMR12, OSM, MAPK1, SPAG9, PRKD2, MAP4K5, MTMR14, STYK1, CDKL1, SBF1, PPEF2, MTMR10, CD81, NEK8, CDK2AP1, TESK2, MAP3K14, EIF2AK2, EIF2AK4, CAMK1D, PRKCZ, NEK3, BLK, STK…	1016	973	13528	1.31371	0.999999	0.185057	7.32782
GOTERM_BP_FAT	GO:0046634~regulation of alpha-beta T cell activation	9	0.0665779	0.00445966	CD83, CD86, ADORA2A, IL27, TGFBR2, BCL6, IRF4, PNP, SASH3	1016	36	13528	3.32874	0.999999	0.193359	7.79175
GOTERM_BP_FAT	GO:0051091~positive regulation of transcription factor activity	12	0.0887705	0.00456979	CEBPG, UBE2V1, MALT1, TMEM189, TGFB1, UBE2N, HDAC4, NLRC3, KRAS, NCOA3, GTF2A2, TICAM1, EDA	1016	60	13528	2.66299	1	0.195035	7.9767
GOTERM_BP_FAT	GO:0051099~positive regulation of binding	14	0.103566	0.0050492	CEBPG, UBE2V1, MALT1, TMEM189, TGFB1, UBE2N, HDAC4, NLRC3, KRAS, NCOA3, GTF2A2, TICAM1, BRD4, IRF4, EDA	1016	78	13528	2.38986	1	0.210456	8.77776
GOTERM_BP_FAT	GO:0010557~positive regulation of macromolecule biosynthetic process	68	0.503033	0.00525458	E2F3, FOXK1, PDGFA, NAA15, NFKB1, CBFB, TGFB1, BRPF1, TICAM1, GTF2A2, USP16, MYC, AKIRIN2, SAMD4A, SERTAD2, PSMD9, BRF1, RARG, CCNH, IL27, LEF1, MED14, RB1, MED13, ELL3, TRERF1, OSM, HES1, MAPK1, CD86, HIF1A, NCOA3, BPTF, ZMIZ2, PIAS2, USP22, PIAS1, NFE2L2, PPM1A, TFEB, SOX4, TEAD4, TCEA1, MAML3, SUPT4H1, NFATC3, ING1, KLF6, KLF7, IKZF2, KLF13, MAP2K3, CEBPG, CREBBP, NR4A2, SMAD4, NR4A1, SMAD2, S…	1016	654	13528	1.38443	1	0.215276	9.11891
GOTERM_BP_FAT	GO:0000122~negative regulation of transcription from RNA polymerase II promoter	33	0.244119	0.00536546	PPARD, NFKB1, SAP30, AES, BCL6, DDX20, SKIL, SUPT4H1, BCOR, ZBTB7A, ZNF593, RARG, TBX2, JARID2, KLF10, PKIG, LEF1, RB1, MBD2, GZF1, HES1, HDAC4, BPTF, DR1, TGIF1, HIVEP1, MDM4, NFIC, HDAC9, ZFHX3, NCOR1, RBM15, NCOR2	1016	266	13528	1.65186	1	0.216564	9.30258
GOTERM_BP_FAT	GO:0051789~response to protein stimulus	17	0.125758	0.00599653	HSP90AB1, HERPUD1, HSP90AA1, DERL1, LYN, KLF10, MAP1B, NR4A2, DERL3, TGFB1, P2RX7, HSPB7, CREB3L1, NFE2L2, EIF2AK2, UBXN4, EIF2AK4	1016	107	13528	2.11546	1	0.235909	10.3413
GOTERM_BP_FAT	GO:0008361~regulation of cell size	27	0.199734	0.00617932	PML, TGFB1, ACVR1B, DGKD, GDF9, BCL6, ING1, MAP2K5, SERTAD2, HPN, RARG, CGRRF1, ADAM10, MAP1B, SMAD4, RB1, RPTOR, VAT1, PPP1R9B, CD38, CDKN1A, CDKN1B, ATP6V0E2, HBEGF, NOP58, APBB2, EMP1	1016	206	13528	1.74516	1	0.239286	10.6401
GOTERM_BP_FAT	GO:0002274~myeloid leukocyte activation	10	0.0739754	0.00640847	LAT2, YWHAZ, ADAM10, LYN, JMJD6, TICAM1, PI4K2A, TGFBR2, IRF4, TGFB1	1016	46	13528	2.89456	1	0.244095	11.0133
GOTERM_BP_FAT	GO:0016310~phosphorylation	80	0.591804	0.00652464	ATP5D, ATP5E, CDK18, DSTYK, EIF2A, TGFB1, CAMKK1, ACVR1B, MAP3K5, MAP3K4, UQCR11, SLK, AAK1, CDK12, EEF2K, PIK3CA, BRD4, SIK2, FRS2, SIK3, MAP2K5, PAN3, ADAM10, LYN, ROCK1, MADD, PIK3CD, CDK8, WNK1, PRKCE, OSM, MAPK1, SPAG9, PRKD2, MAP4K5, STYK1, CDKL1, CD81, NEK8, CDK2AP1, TESK2, MAP3K14, EIF2AK2, EIF2AK4, CAMK1D, PRKCZ, NEK3, BLK, STK10, ERBB2, STK17B, MKNK2, PML, ULK4, STK17A, RIOK2, ATP6V0B, …	1016	800	13528	1.3315	1	0.24507	11.2019
GOTERM_BP_FAT	GO:0052548~regulation of endopeptidase activity	14	0.103566	0.00774829	SIVA1, HERPUD1, ADORA2A, PML, INTS1, NR4A1, PMAIP1, NLRP3, FURIN, NLRP1, GSPT1, HSPA5, MYC, HIP1	1016	82	13528	2.27329	1	0.280835	13.1661
GOTERM_BP_FAT	GO:0030029~actin filament-based process	30	0.221926	0.00775274	PRKCZ, DIAPH1, WASF1, DIAPH2, NEDD9, ARF6, DAAM1, DSTN, CORO2B, PRR5, KRAS, RAC1, BCL6, WIPF1, INF2, FMNL3, NF2, ROCK1, EVL, FLNB, GAS7, LPIN1, FMN1, PPP1R9B, EPB41L1, TESK2, ABL1, FHOD1, LCP1, CDC42BPB	1016	241	13528	1.65746	1	0.277884	13.1732
GOTERM_BP_FAT	GO:0016568~chromatin modification	33	0.244119	0.00811209	SUPT3H, KDM6A, SETD1A, ARID2, BRPF1, SUPT4H1, USP16, BCOR, HELLS, CHD3, RCOR1, CREBBP, RB1, HDAC11, SIRT1, GSG2, UBE2N, MSL3, DOT1L, HDAC4, BPTF, JMJD6, SMARCC1, CENPV, CABIN1, SETD7, IRF4, USP22, CARM1, HDAC9, NCOR1, RERE, EP400	1016	274	13528	1.60363	1	0.28563	13.7421
GOTERM_BP_FAT	GO:0051252~regulation of RNA metabolic process	163	1.2058	0.00819907	MEF2A, ZNF639, NAA15, RORC, SYNCRIP, CBFB, TGFB1, GATA3, MED26, CREB3L1, DDX20, AKIRIN2, ZNF641, ZNF593, RARG, RREB1, PKIG, ZNF791, FOXN2, MED14, MED13, ELL3, TRERF1, FOXN3, HES1, HIF1A, MED15, MNT, TGIF1, PIAS2, PIAS1, NFE2L2, ADORA2A, TFEB, UBE2V1, SOX4, ABCA2, ELK4, TEAD4, JUND, BHLHE40, SKIL, PABPC1, MAML3, BCOR, RUNX3, HELLS, KLF6, KLF7, IKZF2, KLF9, KLF13, KLF10, MAP2K3, CREBBP, SMAD4, KLF1…	1016	1813	13528	1.1971	1	0.285142	13.8793
GOTERM_BP_FAT	GO:0032582~negative regulation of gene-specific transcription	10	0.0739754	0.00853026	HES1, HDAC4, CDKN1B, AES, NFKB1, BCOR, HDAC9, RBM15, NCOR1, NCOR2	1016	48	13528	2.77395	1	0.291725	14.3998
GOTERM_BP_FAT	GO:0051651~maintenance of location in cell	10	0.0739754	0.00853026	KDELR2, NFKBIE, SEH1L, YWHAB, PML, GAA, SHANK1, KDELR1, FLNB, FTH1	1016	48	13528	2.77395	1	0.291725	14.3998
GOTERM_BP_FAT	GO:0045055~regulated secretory pathway	6	0.0443853	0.00884315	LAT2, YWHAZ, LYN, PI4K2A, GARS, TMED10	1016	18	13528	4.43832	1	0.297574	14.8887
GOTERM_BP_FAT	GO:0002521~leukocyte differentiation	19	0.140553	0.00897794	KLF6, FLT3, CEBPG, TGFBR2, SOX4, MALT1, ITGA4, CBFB, TGFB1, DCLRE1C, HDAC4, JMJD6, BCL11A, CASP8, BCL6, IRF4, HDAC9, NHEJ1, BLNK	1016	131	13528	1.93118	1	0.298301	15.0985
GOTERM_BP_FAT	GO:0006917~induction of apoptosis	37	0.273709	0.009258	SIVA1, ADORA2A, ZMAT3, STK17B, PML, RRM2B, PMAIP1, STK17A, ITM2B, FEM1B, TGFB1, CRADD, CUL3, ACVR1B, MAP3K5, CASP8, RAC1, TICAM1, DDX20, MYC, RUNX3, WWOX, HIP1, ARHGEF3, ARHGEF7, CEBPG, KLF10, NR4A1, PRKCE, NLRP3, NLRP1, MAPK1, CD38, CDKN1A, CDKN1B, BNIP1, ABL1	1016	320	13528	1.53954	1	0.302987	15.5329
GOTERM_BP_FAT	GO:0030098~lymphocyte differentiation	16	0.118361	0.00972663	KLF6, FLT3, CEBPG, SOX4, MALT1, ITGA4, CBFB, TGFB1, DCLRE1C, HDAC4, JMJD6, BCL11A, BCL6, HDAC9, NHEJ1, BLNK	1016	103	13528	2.06834	1	0.31257	16.2551
GOTERM_BP_FAT	GO:0012502~induction of programmed cell death	37	0.273709	0.00974504	SIVA1, ADORA2A, ZMAT3, STK17B, PML, RRM2B, PMAIP1, STK17A, ITM2B, FEM1B, TGFB1, CRADD, CUL3, ACVR1B, MAP3K5, CASP8, RAC1, TICAM1, DDX20, MYC, RUNX3, WWOX, HIP1, ARHGEF3, ARHGEF7, CEBPG, KLF10, NR4A1, PRKCE, NLRP3, NLRP1, MAPK1, CD38, CDKN1A, CDKN1B, BNIP1, ABL1	1016	321	13528	1.53475	1	0.310019	16.2834
GOTERM_BP_FAT	GO:0010553~negative regulation of specific transcription from RNA polymerase II promoter	9	0.0665779	0.0101032	HES1, HDAC4, AES, NFKB1, BCOR, HDAC9, RBM15, NCOR1, NCOR2	1016	41	13528	2.9228	1	0.316361	16.8313
GOTERM_BP_FAT	GO:0051098~regulation of binding	21	0.155348	0.0104737	SIVA1, GTPBP4, CEBPG, SMAD4, UBE2V1, MALT1, SMAD2, TMEM189, NLRP3, SIRT1, TGFB1, UBE2N, HDAC4, AES, NLRC3, KRAS, NCOA3, TICAM1, GTF2A2, BRD4, IRF4, EDA	1016	153	13528	1.82754	1	0.322817	17.3944
GOTERM_BP_FAT	GO:0001558~regulation of cell growth	25	0.184939	0.0105304	ADAM10, CGRRF1, FGFRL1, MAP1B, SMAD4, PML, RB1, TTL, TGFB1, PPP1R9B, CD38, ACVR1B, CDKN1A, CDKN1B, CD320, KAZALD1, RASGRP2, HBEGF, BCL6, GDF9, APBB2, ING1, IGFBP4, SERTAD2, MAP2K5	1016	194	13528	1.71585	1	0.321235	17.4803
GOTERM_BP_FAT	GO:0030097~hemopoiesis	29	0.214529	0.0105462	LMO2, TIPARP, PML, SOX4, TGFB1, CBFB, CASP8, BCL11A, SH2B3, TCEA1, BCL6, BLNK, KLF6, LYN, CRIP2, FLT3, CEBPG, TGFBR2, MALT1, RB1, ITGA4, CD164, DCLRE1C, HDAC4, SP1, JMJD6, IRF4, HDAC9, NHEJ1	1016	236	13528	1.63616	1	0.318666	17.5041
GOTERM_BP_FAT	GO:0042113~B cell activation	13	0.0961681	0.0106218	DCLRE1C, HDAC4, KLF6, LAT2, CEBPG, BCL11A, MS4A1, MALT1, BCL6, ITGA4, HDAC9, NHEJ1, BLNK	1016	76	13528	2.27756	1	0.317624	17.6184
GOTERM_BP_FAT	GO:0009057~macromolecule catabolic process	77	0.569611	0.0106478	USPL1, PPP2R5C, IDE, NFKB1, RLIM, CD2AP, TGFB1, ZNRF2, CNOT4, ZYG11B, CUL3, CASP8, USP16, MYC, PSMD9, ZFP36, PAN3, ADAM10, CCNH, DFFB, ENC1, SOCS1, UBE2J1, GAN, TMEM189, UBE2N, PJA2, EIF4A3, DCUN1D2, GAA, RAD18, ASB3, YME1L1, PIAS2, USP22, PIAS1, ASB2, SIAH2, FBXO11, CLN6, ATG10, DERL1, USP9X, UBE2V1, RFFL, ANAPC11, FEM1B, DERL3, ZFP36L1, SUMO3, RNF125, CYLD, ARIH1, ERCC5, FBXW4, PSMB2, FBXO6, ST…	1016	781	13528	1.31274	1	0.31539	17.6577
GOTERM_BP_FAT	GO:0052547~regulation of peptidase activity	14	0.103566	0.0114748	SIVA1, HERPUD1, ADORA2A, PML, INTS1, NR4A1, PMAIP1, NLRP3, FURIN, NLRP1, GSPT1, HSPA5, MYC, HIP1	1016	86	13528	2.16755	1	0.332399	18.898
GOTERM_BP_FAT	GO:0044265~cellular macromolecule catabolic process	72	0.532623	0.0116622	USPL1, PPP2R5C, IDE, NFKB1, RLIM, CD2AP, ZNRF2, CNOT4, ZYG11B, CUL3, CASP8, USP16, MYC, PSMD9, ZFP36, PAN3, ADAM10, CCNH, DFFB, ENC1, SOCS1, UBE2J1, GAN, TMEM189, UBE2N, PJA2, EIF4A3, DCUN1D2, RAD18, ASB3, PIAS2, USP22, PIAS1, ASB2, SIAH2, FBXO11, CLN6, ATG10, DERL1, USP9X, UBE2V1, RFFL, ANAPC11, FEM1B, DERL3, ZFP36L1, SUMO3, RNF125, CYLD, ARIH1, ERCC5, FBXW4, PSMB2, FBXO6, STAMBPL1, USP38, USP36…	1016	725	13528	1.32231	1	0.333881	19.1766
GOTERM_BP_FAT	GO:0034976~response to endoplasmic reticulum stress	8	0.0591804	0.0117604	HERPUD1, ATG10, DERL1, NFE2L2, HSPA5, EIF2AK2, DERL3, EIF2AK4	1016	34	13528	3.13293	1	0.33327	19.3223
GOTERM_BP_FAT	GO:0048534~hemopoietic or lymphoid organ development	31	0.229324	0.0121054	LMO2, TIPARP, PML, SOX4, CACNB4, TGFB1, CBFB, CASP8, BCL11A, SH2B3, TCEA1, BCL6, BLNK, KLF6, LYN, CRIP2, JARID2, FLT3, CEBPG, TGFBR2, MALT1, RB1, ITGA4, CD164, DCLRE1C, HDAC4, SP1, JMJD6, IRF4, HDAC9, NHEJ1	1016	260	13528	1.58755	1	0.338299	19.8319
GOTERM_BP_FAT	GO:0045580~regulation of T cell differentiation	10	0.0739754	0.0126597	CD83, CD86, ERBB2, IL27, TGFBR2, BCL6, IRF4, PNP, SASH3, ZC3H8	1016	51	13528	2.61078	1	0.347844	20.6444
GOTERM_BP_FAT	GO:0007179~transforming growth factor beta receptor signaling pathway	11	0.081373	0.0131022	LTBP3, PDGFA, ZFYVE9, KLF10, USP9X, TGFBR2, PML, SMAD4, GDF9, SMAD2, TGFB1	1016	60	13528	2.44108	1	0.354642	21.2874
GOTERM_BP_FAT	GO:0008285~negative regulation of cell proliferation	40	0.295902	0.0131849	PPARD, ADORA2A, ERBB2, FGFRL1, PML, TIMP2, FTH1, TGFB1, WARS, CD9, PEMT, BCL6, ING1, RUNX3, PTPN6, GTPBP4, TP53I11, RARG, CGRRF1, CTBP2, NF2, JARID2, FLT3, KLF10, TGFBR2, TNFRSF13B, SF1, SMAD4, SMAD2, RB1, CD164, OSM, HDAC4, CDKN1A, CDKN1B, MNT, TGIF1, MDM4, EIF2AK2, TOB1	1016	361	13528	1.47534	1	0.353535	21.4071
GOTERM_BP_FAT	GO:0043065~positive regulation of apoptosis	46	0.340287	0.0140818	SIVA1, ADORA2A, ZMAT3, STK17B, PML, SOX4, RRM2B, PMAIP1, STK17A, ITM2B, FEM1B, TGFB1, CRADD, ZC3H8, CUL3, ACVR1B, MAP3K5, RAC1, CASP8, TICAM1, BCL6, DDX20, MYC, TEX261, RUNX3, WWOX, HIP1, ARHGEF3, RARG, ARHGEF7, CEBPG, KLF10, YWHAB, NR4A1, NLRP3, PRKCE, NLRP1, MAPK1, CD38, CDKN1A, P2RX7, CDKN1B, BNIP1, ENDOG, ABL1, APBB2	1016	430	13528	1.42439	1	0.369608	22.6934
GOTERM_BP_FAT	GO:0043281~regulation of caspase activity	13	0.0961681	0.0142812	SIVA1, HERPUD1, GSPT1, ADORA2A, PML, NR4A1, INTS1, HSPA5, PMAIP1, NLRP3, MYC, NLRP1, HIP1	1016	79	13528	2.19107	1	0.370806	22.9767
GOTERM_BP_FAT	GO:0043068~positive regulation of programmed cell death	46	0.340287	0.0157493	SIVA1, ADORA2A, ZMAT3, STK17B, PML, SOX4, RRM2B, PMAIP1, STK17A, ITM2B, FEM1B, TGFB1, CRADD, ZC3H8, CUL3, ACVR1B, MAP3K5, RAC1, CASP8, TICAM1, BCL6, DDX20, MYC, TEX261, RUNX3, WWOX, HIP1, ARHGEF3, RARG, ARHGEF7, CEBPG, KLF10, YWHAB, NR4A1, NLRP3, PRKCE, NLRP1, MAPK1, CD38, CDKN1A, P2RX7, CDKN1B, BNIP1, ENDOG, ABL1, APBB2	1016	433	13528	1.41452	1	0.397255	25.0323
GOTERM_BP_FAT	GO:0006355~regulation of transcription, DNA-dependent	157	1.16141	0.0162772	MEF2A, ZNF639, NAA15, RORC, CBFB, TGFB1, GATA3, MED26, CREB3L1, DDX20, AKIRIN2, ZNF641, ZNF593, RARG, RREB1, PKIG, ZNF791, FOXN2, MED14, MED13, ELL3, TRERF1, FOXN3, HES1, HIF1A, MED15, MNT, TGIF1, PIAS2, NFE2L2, PIAS1, ADORA2A, TFEB, UBE2V1, SOX4, ABCA2, ELK4, TEAD4, JUND, BHLHE40, SKIL, MAML3, BCOR, RUNX3, HELLS, KLF6, KLF7, IKZF2, KLF9, KLF13, KLF10, MAP2K3, CREBBP, SMAD4, KLF16, NR4A2, NR4A1, …	1016	1773	13528	1.17905	1	0.404431	25.7588
GOTERM_BP_FAT	GO:0010942~positive regulation of cell death	46	0.340287	0.0168569	SIVA1, ADORA2A, ZMAT3, STK17B, PML, SOX4, RRM2B, PMAIP1, STK17A, ITM2B, FEM1B, TGFB1, CRADD, ZC3H8, CUL3, ACVR1B, MAP3K5, RAC1, CASP8, TICAM1, BCL6, DDX20, MYC, TEX261, RUNX3, WWOX, HIP1, ARHGEF3, RARG, ARHGEF7, CEBPG, KLF10, YWHAB, NR4A1, NLRP3, PRKCE, NLRP1, MAPK1, CD38, CDKN1A, P2RX7, CDKN1B, BNIP1, ENDOG, ABL1, APBB2	1016	435	13528	1.40802	1	0.412359	26.5487
GOTERM_BP_FAT	GO:0034620~cellular response to unfolded protein	6	0.0443853	0.017417	HERPUD1, DERL1, NFE2L2, EIF2AK2, DERL3, EIF2AK4	1016	21	13528	3.80427	1	0.41968	27.3045
GOTERM_BP_FAT	GO:0030968~endoplasmic reticulum unfolded protein response	6	0.0443853	0.017417	HERPUD1, DERL1, NFE2L2, EIF2AK2, DERL3, EIF2AK4	1016	21	13528	3.80427	1	0.41968	27.3045
GOTERM_BP_FAT	GO:0007183~SMAD protein complex assembly	4	0.0295902	0.0177136	ZFYVE9, SMAD4, SMAD2, TGFB1	1016	8	13528	6.65748	1	0.422043	27.7017
GOTERM_BP_FAT	GO:0007184~SMAD protein nuclear translocation	4	0.0295902	0.0177136	ZFYVE9, PML, TGFB1, TOB1	1016	8	13528	6.65748	1	0.422043	27.7017
GOTERM_BP_FAT	GO:0019228~regulation of action potential in neuron	10	0.0739754	0.0181168	P2RX4, CD9, P2RX7, PPARD, MPZ, NAB2, ERBB2, CHRNA1, TGFB1, MBP	1016	54	13528	2.46573	1	0.426249	28.2385
GOTERM_BP_FAT	GO:0045619~regulation of lymphocyte differentiation	11	0.081373	0.0181503	CD83, CD86, FLT3, ERBB2, IL27, TGFBR2, BCL6, IRF4, PNP, SASH3, ZC3H8	1016	63	13528	2.32483	1	0.423854	28.2828
GOTERM_BP_FAT	GO:0051101~regulation of DNA binding	17	0.125758	0.0186368	SIVA1, CEBPG, UBE2V1, MALT1, TMEM189, NLRP3, SIRT1, TGFB1, UBE2N, HDAC4, NLRC3, KRAS, NCOA3, TICAM1, GTF2A2, BRD4, IRF4, EDA	1016	121	13528	1.8707	1	0.429402	28.9251
GOTERM_BP_FAT	GO:0010970~microtubule-based transport	7	0.0517828	0.0187565	PRKCZ, NDE1, KIF1A, MAP1S, KLC1, LRPPRC, APBA1	1016	29	13528	3.21396	1	0.428521	29.0823
GOTERM_BP_FAT	GO:0030308~negative regulation of cell growth	14	0.103566	0.0194965	CGRRF1, SMAD4, PML, RB1, TGFB1, ACVR1B, PPP1R9B, CDKN1A, CDKN1B, BCL6, GDF9, APBB2, ING1, SERTAD2	1016	92	13528	2.02619	1	0.438157	30.0467
GOTERM_BP_FAT	GO:0032268~regulation of cellular protein metabolic process	49	0.36248	0.0198767	HSP90AB1, PRKCZ, ATG10, PDGFA, IDE, MKNK2, PML, NFKB1, EIF2A, ANAPC11, FEM1B, TGFB1, ZFP36L1, EIF4EBP1, MAP3K5, EIF3B, PSMB2, PEMT, SAMD4A, DNAJC1, PSMD9, GTPBP4, CCDC88A, LYN, PTPN3, NF2, CCDC88C, SOCS1, IREB2, YWHAB, SMAD4, ANKHD1, PRKCE, ETF1, FURIN, UBE2N, OSM, PPP1R9B, MAPK1, EIF4A3, HDAC4, MAP4K5, P2RX7, CD81, SMURF1, PIAS1, TNK2, EIF2AK4, CLN6	1016	474	13528	1.37644	1	0.441551	30.5374
GOTERM_BP_FAT	GO:0031668~cellular response to extracellular stimulus	11	0.081373	0.0201143	PPP1R9B, CDKN1A, P2RX7, AES, LYN, NR4A2, ASNS, HSPA5, SIRT1, RPTOR, EIF2AK4	1016	64	13528	2.28851	1	0.442539	30.8424
GOTERM_BP_FAT	GO:0032535~regulation of cellular component size	31	0.229324	0.0205205	PML, ARF6, TGFB1, DSTN, ACVR1B, DGKD, ARPC2, RAC1, GDF9, BCL6, ING1, MAP2K5, SERTAD2, HPN, RARG, ADAM10, CGRRF1, MAP1B, SMAD4, RB1, RPTOR, VAT1, PPP1R9B, CD38, CDKN1A, CDKN1B, ATP6V0E2, HBEGF, NOP58, APBB2, EMP1	1016	271	13528	1.52311	1	0.446232	31.3608
GOTERM_BP_FAT	GO:0051259~protein oligomerization	22	0.162746	0.020592	PRKCZ, CCDC88C, ATL1, IDE, YWHAB, PFKP, DGKH, MALT1, NLRP3, BIRC3, BIRC2, PDSS1, MIF, P2RX4, SPAG9, P2RX7, DGKD, CASP8, SRR, QPRT, SKIL, USP16	1016	174	13528	1.6835	1	0.4445	31.4516
GOTERM_BP_FAT	GO:0051090~regulation of transcription factor activity	15	0.110963	0.021476	SIVA1, CEBPG, UBE2V1, MALT1, TMEM189, NLRP3, SIRT1, TGFB1, UBE2N, HDAC4, NLRC3, KRAS, NCOA3, TICAM1, GTF2A2, EDA	1016	103	13528	1.93907	1	0.455598	32.5659
GOTERM_BP_FAT	GO:0009967~positive regulation of signal transduction	33	0.244119	0.0219058	FGF18, PPARD, SLC20A1, VAPA, FGF9, ERBB2, PPM1A, UBE2V1, SOX4, SHOC2, TGFB1, ACVR1B, KRAS, MIER1, CASP8, RAC1, TICAM1, LYN, LGALS1, TAOK3, SMAD4, MALT1, TMEM189, MBD2, FURIN, BIRC2, RPTOR, UBE2N, OSM, P2RX4, P2RX7, HIF1A, NCOA3, WNT9A	1016	295	13528	1.48947	1	0.459373	33.1015
GOTERM_BP_FAT	GO:0032583~regulation of gene-specific transcription	18	0.133156	0.0226734	IKZF2, TFEB, SMAD2, NFKB1, SIRT1, HES1, HDAC4, AES, HIF1A, CDKN1B, BPTF, GTF2A2, IRF4, BCOR, HDAC9, RBM15, NCOR1, NCOR2	1016	134	13528	1.78858	1	0.468143	34.0479
GOTERM_BP_FAT	GO:0010551~regulation of specific transcription from RNA polymerase II promoter	14	0.103566	0.0229367	IKZF2, TFEB, NFKB1, SIRT1, HES1, HDAC4, AES, GTF2A2, IRF4, BCOR, HDAC9, RBM15, NCOR1, NCOR2	1016	94	13528	1.98308	1	0.469208	34.3697
GOTERM_BP_FAT	GO:0010604~positive regulation of macromolecule metabolic process	81	0.599201	0.022966	E2F3, FOXK1, PDGFA, NAA15, NFKB1, TGFB1, CBFB, BRPF1, TICAM1, GTF2A2, USP16, MYC, AKIRIN2, SAMD4A, SERTAD2, PSMD9, BRF1, RARG, LYN, CCNH, IL27, LEF1, MED14, RB1, MED13, ELL3, TRERF1, UBE2N, OSM, HES1, MAPK1, CD86, HIF1A, BPTF, NCOA3, ZMIZ2, CD81, PIAS2, PIAS1, NFE2L2, USP22, CLN6, ATG10, PPM1A, TFEB, PML, SOX4, ANAPC11, PSMB2, TEAD4, PEMT, TCEA1, MAML3, SUPT4H1, NFATC3, ING1, KLF6, KLF7, IKZF2, K…	1016	857	13528	1.25847	1	0.466809	34.4054
GOTERM_BP_FAT	GO:0030522~intracellular receptor-mediated signaling pathway	12	0.0887705	0.023553	RARG, KLF9, RNF4, NCOA3, PML, PIAS2, MED14, RB1, PIAS1, MED13, CARM1, DDX54	1016	75	13528	2.13039	1	0.472585	35.117
GOTERM_BP_FAT	GO:0022408~negative regulation of cell-cell adhesion	4	0.0295902	0.0251092	GTPBP4, NF2, FXYD5, TGFB1	1016	9	13528	5.91776	1	0.491829	36.9683
GOTERM_BP_FAT	GO:0032673~regulation of interleukin-4 production	4	0.0295902	0.0251092	CD83, CD86, IRF4, SASH3	1016	9	13528	5.91776	1	0.491829	36.9683
GOTERM_BP_FAT	GO:0044093~positive regulation of molecular function	58	0.429058	0.0251338	GNA13, ADCY3, F2RL3, ADCY7, GNA11, PMAIP1, BUD31, TGFB1, MAP3K5, NLRC3, MAP3K4, TICAM1, GTF2A2, BRD4, FRS2, MYC, PSMD9, CCDC88A, MADD, STIM2, TMEM189, NLRP3, NLRP1, UBE2N, SPAG9, MAP4K5, ADRB1, HIF1A, NCOA3, CD81, EDA, NHEJ1, SIVA1, PRKCZ, ADORA2A, ERBB2, PML, UBE2V1, ANAPC11, KRAS, DGKE, DGKD, SERINC1, RAC1, PSMB2, HIP1, MAP2K3, CEBPG, TGFBR2, STRADA, YWHAB, NR4A2, MALT1, DGKH, HDAC4, P2RX7, GSP…	1016	586	13528	1.31786	1	0.489342	36.9972
GOTERM_BP_FAT	GO:0051346~negative regulation of hydrolase activity	9	0.0665779	0.0251591	PRKCZ, HERPUD1, OXA1L, ADORA2A, NEIL1, NR4A1, INTS1, HSPA5, SIRT1	1016	48	13528	2.49656	1	0.486893	37.0268
GOTERM_BP_FAT	GO:0002520~immune system development	31	0.229324	0.0251803	LMO2, TIPARP, PML, SOX4, CACNB4, TGFB1, CBFB, CASP8, BCL11A, SH2B3, TCEA1, BCL6, BLNK, KLF6, LYN, CRIP2, JARID2, FLT3, CEBPG, TGFBR2, MALT1, RB1, ITGA4, CD164, DCLRE1C, HDAC4, SP1, JMJD6, IRF4, HDAC9, NHEJ1	1016	276	13528	1.49552	1	0.484415	37.0516
GOTERM_BP_FAT	GO:0030163~protein catabolic process	61	0.45125	0.0252811	USPL1, IDE, PPP2R5C, NFKB1, RLIM, CD2AP, ZNRF2, CNOT4, ZYG11B, CUL3, CASP8, USP16, PSMD9, ADAM10, ENC1, SOCS1, UBE2J1, GAN, TMEM189, UBE2N, PJA2, DCUN1D2, RAD18, ASB3, PIAS2, YME1L1, USP22, PIAS1, ASB2, SIAH2, FBXO11, CLN6, ATG10, DERL1, USP9X, UBE2V1, RFFL, ANAPC11, FEM1B, DERL3, SUMO3, RNF125, ARIH1, CYLD, FBXW4, PSMB2, FBXO6, USP38, STAMBPL1, USP36, SPSB1, UBE4B, MALT1, MARCH8, MARCH3, P2RX7, …	1016	622	13528	1.30581	1	0.483055	37.1696
GOTERM_BP_FAT	GO:0042364~water-soluble vitamin biosynthetic process	6	0.0443853	0.0254404	PDXK, RFK, QPRT, PSAT1, PNP, MMAB	1016	23	13528	3.47347	1	0.482508	37.3558
GOTERM_BP_FAT	GO:0051603~proteolysis involved in cellular protein catabolic process	59	0.436455	0.0267912	USPL1, IDE, PPP2R5C, NFKB1, RLIM, CD2AP, ZNRF2, CNOT4, ZYG11B, CUL3, CASP8, USP16, PSMD9, ADAM10, ENC1, SOCS1, UBE2J1, GAN, TMEM189, UBE2N, PJA2, DCUN1D2, RAD18, ASB3, PIAS2, ASB2, USP22, PIAS1, SIAH2, FBXO11, ATG10, DERL1, USP9X, UBE2V1, ANAPC11, RFFL, FEM1B, DERL3, RNF125, SUMO3, ARIH1, CYLD, FBXW4, PSMB2, USP38, STAMBPL1, FBXO6, USP36, SPSB1, UBE4B, MALT1, MARCH8, MARCH3, P2RX7, TULP4, KCMF1, …	1016	600	13528	1.3093	1	0.497797	38.9131
GOTERM_BP_FAT	GO:0010608~posttranscriptional regulation of gene expression	25	0.184939	0.0268029	PML, MKNK2, SOX4, SYNCRIP, EIF2A, ZFP36L1, EIF4EBP1, EIF3B, STX12, PABPC1, DNAJC1, SAMD4A, ZFP36, GTPBP4, BRF1, CCDC88C, IREB2, SMAD2, ANKHD1, ETF1, MAPK1, EIF4A3, RBM38, MDM4, EIF2AK4	1016	211	13528	1.5776	1	0.495241	38.9264
GOTERM_BP_FAT	GO:0006767~water-soluble vitamin metabolic process	8	0.0591804	0.0276162	PDXK, RFK, QPRT, FPGS, PSAT1, PNP, MMAB, ALDH9A1	1016	40	13528	2.66299	1	0.503042	39.8462
GOTERM_BP_FAT	GO:0030518~steroid hormone receptor signaling pathway	10	0.0739754	0.0278154	KLF9, RNF4, NCOA3, PIAS2, MED14, RB1, PIAS1, MED13, CARM1, DDX54	1016	58	13528	2.29568	1	0.502892	40.0694
GOTERM_BP_FAT	GO:0051249~regulation of lymphocyte activation	19	0.140553	0.0284418	ADORA2A, FLT3, IL27, ERBB2, TNFRSF13B, TGFBR2, KLRK1, MALT1, PNP, TGFB1, ZC3H8, CD83, CD38, CD86, CDKN1A, TICAM1, BCL6, IRF4, SASH3	1016	148	13528	1.70935	1	0.50809	40.7664
GOTERM_BP_FAT	GO:0016044~membrane organization	40	0.295902	0.0286568	OXA1L, SEC24A, SEC31A, VAPA, ADORA2A, NAPA, TIMM13, CLTC, FTH1, AP1S3, CD9, AP1S2, KRAS, CRB1, ZFYVE9, RAC1, TIMM9, ATP8B3, HIP1, RAB8A, HSP90AA1, CCDC88A, STX3, STX2, TGFBR2, DENND1A, LMNA, MARCH3, PPIF, AP2A2, P2RX7, LETM1, BNIP1, ARF1, JMJD6, RAB34, RIN1, LRMP, GRK4, SERP1	1016	381	13528	1.3979	1	0.508103	41.0039
GOTERM_BP_FAT	GO:0044257~cellular protein catabolic process	59	0.436455	0.028796	USPL1, IDE, PPP2R5C, NFKB1, RLIM, CD2AP, ZNRF2, CNOT4, ZYG11B, CUL3, CASP8, USP16, PSMD9, ADAM10, ENC1, SOCS1, UBE2J1, GAN, TMEM189, UBE2N, PJA2, DCUN1D2, RAD18, ASB3, PIAS2, ASB2, USP22, PIAS1, SIAH2, FBXO11, ATG10, DERL1, USP9X, UBE2V1, ANAPC11, RFFL, FEM1B, DERL3, RNF125, SUMO3, ARIH1, CYLD, FBXW4, PSMB2, USP38, STAMBPL1, FBXO6, USP36, SPSB1, UBE4B, MALT1, MARCH8, MARCH3, P2RX7, TULP4, KCMF1, …	1016	603	13528	1.30279	1	0.507185	41.1571
GOTERM_BP_FAT	GO:0001508~regulation of action potential	11	0.081373	0.029536	P2RX4, CD9, P2RX7, PPARD, MPZ, NAB2, GNA11, ERBB2, CHRNA1, TGFB1, MBP	1016	68	13528	2.15389	1	0.51357	41.9655
GOTERM_BP_FAT	GO:0045944~positive regulation of transcription from RNA polymerase II promoter	39	0.288504	0.0301885	TFEB, NFKB1, TGFB1, CBFB, GTF2A2, TEAD4, TCEA1, MAML3, SUPT4H1, NFATC3, MYC, AKIRIN2, KLF6, RARG, IKZF2, CCNH, KLF13, CREBBP, SMAD4, NR4A2, LEF1, NR4A1, MED14, SMAD2, RB1, MED13, ELL3, SREBF2, HES1, OSM, HDAC4, HIF1A, SP1, RNF4, ZMIZ2, IRF4, JAK3, NFIC, RBM15	1016	371	13528	1.39969	1	0.518752	42.6696
GOTERM_BP_FAT	GO:0032329~serine transport	3	0.0221926	0.0304706	SLC1A4, NFKBIE, SERINC1	1016	4	13528	9.98622	1	0.519479	42.9715
GOTERM_BP_FAT	GO:0070723~response to cholesterol	3	0.0221926	0.0304706	TGFBR2, SMAD2, TGFB1	1016	4	13528	9.98622	1	0.519479	42.9715
GOTERM_BP_FAT	GO:0034983~peptidyl-lysine deacetylation	3	0.0221926	0.0304706	HDAC4, HDAC9, SIRT1	1016	4	13528	9.98622	1	0.519479	42.9715
GOTERM_BP_FAT	GO:0050651~dermatan sulfate proteoglycan biosynthetic process	3	0.0221926	0.0304706	CHST12, CSGALNACT2, DSE	1016	4	13528	9.98622	1	0.519479	42.9715
GOTERM_BP_FAT	GO:0051092~positive regulation of NF-kappaB transcription factor activity	8	0.0591804	0.0312219	UBE2N, KRAS, NLRC3, TICAM1, UBE2V1, MALT1, TMEM189, EDA, TGFB1	1016	41	13528	2.59804	1	0.525626	43.7682
GOTERM_BP_FAT	GO:0032507~maintenance of protein location in cell	8	0.0591804	0.0312219	KDELR2, NFKBIE, SEH1L, YWHAB, PML, SHANK1, KDELR1, FLNB	1016	41	13528	2.59804	1	0.525626	43.7682
GOTERM_BP_FAT	GO:0045792~negative regulation of cell size	14	0.103566	0.0334835	CGRRF1, SMAD4, PML, RB1, TGFB1, ACVR1B, PPP1R9B, CDKN1A, CDKN1B, BCL6, GDF9, APBB2, ING1, SERTAD2	1016	99	13528	1.88292	1	0.548377	46.1037
GOTERM_BP_FAT	GO:0043550~regulation of lipid kinase activity	4	0.0295902	0.033906	CD81, RAC1, RB1, TGFB1	1016	10	13528	5.32598	1	0.550366	46.5297
GOTERM_BP_FAT	GO:0045622~regulation of T-helper cell differentiation	4	0.0295902	0.033906	CD86, IL27, BCL6, IRF4	1016	10	13528	5.32598	1	0.550366	46.5297
GOTERM_BP_FAT	GO:0018205~peptidyl-lysine modification	5	0.0369877	0.0341059	HDAC4, JMJD6, CREBBP, HDAC9, SIRT1	1016	17	13528	3.91616	1	0.549939	46.7301
GOTERM_BP_FAT	GO:0043623~cellular protein complex assembly	20	0.147951	0.0345449	ARL2, OXA1L, TCP1, HSP90AA1, XPO6, DIAPH1, WASF1, SMAD4, SMAD2, MBD2, GAS7, TGFB1, TUBA8, MC1R, IPO4, ZFYVE9, RAC1, KPNB1, SCO2, HIP1	1016	162	13528	1.64382	1	0.55206	47.1678
GOTERM_BP_FAT	GO:0010647~positive regulation of cell communication	35	0.258914	0.0346621	FGF18, PRKCZ, PPARD, VAPA, SLC20A1, ADORA2A, FGF9, ERBB2, PPM1A, UBE2V1, SOX4, SHOC2, TGFB1, ACVR1B, KRAS, MIER1, CASP8, RAC1, TICAM1, LYN, LGALS1, TAOK3, SMAD4, MALT1, TMEM189, MBD2, FURIN, BIRC2, RPTOR, UBE2N, OSM, P2RX4, P2RX7, HIF1A, NCOA3, WNT9A	1016	329	13528	1.41649	1	0.550758	47.2841
GOTERM_BP_FAT	GO:0045926~negative regulation of growth	15	0.110963	0.0354671	CGRRF1, SMAD4, PML, RB1, TGFB1, PPP1R9B, ACVR1B, CDKN1A, CDKN1B, ADRB1, GDF9, BCL6, APBB2, ING1, SERTAD2	1016	110	13528	1.81568	1	0.556647	48.0763
GOTERM_BP_FAT	GO:0043066~negative regulation of apoptosis	37	0.273709	0.0373063	PRKCZ, YWHAZ, MCL1, ADORA2A, ERBB2, SOX4, INTS1, NFKB1, ASNS, MIF, ERCC5, KRAS, DAD1, TNFRSF18, PIK3CA, GLO1, FAIM, BCL6, HSPA5, MYC, PTCRA, TERT, ARHGDIA, RTEL1, HELLS, HSPA9, ROCK1, TMBIM6, NR4A2, MALT1, BIRC3, FURIN, CDKN1A, BNIP1, BNIP2, APBB2, GSTP1	1016	354	13528	1.39168	1	0.57277	49.8441
GOTERM_BP_FAT	GO:0007010~cytoskeleton organization	44	0.325492	0.0381953	ABLIM1, HAUS3, PRKCZ, CROCC, DIAPH1, DIAPH2, WASF1, NEDD9, ARF6, DAAM1, TTL, DSTN, CORO2B, PRR5, RANBP9, NDE1, KRAS, SEH1L, RAC1, BCL6, MICAL1, WIPF1, DYNC1H1, INF2, FMNL3, NF2, ROCK1, MAP1B, EVL, SHANK1, TUBGCP2, FLNB, GAS7, LPIN1, FMN1, PPP1R9B, EPB41L1, MAP1S, TESK2, ABL1, NCOR1, FHOD1, LCP1, CDC42BPB	1016	436	13528	1.34371	1	0.578986	50.6781
GOTERM_BP_FAT	GO:0032386~regulation of intracellular transport	11	0.081373	0.0383981	ZC3H3, NUDT4, NFKBIE, PKIG, SMAD4, ABCA2, EDA, NLRP3, SIRT1, LCP1, TGFB1	1016	71	13528	2.06288	1	0.57845	50.8665
GOTERM_BP_FAT	GO:0006986~response to unfolded protein	11	0.081373	0.0383981	HSP90AB1, HERPUD1, HSP90AA1, DERL1, HSPB7, CREB3L1, NFE2L2, EIF2AK2, DERL3, UBXN4, EIF2AK4	1016	71	13528	2.06288	1	0.57845	50.8665
GOTERM_BP_FAT	GO:0000060~protein import into nucleus, translocation	7	0.0517828	0.0386839	MAPK1, ZFYVE9, PML, BCL6, KPNB1, TGFB1, TOB1	1016	34	13528	2.74132	1	0.578719	51.1309
GOTERM_BP_FAT	GO:0050865~regulation of cell activation	21	0.155348	0.0388753	ADORA2A, FLT3, PDGFA, IL27, ERBB2, TNFRSF13B, TGFBR2, KLRK1, MALT1, PNP, TGFB1, MIF, ZC3H8, CD83, CD38, CD86, CDKN1A, TICAM1, BCL6, IRF4, SASH3	1016	175	13528	1.5978	1	0.578083	51.3072
GOTERM_BP_FAT	GO:0043154~negative regulation of caspase activity	5	0.0369877	0.0413238	HERPUD1, ADORA2A, NR4A1, INTS1, HSPA5	1016	18	13528	3.6986	1	0.5984	53.5101
GOTERM_BP_FAT	GO:0002275~myeloid cell activation during immune response	5	0.0369877	0.0413238	LAT2, YWHAZ, LYN, TICAM1, PI4K2A	1016	18	13528	3.6986	1	0.5984	53.5101
GOTERM_BP_FAT	GO:0006611~protein export from nucleus	5	0.0369877	0.0413238	XPO6, STRADA, SMURF1, TGFB1, HSPA9	1016	18	13528	3.6986	1	0.5984	53.5101
GOTERM_BP_FAT	GO:0006944~membrane fusion	9	0.0665779	0.0426276	CD9, P2RX7, RAB8A, STX3, STX2, BNIP1, VAPA, LRMP, NAPA	1016	53	13528	2.26103	1	0.607586	54.6442
GOTERM_BP_FAT	GO:0002694~regulation of leukocyte activation	20	0.147951	0.0427129	ADORA2A, FLT3, IL27, ERBB2, TNFRSF13B, TGFBR2, KLRK1, MALT1, PNP, TGFB1, MIF, ZC3H8, CD83, CD38, CD86, CDKN1A, TICAM1, BCL6, IRF4, SASH3	1016	166	13528	1.60421	1	0.605897	54.7175
GOTERM_BP_FAT	GO:0000278~mitotic cell cycle	38	0.281107	0.0432317	BCAT1, HAUS3, MAD1L1, NEK3, USP9X, NEDD9, ANAPC11, CD2AP, CUL3, ACVR1B, NDE1, MC1R, SEH1L, PSMB2, CLASP2, DYNC1H1, USP16, STAG2, HELLS, STAG1, PSMD9, CCNK, PDS5A, PAPD5, RB1, FOXN3, NCAPD3, CDKN1A, CDKN1B, GSPT1, CDK2AP1, CENPV, KIF20B, MAPRE2, ID4, ABL1, MAD2L2, TXNL4A	1016	370	13528	1.36748	1	0.608005	55.1609
GOTERM_BP_FAT	GO:0007049~cell cycle	72	0.532623	0.0433163	ADCY3, E2F2, MAD1L1, E2F3, CROCC, CD2AP, TGFB1, CUL3, ACVR1B, NDE1, MC1R, SEH1L, DYNC1H1, USP16, MYC, STAG2, CABLES1, STAG1, PSMD9, ARL2, CCNK, CGRRF1, CCNH, SF1, PAPD5, RB1, PPP1CC, NCAPD3, ESCO2, FOXN3, MAPK1, CDK2AP1, MAPRE2, RBM38, MDM4, USP22, SIAH2, MAD2L2, BCAT1, HAUS3, NEK3, USP9X, PML, NEDD9, ANAPC11, CYLD, PRR5, GADD45GIP1, PSMB2, MNS1, CLASP2, ING1, HELLS, CCPG1, PDS5A, STRADA, APPL1, …	1016	776	13528	1.23541	1	0.606332	55.2328
GOTERM_BP_FAT	GO:0000956~nuclear-transcribed mRNA catabolic process	7	0.0517828	0.0438378	ZFP36, ZFP36L1, EIF4A3, PAN3, SMG6, GSPT1, SMG7	1016	35	13528	2.66299	1	0.608433	55.6736
GOTERM_BP_FAT	GO:0032012~regulation of ARF protein signal transduction	8	0.0591804	0.0438848	GIT1, ACAP3, CYTH1, PSD4, ASAP1, ARFGEF2, AGAP1, IQSEC1	1016	44	13528	2.4209	1	0.606459	55.7131
GOTERM_BP_FAT	GO:0030041~actin filament polymerization	4	0.0295902	0.0440788	DIAPH1, WASF1, RAC1, GAS7	1016	11	13528	4.8418	1	0.605755	55.876
GOTERM_BP_FAT	GO:0007178~transmembrane receptor protein serine/threonine kinase signaling pathway	14	0.103566	0.0441377	PDGFA, LTBP3, KLF10, USP9X, TGFBR2, SMAD4, PML, SMAD2, TGFB1, ACVR1B, ZFYVE9, GDF9, SMURF1, TOB1	1016	103	13528	1.8098	1	0.603912	55.9253
GOTERM_BP_FAT	GO:0043069~negative regulation of programmed cell death	37	0.273709	0.0443569	PRKCZ, YWHAZ, MCL1, ADORA2A, ERBB2, SOX4, INTS1, NFKB1, ASNS, MIF, ERCC5, KRAS, DAD1, TNFRSF18, PIK3CA, GLO1, FAIM, BCL6, HSPA5, MYC, PTCRA, TERT, ARHGDIA, RTEL1, HELLS, HSPA9, ROCK1, TMBIM6, NR4A2, MALT1, BIRC3, FURIN, CDKN1A, BNIP1, BNIP2, APBB2, GSTP1	1016	359	13528	1.37229	1	0.603441	56.1083
GOTERM_BP_FAT	GO:0030099~myeloid cell differentiation	13	0.0961681	0.044903	LYN, CEBPG, TGFBR2, PML, RB1, CBFB, TGFB1, SP1, JMJD6, CASP8, TCEA1, BCL6, IRF4	1016	93	13528	1.86123	1	0.60572	56.5614
GOTERM_BP_FAT	GO:0044271~nitrogen compound biosynthetic process	34	0.251516	0.0453885	ATP5D, BCAT1, ADCY3, ATP5E, ADCY7, ADORA2A, RP2, ASNS, RRM2B, QTRT1, PNP, TGFB1, ATP6V0B, SRR, AMD1, ATP8B3, ODC1, ADSSL1, IREB2, NR4A2, AMPD2, GMPS, ATP13A2, MMAB, APRT, P2RX4, ATP6V0E2, ATP2A2, RFK, QPRT, FPGS, PSAT1, PAICS, ATP8A1	1016	325	13528	1.39295	1	0.607459	56.9604
GOTERM_BP_FAT	GO:0060548~negative regulation of cell death	37	0.273709	0.0464479	PRKCZ, YWHAZ, MCL1, ADORA2A, ERBB2, SOX4, INTS1, NFKB1, ASNS, MIF, ERCC5, KRAS, DAD1, TNFRSF18, PIK3CA, GLO1, FAIM, BCL6, HSPA5, MYC, PTCRA, TERT, ARHGDIA, RTEL1, HELLS, HSPA9, ROCK1, TMBIM6, NR4A2, MALT1, BIRC3, FURIN, CDKN1A, BNIP1, BNIP2, APBB2, GSTP1	1016	360	13528	1.36848	1	0.613847	57.8191
GOTERM_BP_FAT	GO:0002448~mast cell mediated immunity	3	0.0221926	0.048282	LAT2, YWHAZ, LYN	1016	5	13528	7.98898	1	0.62616	59.2675
GOTERM_BP_FAT	GO:0050655~dermatan sulfate proteoglycan metabolic process	3	0.0221926	0.048282	CHST12, CSGALNACT2, DSE	1016	5	13528	7.98898	1	0.62616	59.2675
GOTERM_BP_FAT	GO:0043303~mast cell degranulation	3	0.0221926	0.048282	LAT2, YWHAZ, LYN	1016	5	13528	7.98898	1	0.62616	59.2675
GOTERM_BP_FAT	GO:0051235~maintenance of location	10	0.0739754	0.0484189	KDELR2, NFKBIE, SEH1L, YWHAB, PML, GAA, SHANK1, KDELR1, FLNB, FTH1	1016	64	13528	2.08046	1	0.624964	59.3737
GOTERM_BP_FAT	GO:0051495~positive regulation of cytoskeleton organization	8	0.0591804	0.0487446	P2RX7, CDKN1B, NF2, ARPC2, MAP1B, RAC1, ARF6, DSTN	1016	45	13528	2.3671	1	0.625242	59.6253
GOTERM_BP_FAT	GO:0006887~exocytosis	15	0.110963	0.0488403	YWHAZ, RAB8A, STX1A, STX2, LYN, GARS, ARFGEF2, RIMS3, LAT2, P2RX7, MIA3, SCFD2, PI4K2A, TMED10, SYTL1	1016	115	13528	1.73673	1	0.623746	59.699
GOTERM_BP_FAT	GO:0002263~cell activation during immune response	7	0.0517828	0.049401	ITGAL, LAT2, YWHAZ, LYN, TICAM1, PI4K2A, LCP1	1016	36	13528	2.58902	1	0.62583	60.128
GOTERM_BP_FAT	GO:0030521~androgen receptor signaling pathway	7	0.0517828	0.049401	RNF4, NCOA3, PIAS2, MED14, RB1, PIAS1, MED13	1016	36	13528	2.58902	1	0.62583	60.128
GOTERM_BP_FAT	GO:0002366~leukocyte activation during immune response	7	0.0517828	0.049401	ITGAL, LAT2, YWHAZ, LYN, TICAM1, PI4K2A, LCP1	1016	36	13528	2.58902	1	0.62583	60.128
GOTERM_BP_FAT	GO:0009101~glycoprotein biosynthetic process	19	0.140553	0.0494455	GALNT3, GNPTG, GYPC, MGAT4A, GALNT2, GALNT6, FUT7, MAN1C1, DSE, STT3B, CD37, ST6GALNAC4, GALNT10, CHST12, B3GALNT2, CSGALNACT2, DAD1, HS6ST1, SERP1	1016	158	13528	1.60117	1	0.623961	60.1619
GOTERM_BP_FAT	GO:0034404~nucleobase, nucleoside and nucleotide biosynthetic process	22	0.162746	0.0544561	ATP5D, ADCY3, ATP5E, ADSSL1, ADCY7, ADORA2A, RP2, RRM2B, QTRT1, AMPD2, GMPS, PNP, ATP13A2, ATP6V0B, TGFB1, APRT, ATP6V0E2, ATP2A2, QPRT, PAICS, ATP8B3, ATP8A1	1016	193	13528	1.51777	1	0.658214	63.8057
GOTERM_BP_FAT	GO:0034654~nucleobase, nucleoside, nucleotide and nucleic acid biosynthetic process	22	0.162746	0.0544561	ATP5D, ADCY3, ATP5E, ADSSL1, ADCY7, ADORA2A, RP2, RRM2B, QTRT1, AMPD2, GMPS, PNP, ATP13A2, ATP6V0B, TGFB1, APRT, ATP6V0E2, ATP2A2, QPRT, PAICS, ATP8B3, ATP8A1	1016	193	13528	1.51777	1	0.658214	63.8057
GOTERM_BP_FAT	GO:0009110~vitamin biosynthetic process	6	0.0443853	0.0546379	PDXK, RFK, QPRT, PSAT1, PNP, MMAB	1016	28	13528	2.85321	1	0.657294	63.9317
GOTERM_BP_FAT	GO:0050821~protein stabilization	6	0.0443853	0.0546379	GTPBP4, STX12, PML, SOX4, RBM38, MDM4	1016	28	13528	2.85321	1	0.657294	63.9317
GOTERM_BP_FAT	GO:0030888~regulation of B cell proliferation	6	0.0443853	0.0546379	CD38, CDKN1A, TICAM1, TNFRSF13B, BCL6, SASH3	1016	28	13528	2.85321	1	0.657294	63.9317
GOTERM_BP_FAT	GO:0070228~regulation of lymphocyte apoptosis	4	0.0295902	0.0555814	BCL6, PTCRA, MYC, ZC3H8	1016	12	13528	4.43832	1	0.661592	64.5795
GOTERM_BP_FAT	GO:0048339~paraxial mesoderm development	4	0.0295902	0.0555814	EPB41L5, DLL3, LEF1, SMAD2	1016	12	13528	4.43832	1	0.661592	64.5795
GOTERM_BP_FAT	GO:0043299~leukocyte degranulation	4	0.0295902	0.0555814	LAT2, YWHAZ, LYN, PI4K2A	1016	12	13528	4.43832	1	0.661592	64.5795
GOTERM_BP_FAT	GO:0006338~chromatin remodeling	9	0.0665779	0.0562263	HDAC4, BPTF, SMARCC1, CENPV, RB1, SUPT4H1, SIRT1, HELLS, RERE	1016	56	13528	2.1399	1	0.663794	65.0159
GOTERM_BP_FAT	GO:0046638~positive regulation of alpha-beta T cell differentiation	5	0.0369877	0.0581409	CD83, CD86, TGFBR2, PNP, SASH3	1016	20	13528	3.32874	1	0.674282	66.2818
GOTERM_BP_FAT	GO:0030890~positive regulation of B cell proliferation	5	0.0369877	0.0581409	CD38, CDKN1A, TICAM1, BCL6, SASH3	1016	20	13528	3.32874	1	0.674282	66.2818
GOTERM_BP_FAT	GO:0051056~regulation of small GTPase mediated signal transduction	27	0.199734	0.0606359	TBC1D8, CYTH1, ERBB2, RASGEF1B, SHOC2, ASAP1, IQGAP2, ARF6, ARFGEF2, IQGAP1, KRAS, TBC1D14, RASGRP2, RAC1, TBC1D4, BCL6, AGAP1, RAPGEF1, IQSEC1, TBC1D9B, RASA2, GIT1, ARHGEF3, ARHGEF7, PSD4, RALGDS, ACAP3	1016	252	13528	1.4266	1	0.687961	67.8666
GOTERM_BP_FAT	GO:0051272~positive regulation of cell motion	13	0.0961681	0.0625416	MAPK1, SPAG9, MIA3, PRR5, ADAM10, HIF1A, LYN, PDGFA, HBEGF, BCL6, HDAC9, FURIN, TGFB1	1016	98	13528	1.76627	1	0.697455	69.0294
GOTERM_BP_FAT	GO:0043632~modification-dependent macromolecule catabolic process	54	0.399467	0.0650206	USPL1, PPP2R5C, RLIM, CD2AP, ZNRF2, CNOT4, ZYG11B, CUL3, USP16, PSMD9, ENC1, SOCS1, UBE2J1, GAN, TMEM189, UBE2N, PJA2, DCUN1D2, RAD18, PIAS2, ASB3, ASB2, USP22, PIAS1, SIAH2, FBXO11, ATG10, DERL1, USP9X, UBE2V1, ANAPC11, RFFL, FEM1B, DERL3, RNF125, SUMO3, ARIH1, CYLD, FBXW4, PSMB2, USP38, STAMBPL1, FBXO6, USP36, SPSB1, UBE4B, MALT1, MARCH8, MARCH3, TULP4, KCMF1, SMURF1, RNF19B, USP43, USP42	1016	574	13528	1.25263	1	0.709872	70.4826
GOTERM_BP_FAT	GO:0019941~modification-dependent protein catabolic process	54	0.399467	0.0650206	USPL1, PPP2R5C, RLIM, CD2AP, ZNRF2, CNOT4, ZYG11B, CUL3, USP16, PSMD9, ENC1, SOCS1, UBE2J1, GAN, TMEM189, UBE2N, PJA2, DCUN1D2, RAD18, PIAS2, ASB3, ASB2, USP22, PIAS1, SIAH2, FBXO11, ATG10, DERL1, USP9X, UBE2V1, ANAPC11, RFFL, FEM1B, DERL3, RNF125, SUMO3, ARIH1, CYLD, FBXW4, PSMB2, USP38, STAMBPL1, FBXO6, USP36, SPSB1, UBE4B, MALT1, MARCH8, MARCH3, TULP4, KCMF1, SMURF1, RNF19B, USP43, USP42	1016	574	13528	1.25263	1	0.709872	70.4826
GOTERM_BP_FAT	GO:0045185~maintenance of protein location	8	0.0591804	0.0653084	KDELR2, NFKBIE, SEH1L, YWHAB, PML, SHANK1, KDELR1, FLNB	1016	48	13528	2.21916	1	0.709466	70.647
GOTERM_BP_FAT	GO:0007067~mitosis	24	0.177541	0.0660087	HAUS3, MAD1L1, CCNK, PDS5A, NEK3, USP9X, NEDD9, PAPD5, ANAPC11, CD2AP, NCAPD3, NDE1, MC1R, SEH1L, CENPV, KIF20B, MAPRE2, CLASP2, MAD2L2, USP16, HELLS, STAG2, TXNL4A, STAG1	1016	220	13528	1.45254	1	0.711393	71.0436
GOTERM_BP_FAT	GO:0000280~nuclear division	24	0.177541	0.0660087	HAUS3, MAD1L1, CCNK, PDS5A, NEK3, USP9X, NEDD9, PAPD5, ANAPC11, CD2AP, NCAPD3, NDE1, MC1R, SEH1L, CENPV, KIF20B, MAPRE2, CLASP2, MAD2L2, USP16, HELLS, STAG2, TXNL4A, STAG1	1016	220	13528	1.45254	1	0.711393	71.0436
GOTERM_BP_FAT	GO:0051094~positive regulation of developmental process	29	0.214529	0.0663417	PPARD, FGF9, NFKB1, PNP, TGFB1, ACVR1B, JUND, RHOB, ARHGDIA, LYN, KLF10, PLXNB2, TGFBR2, MAP1B, SMAD4, DLL3, SMAD2, RB1, VASH2, CD83, P2RX7, CD86, HIF1A, SERPINF1, TGIF1, WNT9A, HDAC9, ZFHX3, SASH3	1016	278	13528	1.38897	1	0.71124	71.2304
GOTERM_BP_FAT	GO:0046822~regulation of nucleocytoplasmic transport	9	0.0665779	0.0666651	ZC3H3, NUDT4, NFKBIE, PKIG, SMAD4, EDA, NLRP3, SIRT1, TGFB1	1016	58	13528	2.06611	1	0.711037	71.4108
GOTERM_BP_FAT	GO:0045429~positive regulation of nitric oxide biosynthetic process	5	0.0369877	0.067723	HSP90AB1, P2RX4, HSP90AA1, TICAM1, KLRK1	1016	21	13528	3.17023	1	0.714882	71.9932
GOTERM_BP_FAT	GO:0010466~negative regulation of peptidase activity	5	0.0369877	0.067723	HERPUD1, ADORA2A, NR4A1, INTS1, HSPA5	1016	21	13528	3.17023	1	0.714882	71.9932
GOTERM_BP_FAT	GO:0006607~NLS-bearing substrate import into nucleus	4	0.0295902	0.068351	KPNA6, KPNA4, KPNB1, RERE	1016	13	13528	4.09691	1	0.716321	72.3336
GOTERM_BP_FAT	GO:0051248~negative regulation of protein metabolic process	21	0.155348	0.068457	HSP90AB1, PRKCZ, GTPBP4, PTPN3, NF2, IDE, SOCS1, YWHAB, PML, NFKB1, ANKHD1, ANAPC11, FURIN, TGFB1, EIF4A3, EIF4EBP1, PSMB2, MDM4, EIF2AK4, DNAJC1, PSMD9	1016	187	13528	1.49526	1	0.714925	72.3907
GOTERM_BP_FAT	GO:0002429~immune response-activating cell surface receptor signaling pathway	7	0.0517828	0.0685853	UBE2N, MAPK1, LAT2, LYN, KLRK1, MALT1, CACNB4	1016	39	13528	2.38986	1	0.713658	72.4596
GOTERM_BP_FAT	GO:0048872~homeostasis of number of cells	13	0.0961681	0.0707219	SIVA1, P2RX7, LYN, SP1, JMJD6, CEBPG, TNFRSF13B, IREB2, BCL6, TCEA1, RB1, TGFB1, ZC3H8	1016	100	13528	1.73094	1	0.723066	73.5839
GOTERM_BP_FAT	GO:0034101~erythrocyte homeostasis	8	0.0591804	0.0714995	LYN, SP1, JMJD6, CEBPG, IREB2, BCL6, TCEA1, RB1	1016	49	13528	2.17387	1	0.725172	73.9823
GOTERM_BP_FAT	GO:0006457~protein folding	20	0.147951	0.0721976	HSP90AB1, TCP1, HSP90AA1, FKBP5, RP2, DNAJB14, SACS, DNAJB12, CANX, PPIF, BAG5, TRAP1, PPIB, TBCD, PFDN4, CCT8, FKBP14, FKBP11, DNAJC1, HSPA9	1016	177	13528	1.50452	1	0.726838	74.335
GOTERM_BP_FAT	GO:0010740~positive regulation of protein kinase cascade	19	0.140553	0.0761453	PPARD, SLC20A1, VAPA, LYN, FGF9, ERBB2, LGALS1, TAOK3, PPM1A, UBE2V1, MALT1, TMEM189, BIRC2, TGFB1, UBE2N, OSM, P2RX7, MIER1, TICAM1, CASP8	1016	167	13528	1.51488	1	0.744414	76.2463
GOTERM_BP_FAT	GO:0008283~cell proliferation	42	0.310697	0.0763235	BCAT1, STIL, PPARD, CDV3, PDGFA, LY86, ERBB2, DPH1, INTS1, FTH1, TGFB1, MIF, NDE1, RAC1, INSIG1, CKLF, PEMT, FRS2, MYC, RUNX3, HELLS, PDXK, NF2, KLF10, CREBBP, MALT1, TNFSF9, APPL1, FURIN, OSM, IFNAR2, P2RX7, CD86, LAMP3, SERPINF1, NAB2, CD81, MAPRE2, ID4, MDM4, EMP1, IGFBP4	1016	436	13528	1.28263	1	0.743402	76.3293
GOTERM_BP_FAT	GO:0040008~regulation of growth	34	0.251516	0.0769631	FGF9, ZMAT3, FGFRL1, PML, NEDD9, TTL, TGFB1, ACVR1B, RASGRP2, PIK3CA, GDF9, BCL6, ING1, SERTAD2, MAP2K5, ADAM10, CGRRF1, MAP1B, SOCS1, TGFBR2, SMAD4, RB1, OSM, PPP1R9B, CD38, CDKN1A, CDKN1B, ADRB1, CD320, DIO3, KAZALD1, HBEGF, APBB2, IGFBP4	1016	341	13528	1.32759	1	0.744582	76.625
GOTERM_BP_FAT	GO:0006869~lipid transport	17	0.125758	0.0770431	CHKA, PPARD, OSBPL3, OSBPL8, PSAP, PITPNA, APOLD1, P2RX7, STX12, STARD4, PLEKHA8, OSBPL1A, PITPNC1, SPNS1, ATP8B3, APOO, ATP8A1	1016	145	13528	1.56106	1	0.743118	76.6617
GOTERM_BP_FAT	GO:0000087~M phase of mitotic cell cycle	24	0.177541	0.0772184	HAUS3, MAD1L1, CCNK, PDS5A, NEK3, USP9X, NEDD9, PAPD5, ANAPC11, CD2AP, NCAPD3, NDE1, MC1R, SEH1L, CENPV, KIF20B, MAPRE2, CLASP2, MAD2L2, USP16, HELLS, STAG2, TXNL4A, STAG1	1016	224	13528	1.4266	1	0.742111	76.7421
GOTERM_BP_FAT	GO:0045930~negative regulation of mitotic cell cycle	5	0.0369877	0.0780653	PML, BCL6, RB1, APBB2, TGFB1	1016	22	13528	3.02613	1	0.744254	77.1264
GOTERM_BP_FAT	GO:0043488~regulation of mRNA stability	5	0.0369877	0.0780653	ZFP36, ZFP36L1, BRF1, SYNCRIP, PABPC1	1016	22	13528	3.02613	1	0.744254	77.1264
GOTERM_BP_FAT	GO:0051168~nuclear export	9	0.0665779	0.0782228	ZC3H3, XPO6, SMG6, SMG7, STRADA, MALT1, SMURF1, TGFB1, HSPA9	1016	60	13528	1.99724	1	0.743174	77.1973
GOTERM_BP_FAT	GO:0051301~cell division	30	0.221926	0.0796143	HAUS3, MAD1L1, NEK3, USP9X, DIAPH2, NEDD9, ANAPC11, CD2AP, DSTN, NDE1, SEH1L, CLASP2, USP16, HELLS, CABLES1, STAG2, STAG1, CCNK, PDS5A, STX2, ROCK1, PAPD5, RB1, PPP1CC, NCAPD3, KIF20B, CENPV, MAPRE2, MAD2L2, TXNL4A	1016	295	13528	1.35406	1	0.747775	77.814
GOTERM_BP_FAT	GO:0007167~enzyme linked receptor protein signaling pathway	34	0.251516	0.0796306	FGF18, MPZL1, ADORA2A, LTBP3, FGF9, PDGFA, ERBB2, USP9X, TIPARP, PML, SHOC2, TGFB1, ACVR1B, EIF4EBP1, DGKD, ZFYVE9, GDF9, RAPGEF1, SIK2, FRS2, CAMLG, LTK, NIN, FLT3, KLF10, TGFBR2, SMAD4, SMAD2, APPL1, HBEGF, JAK3, SMURF1, PTPN1, TOB1	1016	342	13528	1.32371	1	0.746061	77.8211
GOTERM_BP_FAT	GO:0051174~regulation of phosphorus metabolic process	46	0.340287	0.0796544	ADCY3, PRKCZ, ADCY7, ADORA2A, PDGFA, ERBB2, TGFB1, TRIB2, MAP3K5, KRAS, MAP3K4, DGKE, DGKD, RAC1, SPRED2, SPRED1, FRS2, GTPBP4, CCNK, CCDC88A, LYN, NF2, SMG6, CCDC88C, MADD, MAP2K3, SOCS1, SMG7, PKIG, TGFBR2, YWHAB, STRADA, SMAD4, MALT1, DGKH, RB1, PRKCE, OSM, PPP1R9B, SPAG9, MAP4K5, P2RX7, CDKN1A, CDKN1B, CD81, TNK2	1016	485	13528	1.26286	1	0.744388	77.8315
GOTERM_BP_FAT	GO:0019220~regulation of phosphate metabolic process	46	0.340287	0.0796544	ADCY3, PRKCZ, ADCY7, ADORA2A, PDGFA, ERBB2, TGFB1, TRIB2, MAP3K5, KRAS, MAP3K4, DGKE, DGKD, RAC1, SPRED2, SPRED1, FRS2, GTPBP4, CCNK, CCDC88A, LYN, NF2, SMG6, CCDC88C, MADD, MAP2K3, SOCS1, SMG7, PKIG, TGFBR2, YWHAB, STRADA, SMAD4, MALT1, DGKH, RB1, PRKCE, OSM, PPP1R9B, SPAG9, MAP4K5, P2RX7, CDKN1A, CDKN1B, CD81, TNK2	1016	485	13528	1.26286	1	0.744388	77.8315
GOTERM_BP_FAT	GO:0009100~glycoprotein metabolic process	22	0.162746	0.0798367	GALNT3, GNPTG, GYPC, GALNT2, MGAT4A, GALNT6, FUT7, IDE, MAN1C1, DSE, STT3B, CD37, ST6GALNAC4, GALNT10, HIF1A, CHST12, B3GALNT2, CSGALNACT2, FBXO6, DAD1, HS6ST1, SERP1	1016	202	13528	1.45014	1	0.743444	77.9111
GOTERM_BP_FAT	GO:0007018~microtubule-based movement	14	0.103566	0.0805387	PRKCZ, KIF3A, KTN1, TUBA8, KIF1A, NDE1, MC1R, MAP1S, KLC1, KIF20B, DYNC1H1, KIF21B, LRPPRC, APBA1	1016	113	13528	1.64964	1	0.744863	78.2149
GOTERM_BP_FAT	GO:0022403~cell cycle phase	40	0.295902	0.0808343	BCAT1, ADCY3, HAUS3, MAD1L1, NEK3, USP9X, NEDD9, ANAPC11, CD2AP, CUL3, ACVR1B, NDE1, MC1R, SEH1L, MNS1, CLASP2, DYNC1H1, USP16, STAG2, HELLS, STAG1, CCNK, PDS5A, PAPD5, RB1, FOXN3, NCAPD3, CDKN1A, CDKN1B, GSPT1, CDK2AP1, CENPV, KIF20B, MAPRE2, ID4, ZNF318, ABL1, MAD2L2, NCOR1, TXNL4A	1016	414	13528	1.28647	1	0.744439	78.3417
GOTERM_BP_FAT	GO:0032269~negative regulation of cellular protein metabolic process	20	0.147951	0.0821698	HSP90AB1, PRKCZ, GTPBP4, PTPN3, NF2, IDE, SOCS1, YWHAB, PML, NFKB1, ANKHD1, ANAPC11, FURIN, TGFB1, EIF4A3, EIF4EBP1, PSMB2, EIF2AK4, DNAJC1, PSMD9	1016	180	13528	1.47944	1	0.748645	78.9057
GOTERM_BP_FAT	GO:0006144~purine base metabolic process	4	0.0295902	0.0823124	AMPD2, PAICS, GMPS, APRT	1016	14	13528	3.80427	1	0.747541	78.9651
GOTERM_BP_FAT	GO:0050864~regulation of B cell activation	8	0.0591804	0.0848898	CD38, CDKN1A, FLT3, TICAM1, TNFRSF13B, BCL6, SASH3, TGFB1	1016	51	13528	2.08862	1	0.756963	80.0119
GOTERM_BP_FAT	GO:0034621~cellular macromolecular complex subunit organization	35	0.258914	0.0870372	OXA1L, XPO6, DIAPH1, WASF1, NAP1L1, EIF2A, TGFB1, DSTN, MC1R, SEH1L, ZFYVE9, RAC1, GTF2A2, WIPF1, DDX20, KPNB1, SCO2, HELLS, HIP1, ARL2, TCP1, HSP90AA1, HIST1H1B, SNUPN, SF1, SMAD4, EVL, SMAD2, ETF1, MBD2, GAS7, TUBA8, IPO4, CENPV, TXNL4A	1016	357	13528	1.30539	1	0.764219	80.8463
GOTERM_BP_FAT	GO:0060021~palate development	6	0.0443853	0.0877969	TIPARP, TGFBR2, SMAD4, LEF1, SMAD2, BCOR	1016	32	13528	2.49656	1	0.765643	81.1335
GOTERM_BP_FAT	GO:0006164~purine nucleotide biosynthetic process	17	0.125758	0.0887047	ATP5D, ADCY3, ATP5E, ADSSL1, ADCY7, ADORA2A, RP2, AMPD2, ATP13A2, GMPS, ATP6V0B, TGFB1, ATP6V0E2, ATP2A2, PAICS, ATP8B3, ATP8A1	1016	148	13528	1.52942	1	0.767643	81.4714
GOTERM_BP_FAT	GO:0007015~actin filament organization	10	0.0739754	0.0887095	PPP1R9B, DIAPH1, WASF1, RAC1, NEDD9, EVL, WIPF1, GAS7, LCP1, DSTN	1016	72	13528	1.8493	1	0.76601	81.4732
GOTERM_BP_FAT	GO:0009112~nucleobase metabolic process	5	0.0369877	0.0891443	MAPK1, AMPD2, PAICS, GMPS, APRT	1016	23	13528	2.89456	1	0.766106	81.6329
GOTERM_BP_FAT	GO:0015807~L-amino acid transport	5	0.0369877	0.0891443	SLC1A4, SERINC1, CACNB4, SLC7A5, APBA1	1016	23	13528	2.89456	1	0.766106	81.6329
GOTERM_BP_FAT	GO:0006921~cell structure disassembly during apoptosis	5	0.0369877	0.0891443	GZMA, ENDOG, DFFB, PMAIP1, MYC	1016	23	13528	2.89456	1	0.766106	81.6329
GOTERM_BP_FAT	GO:0007243~protein kinase cascade	36	0.266312	0.0891843	GNA13, ERBB2, BLK, STK17B, MKNK2, STK17A, MAP3K5, NLRC3, MAP3K4, TICAM1, SPRED2, PIK3CA, SPRED1, SIK2, FRS2, MAP2K5, ZFP36, MADD, MAP2K3, TAOK3, SOCS1, WNK1, TIFA, MALT1, GSG2, OSM, MAPK1, IFNAR2, SPAG9, P2RX7, RPS6KA3, MAP4K5, RPS6KA1, CD81, JAK3, PIAS1	1016	370	13528	1.29551	1	0.764626	81.6476
GOTERM_BP_FAT	GO:0001503~ossification	14	0.103566	0.0896022	FGF18, FGF9, KLF10, MGP, SPARC, CBFB, TGFB1, MEF2D, SP1, NAB2, KAZALD1, JUND, SP7, WWOX	1016	115	13528	1.62095	1	0.764662	81.7998
GOTERM_BP_FAT	GO:0016569~covalent chromatin modification	15	0.110963	0.0896478	SUPT3H, CREBBP, HDAC11, SIRT1, UBE2N, HDAC4, BRPF1, JMJD6, USP22, IRF4, HDAC9, USP16, CARM1, EP400, HELLS	1016	126	13528	1.58511	1	0.763217	81.8163
GOTERM_BP_FAT	GO:0051347~positive regulation of transferase activity	25	0.184939	0.090973	ADCY3, PRKCZ, ADCY7, ADORA2A, ERBB2, TGFB1, MAP3K5, MAP3K4, KRAS, DGKE, DGKD, SERINC1, RAC1, FRS2, CCDC88A, MADD, MAP2K3, TGFBR2, STRADA, DGKH, MALT1, SPAG9, P2RX7, MAP4K5, CD81	1016	240	13528	1.38698	1	0.766838	82.2908
GOTERM_BP_FAT	GO:0002768~immune response-regulating cell surface receptor signaling pathway	7	0.0517828	0.0915146	UBE2N, MAPK1, LAT2, LYN, KLRK1, MALT1, CACNB4	1016	42	13528	2.21916	1	0.767347	82.4813
GOTERM_BP_FAT	GO:0007272~ensheathment of neurons	7	0.0517828	0.0915146	CD9, PPARD, MPZ, NAB2, ERBB2, TGFB1, MBP	1016	42	13528	2.21916	1	0.767347	82.4813
GOTERM_BP_FAT	GO:0031647~regulation of protein stability	7	0.0517828	0.0915146	GTPBP4, STX12, CCDC88C, PML, SOX4, RBM38, MDM4	1016	42	13528	2.21916	1	0.767347	82.4813
GOTERM_BP_FAT	GO:0008366~axon ensheathment	7	0.0517828	0.0915146	CD9, PPARD, MPZ, NAB2, ERBB2, TGFB1, MBP	1016	42	13528	2.21916	1	0.767347	82.4813
GOTERM_BP_FAT	GO:0032743~positive regulation of interleukin-2 production	3	0.0221926	0.0917425	CD83, MALT1, SASH3	1016	7	13528	5.70641	1	0.766636	82.5609
GOTERM_BP_FAT	GO:0030949~positive regulation of vascular endothelial growth factor receptor signaling pathway	3	0.0221926	0.0917425	FGF18, HIF1A, FGF9	1016	7	13528	5.70641	1	0.766636	82.5609
GOTERM_BP_FAT	GO:0010770~positive regulation of cell morphogenesis involved in differentiation	3	0.0221926	0.0917425	SMAD4, SMAD2, TGFB1	1016	7	13528	5.70641	1	0.766636	82.5609
GOTERM_BP_FAT	GO:0010718~positive regulation of epithelial to mesenchymal transition	3	0.0221926	0.0917425	SMAD4, SMAD2, TGFB1	1016	7	13528	5.70641	1	0.766636	82.5609
GOTERM_BP_FAT	GO:0043353~enucleate erythrocyte differentiation	3	0.0221926	0.0917425	SP1, CEBPG, RB1	1016	7	13528	5.70641	1	0.766636	82.5609
GOTERM_BP_FAT	GO:0030705~cytoskeleton-dependent intracellular transport	8	0.0591804	0.0920859	PRKCZ, NDE1, KIF1A, MAP1S, KLC1, WIPF1, LRPPRC, APBA1	1016	52	13528	2.04846	1	0.766378	82.6802
GOTERM_BP_FAT	GO:0051291~protein heterooligomerization	8	0.0591804	0.0920859	PRKCZ, CASP8, IDE, YWHAB, SKIL, BIRC3, BIRC2, PDSS1	1016	52	13528	2.04846	1	0.766378	82.6802
GOTERM_BP_FAT	GO:0002757~immune response-activating signal transduction	8	0.0591804	0.0920859	UBE2N, MAPK1, LAT2, LYN, TICAM1, KLRK1, MALT1, CACNB4	1016	52	13528	2.04846	1	0.766378	82.6802
GOTERM_BP_FAT	GO:0045597~positive regulation of cell differentiation	24	0.177541	0.0929532	PPARD, LYN, KLF10, PLXNB2, MAP1B, TGFBR2, DLL3, SMAD4, SMAD2, NFKB1, RB1, PNP, TGFB1, CD83, ACVR1B, CD86, HIF1A, SERPINF1, JUND, TGIF1, WNT9A, ZFHX3, SASH3, ARHGDIA	1016	229	13528	1.39545	1	0.768136	82.978
GOTERM_BP_FAT	GO:0048285~organelle fission	24	0.177541	0.0929532	HAUS3, MAD1L1, CCNK, PDS5A, NEK3, USP9X, NEDD9, PAPD5, ANAPC11, CD2AP, NCAPD3, NDE1, MC1R, SEH1L, CENPV, KIF20B, MAPRE2, CLASP2, MAD2L2, USP16, HELLS, STAG2, TXNL4A, STAG1	1016	229	13528	1.39545	1	0.768136	82.978
GOTERM_BP_FAT	GO:0007265~Ras protein signal transduction	13	0.0961681	0.0940823	GNA13, MAPK1, ARHGEF3, KRAS, ROCK1, RREB1, RASGRP2, YWHAB, RHOB, SHOC2, RALGDS, RHOG, ARHGDIA	1016	105	13528	1.64852	1	0.770858	83.3585
GOTERM_BP_FAT	GO:0051336~regulation of hydrolase activity	33	0.244119	0.0969297	GNA13, SIVA1, PRKCZ, F2RL3, OXA1L, TBC1D8, ADORA2A, GNA11, PML, ASAP1, INTS1, PMAIP1, BUD31, TBC1D14, TBC1D4, BCL6, HSPA5, AGAP1, MYC, TBC1D9B, HIP1, GIT1, GDI2, HERPUD1, NEIL1, NR4A1, NLRP3, FURIN, SIRT1, NLRP1, CHML, ACAP3, GSPT1	1016	337	13528	1.30384	1	0.779829	84.2827
GOTERM_BP_FAT	GO:0002444~myeloid leukocyte mediated immunity	4	0.0295902	0.0973808	LAT2, YWHAZ, LYN, PI4K2A	1016	15	13528	3.55066	1	0.779926	84.4245
GOTERM_BP_FAT	GO:0050871~positive regulation of B cell activation	6	0.0443853	0.0974155	CD38, CDKN1A, TICAM1, BCL6, SASH3, TGFB1	1016	33	13528	2.4209	1	0.778524	84.4354
GOTERM_BP_FAT	GO:0007569~cell aging	6	0.0443853	0.0974155	KRAS, TBX2, SERPINE1, PML, MNT, SIRT1	1016	33	13528	2.4209	1	0.778524	84.4354
GOTERM_BP_FAT	GO:0050851~antigen receptor-mediated signaling pathway	6	0.0443853	0.0974155	UBE2N, MAPK1, LAT2, LYN, MALT1, CACNB4	1016	33	13528	2.4209	1	0.778524	84.4354
GOTERM_BP_FAT	GO:0045765~regulation of angiogenesis	9	0.0665779	0.0976612	WARS, HIF1A, SERPINF1, ERBB2, SERPINE1, PML, RHOB, HDAC9, VASH2	1016	63	13528	1.90214	1	0.777888	84.5121
GOTERM_BP_FAT	GO:0043413~biopolymer glycosylation	15	0.110963	0.0988516	GALNT3, GNPTG, MGAT4A, GALNT2, GYPC, FUT7, GALNT6, MAN1C1, STT3B, CD37, ST6GALNAC4, GALNT10, B3GALNT2, DAD1, SERP1	1016	128	13528	1.56035	1	0.780633	84.8788
GOTERM_BP_FAT	GO:0006486~protein amino acid glycosylation	15	0.110963	0.0988516	GALNT3, GNPTG, MGAT4A, GALNT2, GYPC, FUT7, GALNT6, MAN1C1, STT3B, CD37, ST6GALNAC4, GALNT10, B3GALNT2, DAD1, SERP1	1016	128	13528	1.56035	1	0.780633	84.8788
GOTERM_BP_FAT	GO:0070085~glycosylation	15	0.110963	0.0988516	GALNT3, GNPTG, MGAT4A, GALNT2, GYPC, FUT7, GALNT6, MAN1C1, STT3B, CD37, ST6GALNAC4, GALNT10, B3GALNT2, DAD1, SERP1	1016	128	13528	1.56035	1	0.780633	84.8788
GOTERM_BP_FAT	GO:0009152~purine ribonucleotide biosynthetic process	14	0.103566	0.0992756	ATP5D, ATP5E, ADSSL1, RP2, AMPD2, ATP13A2, GMPS, ATP6V0B, TGFB1, ATP6V0E2, ATP2A2, PAICS, ATP8B3, ATP8A1	1016	117	13528	1.59324	1	0.780632	85.0074
GOTERM_BP_FAT	GO:0050863~regulation of T cell activation	14	0.103566	0.0992756	CD83, CD86, ADORA2A, IL27, ERBB2, TGFBR2, KLRK1, MALT1, BCL6, IRF4, PNP, SASH3, TGFB1, ZC3H8	1016	117	13528	1.59324	1	0.780632	85.0074
GOTERM_BP_FAT	GO:0033157~regulation of intracellular protein transport	8	0.0591804	0.0996122	NFKBIE, PKIG, SMAD4, EDA, NLRP3, SIRT1, LCP1, TGFB1	1016	53	13528	2.00981	1	0.780323	85.1088
GOTERM_BP_FAT	GO:0033674~positive regulation of kinase activity	24	0.177541	0.0997939	ADCY3, PRKCZ, CCDC88A, ADCY7, ADORA2A, MADD, MAP2K3, ERBB2, TGFBR2, STRADA, DGKH, MALT1, TGFB1, SPAG9, MAP3K5, MAP4K5, P2RX7, KRAS, MAP3K4, DGKE, DGKD, RAC1, CD81, FRS2	1016	231	13528	1.38337	1	0.779473	85.1632
GOTERM_BP_FAT	GO:0006402~mRNA catabolic process	7	0.0517828	0.0999739	ZFP36, ZFP36L1, EIF4A3, PAN3, SMG6, GSPT1, SMG7	1016	43	13528	2.16755	1	0.778621	85.217
GOTERM_BP_FAT	GO:0030218~erythrocyte differentiation	7	0.0517828	0.0999739	LYN, SP1, JMJD6, CEBPG, BCL6, TCEA1, RB1	1016	43	13528	2.16755	1	0.778621	85.217

## Sheet: RUNX1 mut UP KEGG
Category	Term	Count	%	PValue	Genes	List Total	Pop Hits	Pop Total	Fold Enrichment	Bonferroni	Benjamini	FDR
KEGG_PATHWAY	hsa04110:Cell cycle	14	0.171254	0.0023972	CDC7, CDK1, CDC45, YWHAG, E2F4, HDAC1, MDM2, MCM2, CHEK2, ANAPC7, GADD45A, MCM5, CUL1, RBX1	218	125	5085	2.61248	0.298975	0.298975	2.81895
KEGG_PATHWAY	hsa03030:DNA replication	7	0.0856269	0.00374739	PRIM1, RPA2, POLD1, POLE, MCM2, RNASEH2A, MCM5	218	36	5085	4.53555	0.426304	0.242573	4.37443
KEGG_PATHWAY	hsa00450:Selenoamino acid metabolism	6	0.0733945	0.00426411	SEPHS2, SEPHS1, METTL6, MAT2B, METTL2B, MARS	218	26	5085	5.38285	0.468705	0.190074	4.96366
KEGG_PATHWAY	hsa04114:Oocyte meiosis	11	0.134557	0.0182955	IGF1R, CDK1, YWHAG, RPS6KA2, BTRC, CALM3, PRKACA, ANAPC7, ITPR3, CUL1, RBX1	218	110	5085	2.33257	0.934964	0.495003	19.7473
KEGG_PATHWAY	hsa03440:Homologous recombination	5	0.0611621	0.0295455	RPA2, POLD1, MUS81, RAD52, RAD54L	218	28	5085	4.1653	0.988188	0.58841	30.0443
KEGG_PATHWAY	hsa03420:Nucleotide excision repair	6	0.0733945	0.0379394	RPA2, POLD1, POLE, ERCC4, RBX1, GTF2H1	218	44	5085	3.18078	0.996734	0.614824	36.9225
KEGG_PATHWAY	hsa00240:Pyrimidine metabolism	9	0.110092	0.0487955	PRIM1, POLD1, POLE, AK3, UCK1, TXNRD1, NME6, CANT1, CMPK2	218	95	5085	2.2098	0.999391	0.652745	44.8993
KEGG_PATHWAY	hsa03410:Base excision repair	5	0.0611621	0.0600722	UNG, POLD1, POLE, NEIL2, TDG	218	35	5085	3.33224	0.999896	0.682131	52.1976
KEGG_PATHWAY	hsa05340:Primary immunodeficiency	5	0.0611621	0.0600722	CIITA, RFX5, UNG, RAG1, CD79A	218	35	5085	3.33224	0.999896	0.682131	52.1976
KEGG_PATHWAY	hsa04914:Progesterone-mediated oocyte maturation	8	0.0978593	0.0730861	IGF1R, CDK1, GNAI2, RPS6KA2, MAPK13, MAPK14, PRKACA, ANAPC7	218	86	5085	2.16983	0.999987	0.712934	59.5135
KEGG_PATHWAY	hsa05014:Amyotrophic lateral sclerosis (ALS)	6	0.0733945	0.0739771	BID, TNFRSF1A, MAPK13, MAPK14, BAX, GRIN1	218	53	5085	2.64064	0.999989	0.679372	59.9748
KEGG_PATHWAY	hsa04144:Endocytosis	13	0.159021	0.0929122	ARFGAP1, PLD2, FLT1, CHMP5, PSD3, ASAP2, IGF1R, PSD, CXCR4, ACAP1, RAB11A, MDM2, GRK5	218	184	5085	1.64801	0.999999	0.730728	68.7077

## Sheet: RUNX1 mut DOWN KEGG
Category	Term	Count	%	PValue	Genes	List Total	Pop Hits	Pop Total	Fold Enrichment	Bonferroni	Benjamini	FDR
KEGG_PATHWAY	hsa05220:Chronic myeloid leukemia	17	0.125758	0.000129591	E2F2, E2F3, CTBP2, PIK3CD, TGFBR2, SMAD4, NFKB1, RB1, TGFB1, ACVR1B, MAPK1, CDKN1A, CDKN1B, KRAS, PIK3CA, ABL1, MYC	390	75	5085	2.95538	0.022678	0.022678	0.159059
KEGG_PATHWAY	hsa05212:Pancreatic cancer	16	0.118361	0.00027675	E2F2, E2F3, ERBB2, PIK3CD, TGFBR2, SMAD4, NFKB1, SMAD2, RB1, RALGDS, TGFB1, ACVR1B, MAPK1, KRAS, RAC1, PIK3CA	390	72	5085	2.89744	0.0478108	0.0241982	0.339399
KEGG_PATHWAY	hsa05215:Prostate cancer	18	0.133156	0.000331733	HSP90AB1, E2F2, E2F3, HSP90AA1, PDGFA, ERBB2, CREBBP, PIK3CD, LEF1, NFKB1, RB1, MAPK1, CDKN1A, CDKN1B, KRAS, CREB3L1, PIK3CA, GSTP1	390	89	5085	2.63699	0.0570353	0.0193851	0.406702
KEGG_PATHWAY	hsa04662:B cell receptor signaling pathway	16	0.118361	0.000441564	PTPN6, LYN, NFKBIE, PIK3CD, MALT1, NFKB1, CD72, MAPK1, KRAS, CD81, RAC1, PIK3CA, NFATC4, PIK3AP1, NFATC3, BLNK	390	75	5085	2.78154	0.0751966	0.0193538	0.54102
KEGG_PATHWAY	hsa04110:Cell cycle	20	0.147951	0.00276125	E2F2, MAD1L1, E2F3, YWHAZ, CCNH, CREBBP, YWHAB, SMAD4, SMAD2, RB1, ANAPC11, TGFB1, CDKN1A, CDKN1B, YWHAQ, ABL1, MAD2L2, MYC, STAG2, STAG1	390	125	5085	2.08615	0.387016	0.0932454	3.33928
KEGG_PATHWAY	hsa05200:Pathways in cancer	40	0.295902	0.00322114	HSP90AB1, E2F2, FGF18, PPARD, E2F3, FGF9, PDGFA, ERBB2, PML, NFKB1, TGFB1, ACVR1B, KRAS, RAC1, CASP8, PIK3CA, MYC, HSP90AA1, CTBP2, FLT3, PIK3CD, CREBBP, TGFBR2, SMAD4, LEF1, SMAD2, RB1, APPL1, BIRC3, BIRC2, RALGDS, MAPK1, CDKN1A, CDKN1B, HIF1A, PIAS2, WNT9A, PIAS1, ABL1, GSTP1	390	328	5085	1.59006	0.435075	0.0907879	3.88538
KEGG_PATHWAY	hsa04722:Neurotrophin signaling pathway	19	0.140553	0.00581846	YWHAZ, NFKBIE, PIK3CD, YWHAB, NFKB1, MAPK1, RPS6KA3, MAP3K5, KRAS, RPS6KA1, RAC1, YWHAQ, SH2B3, PIK3CA, ABL1, FRS2, RAPGEF1, ARHGDIA, MAP2K5	390	124	5085	1.99783	0.644018	0.137184	6.91679
KEGG_PATHWAY	hsa05210:Colorectal cancer	14	0.103566	0.0106448	PIK3CD, TGFBR2, SMAD4, LEF1, SMAD2, APPL1, RALGDS, TGFB1, ACVR1B, MAPK1, KRAS, RAC1, PIK3CA, MYC	390	84	5085	2.17308	0.849565	0.210833	12.3176
KEGG_PATHWAY	hsa05221:Acute myeloid leukemia	11	0.081373	0.0115116	MAPK1, PPARD, EIF4EBP1, KRAS, FLT3, PIK3CD, PML, LEF1, PIK3CA, NFKB1, MYC	390	58	5085	2.47281	0.871185	0.203644	13.2566
KEGG_PATHWAY	hsa04520:Adherens junction	13	0.0961681	0.013142	MAPK1, PTPN6, ACVR1B, ERBB2, WASF1, RAC1, TGFBR2, CREBBP, SMAD4, LEF1, SMAD2, PTPN1, IQGAP1	390	77	5085	2.2013	0.903822	0.208761	14.9977
KEGG_PATHWAY	hsa04350:TGF-beta signaling pathway	14	0.103566	0.0141348	ROCK1, CREBBP, TGFBR2, SMAD4, SMAD2, TGFB1, MAPK1, ACVR1B, SP1, ZFYVE9, INHBC, ID4, SMURF1, MYC	390	87	5085	2.09814	0.919517	0.204723	16.0421
KEGG_PATHWAY	hsa04150:mTOR signaling pathway	10	0.0739754	0.0157756	MAPK1, RPS6KA3, EIF4EBP1, HIF1A, RPS6KA1, PIK3CD, STRADA, PIK3CA, RPTOR, DDIT4	390	52	5085	2.5074	0.940068	0.20907	17.7425
KEGG_PATHWAY	hsa04010:MAPK signaling pathway	31	0.229324	0.019839	FGF18, FGF9, PDGFA, PPM1A, MKNK2, NFKB1, CACNB4, TGFB1, ACVR1B, MAP3K5, KRAS, MAP3K4, ELK4, RAC1, RASGRP2, JUND, NFATC4, MYC, RASA2, MAP2K5, MAP2K3, TAOK3, TGFBR2, NR4A1, CACNA2D3, FLNB, DUSP5, MAPK1, RPS6KA3, RPS6KA1, MAP3K14	390	267	5085	1.51383	0.971183	0.238778	21.8179
KEGG_PATHWAY	hsa04810:Regulation of actin cytoskeleton	26	0.192336	0.021867	GIT1, GNA13, ITGAL, FGF18, ROCK1, FGF9, ARHGEF7, DIAPH1, PDGFA, DIAPH2, WASF1, PIK3CD, IQGAP2, MYL12B, MYL12A, ITGA4, PPP1CC, IQGAP1, MAPK1, KRAS, ARPC2, ITGB7, RAC1, CYFIP2, PIK3CA, MSN	390	215	5085	1.57674	0.980028	0.24386	23.7818
KEGG_PATHWAY	hsa00230:Purine metabolism	20	0.147951	0.0233017	ADCY3, ADSSL1, POLR1E, ADCY7, POLR2L, POLR1D, ENPP3, POLR1A, RRM2B, AMPD2, GMPS, PNP, APRT, NT5M, PDE4B, ENTPD6, ENTPD1, PAICS, ALLC, RDH14	390	153	5085	1.70437	0.984597	0.242865	25.1437
KEGG_PATHWAY	hsa04330:Notch signaling pathway	9	0.0665779	0.0244596	DTX4, HES1, CTBP2, CREBBP, DLL3, MAML3, RBPJ, PTCRA, NCOR2	390	47	5085	2.49673	0.987514	0.239628	26.2264
KEGG_PATHWAY	hsa00760:Nicotinate and nicotinamide metabolism	6	0.0443853	0.032288	CD38, NT5M, ENPP3, QPRT, PNP, RDH14	390	24	5085	3.25962	0.997	0.289454	33.1777
KEGG_PATHWAY	hsa05219:Bladder cancer	8	0.0591804	0.0380402	E2F2, MAPK1, CDKN1A, E2F3, KRAS, ERBB2, RB1, MYC	390	42	5085	2.48352	0.998956	0.31707	37.8962
KEGG_PATHWAY	hsa04114:Oocyte meiosis	15	0.110963	0.039653	ADCY3, YWHAZ, ADCY7, PPP2R5A, PPP2R5C, YWHAB, ANAPC11, PPP1CC, ITPR2, MAPK1, RPS6KA3, SLK, RPS6KA1, YWHAQ, MAD2L2	390	110	5085	1.77797	0.999224	0.31403	39.1631
KEGG_PATHWAY	hsa05218:Melanoma	11	0.081373	0.0422194	E2F2, MAPK1, FGF18, CDKN1A, E2F3, KRAS, FGF9, PDGFA, PIK3CD, PIK3CA, RB1	390	71	5085	2.02004	0.999517	0.31734	41.1302
KEGG_PATHWAY	hsa05222:Small cell lung cancer	12	0.0887705	0.0537448	E2F2, E2F3, CDKN1B, PIK3CD, PIK3CA, NFKB1, PIAS2, RB1, PIAS1, BIRC3, BIRC2, MYC	390	84	5085	1.86264	0.999943	0.372254	49.2645
KEGG_PATHWAY	hsa04914:Progesterone-mediated oocyte maturation	12	0.0887705	0.0618443	HSP90AB1, ADCY3, MAPK1, RPS6KA3, HSP90AA1, KRAS, ADCY7, RPS6KA1, PIK3CD, PIK3CA, ANAPC11, MAD2L2	390	86	5085	1.81932	0.999988	0.401672	54.3484
KEGG_PATHWAY	hsa00532:Chondroitin sulfate biosynthesis	5	0.0369877	0.0823252	XYLT1, CHST12, CSGALNACT2, CHSY1, DSE	390	22	5085	2.96329	1	0.483743	65.1895
KEGG_PATHWAY	hsa00250:Alanine, aspartate and glutamate metabolism	6	0.0443853	0.0836161	ADSSL1, GAD2, ACY3, IL4I1, ASNS, GPT2	390	31	5085	2.52357	1	0.474804	65.7862
KEGG_PATHWAY	hsa00480:Glutathione metabolism	8	0.0591804	0.0839508	MGST3, ODC1, GGT5, GSTZ1, GSTO2, RRM2B, GPX7, GSTP1	390	50	5085	2.08615	1	0.462492	65.9394
KEGG_PATHWAY	hsa04621:NOD-like receptor signaling pathway	9	0.0665779	0.0981716	HSP90AB1, MAPK1, HSP90AA1, CASP8, NFKB1, BIRC3, NLRP3, BIRC2, NLRP1	390	62	5085	1.89268	1	0.505123	71.8945

## Sheet: IKZF1 mut UP GO
Category	Term	Count	%	PValue	Genes	List Total	Pop Hits	Pop Total	Fold Enrichment	Bonferroni	Benjamini	FDR
GOTERM_BP_FAT	GO:0032268~regulation of cellular protein metabolic process	8	0.962696	0.00360523	MAP3K6, A2M, PTPN3, PEMT, HSPB1, RAPGEF3, ENG, EIF2AK4	58	474	13528	3.93656	0.883398	0.883398	5.1887
GOTERM_BP_FAT	GO:0001300~chronological cell aging	2	0.240674	0.00840952	SERPINE1, ENG	58	2	13528	233.241	0.993427	0.918928	11.7136
GOTERM_BP_FAT	GO:0043038~amino acid activation	3	0.361011	0.0160331	DARS, TARSL2, EIF2AK4	58	46	13528	15.2114	0.999933	0.959468	21.2146
GOTERM_BP_FAT	GO:0043039~tRNA aminoacylation	3	0.361011	0.0160331	DARS, TARSL2, EIF2AK4	58	46	13528	15.2114	0.999933	0.959468	21.2146
GOTERM_BP_FAT	GO:0006418~tRNA aminoacylation for protein translation	3	0.361011	0.0160331	DARS, TARSL2, EIF2AK4	58	46	13528	15.2114	0.999933	0.959468	21.2146
GOTERM_BP_FAT	GO:0042391~regulation of membrane potential	4	0.481348	0.0188469	PRX, NAB1, CACNB4, CHRNA1	58	134	13528	6.96243	0.999988	0.941001	24.4737
GOTERM_BP_FAT	GO:0019228~regulation of action potential in neuron	3	0.361011	0.0216979	PRX, NAB1, CHRNA1	58	54	13528	12.9579	0.999998	0.9265	27.6473
GOTERM_BP_FAT	GO:0043062~extracellular structure organization	4	0.481348	0.0312836	KAZALD1, CACNB4, CHRNA1, ENG	58	163	13528	5.72371	1	0.957227	37.4297
GOTERM_BP_FAT	GO:0001508~regulation of action potential	3	0.361011	0.0332743	PRX, NAB1, CHRNA1	58	68	13528	10.2901	1	0.943665	39.3
GOTERM_BP_FAT	GO:0006986~response to unfolded protein	3	0.361011	0.0360093	CREB3L1, HSPB1, EIF2AK4	58	71	13528	9.85527	1	0.934624	41.7847
GOTERM_BP_FAT	GO:0007264~small GTPase mediated signal transduction	5	0.601685	0.0393627	MAPKAPK3, RRAS, RAPGEF3, RAB13, RAB40B	58	305	13528	3.82363	1	0.929695	44.7018
GOTERM_BP_FAT	GO:0032269~negative regulation of cellular protein metabolic process	4	0.481348	0.0401585	A2M, PTPN3, ENG, EIF2AK4	58	180	13528	5.18314	1	0.912729	45.3737
GOTERM_BP_FAT	GO:0040007~growth	4	0.481348	0.0418442	FHL1, SERPINE1, CHRNA1, EMP1	58	183	13528	5.09817	1	0.900948	46.7721
GOTERM_BP_FAT	GO:0051248~negative regulation of protein metabolic process	4	0.481348	0.044147	A2M, PTPN3, ENG, EIF2AK4	58	187	13528	4.98912	1	0.893408	48.6284
GOTERM_BP_FAT	GO:0007517~muscle organ development	4	0.481348	0.0592573	FHL1, CACNB4, CHRNA1, ENG	58	211	13528	4.42164	1	0.938936	59.3899
GOTERM_BP_FAT	GO:0051789~response to protein stimulus	3	0.361011	0.0747128	CREB3L1, HSPB1, EIF2AK4	58	107	13528	6.53948	1	0.963123	68.1946
GOTERM_BP_FAT	GO:0007528~neuromuscular junction development	2	0.240674	0.0810349	CACNB4, CHRNA1	58	20	13528	23.3241	1	0.96499	71.2542
GOTERM_BP_FAT	GO:0001503~ossification	3	0.361011	0.0845635	KAZALD1, NAB1, SPARC	58	115	13528	6.08456	1	0.962585	72.8402
GOTERM_BP_FAT	GO:0006399~tRNA metabolic process	3	0.361011	0.0883552	DARS, TARSL2, EIF2AK4	58	118	13528	5.92987	1	0.960745	74.4533
GOTERM_BP_FAT	GO:0045861~negative regulation of proteolysis	2	0.240674	0.0887744	A2M, PTPN3	58	22	13528	21.2038	1	0.953718	74.6261
GOTERM_BP_FAT	GO:0060348~bone development	3	0.361011	0.0947858	KAZALD1, NAB1, SPARC	58	123	13528	5.68881	1	0.955778	76.9866
GOTERM_BP_FAT	GO:0060537~muscle tissue development	3	0.361011	0.0973954	CACNB4, CHRNA1, ENG	58	125	13528	5.59779	1	0.95257	77.9461

## Sheet: IKZF1 mut DOWN GO
Category	Term	Count	%	PValue	Genes	List Total	Pop Hits	Pop Total	Fold Enrichment	Bonferroni	Benjamini	FDR
GOTERM_BP_FAT	GO:0009615~response to virus	8	0.399002	0.000285447	DDX58, IFNAR2, RSAD2, IFI44, MX1, MX2, STAT2, IFNAR1	159	109	13528	6.24453	0.303915	0.303915	0.463671
GOTERM_BP_FAT	GO:0007242~intracellular signaling cascade	28	1.39651	0.0013486	DCBLD2, PRKCZ, RALGPS2, STK38, HUS1, RRAD, KIT, RASAL1, ARHGAP6, PCBP4, MAP3K9, CNR1, MAP3K1, PLCH2, DCLK2, GPR155, PLXNB1, NFAM1, STK4, IFNAR1, STAT2, OSM, IFNAR2, ULK1, MAPK13, TGFBR3, PPM1L, PMEPA1	159	1256	13528	1.89673	0.819591	0.575254	2.17293
GOTERM_BP_FAT	GO:0006468~protein amino acid phosphorylation	18	0.897756	0.00203964	PRKCZ, CDK5R1, STK38, HUS1, TRIB3, DSTYK, KIT, STK4, OSM, ULK1, MAPK13, MAP3K9, MAP3K1, ERN1, DCLK2, TGFBR3, MAP3K14, NEK6	159	667	13528	2.29606	0.925051	0.578379	3.26912
GOTERM_BP_FAT	GO:0046777~protein amino acid autophosphorylation	6	0.299252	0.00315782	ULK1, MAP3K1, MAP3K9, ERN1, KIT, STK4	159	85	13528	6.00577	0.981932	0.633371	5.0185
GOTERM_BP_FAT	GO:0003012~muscle system process	8	0.399002	0.00357478	HDAC4, SMTN, MYBPC2, SNTB1, CHRNB1, KCNJ12, SCN5A, GJC1	159	168	13528	4.05151	0.989375	0.597035	5.66318
GOTERM_BP_FAT	GO:0007243~protein kinase cascade	12	0.598504	0.00412701	OSM, IFNAR2, STK38, MAPK13, MAP3K1, MAP3K9, TGFBR3, PPM1L, KIT, STK4, STAT2, IFNAR1	159	370	13528	2.75941	0.994742	0.583	6.5107
GOTERM_BP_FAT	GO:0012501~programmed cell death	16	0.798005	0.00526389	RNF144B, PPARD, TRIB3, RNF216, KIT, STK4, BCL2L11, PDCD1, OSM, PLEKHF1, ECE1, MAP3K1, ERN1, ACIN1, NEK6, IFI6	159	611	13528	2.228	0.998766	0.615875	8.23304
GOTERM_BP_FAT	GO:0051130~positive regulation of cellular component organization	8	0.399002	0.0053517	NCK2, PLXNB1, MAP3K1, MAP1B, MFGE8, SEMA4D, KIT, CD28	159	181	13528	3.76052	0.998897	0.573095	8.36483
GOTERM_BP_FAT	GO:0006936~muscle contraction	7	0.349127	0.0090366	SMTN, MYBPC2, SNTB1, CHRNB1, KCNJ12, SCN5A, GJC1	159	153	13528	3.89263	0.99999	0.72195	13.7376
GOTERM_BP_FAT	GO:0008219~cell death	17	0.84788	0.00992709	RNF144B, PPARD, GARS, TRIB3, RNF216, KIT, STK4, BCL2L11, PDCD1, OSM, PLEKHF1, ECE1, MAP3K1, ERN1, ACIN1, NEK6, IFI6	159	719	13528	2.01167	0.999997	0.718055	14.9909
GOTERM_BP_FAT	GO:0060284~regulation of cell development	8	0.399002	0.0103277	HDAC4, CDK5R1, PLXNB1, ULK1, MAP1B, TGFBR3, SEMA4D, KIT	159	205	13528	3.32026	0.999998	0.698092	15.5491
GOTERM_BP_FAT	GO:0007259~JAK-STAT cascade	4	0.199501	0.0105021	OSM, IFNAR2, STAT2, IFNAR1	159	39	13528	8.72633	0.999998	0.672568	15.7911
GOTERM_BP_FAT	GO:0016265~death	17	0.84788	0.0105609	RNF144B, PPARD, GARS, TRIB3, RNF216, KIT, STK4, BCL2L11, PDCD1, OSM, PLEKHF1, ECE1, MAP3K1, ERN1, ACIN1, NEK6, IFI6	159	724	13528	1.99778	0.999999	0.645266	15.8725
GOTERM_BP_FAT	GO:0006915~apoptosis	15	0.74813	0.0109069	RNF144B, PPARD, TRIB3, RNF216, STK4, BCL2L11, PDCD1, OSM, PLEKHF1, ECE1, MAP3K1, ERN1, ACIN1, NEK6, IFI6	159	602	13528	2.11998	0.999999	0.629931	16.3502
GOTERM_BP_FAT	GO:0016310~phosphorylation	18	0.897756	0.0121988	PRKCZ, CDK5R1, STK38, HUS1, TRIB3, DSTYK, KIT, STK4, OSM, ULK1, MAPK13, MAP3K9, MAP3K1, ERN1, DCLK2, TGFBR3, MAP3K14, NEK6	159	800	13528	1.91434	1	0.645967	18.1112
GOTERM_BP_FAT	GO:0010769~regulation of cell morphogenesis involved in differentiation	5	0.249377	0.0125348	PLXNB1, ULK1, MAP1B, TGFBR3, SEMA4D	159	77	13528	5.52479	1	0.632287	18.5634
GOTERM_BP_FAT	GO:0016477~cell migration	9	0.448878	0.0157944	NCK2, CDK5R1, PPARD, PLXNB1, ULK1, PODXL, TGFBR3, KIT, MESP1	159	276	13528	2.77441	1	0.695295	22.8309
GOTERM_BP_FAT	GO:0031346~positive regulation of cell projection organization	4	0.199501	0.0174161	PLXNB1, MAP1B, SEMA4D, KIT	159	47	13528	7.241	1	0.710226	24.875
GOTERM_BP_FAT	GO:0006793~phosphorus metabolic process	20	0.997506	0.0187234	PRKCZ, CDK5R1, SSH1, STK38, HUS1, TRIB3, DSTYK, KIT, STK4, OSM, ULK1, MAPK13, MAP3K9, MAP3K1, ERN1, DCLK2, TGFBR3, PPM1L, MAP3K14, NEK6	159	973	13528	1.74885	1	0.717021	26.4858
GOTERM_BP_FAT	GO:0006796~phosphate metabolic process	20	0.997506	0.0187234	PRKCZ, CDK5R1, SSH1, STK38, HUS1, TRIB3, DSTYK, KIT, STK4, OSM, ULK1, MAPK13, MAP3K9, MAP3K1, ERN1, DCLK2, TGFBR3, PPM1L, MAP3K14, NEK6	159	973	13528	1.74885	1	0.717021	26.4858
GOTERM_BP_FAT	GO:0045859~regulation of protein kinase activity	10	0.498753	0.0200251	PRKCZ, NCK2, CDK5R1, MAP3K1, MAP3K9, HERC5, ERN1, TRIB3, KIT, CERK	159	345	13528	2.46614	1	0.72293	28.0572
GOTERM_BP_FAT	GO:0031344~regulation of cell projection organization	5	0.249377	0.0203263	PLXNB1, ULK1, MAP1B, SEMA4D, KIT	159	89	13528	4.77987	1	0.710889	28.4164
GOTERM_BP_FAT	GO:0008284~positive regulation of cell proliferation	11	0.548628	0.0234935	OSM, HDAC4, PRKCZ, NCK2, PPARD, OSR2, TBX2, MFGE8, KIT, SLAMF1, CD28	159	414	13528	2.26063	1	0.746229	32.0921
GOTERM_BP_FAT	GO:0045321~leukocyte activation	8	0.399002	0.0235555	HDAC4, NCK2, ULBP3, PI4K2A, NFAM1, SLAMF1, IFNAR1, CD28	159	242	13528	2.81262	1	0.73158	32.1623
GOTERM_BP_FAT	GO:0043549~regulation of kinase activity	10	0.498753	0.0243282	PRKCZ, NCK2, CDK5R1, MAP3K1, MAP3K9, HERC5, ERN1, TRIB3, KIT, CERK	159	357	13528	2.38324	1	0.728083	33.0309
GOTERM_BP_FAT	GO:0044087~regulation of cellular component biogenesis	6	0.299252	0.0254998	PRKCZ, NCK2, ARHGAP6, MAP3K1, MAP1B, KIT	159	142	13528	3.595	1	0.730493	34.3281
GOTERM_BP_FAT	GO:0051129~negative regulation of cellular component organization	6	0.299252	0.0254998	PRKCZ, ARHGAP6, ULK1, MAP3K1, MAP1B, TGFBR3	159	142	13528	3.595	1	0.730493	34.3281
GOTERM_BP_FAT	GO:0048870~cell motility	9	0.448878	0.0277436	NCK2, CDK5R1, PPARD, PLXNB1, ULK1, PODXL, TGFBR3, KIT, MESP1	159	307	13528	2.49425	1	0.746715	36.7469
GOTERM_BP_FAT	GO:0051674~localization of cell	9	0.448878	0.0277436	NCK2, CDK5R1, PPARD, PLXNB1, ULK1, PODXL, TGFBR3, KIT, MESP1	159	307	13528	2.49425	1	0.746715	36.7469
GOTERM_BP_FAT	GO:0044057~regulation of system process	9	0.448878	0.0286839	HDAC4, PRKCZ, STX1A, ECE1, MYBPH, MAP1B, KIT, KCNJ12, SCN5A	159	309	13528	2.47811	1	0.745347	37.7354
GOTERM_BP_FAT	GO:0050770~regulation of axonogenesis	4	0.199501	0.0288949	PLXNB1, ULK1, MAP1B, SEMA4D	159	57	13528	5.97065	1	0.735219	37.9553
GOTERM_BP_FAT	GO:0046649~lymphocyte activation	7	0.349127	0.0293063	HDAC4, NCK2, ULBP3, NFAM1, SLAMF1, IFNAR1, CD28	159	199	13528	2.99283	1	0.727896	38.3817
GOTERM_BP_FAT	GO:0051338~regulation of transferase activity	10	0.498753	0.0305891	PRKCZ, NCK2, CDK5R1, MAP3K1, MAP3K9, HERC5, ERN1, TRIB3, KIT, CERK	159	372	13528	2.28714	1	0.73129	39.6941
GOTERM_BP_FAT	GO:0050769~positive regulation of neurogenesis	4	0.199501	0.0315704	PLXNB1, MAP1B, SEMA4D, KIT	159	59	13528	5.76825	1	0.731039	40.6802
GOTERM_BP_FAT	GO:0050772~positive regulation of axonogenesis	3	0.149626	0.0341139	PLXNB1, MAP1B, SEMA4D	159	25	13528	10.2098	1	0.747525	43.1662
GOTERM_BP_FAT	GO:0032273~positive regulation of protein polymerization	3	0.149626	0.0341139	NCK2, MAP3K1, MAP1B	159	25	13528	10.2098	1	0.747525	43.1662
GOTERM_BP_FAT	GO:0007155~cell adhesion	15	0.74813	0.0346558	DCBLD2, GP5, ARHGAP6, CDK5R1, PPARD, MYBPC2, MYBPH, FBLN7, MGP, MFGE8, SEMA4D, CDH3, BTBD9, BCL2L11, CTNNA3	159	700	13528	1.82318	1	0.742391	43.683
GOTERM_BP_FAT	GO:0022610~biological adhesion	15	0.74813	0.0350121	DCBLD2, GP5, ARHGAP6, CDK5R1, PPARD, MYBPC2, MYBPH, FBLN7, MGP, MFGE8, SEMA4D, CDH3, BTBD9, BCL2L11, CTNNA3	159	701	13528	1.82058	1	0.735576	44.0205
GOTERM_BP_FAT	GO:0009101~glycoprotein biosynthetic process	6	0.299252	0.0376368	ST6GAL1, CHST7, NDST2, FUT11, FUT3, ST6GALNAC2	159	158	13528	3.23095	1	0.75116	46.4483
GOTERM_BP_FAT	GO:0015758~glucose transport	3	0.149626	0.0447956	PPARD, SLC2A4, SLC2A1	159	29	13528	8.80156	1	0.80121	52.5774
GOTERM_BP_FAT	GO:0018105~peptidyl-serine phosphorylation	3	0.149626	0.0447956	PRKCZ, MAP3K1, STK4	159	29	13528	8.80156	1	0.80121	52.5774
GOTERM_BP_FAT	GO:0050767~regulation of neurogenesis	6	0.299252	0.04527	CDK5R1, PLXNB1, ULK1, MAP1B, SEMA4D, KIT	159	166	13528	3.07524	1	0.795846	52.9594
GOTERM_BP_FAT	GO:0042325~regulation of phosphorylation	11	0.548628	0.0467485	OSM, PRKCZ, NCK2, CDK5R1, MAP3K1, MAP3K9, HERC5, ERN1, TRIB3, KIT, CERK	159	466	13528	2.00837	1	0.797866	54.1313
GOTERM_BP_FAT	GO:0010720~positive regulation of cell development	4	0.199501	0.0468099	PLXNB1, MAP1B, SEMA4D, KIT	159	69	13528	4.93228	1	0.789848	54.1794
GOTERM_BP_FAT	GO:0008645~hexose transport	3	0.149626	0.0476356	PPARD, SLC2A4, SLC2A1	159	30	13528	8.50818	1	0.787416	54.8213
GOTERM_BP_FAT	GO:0010975~regulation of neuron projection development	4	0.199501	0.0485011	PLXNB1, ULK1, MAP1B, SEMA4D	159	70	13528	4.86181	1	0.78536	55.4851
GOTERM_BP_FAT	GO:0015749~monosaccharide transport	3	0.149626	0.0505395	PPARD, SLC2A4, SLC2A1	159	31	13528	8.23372	1	0.79132	57.0124
GOTERM_BP_FAT	GO:0001775~cell activation	8	0.399002	0.0514678	HDAC4, NCK2, ULBP3, PI4K2A, NFAM1, SLAMF1, IFNAR1, CD28	159	287	13528	2.37162	1	0.789734	57.6915
GOTERM_BP_FAT	GO:0032232~negative regulation of actin filament bundle formation	2	0.0997506	0.0570574	ARHGAP6, MAP3K1	159	5	13528	34.0327	1	0.81629	61.5725
GOTERM_BP_FAT	GO:0016553~base conversion or substitution editing	2	0.0997506	0.0570574	ADARB1, ADAR	159	5	13528	34.0327	1	0.81629	61.5725
GOTERM_BP_FAT	GO:0051174~regulation of phosphorus metabolic process	11	0.548628	0.0581842	OSM, PRKCZ, NCK2, CDK5R1, MAP3K1, MAP3K9, HERC5, ERN1, TRIB3, KIT, CERK	159	485	13528	1.92969	1	0.815566	62.3133
GOTERM_BP_FAT	GO:0019220~regulation of phosphate metabolic process	11	0.548628	0.0581842	OSM, PRKCZ, NCK2, CDK5R1, MAP3K1, MAP3K9, HERC5, ERN1, TRIB3, KIT, CERK	159	485	13528	1.92969	1	0.815566	62.3133
GOTERM_BP_FAT	GO:0006955~immune response	14	0.698254	0.0604817	ST6GAL1, TCF7, RSAD2, OAS2, PDCD1, DDX58, OSM, CCR7, ULBP3, PI4K2A, TGFBR3, SEMA4D, IFI6, CD28	159	690	13528	1.7263	1	0.82113	63.7823
GOTERM_BP_FAT	GO:0031334~positive regulation of protein complex assembly	3	0.149626	0.0627584	NCK2, MAP3K1, MAP1B	159	35	13528	7.29272	1	0.826223	65.1849
GOTERM_BP_FAT	GO:0022604~regulation of cell morphogenesis	5	0.249377	0.0674211	PLXNB1, ULK1, MAP1B, TGFBR3, SEMA4D	159	131	13528	3.2474	1	0.842034	67.8998
GOTERM_BP_FAT	GO:0045664~regulation of neuron differentiation	5	0.249377	0.0704465	CDK5R1, PLXNB1, ULK1, MAP1B, SEMA4D	159	133	13528	3.19856	1	0.84921	69.5537
GOTERM_BP_FAT	GO:0042060~wound healing	6	0.299252	0.0729265	DCBLD2, GP5, SDC1, PPARD, MAP3K1, CDH3	159	191	13528	2.67273	1	0.853662	70.8494
GOTERM_BP_FAT	GO:0010638~positive regulation of organelle organization	4	0.199501	0.0731063	NCK2, MAP3K1, MAP1B, CD28	159	83	13528	4.10033	1	0.848774	70.9414
GOTERM_BP_FAT	GO:0006836~neurotransmitter transport	4	0.199501	0.0731063	SLC17A7, SLC32A1, STX1A, CPLX1	159	83	13528	4.10033	1	0.848774	70.9414
GOTERM_BP_FAT	GO:0051960~regulation of nervous system development	6	0.299252	0.0747394	CDK5R1, PLXNB1, ULK1, MAP1B, SEMA4D, KIT	159	192	13528	2.65881	1	0.849785	71.7637
GOTERM_BP_FAT	GO:0018209~peptidyl-serine modification	3	0.149626	0.075858	PRKCZ, MAP3K1, STK4	159	39	13528	6.54475	1	0.84876	72.3143
GOTERM_BP_FAT	GO:0034329~cell junction assembly	3	0.149626	0.0827049	PARD6B, ARHGAP6, GJC1	159	41	13528	6.22549	1	0.868489	75.471
GOTERM_BP_FAT	GO:0048534~hemopoietic or lymphoid organ development	7	0.349127	0.0844942	HDAC4, TGFBR3, NFAM1, KIT, ACIN1, BCL2L11, CD28	159	260	13528	2.29066	1	0.869558	76.2384
GOTERM_BP_FAT	GO:0009100~glycoprotein metabolic process	6	0.299252	0.0881323	ST6GAL1, CHST7, NDST2, FUT11, FUT3, ST6GALNAC2	159	202	13528	2.52718	1	0.876398	77.7298
GOTERM_BP_FAT	GO:0043254~regulation of protein complex assembly	4	0.199501	0.0882471	PRKCZ, NCK2, MAP3K1, MAP1B	159	90	13528	3.78141	1	0.872139	77.7754
GOTERM_BP_FAT	GO:0051495~positive regulation of cytoskeleton organization	3	0.149626	0.0969304	NCK2, MAP3K1, MAP1B	159	45	13528	5.67212	1	0.892549	80.9813
GOTERM_BP_FAT	GO:0032535~regulation of cellular component size	7	0.349127	0.0981808	DCBLD2, NCK2, HPN, ULK1, MAP3K1, MAP1B, TGFBR3	159	271	13528	2.19768	1	0.891685	81.4055

[truncated: 8 more sheets: IKZF1 mut UP KEGG, IKZF1 mut DOWN KEGG, PAX5.RUNX1 mut UP GO, PAX5.RUNX1 mut DOWN GO, PAX5.RUNX1 mut UP KEGG, PAX5.RUNX1 mut DOWN KEGG, PAX5.IKZF1 mut DOWN GO, PAX5.IKZF1 mut DOWN KEGG]
